# Supplementary material for: Transcriptome Time-Course Analysis in the Whole Period of Cotton Fiber Development
Source: Front Plant Sci. 2022 Apr 5;13:864529. doi: 10.3389/fpls.2022.864529 (PMC9022538; doi:10.3389/fpls.2022.864529)
Supplement: Supplementary file 1 [file Table_2.XLSX]

## Sheet: S1
Table S1 Summary of the RNA-seq outcomes of 90 samples
Samples	Independent replicate	Raw reads	Clean reads	Q20 (%)	Q30 (%)	GC content (%)	Total mapped (%)	Paired (%)
TM-1_Ovule_-3 DPA	#1	25813342	25534677	98.24;96.99	94.86;92.55	44.13;43.76	99.38	83.66
	#2	30968220	30593230	98.18;96.81	94.70;92.29	44.32;43.94	99.31	83.3
	#3	28296848	27877961	98.19;97.10	94.72;92.58	43.77;43.52	99.49	84.02
TM-1_Ovule_-1 DPA	#1	25832754	25130336	98.16;97.04	94.63;92.58	44.39;44.11	99.43	84.14
	#2	20626216	20218200	98.17;96.87	94.74;92.56	44.27;43.88	99.31	83.91
	#3	28439062	27923214	98.17;97.01	94.80;92.79	44.34;43.97	99.35	84.07
TM-1_Ovule_0 DPA	#1	28618993	28064818	98.07;96.86	94.67;92.85	44.13;43.70	99.27	83.72
	#2	29176014	28522097	97.97;96.76	94.24;92.21	44.92;44.65	99.34	84.73
	#3	29263334	28874677	97.84;96.05	94.06;91.38	48.05;47.76	99.03	86.82
TM-1_Ovule_1 DPA	#1	28568912	28164095	97.75;96.12	93.89;91.37	45.21;44.97	99.11	83.87
	#2	23825142	23522727	97.85;96.65	94.04;92.10	45.10;44.82	99.33	84.36
	#3	27225481	26746083	98.02;96.98	94.53;92.94	44.47;44.06	99.33	83.63
TM-1_Ovule_3 DPA	#1	25276131	24964463	97.96;96.73	94.23;92.05	44.58;44.33	99.38	82.99
	#2	27526415	27043865	98.06;96.70	94.50;92.27	44.39;43.97	99.3	81.96
	#3	27554656	27103810	98.19;96.81	94.71;92.30	44.67;44.29	99.33	83.04
TM-1_Ovule_5 DPA	#1	25774417	25247009	98.36;97.31	95.09;93.00	44.93;44.62	99.51	82.68
	#2	23886613	23607089	97.83;96.75	93.87;92.30	44.96;44.71	99.34	82.69
	#3	24326698	23848168	98.19;96.40	94.68;91.38	44.98;44.59	99.26	82.66
TM-1_Fiber_10 DPA	#1	25482401	25147306	98.26;96.99	94.97;92.75	45.11;44.64	99.32	82.78
	#2	22443827	22174703	98.14;96.52	94.60;91.66	45.05;44.71	99.22	82.96
	#3	22811456	22316959	98.18;96.84	94.64;92.29	44.83;44.44	99.32	82.62
TM-1_Fiber_15 DPA	#1	26505289	25881952	97.98;96.50	94.57;92.07	45.93;45.56	99.13	84.02
	#2	32502971	31908762	97.95;96.76	94.48;92.46	45.93;45.53	99.14	84.26
	#3	28541136	28015664	97.86;96.56	94.25;92.23	44.62;44.24	99.22	82.88
TM-1_Fiber_20 DPA	#1	29837602	28957231	97.50;95.52	93.02;89.75	45.82;45.51	99.03	83.61
	#2	21509146	21174240	98.02;96.63	94.63;92.29	45.06;44.62	98.85	82.43
	#3	26185581	25271795	97.46;95.34	93.09;89.66	46.40;46.13	98.7	84.43
TM-1_Fiber_25 DPA	#1	23487416	22922011	97.92;96.68	94.46;92.37	47.21;46.84	99.04	85.5
	#2	26978111	26410763	98.14;96.86	94.56;92.39	46.53;46.09	99.32	85.67
	#3	23107481	22320879	97.45;95.36	93.03;89.57	46.02;45.72	98.82	82.58
Hai7124_Ovule_-3 DPA	#1	21891965	21543173	98.25;97.06	94.83;92.65	43.81;43.46	99.41	83.45
	#2	16190259	15686705	97.33;96.28	93.07;91.83	43.29;42.97	99.04	82.57
	#3	23412980	22990707	98.17;96.64	94.81;91.94	43.94;43.48	99.28	83.44
Hai7124_Ovule_-1 DPA	#1	25631416	25209090	97.93;96.66	94.25;92.01	44.72;44.44	99.28	83.89
	#2	25218618	24486750	97.62;94.89	93.48;88.68	45.39;45.26	98.88	83.47
	#3	25279373	24655822	97.70;96.14	93.54;91.16	46.71;46.48	99.13	85.58
Hai7124_Ovule_0 DPA	#1	16805150	16338324	97.45;95.89	92.78;90.13	44.04;43.74	99.23	81.02
	#2	19622222	19131380	97.40;95.98	92.69;90.52	44.04;43.64	99.13	81.59
	#3	23548943	22793057	97.62;96.28	93.33;91.15	44.03;43.59	99.17	81.66
Hai7124_Ovule_1 DPA	#1	24647399	23877867	97.60;96.13	93.50;91.07	45.59;45.34	99.19	84.25
	#2	21387157	20880829	97.78;96.43	93.92;91.76	44.49;44.22	99.22	83.07
	#3	28601737	27851915	97.58;96.17	93.51;91.44	45.44;45.22	99.12	83.87
Hai7124_Ovule_3 DPA	#1	20376033	19997314	97.66;95.99	93.53;90.79	45.93;45.72	99.17	83.2
	#2	26422911	25958437	97.91;96.37	94.14;91.67	44.91;44.58	99.2	81.77
	#3	27120952	26563073	97.69;96.15	93.61;91.04	44.96;44.79	99.24	81.51
Hai7124_Ovule_5 DPA	#1	28092867	27175745	98.14;96.54	94.71;92.02	45.10;44.62	99.25	81.14
	#2	23203199	22460876	98.17;96.42	94.77;91.97	44.85;44.27	99.15	80.77
	#3	26096592	25251335	98.14;96.23	94.68;91.43	45.15;44.75	99.2	81.13
Hai7124_Fiber_10 DPA	#1	27561466	26450811	98.01;95.71	94.31;90.64	45.15;44.60	98.96	80.62
	#2	31577130	30502150	98.10;96.35	94.61;91.90	45.10;44.56	99.12	80.89
	#3	32039007	31148003	97.90;96.57	94.23;92.14	44.93;44.58	99.26	81.87
Hai7124_Fiber_15 DPA	#1	35355936	31968004	97.87;95.46	94.34;90.78	45.05;44.46	98.46	82.89
	#2	31619821	30527281	97.98;96.00	94.36;91.32	44.78;44.29	98.97	80.46
	#3	27271045	26418135	97.81;95.71	93.96;90.77	44.66;44.15	98.86	80.41
Hai7124_Fiber_20 DPA	#1	27312712	26591785	97.89;96.04	94.32;91.39	44.33;43.88	98.96	81.13
	#2	27798433	26897939	97.98;96.10	94.45;91.45	44.52;43.99	99.12	80.93
	#3	26456486	25674397	98.05;95.95	94.45;91.06	44.91;44.45	98.98	80.92
Hai7124_Fiber_25 DPA	#1	29467002	28012947	97.70;95.06	93.96;90.02	45.50;44.90	98.17	81.06
	#2	24887937	23759652	97.56;95.52	93.35;90.17	45.08;44.81	98.87	82.15
	#3	32296176	31101252	97.73;95.74	93.89;90.92	42.86;42.48	55.66	45.08
3-79_Ovule_-3 DPA	#1	28603603	26822104	98.04;96.13	94.34;91.25	43.87;43.36	99.11	82.12
	#2	22780222	22163984	98.01;96.69	94.35;92.12	43.46;43.09	99.31	82.21
	#3	28115649	27220695	98.05;96.23	94.43;91.40	43.37;43.01	99.15	82.39
3-79_Ovule_-1 DPA	#1	28919754	27749720	97.84;95.89	94.04;90.96	44.72;44.37	99.01	83.5
	#2	25611859	24452896	97.93;95.65	94.36;90.84	44.50;43.85	98.85	82.48
	#3	26913010	26215298	98.01;96.22	94.36;91.54	44.62;44.14	99.09	82.89
3-79_Ovule_0 DPA	#1	29502581	28387413	97.78;96.11	93.74;91.09	48.24;47.96	99.13	86.61
	#2	26197763	25497367	98.00;96.48	94.27;91.81	44.18;43.84	99.23	82.89
	#3	29387919	28329959	97.98;96.00	94.39;91.37	43.71;43.15	99.01	81.56
3-79_Ovule_1 DPA	#1	24189919	23494854	98.08;96.43	94.55;92.07	45.50;45.11	99.11	83.73
	#2	26936625	26199684	97.93;95.92	94.17;90.96	45.39;45.01	99.02	83.2
	#3	33941467	32972092	98.02;96.20	94.43;91.47	45.02;44.58	99.1	83.25
3-79_Ovule_3 DPA	#1	25861796	24791891	98.18;96.74	94.78;92.31	44.84;44.41	99.33	81.48
	#2	28712881	27601072	97.89;96.02	94.08;91.27	45.31;44.94	99.04	81.39
	#3	27446478	26462217	97.85;96.12	93.87;91.06	45.43;45.12	99.18	81.61
3-79_Ovule_5 DPA	#1	21797185	20883616	98.07;96.67	94.41;92.04	44.87;44.66	99.36	82.02
	#2	32482842	31222754	98.12;96.62	94.61;92.08	44.86;44.47	99.3	81.76
	#3	16527704	16169240	97.85;96.63	93.79;91.37	44.33;44.14	99.56	82.01
3-79_Fiber_10 DPA	#1	28268607	27264716	98.05;96.33	94.46;91.67	45.16;44.78	99.15	81.36
	#2	30409850	29521070	98.11;96.37	94.61;91.73	44.95;44.44	99.08	81.22
	#3	27480392	26688143	98.11;97.01	94.60;92.65	45.12;44.85	99.3	81.81
3-79_Fiber_15 DPA	#1	24689674	23749038	97.76;95.90	93.68;90.66	44.92;44.61	99.01	81.47
	#2	23618976	22782249	97.72;95.75	93.70;90.64	44.67;44.30	98.92	80.95
	#3	29437289	28031899	98.00;96.47	94.44;92.00	44.58;44.11	99.1	81.51
3-79_Fiber_20 DPA	#1	26044269	25127723	97.70;96.30	93.83;91.45	46.02;45.76	99.04	83.43
	#2	27416556	26492681	98.01;96.36	94.58;91.88	44.65;44.13	99.05	80.89
	#3	20586923	19931595	97.96;95.94	94.36;91.23	44.30;43.82	98.79	80.63
3-79_Fiber_25 DPA	#1	23583473	22673399	97.52;95.33	93.40;89.95	45.02;44.75	98.69	82.11
	#2	24086630	23330323	97.52;95.85	93.12;90.36	45.73;45.43	98.98	82.14
	#3	25468250	24300754	97.88;95.99	94.29;91.19	44.62;44.10	98.96	82.06
Mean	/	2.62512e+07	2.5488e+07	/	/	/	98.6506	82.2496
