# Supplementary material for: Transcriptome Time-Course Analysis in the Whole Period of Cotton Fiber Development
Source: Front Plant Sci. 2022 Apr 5;13:864529. doi: 10.3389/fpls.2022.864529 (PMC9022538; doi:10.3389/fpls.2022.864529)
Supplement: Supplementary file 2 [file Table_3.XLSX]

## Sheet: S2
Table S2 Primer sequence for qRT-PCR
Primer Name	F-primer (5'to3')	R-primer (5'to3')
GhY8991	CGGTGGTGTGAAGAAGCCTCAT	AATTTCACGAACAAGCCTCTGGAA
GhLIMDA1	AGGAGCAGACAGTTACCACC	CTTTAAGCCTAAGCCAAGC
GhPPOX1	TAAACCGAGTGAGTATAACCG	AAAGGAAAGGGATTGACAGA
GhP2C72	CAGGCTTAGCCATGTCTCG	TGGATGCAACTTGGTCGTT
GhSusA1	ACCCAAGCCACTGGACTA	CACGGAACTTGAGGATGTAG
GhIRX9	GAGGTGTTTGGCACTTGG	TAGGAGGTTTCGTATCAGCA
GhIAA16	GAAGAACCGAAGTCACCG	GTAGTGTCATCACGTCCACC
