# Supplementary material for: Transcriptome Time-Course Analysis in the Whole Period of Cotton Fiber Development
Source: Front Plant Sci. 2022 Apr 5;13:864529. doi: 10.3389/fpls.2022.864529 (PMC9022538; doi:10.3389/fpls.2022.864529)
Supplement: Supplementary file 3 [file Table_4.XLSX]

## Sheet: S3
Table S3 Yield and fiber quality phenotypes data of three cotton cultivars
Name	FE	FL	FM	FS	FU	LP	SI
3-79	8.00833	36.0144	4.13833	38.1072	87.8	0.311064	13.9388
Hai7124	7.74444	32.6878	3.64778	35.0578	84.4833	0.335106	10.5367
TM-1	6.56296	28.9069	4.33278	27.5704	83.3519	0.338916	14.3511
All the phenotypes data in the table is averaged from multiple years or places.
FE: Fiber elongation; FL: Fiber length; FM: Fiber Micronaire; FS: Fiber strength; FU: Fiber uniformity; LP: Lint percentage; SI: seedcotton index;
Hai7124 and 3-79 were grown for four years (2014–2017) in Korla of China.
TM-1 was grown for 3 years with three replicates each year (2007–2009) in Anyang, Nanjing , and Kuche of China.
