# Supplementary material for: Transcriptome Time-Course Analysis in the Whole Period of Cotton Fiber Development
Source: Front Plant Sci. 2022 Apr 5;13:864529. doi: 10.3389/fpls.2022.864529 (PMC9022538; doi:10.3389/fpls.2022.864529)
Supplement: Supplementary file 4 [file Table_5.XLSX]

## Sheet: S4
Table S4 Distribution of transcription factors among expressed genes
TF family	Number of TFs in expressed genes	Total genes in TF family	Percentage
bHLH	280	459	0.610022
MYB	232	441	0.526077
MYB_related	195	229	0.851528
ERF	194	443	0.437923
bZIP	169	229	0.737991
C3H	169	198	0.853535
C2H2	153	323	0.473684
NAC	143	301	0.475083
WRKY	131	232	0.564655
HD-ZIP	118	158	0.746835
GRAS	96	157	0.611465
Trihelix	90	107	0.841121
Dof	84	118	0.711864
B3	73	222	0.328829
ARF	70	81	0.864198
GATA	66	89	0.741573
G2-like	62	124	0.5
NF-YC	62	72	0.861111
FAR1	61	68	0.897059
MIKC	59	128	0.460938
HSF	58	82	0.707317
TALE	57	89	0.640449
TCP	56	73	0.767123
SBP	51	58	0.87931
NF-YB	47	73	0.643836
LBD	46	131	0.351145
GRF	46	49	0.938776
CO-like	41	56	0.732143
AP2	41	64	0.640625
ZF-HD	37	47	0.787234
ARR-B	36	54	0.666667
YABBY	32	49	0.653061
HB-other	29	30	0.966667
DBB	27	39	0.692308
NF-YA	25	33	0.757576
CPP	24	34	0.705882
Nin-like	23	35	0.657143
E2F/DP	21	24	0.875
SRS	21	30	0.7
S1Fa-like	18	22	0.818182
BES1	18	22	0.818182
BBR-BPC	17	18	0.944444
LSD	16	18	0.888889
CAMTA	16	16	1
WOX	15	41	0.365854
GeBP	14	15	0.933333
EIL	13	17	0.764706
SAP	11	17	0.647059
NZZ/SPL	7	18	0.388889
HB-PHD	6	8	0.75
VOZ	6	8	0.75
LFY	6	9	0.666667
RAV	5	17	0.294118
M-type	5	66	0.0757576
HRT-like	4	5	0.8
Whirly	4	4	1
NF-X1	4	4	1
STAT	2	4	0.5
Total	3412	5558	0.61389
