# Supplementary material for: Transcriptome Time-Course Analysis in the Whole Period of Cotton Fiber Development
Source: Front Plant Sci. 2022 Apr 5;13:864529. doi: 10.3389/fpls.2022.864529 (PMC9022538; doi:10.3389/fpls.2022.864529)
Supplement: Supplementary file 5 [file Table_6.XLSX]

## Sheet: TM-1
Table S5 Gene lists of differentially expressed genes between adjacent time points in TM-1
-3 DPA vs -1 DPA	-1 DPA vs 0 DPA	0 DPA vs 1 DPA	1 DPA vs 3 DPA	3 DPA vs 5 DPA	5 DPA vs 10 DPA	10 DPA vs 15 DPA	15 DPA vs 20 DPA	20 DPA vs 25 DPA
GH_A01G2259	GH_D10G1269	GH_D04G0747	GH_D11G2143	GH_D02G2176	GH_D13G0443	GH_A08G0515	GH_D01G2106	GH_D11G2603
GH_A01G0743	GH_D06G0196	GH_D06G2151	GH_A12G2690	GH_D09G2254	GH_A02G0350	GH_D09G0784	GH_D10G1269	GH_D05G0186
GH_A12G1832	GH_A10G1626	GH_A03G1518	GH_D04G1600	GH_D08G0793	GH_D06G0851	GH_D05G0094	GH_A01G2012	GH_A07G0253
GH_A03G1118	GH_A01G1762	GH_A10G1626	GH_A03G0505	GH_D13G0299	GH_D06G0407	GH_D08G0525	GH_A10G1626	GH_A10G1610
GH_D10G2103	GH_D06G1445	GH_A05G4285	GH_A05G2857	GH_A03G0316	GH_D04G1762	GH_D07G0439	GH_D10G1267	GH_A09G1596
GH_A03G2278	GH_D09G2554	GH_D08G0638	GH_D11G0546	GH_A09G0747	GH_D06G0337	GH_A05G0089	GH_D12G2884	GH_A11G3040
GH_A12G1972	GH_D06G2079	GH_A10G1631	GH_D02G1228	GH_D01G1691	GH_A02G0059	GH_A05G3782	GH_A10G1631	GH_D09G1540
GH_A04G0811	GH_A05G2434	GH_A02G0410	GH_D12G2142	GH_D08G1158	GH_D03G1522	GH_A13G0034	GH_D03G0095	GH_A11G0482
GH_A05G3496	GH_D12G2952	GH_D02G1590	GH_A07G0459	GH_D08G0195	GH_A05G4171	GH_A09G0833	GH_D02G1843	GH_D03G0457
GH_D08G2327	GH_D06G0307	GH_A11G1585	GH_D07G1683	GH_A05G1817	GH_D02G1499	GH_A01G1104	GH_D10G0637	GH_D01G2067
GH_D04G1080	GH_A05G1606	GH_A04G1689	GH_A08G2865	GH_A11G1123	GH_A11G1105	GH_A11G0482	GH_A09G1518	GH_D02G2002
GH_A11G3684	GH_A06G1406	GH_D04G2037	GH_A08G1377	GH_D06G0248	GH_A02G0893	GH_A05G0401	GH_A08G2604	GH_A01G2008
GH_D02G0845	GH_A12G1613	GH_A05G2257	GH_A05G2302	GH_A01G0835	GH_A07G1392	GH_A13G0520	GH_D11G0765	GH_D02G2000
GH_A05G0133	GH_D05G1633	GH_D05G1346	GH_D05G0712	GH_D11G3046	GH_A11G0587	GH_D02G1644	GH_scaffold418_objG0001	GH_D01G1047
GH_A05G0363	GH_A05G1597	GH_A06G1703	GH_A06G0203	GH_D08G1386	GH_D11G1124	GH_A02G1132	GH_D06G0407	GH_D02G0728
GH_A10G1627	GH_A05G3432	GH_D06G2051	GH_A01G0833	GH_D01G0846	GH_A01G1629	GH_A07G1283	GH_A06G1773	GH_A08G1413
GH_D02G2317	GH_A08G2688	GH_A08G2604	GH_D04G0393	GH_A05G1242	GH_A12G0608	GH_A03G2012	GH_A08G2085	GH_A01G1969
GH_A07G1680	GH_A10G2023	GH_D08G1919	GH_D02G2298	GH_D12G0284	GH_D02G0374	GH_A07G0253	GH_D07G1379	GH_A08G1746
GH_D09G1240	GH_A12G2928	GH_A05G1015	GH_D02G1843	GH_A02G1495	GH_D10G0972	GH_D13G0712	GH_A08G2818	GH_D05G4044
GH_A08G1907	GH_D05G1625	GH_A01G2403	GH_A12G2848	GH_A05G0270	GH_A09G1685	GH_D11G0502	GH_A03G0455	GH_D08G1767
GH_A13G1169	GH_D13G0427	GH_A12G0092	GH_D01G1185	GH_A05G4171	GH_A09G1065	GH_D05G0404	GH_D08G0087	GH_D11G0502
GH_D02G2450	GH_A04G0114	GH_D01G1127	GH_A04G0759	GH_A06G0664	GH_D09G1574	GH_D09G1540	GH_D04G1742	GH_D11G3072
GH_A06G1710	GH_A13G1833	GH_A02G0797	GH_D11G3481	GH_D08G1873	GH_D07G1685	GH_A11G1660	GH_A03G0768	GH_A03G1838
GH_D10G1267	GH_A09G2161	GH_A04G0757	GH_D05G2876	GH_A05G2251	GH_A02G0325	GH_A11G2338	GH_D10G2746	GH_A03G0389
GH_D09G1761	GH_A06G0211	GH_D09G0698	GH_A02G1904	GH_A05G0338	GH_A09G0001	GH_A10G1868	GH_D01G1717	GH_A03G1835
GH_D06G2326	GH_D05G1695	GH_A09G1389	GH_D05G0343	GH_D11G0536	GH_A08G2825	GH_D10G1964	GH_A02G1495	GH_D03G0456
GH_D05G2808	GH_D06G0346	GH_A01G1104	GH_A03G0060	GH_A12G2298	GH_A07G2169	GH_A01G0769	GH_D07G1650	GH_A05G0124
GH_A09G1389	GH_D02G1793	GH_A05G1860	GH_A13G0944	GH_A11G1070	GH_A01G1126	GH_D11G0862	GH_D08G2099	GH_D04G0365
GH_D08G2716	GH_A09G1522	GH_D12G1538	GH_D08G1401	GH_D07G1111	GH_D10G0321	GH_A02G0348	GH_D05G0505	GH_D13G0263
GH_A09G2498	GH_D09G2267	GH_D05G1560	GH_D13G1447	GH_A07G0350	GH_A06G1108	GH_D13G0030	GH_D01G0022	GH_A03G2371
GH_A09G1809	GH_D01G1186	GH_A11G2221	GH_D03G0827	GH_D06G0632	GH_D03G1071	GH_A09G2114	GH_D09G1662	GH_A07G0167
GH_A01G1428	GH_D07G1685	GH_A02G0865	GH_D10G2526	GH_A09G0946	GH_A07G0260	GH_D13G0263	GH_D10G0146	GH_A05G1572
GH_D12G1826	GH_A01G0743	GH_D12G1627	GH_A11G1456	GH_D12G1092	GH_A08G1369	GH_D03G0644	GH_D12G2209	GH_A05G0401
GH_A11G1039	GH_A04G0046	GH_A05G2551	GH_D13G2309	GH_A07G2209	GH_A05G3865	GH_A03G1474	GH_A01G0361	GH_A05G0402
GH_A01G2399	GH_A11G1947	GH_D05G2573	GH_A12G1096	GH_A05G1017	GH_A02G1047	GH_A01G0547	GH_A05G4171	GH_D02G1999
GH_A05G3098	GH_A05G3712	GH_D12G1824	GH_D06G0627	GH_A08G2389	GH_A09G2422	GH_D11G1695	GH_D05G1629	GH_D11G3032
GH_D01G1795	GH_A03G1627	GH_D07G1997	GH_A05G0052	GH_D11G0090	GH_D03G1016	GH_D12G1303	GH_A07G1392	GH_A02G1585
GH_D05G0137	GH_D05G0458	GH_A13G1833	GH_A09G1743	GH_A09G2315	GH_D12G2628	GH_A05G0182	GH_A11G2584	GH_A12G0533
GH_D04G0985	GH_A05G0505	GH_D06G0867	GH_D12G2994	GH_A12G1852	GH_D13G0991	GH_D11G1871	GH_A05G0052	GH_A03G0896
GH_A13G0606	GH_A03G0725	GH_A10G2349	GH_A04G0889	GH_D05G1751	GH_A03G0455	GH_D06G0083	GH_A06G1510	GH_A09G0654
GH_D01G1512	GH_A13G1659	GH_D12G0098	GH_D05G2160	GH_A05G1971	GH_D06G1442	GH_D08G0465	GH_A02G0059	GH_A03G1324
GH_D09G1898	GH_D05G0810	GH_A05G2527	GH_A09G2394	GH_D13G1658	GH_A08G0692	GH_A08G0578	GH_A10G0984	GH_D12G2970
GH_D12G2045	GH_A06G2339	GH_D01G0047	GH_D11G0581	GH_A03G2078	GH_A13G1407	GH_A12G2062	GH_D01G0008	GH_A03G1837
GH_D02G1272	GH_D08G0959	GH_D13G0484	GH_A03G1103	GH_D10G0707	GH_D03G0319	GH_D06G1892	GH_D04G0067	GH_D06G1631
GH_A01G0934	GH_D06G1866	GH_D12G0895	GH_A05G3690	GH_D05G2339	GH_D06G1992	GH_A08G0447	GH_D07G1685	GH_D02G2555
GH_D05G0526	GH_A10G0298	GH_A11G0105	GH_D07G1644	GH_A11G1491	GH_D02G2223	GH_D03G0457	GH_A09G1494	GH_D08G1435
GH_A09G2452	GH_D05G2037	GH_D12G1886	GH_A04G1258	GH_D05G1852	GH_D09G0157	GH_A04G1681	GH_A09G2433	GH_A05G1359
GH_D11G2847	GH_D13G1609	GH_D02G0886	GH_A11G2307	GH_D01G2341	GH_A08G0595	GH_A03G1118	GH_A07G0459	GH_A11G2337
GH_D11G2958	GH_D12G1824	GH_A04G0231	GH_D12G2341	GH_D13G1646	GH_A05G4359	GH_D08G0973	GH_A03G1518	GH_A03G1834
GH_D13G1213	GH_A05G3477	GH_A08G1222	GH_D10G1503	GH_D07G2187	GH_A13G2060	GH_A04G1036	GH_A05G1285	GH_A02G0713
GH_A07G1407	GH_D05G2451	GH_D13G1609	GH_A05G1908	GH_A02G1170	GH_D03G1707	GH_D12G2065	GH_A06G0843	GH_D02G2001
GH_D08G1584	GH_A05G1665	GH_A07G1727	GH_D07G1117	GH_A11G0329	GH_A01G0975	GH_A05G0993	GH_A04G1118	GH_D12G1490
GH_D07G0530	GH_D12G2366	GH_D13G0655	GH_A09G1950	GH_A06G0264	GH_D11G1095	GH_A11G0823	GH_A08G0083	GH_D02G1438
GH_A08G1222	GH_A12G2350	GH_D09G1182	GH_D12G2682	GH_D02G2586	GH_A07G1434	GH_D01G0541	GH_A04G1429	GH_D09G0590
GH_D10G0151	GH_D06G1504	GH_D03G1174	GH_D02G1222	GH_D04G1759	GH_D05G3846	GH_A11G0341	GH_A04G0165	GH_D09G1779
GH_A10G1630	GH_A13G1754	GH_A13G2069	GH_A04G1074	GH_A05G1117	GH_D08G0160	GH_A05G0402	GH_A04G0250	GH_D10G2771
GH_A02G1914	GH_D05G3322	GH_D10G1267	GH_A12G2471	GH_D13G1713	GH_A06G0909	GH_A10G0369	GH_A08G1800	GH_A10G1989
GH_D11G1152	GH_D12G1657	GH_A05G2151	GH_D06G1472	GH_D11G0610	GH_A05G0899	GH_D10G2771	GH_A08G2076	GH_A07G0351
GH_D09G2434	GH_A07G0307	GH_A07G0558	GH_D12G1092	GH_D11G3688	GH_A05G2551	GH_D06G1631	GH_D08G2085	GH_A06G1614
GH_A12G2487	GH_D04G0732	GH_D04G0092	GH_D03G1692	GH_D13G1657	GH_A11G0029	GH_A04G0113	GH_A10G0601	GH_D07G0176
GH_D10G1104	GH_A10G0570	GH_A03G0768	GH_A07G1767	GH_D12G2780	GH_D06G0200	GH_D12G1659	GH_A05G1602	GH_D03G1586
GH_D06G2051	GH_D12G1646	GH_A01G0048	GH_D10G1269	GH_D01G0294	GH_A13G1107	GH_A06G1861	GH_D13G2020	GH_A11G1619
GH_A08G2026	GH_A12G2351	GH_D11G0546	GH_D07G1136	GH_A09G1707	GH_D08G1647	GH_A13G1937	GH_D12G2066	GH_D05G0404
GH_D05G2927	GH_D12G1311	GH_D12G1719	GH_A05G2800	GH_D08G2050	GH_A06G1930	GH_A12G0533	GH_A12G2993	GH_D11G1653
GH_D06G1445	GH_A08G0954	GH_D07G0209	GH_A03G0284	GH_A12G0534	GH_D06G1957	GH_D08G0560	GH_D08G0973	GH_A09G0444
GH_A03G0536	GH_A13G2285	GH_A13G0488	GH_D11G3674	GH_D08G2109	GH_A09G0176	GH_D05G0186	GH_D04G1773	GH_D05G2149
GH_A11G1976	GH_A07G0096	GH_D12G1678	GH_A07G0350	GH_D02G2223	GH_D01G0504	GH_A08G0188	GH_A12G0395	GH_A03G1839
GH_D11G1871	GH_D05G1255	GH_A05G0505	GH_A03G0331	GH_A05G3779	GH_A06G0434	GH_D07G1650	GH_A03G1679	GH_A11G2870
GH_A06G1462	GH_A05G0386	GH_A06G2011	GH_D05G3711	GH_D08G0510	GH_D07G0823	GH_A10G0827	GH_A13G2492	GH_D08G1279
GH_D04G1328	GH_A03G1301	GH_D13G1832	GH_D07G0761	GH_D05G2118	GH_D12G0554	GH_A02G0701	GH_D05G2246	GH_A04G0022
GH_A07G1082	GH_A01G2259	GH_A07G1705	GH_D11G2144	GH_A13G2591	GH_A07G0176	GH_A03G1391	GH_A05G4027	GH_A13G0266
GH_D11G1214	GH_A12G1638	GH_A03G2439	GH_D11G1389	GH_D09G2177	GH_D11G1067	GH_D09G1289	GH_D07G1174	GH_D05G1602
GH_D01G1764	GH_D02G0918	GH_D04G0267	GH_A13G2288	GH_A06G0204	GH_A09G2433	GH_D07G0262	GH_D12G0922	GH_A05G0602
GH_A03G0768	GH_A09G2432	GH_D13G0885	GH_A13G2069	GH_D13G1656	GH_D13G0877	GH_A02G1330	GH_D07G0357	GH_A01G0669
GH_D05G0846	GH_A08G2830	GH_A13G2261	GH_D05G0275	GH_D06G1112	GH_A02G0348	GH_A01G1467	GH_A12G2191	GH_A02G1584
GH_A11G1947	GH_D02G0151	GH_D04G0263	GH_A06G1577	GH_D07G0632	GH_A12G1587	GH_A01G2320	GH_D03G0928	GH_A12G2947
GH_D08G1984	GH_A12G2697	GH_A06G1773	GH_D08G2109	GH_A11G0524	GH_D02G2262	GH_A09G1596	GH_A07G1727	GH_D09G0410
GH_A04G0971	GH_D09G1240	GH_A06G0796	GH_D05G0505	GH_A05G3857	GH_D02G2025	GH_D05G0649	GH_A08G1892	GH_A02G0291
GH_D11G1169	GH_A01G0361	GH_D11G1172	GH_D08G2857	GH_A09G2433	GH_A09G1182	GH_D11G0240	GH_D06G2151	GH_A11G0162
GH_D13G2020	GH_A12G1832	GH_D02G2365	GH_A01G2081	GH_D05G2092	GH_A09G0002	GH_D11G0614	GH_A11G0625	GH_D05G0816
GH_D05G2133	GH_A01G1282	GH_D01G1155	GH_D02G0886	GH_A03G1679	GH_D06G1958	GH_D09G2049	GH_D11G0546	GH_A08G1270
GH_D04G0268	GH_D12G2724	GH_D04G0386	GH_D11G3680	GH_D10G0803	GH_A11G1123	GH_D12G0547	GH_D03G0319	GH_A03G1768
GH_A02G0830	GH_A11G0389	GH_D10G0359	GH_D11G1603	GH_D03G0893	GH_A13G2659	GH_D13G2484	GH_D01G0726	GH_D12G0979
GH_A07G0321	GH_D05G0130	GH_D02G0747	GH_A05G3983	GH_A10G0291	GH_D09G0227	GH_A10G2661	GH_A01G0022	GH_D01G2356
GH_D03G1424	GH_D01G2342	GH_D11G0765	GH_D07G0245	GH_A02G0893	GH_D13G2048	GH_D02G2177	GH_A03G1324	GH_D11G3051
GH_D12G1827	GH_A07G1189	GH_D07G1705	GH_A11G1327	GH_D11G2657	GH_D05G0057	GH_D11G3417	GH_A12G2848	GH_D07G0358
GH_A08G0383	GH_D09G1877	GH_A07G0216	GH_A03G1495	GH_D06G2100	GH_D11G2632	GH_A11G3412	GH_D06G0627	GH_A10G0791
GH_D01G2106	GH_D01G1403	GH_A10G1414	GH_D11G1889	GH_A06G1088	GH_D11G3688	GH_A12G2623	GH_A02G0604	GH_A03G1249
GH_D07G1302	GH_D08G2781	GH_D10G2518	GH_A05G1119	GH_D03G0319	GH_A06G1830	GH_A04G1115	GH_D05G1607	GH_A03G2384
GH_A04G1412	GH_A06G0494	GH_D05G2183	GH_D05G2990	GH_D10G0303	GH_A09G1686	GH_D13G2276	GH_A13G0057	GH_D05G0823
GH_A10G0298	GH_A09G1924	GH_A11G1309	GH_D09G2161	GH_A01G1796	GH_A03G1313	GH_D11G3071	GH_A11G2054	GH_A08G1714
GH_D02G0918	GH_A11G0792	GH_D11G0529	GH_D04G0251	GH_D09G1662	GH_A06G0978	GH_A03G0533	GH_D11G1342	GH_A11G0451
GH_D03G1827	GH_D09G2298	GH_A01G2405	GH_A06G1510	GH_D11G1097	GH_A02G0967	GH_D02G0497	GH_A09G0012	GH_D08G0610
GH_D05G1063	GH_A02G0780	GH_A03G1517	GH_A05G1707	GH_D02G1303	GH_A08G1635	GH_A03G1835	GH_A12G1230	GH_D10G1279
GH_A02G1555	GH_D11G2410	GH_A05G2253	GH_A09G1742	GH_A11G3745	GH_A11G0830	GH_A13G2611	GH_A06G0497	GH_A11G2311
GH_D05G0639	GH_A07G0499	GH_D09G1458	GH_A11G1734	GH_D12G0995	GH_D09G2150	GH_D05G0353	GH_A11G0732	GH_D05G2603
GH_D06G0167	GH_D04G0496	GH_D03G0145	GH_A07G0618	GH_A01G2228	GH_D12G1037	GH_A01G2008	GH_D05G1875	GH_D11G3071
GH_D06G1092	GH_A05G0363	GH_A04G0998	GH_A08G2793	GH_D06G1732	GH_A04G0536	GH_D10G1595	GH_A01G2033	GH_A03G0010
GH_D05G1347	GH_A06G0734	GH_A13G1205	GH_D09G1574	GH_A02G0865	GH_D06G0856	GH_A09G1117	GH_A13G1882	GH_D01G0626
GH_D04G1304	GH_D03G1860	GH_A12G1230	GH_D12G0562	GH_D03G1673	GH_A05G0574	GH_D10G2741	GH_A13G0645	GH_A12G1479
GH_A05G1597	GH_A13G2130	GH_D12G0468	GH_A02G0410	GH_scaffold3193_objG0001	GH_D11G1068	GH_A13G2610	GH_A05G0900	GH_A11G3003
GH_A06G0362	GH_D13G1164	GH_D02G2389	GH_D08G2494	GH_A13G0173	GH_D11G2631	GH_D08G1434	GH_A13G1899	GH_A08G0461
GH_A12G2395	GH_D05G3685	GH_A04G1449	GH_A01G0762	GH_A08G0990	GH_D12G1308	GH_D05G0703	GH_D05G0057	GH_A09G1827
GH_D06G1067	GH_D07G0102	GH_A01G1765	GH_D08G0895	GH_D05G0274	GH_D12G2239	GH_D02G2087	GH_D07G0462	GH_D01G2109
GH_D08G0698	GH_D10G0601	GH_A11G2054	GH_A01G0361	GH_D02G2578	GH_A10G1415	GH_D05G3790	GH_D01G2275	GH_D05G2698
GH_A01G2012	GH_D09G0170	GH_A07G2001	GH_A05G2241	GH_D09G0381	GH_D07G2186	GH_A12G1326	GH_D06G2051	GH_A07G0535
GH_A05G0852	GH_D09G1970	GH_A13G1169	GH_D12G2884	GH_D12G0140	GH_D13G0164	GH_D05G0817	GH_D06G1803	GH_A04G0069
GH_A01G1740	GH_A10G1801	GH_A02G1172	GH_A02G0865	GH_A02G0788	GH_D09G2028	GH_D08G0903	GH_D08G1727	GH_D02G1052
GH_D05G1943	GH_A03G1605	GH_A10G0463	GH_A03G0911	GH_A03G0455	GH_A07G1234	GH_A11G1619	GH_A03G1744	GH_D11G0024
GH_A03G0179	GH_A13G0488	GH_D05G0361	GH_A03G1757	GH_A09G2355	GH_D13G2046	GH_A04G1174	GH_A08G2040	GH_A01G2272
GH_D13G0989	GH_D03G1916	GH_D04G1080	GH_D05G0331	GH_D01G2159	GH_A05G2527	GH_A08G0558	GH_D05G1933	GH_A11G2552
GH_D09G2050	GH_A06G0551	GH_D12G2375	GH_D13G2290	GH_A13G2265	GH_D06G0235	GH_D11G2142	GH_A09G1743	GH_D06G0340
GH_A06G0081	GH_D06G0860	GH_D05G1314	GH_A08G1799	GH_D06G1957	GH_D06G0905	GH_A10G1179	GH_A12G2634	GH_D01G1621
GH_D01G0250	GH_D08G2219	GH_A05G1312	GH_D04G1744	GH_A02G0365	GH_A07G1561	GH_D01G0777	GH_A11G1196	GH_D07G0262
GH_A05G4115	GH_D10G0311	GH_A08G0383	GH_A05G1083	GH_D08G1845	GH_D07G2187	GH_A12G2552	GH_A08G1192	GH_A11G3688
GH_A10G2521	GH_A05G2002	GH_D06G0445	GH_A05G2934	GH_A13G2508	GH_A12G2641	GH_D08G2088	GH_A09G1507	GH_D09G2143
GH_D09G2387	GH_A11G3684	GH_D05G1798	GH_A11G0570	GH_A10G1056	GH_D08G2741	GH_A03G0304	GH_A12G1808	GH_A12G2413
GH_D12G1641	GH_A02G1572	GH_A02G1132	GH_D07G1033	GH_D06G1874	GH_D05G1642	GH_D12G2069	GH_A03G1517	GH_A07G0019
GH_D13G2094	GH_A12G1867	GH_A05G0356	GH_A13G2312	GH_A07G0558	GH_D05G1848	GH_D07G0194	GH_A12G2552	GH_A05G2800
GH_A06G0261	GH_D07G1492	GH_A09G2535	GH_A10G1630	GH_A10G0485	GH_D11G3731	GH_D08G1765	GH_D04G0205	GH_A12G2213
GH_D11G3713	GH_D10G2009	GH_D07G0362	GH_D05G2927	GH_A10G1561	GH_D12G1347	GH_D09G1779	GH_D06G0284	GH_D12G2610
GH_A04G1374	GH_D05G0354	GH_A04G0210	GH_D10G2423	GH_A09G1108	GH_D02G2146	GH_D07G1685	GH_D08G1969	GH_D01G0612
GH_A01G1629	GH_A13G2438	GH_D10G1269	GH_D08G0115	GH_A09G1950	GH_A11G2603	GH_A12G0598	GH_D12G0011	GH_D05G1697
GH_D08G2344	GH_A03G0536	GH_D03G0968	GH_D07G0529	GH_D12G1937	GH_A11G1068	GH_A03G1837	GH_A12G1722	GH_A05G2822
GH_D09G1250	GH_D13G1676	GH_D13G1552	GH_A11G3729	GH_D05G0478	GH_D07G1953	GH_D11G2115	GH_A12G0036	GH_A08G0313
GH_A11G3738	GH_A01G0165	GH_D04G0840	GH_A06G2094	GH_D04G0738	GH_A02G1096	GH_D09G1699	GH_A13G2356	GH_A05G2281
GH_A06G0182	GH_D13G1213	GH_A07G2540	GH_D02G1668	GH_A08G1997	GH_D08G1391	GH_A09G0846	GH_D09G1105	GH_A11G3039
GH_D12G1970	GH_D03G1971	GH_D07G1723	GH_D06G1317	GH_A04G1357	GH_D01G2342	GH_A08G1413	GH_D10G0359	GH_A05G0423
GH_A02G0389	GH_D07G1471	GH_D07G1683	GH_A05G0323	GH_A07G1217	GH_A01G1762	GH_A08G1270	GH_D02G1363	GH_A11G3684
GH_D12G2866	GH_D01G1512	GH_D01G2483	GH_D09G1424	GH_A05G4126	GH_A06G2294	GH_D07G0193	GH_D13G2158	GH_D12G0254
GH_A11G3326	GH_D02G1490	GH_A11G0785	GH_A09G0409	GH_D13G2637	GH_D11G2089	GH_D10G0627	GH_A12G0608	GH_A05G0895
GH_D08G2786	GH_A08G0034	GH_D05G1059	GH_A05G3176	GH_D12G2760	GH_D02G1901	GH_D06G2427	GH_D13G1832	GH_A05G0181
GH_D05G3900	GH_A02G0147	GH_D05G1943	GH_D09G2149	GH_A01G1643	GH_D11G1446	GH_A10G2349	GH_D13G2350	GH_D05G0130
GH_D02G2216	GH_A11G2001	GH_A01G1282	GH_D12G2400	GH_D05G1769	GH_A05G4027	GH_D08G1149	GH_D06G1551	GH_D02G2542
GH_A06G1049	GH_D01G1876	GH_A05G1308	GH_D10G1090	GH_D04G2110	GH_A01G1586	GH_A13G2596	GH_A05G0993	GH_D11G2224
GH_A07G0803	GH_A09G2631	GH_D02G2254	GH_A05G1921	GH_A11G0327	GH_A03G1979	GH_A09G0654	GH_D07G1492	GH_A11G0391
GH_D12G1890	GH_A04G0608	GH_D09G0223	GH_A08G1852	GH_A09G1480	GH_D01G1253	GH_D11G1990	GH_A02G0893	GH_D13G1768
GH_A03G0544	GH_D10G0151	GH_A07G0197	GH_D03G1458	GH_D11G0193	GH_D13G0133	GH_A10G1610	GH_A03G1758	GH_A09G1250
GH_D01G2342	GH_D07G0254	GH_D09G0141	GH_A05G4195	GH_D13G0248	GH_D05G2852	GH_A08G1412	GH_A13G2572	GH_A10G0525
GH_A05G0157	GH_D07G1748	GH_D13G1151	GH_D05G0166	GH_A02G0713	GH_D11G3029	GH_A05G3763	GH_A05G4030	GH_D03G0384
GH_D05G0695	GH_A06G0804	GH_D09G1465	GH_A03G0922	GH_A05G0153	GH_A10G0309	GH_D05G1623	GH_A07G2151	GH_A08G0612
GH_D11G3772	GH_D12G1965	GH_A12G1546	GH_A05G0714	GH_A02G1991	GH_A07G2248	GH_A02G1160	GH_A07G1457	GH_A01G0235
GH_D09G1326	GH_A07G1082	GH_A01G0165	GH_A09G1321	GH_A10G1797	GH_A11G3745	GH_A01G1969	GH_A09G2383	GH_D05G0185
GH_D04G1676	GH_A03G0106	GH_A05G1602	GH_A10G1355	GH_D07G2089	GH_A03G0328	GH_D12G2970	GH_A02G0326	GH_A02G1217
GH_D04G1575	GH_A10G1682	GH_A08G2466	GH_D04G0632	GH_A10G1491	GH_D08G1508	GH_A11G2552	GH_A11G1649	GH_A12G2982
GH_A05G0052	GH_A11G3501	GH_D08G1149	GH_D01G2341	GH_D05G3971	GH_A05G0270	GH_A13G2444	GH_A07G0525	GH_D09G2538
GH_A05G4329	GH_D07G2270	GH_A01G0723	GH_D02G0975	GH_A09G0002	GH_A01G0873	GH_D13G2433	GH_D05G0703	GH_D11G2116
GH_A03G2049	GH_D01G0684	GH_A01G1310	GH_A11G3223	GH_D06G0258	GH_D06G0300	GH_D05G1933	GH_A12G2470	GH_A13G1813
GH_D13G0710	GH_D13G0584	GH_A10G1627	GH_A12G1358	GH_D11G2038	GH_A03G0184	GH_D09G0141	GH_D05G2927	GH_A01G0634
GH_D08G2494	GH_A04G0889	GH_D12G2968	GH_D08G1305	GH_D05G0319	GH_D05G0139	GH_A03G2371	GH_D11G2360	GH_D11G1608
GH_D01G1894	GH_D13G0830	GH_A09G1743	GH_A05G2055	GH_D06G1197	GH_D08G0756	GH_A12G2312	GH_A07G2255	GH_D11G3272
GH_D06G0445	GH_A13G2036	GH_D08G0405	GH_A03G1537	GH_D07G2520	GH_A11G1976	GH_D12G0983	GH_D01G0267	GH_D03G0087
GH_A12G2045	GH_A13G1806	GH_D05G0343	GH_A07G1155	GH_D01G1185	GH_A12G1353	GH_D01G0669	GH_D03G0387	GH_D06G1605
GH_A05G0505	GH_D10G2129	GH_A01G2406	GH_D12G1982	GH_D08G0013	GH_D09G1017	GH_A06G1614	GH_A06G1490	GH_D10G0781
GH_D10G2039	GH_D11G0825	GH_D10G2103	GH_A05G2087	GH_D10G0872	GH_D04G1003	GH_D09G1841	GH_A02G1136	GH_D10G0780
GH_D10G0955	GH_A11G3303	GH_A02G1770	GH_A04G0090	GH_A12G0110	GH_A07G1957	GH_A10G1561	GH_D11G2188	GH_A07G0106
GH_D05G0810	GH_D12G1395	GH_A05G3758	GH_D05G1958	GH_A07G2500	GH_A03G1787	GH_D13G1014	GH_D11G1124	GH_D08G1913
GH_A07G1816	GH_D03G1424	GH_D01G0081	GH_D08G2341	GH_A08G1336	GH_D06G0468	GH_A09G1076	GH_D12G2962	GH_D09G2076
GH_D13G2091	GH_D10G1961	GH_A02G1572	GH_D05G1627	GH_D11G0442	GH_D07G2103	GH_A07G1522	GH_A05G4059	GH_D11G3713
GH_A06G2147	GH_D10G2693	GH_A13G2661	GH_D03G0030	GH_D13G2452	GH_D03G0293	GH_D08G1598	GH_A07G1705	GH_D06G0723
GH_D07G1685	GH_D11G3168	GH_D12G2779	GH_D09G2427	GH_A07G2023	GH_A05G0363	GH_D03G1975	GH_A01G1762	GH_A08G0417
GH_D09G1470	GH_D08G2683	GH_D06G0718	GH_D11G3662	GH_A05G0243	GH_D07G1527	GH_A13G0244	GH_D01G2410	GH_D05G3062
GH_D06G2044	GH_A13G1597	GH_A11G0732	GH_A11G1577	GH_A05G2002	GH_A01G1796	GH_A13G1566	GH_D06G1225	GH_D05G0757
GH_A13G2113	GH_A05G1545	GH_D02G1513	GH_A11G0102	GH_A05G2056	GH_D09G2155	GH_A13G0266	GH_A08G1839	GH_A03G1918
GH_A12G2227	GH_A12G1244	GH_D02G1082	GH_D02G2244	GH_A12G2355	GH_D02G1904	GH_D08G1383	GH_A10G0309	GH_A11G2338
GH_A08G2290	GH_D08G2822	GH_A06G0469	GH_A07G2549	GH_D04G0343	GH_A03G1634	GH_A05G1595	GH_D13G0054	GH_A09G1826
GH_A07G0843	GH_A10G1596	GH_D11G0978	GH_A09G2075	GH_A12G1096	GH_A12G1722	GH_A05G4030	GH_D10G2683	GH_D08G1564
GH_D01G1308	GH_D13G1608	GH_A02G1741	GH_A05G4274	GH_A07G2233	GH_A01G1797	GH_A13G2659	GH_A05G1471	GH_D12G0547
GH_D05G2272	GH_D07G0719	GH_D12G1478	GH_D10G1905	GH_D01G1954	GH_A12G2665	GH_D01G1876	GH_A06G0434	GH_A04G1562
GH_D13G1275	GH_D02G2449	GH_D01G1371	GH_D05G0361	GH_A12G1242	GH_A03G1744	GH_D07G1379	GH_D01G1801	GH_D05G2584
GH_D11G2848	GH_A05G1283	GH_D01G1870	GH_D05G1756	GH_A05G1196	GH_D12G2816	GH_A03G0260	GH_A08G2475	GH_D06G1606
GH_D04G0140	GH_A08G0035	GH_D10G0146	GH_A04G1019	GH_A13G1777	GH_D08G1813	GH_D12G0489	GH_A11G3553	GH_A08G1272
GH_D12G0685	GH_A01G2399	GH_A06G1462	GH_A09G0013	GH_D01G1796	GH_A08G1792	GH_D11G1951	GH_A02G0718	GH_A08G0328
GH_A11G3746	GH_A05G2527	GH_A05G4121	GH_A03G0054	GH_D08G1929	GH_D09G2441	GH_D02G2223	GH_A12G1764	GH_A02G1978
GH_D02G1843	GH_D08G0034	GH_D03G0334	GH_D03G1287	GH_D03G1522	GH_A03G0667	GH_D13G0976	GH_A04G1287	GH_D09G2025
GH_A01G1621	GH_D12G2936	GH_A01G0388	GH_D04G0589	GH_D05G2946	GH_A04G0165	GH_D13G2562	GH_A05G1007	GH_D05G0598
GH_A05G2795	GH_D08G2597	GH_A05G0221	GH_D10G2355	GH_D12G2389	GH_D12G0029	GH_A02G1991	GH_D04G1638	GH_A13G2170
GH_A05G2204	GH_A12G2080	GH_D01G1185	GH_A11G1120	GH_A13G2110	GH_D06G0334	GH_A12G1650	GH_D05G0343	GH_D11G3538
GH_A06G1786	GH_A13G0143	GH_D02G0748	GH_D08G0261	GH_A12G2690	GH_A05G1906	GH_D07G2262	GH_D06G0759	GH_A10G2661
GH_A11G2189	GH_A05G1431	GH_D02G1668	GH_D08G2525	GH_A09G2245	GH_A07G2233	GH_A04G1475	GH_A05G1038	GH_A02G0862
GH_D09G1338	GH_D01G0813	GH_A07G1966	GH_A03G0477	GH_A08G0216	GH_D08G2085	GH_D12G0308	GH_D01G2287	GH_D13G0668
GH_A05G0467	GH_D04G1888	GH_D02G2447	GH_D05G2229	GH_A12G0989	GH_A10G1627	GH_A05G1685	GH_D01G2341	GH_D04G0309
GH_D05G0082	GH_A06G0876	GH_A03G1634	GH_A12G1886	GH_D11G0216	GH_A09G1117	GH_D10G2257	GH_D05G4006	GH_A10G2050
GH_A07G0561	GH_D09G0796	GH_D13G1599	GH_A12G0493	GH_D13G2583	GH_D05G2281	GH_A11G0451	GH_A03G2066	GH_D01G0701
GH_D12G1894	GH_D06G0201	GH_D05G3839	GH_D06G1095	GH_A11G1593	GH_D13G1341	GH_A05G0652	GH_D04G1809	GH_A07G0154
GH_D05G0561	GH_A12G1572	GH_A13G0168	GH_D05G1589	GH_D07G2124	GH_A08G0558	GH_A03G0422	GH_D06G2427	GH_D10G2769
GH_A06G0826	GH_D02G2232	GH_A13G1345	GH_A08G0111	GH_D10G2241	GH_A04G1142	GH_A12G0995	GH_D11G2603	GH_D05G0768
GH_A03G2416	GH_D13G1147	GH_D11G0462	GH_A11G0634	GH_A05G2294	GH_D03G0473	GH_D12G1970	GH_A03G1857	GH_D07G1439
GH_D01G2483	GH_A13G1475	GH_D02G2312	GH_A11G1948	GH_A12G1556	GH_D05G3074	GH_D05G0598	GH_A05G2797	GH_A08G1600
GH_D07G0806	GH_A11G2955	GH_D08G1774	GH_D05G4041	GH_D04G0188	GH_A12G0244	GH_A01G1204	GH_D09G1644	GH_A05G0769
GH_A05G2087	GH_A01G0164	GH_D05G1490	GH_A05G1242	GH_D07G2467	GH_D09G0665	GH_A11G1144	GH_D11G1234	GH_D05G0950
GH_A12G1381	GH_A10G0111	GH_D08G1545	GH_D11G0209	GH_A08G1150	GH_D08G1971	GH_A12G2947	GH_D05G3219	GH_A09G1528
GH_A10G0118	GH_D04G1270	GH_D01G0690	GH_D05G0569	GH_D10G1489	GH_D03G1671	GH_D13G2605	GH_A01G2205	GH_A09G2141
GH_A05G0703	GH_D09G0911	GH_A05G2434	GH_A11G1902	GH_A03G2097	GH_D01G2257	GH_A08G1579	GH_A05G1377	GH_D12G0662
GH_A05G3712	GH_D07G1978	GH_A09G2141	GH_D10G0637	GH_D07G1257	GH_D11G1075	GH_A05G1065	GH_D06G2361	GH_A11G1810
GH_D05G1346	GH_A03G1118	GH_D12G0402	GH_D11G0041	GH_D09G1059	GH_A01G0723	GH_D02G2001	GH_D09G1344	GH_A03G2101
GH_A09G1706	GH_D12G1687	GH_A05G1373	GH_D13G1757	GH_D02G0211	GH_D09G0416	GH_A11G3703	GH_D07G1512	GH_A04G0962
GH_A12G2576	GH_A07G2040	GH_D09G2076	GH_D07G1174	GH_A05G2891	GH_D01G2220	GH_A13G1015	GH_A08G2287	GH_D08G2680
GH_D05G1490	GH_D07G1684	GH_D05G2119	GH_A03G1014	GH_D13G0297	GH_A06G0746	GH_A12G0981	GH_D07G0530	GH_D08G2815
GH_A05G2246	GH_A07G1298	GH_D07G1200	GH_A05G1015	GH_A03G1879	GH_A05G2015	GH_A09G1826	GH_D07G2415	GH_A05G2593
GH_D09G0170	GH_D06G0805	GH_D10G0289	GH_A07G0725	GH_A05G4238	GH_A07G1221	GH_D12G2819	GH_A07G1194	GH_A02G1360
GH_A01G0844	GH_D02G2317	GH_D13G0013	GH_A01G2250	GH_D13G0330	GH_A09G2563	GH_D08G2099	GH_A11G3045	GH_A05G1558
GH_D07G0240	GH_A05G3862	GH_A13G2413	GH_A05G0212	GH_A13G2659	GH_A09G1889	GH_A08G1222	GH_A06G0014	GH_A01G1529
GH_A09G1663	GH_A05G0455	GH_D06G1803	GH_D11G3588	GH_A11G1535	GH_A08G1674	GH_D08G2811	GH_A06G2364	GH_D05G0886
GH_D02G0616	GH_D11G1048	GH_A03G1375	GH_A08G0677	GH_A05G3891	GH_D11G1554	GH_D06G0727	GH_D01G2205	GH_A09G2209
GH_D03G0424	GH_D08G0076	GH_A05G2633	GH_D05G0623	GH_A08G2085	GH_A06G1931	GH_D05G1056	GH_D05G0360	GH_A08G0096
GH_A06G1073	GH_A05G0695	GH_A07G0040	GH_D10G1338	GH_D04G0176	GH_A11G1620	GH_A01G2012	GH_D05G1493	GH_D11G3615
GH_D05G3869	GH_A13G0160	GH_D12G1920	GH_A13G2532	GH_A10G0938	GH_D05G1063	GH_D04G1744	GH_D05G3900	GH_D07G0194
GH_A11G2856	GH_D04G0999	GH_D05G0056	GH_A06G0240	GH_A01G0235	GH_D08G0484	GH_D12G2209	GH_A13G0121	GH_D11G1847
GH_A12G1894	GH_A07G0459	GH_A02G1440	GH_A01G0254	GH_A05G0599	GH_A12G2790	GH_D02G0728	GH_A10G0938	GH_D05G0401
GH_A02G1602	GH_A10G2376	GH_D04G1337	GH_A01G2330	GH_A08G1256	GH_A04G1292	GH_A13G0184	GH_D11G1929	GH_D12G1910
GH_D13G2158	GH_A05G2634	GH_A09G0227	GH_D08G2786	GH_D02G1843	GH_A04G1288	GH_D05G0923	GH_A11G0776	GH_A10G2466
GH_A05G4235	GH_D06G0164	GH_A07G1194	GH_A11G2168	GH_A12G1934	GH_D08G2219	GH_D09G0907	GH_A03G0381	GH_A07G0935
GH_D01G2477	GH_D11G3507	GH_D02G0191	GH_D11G1361	GH_D01G1536	GH_D01G2272	GH_D11G0409	GH_A04G0534	GH_A09G1514
GH_D02G2312	GH_A03G1679	GH_A13G1219	GH_A08G2688	GH_D05G0778	GH_D05G3639	GH_A07G2317	GH_A05G3804	GH_A10G1481
GH_D05G0161	GH_D10G1220	GH_A11G0238	GH_A03G1190	GH_D07G1153	GH_A11G2812	GH_A08G1040	GH_D13G1660	GH_A05G0962
GH_D06G0911	GH_D02G2167	GH_A05G3865	GH_D07G0792	GH_A06G2221	GH_D10G0658	GH_D06G1512	GH_A05G0207	GH_A05G4004
GH_D05G0367	GH_A03G1386	GH_D07G2270	GH_D09G1237	GH_D09G1105	GH_D11G0612	GH_D02G2132	GH_D01G2430	GH_A02G1330
GH_A02G1091	GH_D06G0465	GH_A08G1907	GH_D02G2111	GH_A03G1759	GH_A08G0282	GH_A09G0288	GH_A13G1892	GH_D11G0471
GH_D07G2372	GH_A06G1340	GH_D06G0613	GH_A03G0278	GH_D05G1021	GH_D10G2129	GH_A05G2284	GH_D05G0633	GH_D11G0408
GH_D11G2956	GH_D12G1575	GH_A02G1952	GH_A09G1425	GH_D03G1614	GH_A10G2421	GH_A08G2818	GH_D13G2451	GH_A01G0395
GH_A11G3628	GH_D06G0779	GH_A02G1797	GH_D06G0188	GH_A01G1797	GH_D10G0490	GH_A08G1880	GH_D09G0698	GH_D05G1364
GH_A13G2046	GH_A08G0185	GH_D01G0626	GH_A09G2244	GH_A12G2349	GH_A11G3703	GH_A03G1495	GH_A03G1165	GH_A05G3565
GH_D05G0346	GH_D11G1980	GH_A07G2238	GH_A05G2797	GH_D04G1105	GH_A13G2198	GH_D05G2590	GH_D01G0846	GH_D07G0744
GH_D10G0719	GH_A07G0227	GH_A01G0049	GH_A08G2287	GH_A01G2120	GH_D10G2138	GH_D05G2254	GH_D12G0036	GH_A12G2312
GH_A02G0714	GH_A02G1904	GH_A08G2003	GH_A11G1947	GH_D10G1269	GH_D03G1552	GH_A04G0172	GH_A03G0331	GH_A10G1322
GH_A11G1836	GH_A11G1144	GH_D09G1444	GH_A05G3714	GH_A07G1206	GH_D12G0186	GH_D01G1919	GH_D08G1558	GH_A12G1480
GH_D05G1625	GH_D04G1391	GH_A11G1649	GH_D05G2697	GH_D12G1890	GH_A02G1773	GH_D03G1178	GH_A13G1745	GH_D03G1815
GH_A03G1634	GH_D10G0435	GH_A01G1087	GH_A13G1721	GH_D01G2400	GH_D02G1247	GH_A11G1594	GH_A09G2324	GH_A12G1546
GH_A05G3964	GH_D09G0150	GH_D02G2400	GH_D10G0364	GH_D06G2278	GH_D11G2128	GH_A06G0552	GH_D11G2224	GH_D11G2500
GH_A03G1868	GH_A05G1768	GH_A09G0351	GH_D05G1019	GH_A08G1610	GH_D09G0629	GH_A03G1860	GH_D05G1208	GH_D10G0553
GH_A10G0590	GH_D12G2614	GH_D01G0159	GH_D12G2874	GH_A12G0360	GH_D03G0964	GH_A02G1585	GH_A11G3712	GH_D11G1698
GH_A09G1638	GH_A06G1837	GH_D08G1868	GH_A11G3560	GH_A05G1013	GH_D06G2051	GH_A06G0880	GH_A07G0116	GH_A06G1534
GH_D04G2045	GH_D12G0254	GH_A12G0242	GH_A13G0994	GH_A02G0409	GH_A10G1607	GH_A07G1649	GH_D01G0342	GH_A06G0207
GH_A08G0740	GH_A11G1141	GH_A09G2631	GH_D08G0907	GH_D11G0307	GH_A09G1832	GH_A08G2297	GH_D11G2410	GH_D07G1838
GH_D08G2039	GH_D11G1326	GH_A08G2485	GH_D01G1002	GH_D11G2862	GH_A11G2945	GH_D06G1226	GH_A05G3857	GH_A13G2114
GH_A09G1247	GH_A02G0903	GH_D01G1771	GH_D05G2125	GH_A03G1200	GH_A05G0052	GH_D13G0013	GH_D08G1913	GH_D07G1199
GH_D12G1895	GH_A02G1813	GH_D13G1119	GH_D02G2455	GH_A06G1703	GH_A10G2023	GH_D04G0067	GH_A09G1742	GH_D02G0429
GH_A05G1056	GH_A09G0095	GH_D11G1912	GH_D12G2425	GH_D12G1881	GH_A02G1361	GH_D01G0008	GH_D05G2362	GH_D07G0800
GH_D03G0059	GH_D11G3746	GH_A11G1947	GH_D07G1437	GH_D05G1003	GH_D07G0419	GH_D06G0004	GH_A12G2516	GH_A02G0022
GH_A09G0080	GH_A01G0684	GH_A04G0889	GH_D06G1225	GH_D10G2037	GH_A01G1337	GH_A11G3040	GH_A11G0478	GH_D10G2786
GH_A05G2576	GH_A05G3430	GH_A13G1892	GH_A03G1679	GH_A12G2944	GH_D04G0583	GH_D06G0222	GH_D12G0995	GH_D11G3036
GH_A04G1468	GH_D13G0473	GH_A08G1377	GH_D08G2373	GH_D05G1787	GH_A05G1813	GH_D05G0886	GH_A01G2330	GH_A04G1681
GH_A11G1225	GH_D09G0947	GH_D04G0590	GH_A04G1081	GH_A11G0511	GH_A07G1719	GH_D02G1705	GH_D11G0652	GH_D02G1143
GH_A11G0950	GH_A05G2087	GH_A05G1899	GH_A13G2524	GH_A01G2295	GH_D12G2982	GH_D05G1602	GH_A09G1610	GH_D12G2230
GH_A05G3316	GH_D02G1843	GH_A11G1144	GH_D05G1272	GH_D03G0039	GH_A08G2604	GH_D03G0456	GH_A13G2530	GH_A04G0230
GH_A10G0709	GH_D01G1127	GH_D10G1294	GH_D03G1834	GH_D01G1736	GH_A11G1612	GH_A03G1918	GH_D10G1130	GH_D10G0554
GH_D01G2340	GH_D05G4015	GH_A10G0277	GH_D09G2175	GH_A01G0397	GH_A09G1389	GH_A04G0823	GH_A06G0225	GH_A08G2296
GH_A05G1193	GH_D07G0358	GH_D02G0229	GH_A05G3120	GH_D05G2329	GH_D05G0259	GH_A12G1722	GH_D08G0907	GH_A11G1476
GH_D11G3338	GH_D06G0342	GH_D10G0489	GH_D02G1738	GH_A09G2215	GH_D10G2520	GH_D05G1745	GH_A03G0896	GH_D07G1481
GH_D02G2461	GH_A11G3719	GH_A03G1440	GH_D01G2458	GH_D06G0471	GH_A12G0551	GH_A05G3541	GH_D02G1694	GH_A01G0621
GH_A07G2221	GH_D05G3324	GH_D05G1629	GH_D08G1824	GH_A06G0632	GH_D06G0047	GH_D07G2270	GH_D12G2072	GH_D02G1364
GH_D13G2027	GH_A11G1976	GH_D08G2054	GH_D13G1574	GH_D05G2994	GH_D01G2205	GH_D07G1199	GH_A09G1253	GH_D05G0767
GH_D02G1796	GH_D03G1463	GH_D04G0010	GH_A12G2678	GH_A08G1214	GH_D08G1382	GH_D01G2177	GH_A05G1242	GH_A08G1899
GH_A08G1491	GH_A08G0009	GH_D05G1380	GH_D12G0796	GH_A06G1105	GH_D05G1877	GH_A10G2154	GH_A01G1748	GH_D08G1708
GH_A10G2546	GH_D04G2045	GH_D06G0033	GH_A12G2297	GH_A10G0419	GH_A03G2119	GH_A07G0116	GH_D04G1349	GH_D02G0883
GH_D10G2777	GH_A01G1807	GH_A08G1579	GH_D01G0844	GH_D11G0747	GH_D01G0068	GH_D12G0186	GH_D08G1908	GH_D07G2413
GH_A09G0690	GH_A06G1925	GH_D02G2601	GH_D11G3585	GH_A06G1577	GH_D07G1683	GH_A11G1917	GH_A08G1814	GH_D13G0850
GH_D05G1950	GH_D13G0885	GH_D13G0381	GH_A06G0778	GH_D11G1560	GH_A11G0140	GH_A04G0292	GH_A09G0656	GH_D11G0571
GH_D11G2256	GH_A01G1239	GH_D06G0771	GH_D01G0343	GH_D11G0348	GH_D12G0969	GH_A10G0125	GH_D03G1174	GH_A05G1681
GH_A08G2209	GH_A08G2209	GH_D05G1736	GH_D04G1742	GH_A11G2157	GH_A09G0685	GH_D06G1510	GH_A05G2302	GH_A07G1407
GH_D09G1982	GH_D02G2646	GH_A10G1596	GH_D07G0542	GH_A08G2793	GH_A12G2902	GH_D03G0442	GH_D05G1249	GH_A05G3956
GH_D11G0016	GH_A12G1967	GH_D03G1000	GH_A01G1825	GH_A10G1914	GH_A03G0193	GH_A05G4235	GH_D10G2738	GH_D08G2302
GH_D05G0723	GH_A13G2565	GH_A02G0508	GH_A01G2127	GH_A12G1347	GH_A11G3325	GH_D03G1285	GH_D13G0877	GH_A11G0703
GH_D09G1968	GH_A06G0228	GH_A10G0646	GH_D09G2378	GH_D03G1534	GH_D11G3337	GH_D03G1552	GH_A01G0291	GH_D04G0481
GH_A04G1013	GH_A06G0899	GH_A11G2115	GH_D01G2536	GH_D08G1391	GH_A05G0119	GH_D02G2111	GH_A02G1984	GH_A07G1903
GH_D11G1938	GH_A04G0876	GH_A05G0703	GH_D07G0372	GH_A10G2421	GH_D05G2809	GH_A08G0892	GH_A01G1723	GH_A08G1836
GH_A11G2510	GH_D08G1710	GH_D05G0920	GH_A09G2215	GH_D10G1144	GH_D06G1132	GH_D12G2841	GH_D09G1492	GH_D04G1862
GH_D07G0792	GH_A11G0044	GH_D06G0165	GH_A13G1540	GH_A02G0245	GH_D09G2495	GH_D06G0850	GH_A13G2658	GH_A05G0182
GH_D11G1980	GH_D10G0856	GH_D04G1270	GH_A10G1804	GH_D07G1406	GH_A11G1410	GH_D02G1306	GH_D13G2562	GH_A12G2609
GH_A09G1276	GH_D09G1643	GH_A13G0387	GH_D12G2716	GH_D10G2470	GH_D10G2330	GH_A01G1336	GH_A10G2501	GH_D10G2090
GH_D03G0207	GH_A11G1046	GH_D02G2029	GH_A09G0607	GH_D12G0641	GH_D11G1654	GH_A03G1759	GH_D08G2327	GH_A07G1220
GH_A05G3487	GH_A05G2602	GH_D13G2350	GH_D06G2149	GH_D13G1855	GH_D05G2451	GH_D12G1866	GH_A05G1838	GH_D08G1814
GH_D02G0428	GH_D10G0719	GH_D05G0181	GH_A12G1230	GH_D13G1968	GH_A10G0138	GH_A01G0824	GH_D05G0465	GH_D07G0594
GH_A03G0255	GH_A08G1919	GH_A13G1882	GH_D04G0102	GH_D13G0154	GH_D02G2176	GH_D09G1150	GH_D11G2656	GH_A05G1755
GH_D13G1552	GH_A04G0382	GH_A01G1085	GH_D13G1671	GH_A09G2041	GH_D08G0195	GH_D04G0343	GH_D09G1458	GH_D05G0056
GH_D10G0495	GH_D01G1651	GH_A02G0178	GH_A08G0643	GH_A06G0847	GH_D08G2817	GH_D05G1715	GH_D03G0096	GH_A07G0561
GH_D12G0905	GH_A07G1173	GH_A03G0819	GH_A13G0445	GH_D06G0436	GH_A13G0291	GH_D10G0359	GH_A05G0978	GH_A01G1018
GH_D05G1931	GH_D13G2213	GH_A08G0860	GH_A11G2587	GH_A08G2652	GH_A12G2035	GH_D02G1545	GH_A07G1508	GH_D05G1764
GH_D06G2445	GH_A05G4285	GH_A09G0781	GH_A01G0030	GH_D02G2332	GH_A07G0332	GH_A04G0052	GH_D04G0496	GH_A03G1133
GH_A05G0817	GH_A06G0500	GH_A04G0759	GH_A12G0655	GH_D05G0759	GH_D03G0891	GH_D11G2091	GH_D12G1442	GH_D05G1004
GH_A01G2257	GH_A02G0410	GH_D06G1225	GH_D05G0057	GH_A06G1428	GH_A05G1991	GH_D05G2004	GH_D11G0954	GH_A08G0986
GH_A07G1739	GH_A05G1602	GH_D04G1792	GH_A08G2867	GH_A11G2950	GH_D10G2558	GH_D02G0359	GH_D01G1876	GH_A02G1678
GH_D10G0375	GH_A09G1150	GH_A04G1209	GH_A05G2268	GH_D12G0102	GH_D11G0467	GH_A11G3039	GH_A10G2271	GH_A06G0733
GH_A09G2632	GH_D11G2708	GH_A07G2156	GH_A13G2349	GH_A10G1494	GH_A01G0083	GH_D06G1527	GH_D05G0473	GH_D07G0105
GH_D12G2594	GH_A09G1325	GH_A05G0051	GH_D13G1505	GH_D06G1945	GH_D06G0586	GH_D12G2399	GH_A09G2117	GH_D06G0665
GH_A11G2930	GH_A05G1330	GH_D11G0437	GH_A06G0780	GH_D05G1004	GH_A09G2336	GH_A03G2187	GH_A05G2546	GH_A05G1712
GH_A10G1601	GH_D11G0249	GH_A08G1420	GH_D13G1945	GH_A03G0302	GH_D06G2044	GH_D11G0471	GH_D11G1025	GH_A12G0762
GH_D11G1785	GH_D08G2762	GH_D12G2340	GH_D03G0582	GH_D12G2276	GH_A07G1564	GH_D09G1028	GH_D06G2150	GH_A08G2314
GH_A03G2146	GH_D01G0626	GH_D04G0985	GH_D13G1935	GH_D06G2229	GH_A08G1979	GH_D05G1178	GH_A06G0778	GH_D09G0422
GH_A09G2394	GH_A08G2604	GH_A08G1214	GH_D08G1386	GH_D05G0498	GH_A08G2079	GH_A06G0953	GH_A13G1094	GH_D05G2945
GH_A01G1114	GH_A09G1677	GH_D09G0521	GH_A10G0984	GH_A11G1649	GH_A11G0931	GH_A10G2189	GH_A04G1291	GH_A10G0940
GH_A11G1395	GH_D12G1063	GH_A12G0705	GH_A13G1882	GH_D13G2276	GH_A11G1424	GH_D02G1998	GH_D05G0259	GH_A07G0128
GH_A11G0571	GH_A06G0216	GH_D02G1306	GH_A03G2077	GH_D07G0897	GH_A11G3727	GH_A02G0022	GH_A05G1584	GH_A01G2264
GH_A03G1433	GH_A06G0824	GH_A01G1815	GH_D01G2481	GH_D12G2994	GH_A13G0807	GH_A04G1418	GH_A09G2422	GH_A03G2293
GH_A01G2462	GH_D13G0760	GH_A07G0525	GH_A03G0349	GH_A05G2062	GH_A02G0797	GH_A05G2715	GH_A11G1203	GH_D12G1389
GH_A05G1072	GH_D03G1431	GH_A10G0852	GH_D08G2631	GH_A06G2011	GH_A01G2305	GH_D01G2236	GH_A05G0761	GH_A05G0291
GH_D10G0142	GH_A05G2281	GH_D08G0808	GH_A07G0233	GH_D10G1017	GH_D01G0049	GH_A05G2566	GH_D06G0445	GH_A12G2576
GH_D10G0898	GH_D03G0008	GH_A13G0372	GH_A13G0508	GH_A07G1173	GH_D05G0009	GH_D12G2325	GH_A01G0513	GH_A05G0828
GH_D09G0085	GH_A05G2514	GH_A07G0122	GH_D12G1917	GH_D05G0535	GH_A02G1666	GH_D02G2542	GH_D02G2178	GH_D08G1694
GH_A12G1634	GH_D12G0685	GH_D13G0443	GH_D12G0121	GH_D12G2687	GH_D08G0760	GH_A13G2492	GH_D09G0907	GH_D02G0987
GH_A03G1169	GH_D06G0712	GH_D01G0048	GH_A06G0118	GH_D13G1009	GH_D12G1226	GH_A09G2422	GH_A10G1835	GH_D10G2216
GH_D08G2296	GH_D11G1116	GH_D07G1308	GH_D09G1462	GH_D13G2091	GH_D05G0794	GH_D04G1418	GH_A10G2112	GH_A02G1006
GH_A13G0910	GH_D11G0914	GH_D11G2235	GH_A11G2859	GH_D04G0927	GH_D09G1068	GH_A02G0527	GH_A02G1666	GH_A05G0725
GH_D08G2448	GH_D13G0023	GH_A07G2255	GH_D10G1586	GH_D05G0372	GH_D07G2007	GH_A02G0486	GH_D08G2109	GH_A02G1052
GH_D09G1643	GH_D10G2470	GH_D03G1534	GH_D10G0316	GH_A03G1014	GH_D03G0372	GH_A12G1972	GH_A13G1611	GH_A05G1237
GH_A05G2632	GH_D01G1770	GH_D11G1092	GH_D01G1941	GH_A09G0706	GH_A12G1103	GH_D01G2106	GH_D04G1496	GH_D08G0493
GH_D04G1346	GH_A05G0703	GH_D03G1536	GH_D05G4037	GH_D07G2068	GH_A11G1705	GH_D02G1913	GH_D04G0522	GH_A07G2255
GH_A05G4049	GH_A05G4253	GH_A13G1745	GH_D08G1823	GH_D12G1584	GH_A10G1414	GH_A09G2044	GH_D08G0593	GH_D01G2348
GH_D11G1172	GH_A05G3419	GH_A03G0372	GH_D07G1943	GH_A05G0380	GH_A08G1750	GH_D05G0017	GH_A05G2695	GH_A04G0987
GH_A12G1808	GH_A11G2904	GH_D08G2821	GH_A01G0641	GH_D13G0453	GH_D02G0224	GH_A05G1084	GH_D08G2293	GH_A12G2311
GH_A11G1860	GH_D12G1868	GH_A11G3427	GH_A12G1720	GH_D05G0385	GH_D06G1847	GH_D07G2017	GH_A02G0194	GH_D01G2275
GH_D10G2517	GH_A03G0769	GH_D11G1341	GH_D01G1691	GH_D02G0918	GH_A12G2603	GH_D10G2746	GH_D07G1129	GH_D04G0522
GH_A12G2152	GH_D09G0811	GH_D04G1484	GH_D06G2158	GH_D05G2272	GH_D05G3678	GH_D05G3571	GH_D01G0504	GH_A09G1099
GH_D12G2482	GH_D11G3314	GH_D11G0076	GH_D05G2273	GH_A09G0267	GH_D02G0338	GH_A07G1169	GH_D08G1919	GH_A03G1846
GH_D02G0723	GH_D02G0797	GH_D10G2229	GH_scaffold418_objG0001	GH_D01G1254	GH_A05G1285	GH_A05G1828	GH_A12G0598	GH_A09G0661
GH_A08G2441	GH_A03G1997	GH_D07G0992	GH_A06G2154	GH_A03G0904	GH_D05G3794	GH_A12G2491	GH_A12G1353	GH_A05G3551
GH_D06G0642	GH_D05G1403	GH_A11G2205	GH_A04G1209	GH_A09G2314	GH_D05G3221	GH_D08G1382	GH_D12G1418	GH_A09G2351
GH_A13G0287	GH_A11G1539	GH_D08G1024	GH_A05G3758	GH_A08G2457	GH_A08G2076	GH_A09G0012	GH_D09G0111	GH_A05G3054
GH_A08G1577	GH_A07G0838	GH_D08G2219	GH_A03G0890	GH_A12G2819	GH_A13G0132	GH_A02G1465	GH_D01G2269	GH_D02G2022
GH_A07G2615	GH_A01G0172	GH_A05G1921	GH_A06G1804	GH_D01G1989	GH_A08G2428	GH_A05G0389	GH_D10G0570	GH_D11G2143
GH_D13G0823	GH_A06G1714	GH_A01G0633	GH_D07G1324	GH_A09G2464	GH_D10G0384	GH_A11G0392	GH_D11G0402	GH_D01G1127
GH_D11G3765	GH_D11G0322	GH_D02G0190	GH_A11G1146	GH_A01G0121	GH_A05G2689	GH_D11G0765	GH_D13G2478	GH_D08G0698
GH_D10G2528	GH_D06G1397	GH_D04G1509	GH_A05G0354	GH_A08G2287	GH_A06G1105	GH_A12G1947	GH_A10G0241	GH_D07G1839
GH_D03G0586	GH_A01G2210	GH_D02G1843	GH_A11G0131	GH_D07G1198	GH_D02G0616	GH_A02G1421	GH_D02G2463	GH_A10G1822
GH_D03G0149	GH_A09G0842	GH_D10G2553	GH_A05G2505	GH_A05G1119	GH_D12G1509	GH_A11G1749	GH_D08G2163	GH_A10G0828
GH_D05G2072	GH_A08G0400	GH_A03G1118	GH_A10G0345	GH_A04G0282	GH_D06G1152	GH_D11G3072	GH_D13G2166	GH_A05G2331
GH_D11G2278	GH_A11G0562	GH_D05G1347	GH_D09G1898	GH_D12G1559	GH_A02G1495	GH_D03G1434	GH_D13G0618	GH_A12G0247
GH_D03G1263	GH_D09G0699	GH_A05G0427	GH_A04G0005	GH_A09G1617	GH_D03G1351	GH_D05G1685	GH_A12G2735	GH_A05G2157
GH_D06G1589	GH_A13G1446	GH_A05G4253	GH_D12G2574	GH_D09G0907	GH_A04G1249	GH_D13G2529	GH_D01G1098	GH_D05G2281
GH_D05G0429	GH_D04G2037	GH_D07G1644	GH_A09G2532	GH_A11G0582	GH_A06G2011	GH_D06G1380	GH_D09G1665	GH_A05G1225
GH_A04G1083	GH_A06G0856	GH_A01G1347	GH_D10G0006	GH_D01G2594	GH_A02G2001	GH_D05G2305	GH_A05G3247	GH_A01G1546
GH_A11G0410	GH_A04G1053	GH_A12G1566	GH_A02G1915	GH_D03G0345	GH_A12G0030	GH_D02G2002	GH_D09G0508	GH_D13G2602
GH_D01G1602	GH_D13G0383	GH_A11G0807	GH_A06G1717	GH_A12G0753	GH_A05G2259	GH_A11G1620	GH_D11G2920	GH_A10G1207
GH_A01G1762	GH_A11G2637	GH_A08G1414	GH_A07G1679	GH_D12G2364	GH_A09G1801	GH_A05G0355	GH_A06G0552	GH_D12G1654
GH_D03G1698	GH_D03G0337	GH_A12G0598	GH_D08G2279	GH_A01G0632	GH_D13G0885	GH_A05G2921	GH_D01G0816	GH_D11G1965
GH_A08G2335	GH_D06G1175	GH_D11G0240	GH_A01G2361	GH_D03G1017	GH_D10G0047	GH_A12G0762	GH_A09G0351	GH_A08G2719
GH_D12G2203	GH_D06G1632	GH_A12G0129	GH_D05G1076	GH_A11G0775	GH_A06G2386	GH_D09G2122	GH_A11G1423	GH_A06G0228
GH_A12G2944	GH_D05G1560	GH_A08G1754	GH_A10G0022	GH_D01G2538	GH_D05G1821	GH_A12G1653	GH_A09G1751	GH_D08G1434
GH_D05G0160	GH_A11G1039	GH_A11G3345	GH_A12G1673	GH_A05G0794	GH_A07G0319	GH_D05G2135	GH_D10G0719	GH_A03G1250
GH_D13G0777	GH_D05G2640	GH_A12G2245	GH_D04G1510	GH_A10G1830	GH_A05G1269	GH_D08G1024	GH_D01G0224	GH_A05G3950
GH_A13G0253	GH_A09G1359	GH_D07G0358	GH_D12G2809	GH_A08G2679	GH_D03G1594	GH_D02G2178	GH_D04G0386	GH_D04G1605
GH_D13G0214	GH_A03G2300	GH_A06G0216	GH_A02G1334	GH_D02G2342	GH_D01G1291	GH_A11G3345	GH_D10G0346	GH_D13G2042
GH_D04G2108	GH_A11G2683	GH_A13G1527	GH_A08G0860	GH_A04G0094	GH_D01G0309	GH_A12G1908	GH_D07G2289	GH_D10G2399
GH_D11G1813	GH_A05G4234	GH_A05G2340	GH_A11G0894	GH_A10G0115	GH_D02G1744	GH_D08G0952	GH_A13G0142	GH_A07G1497
GH_A09G1111	GH_A13G2272	GH_D13G2477	GH_D01G2440	GH_D11G1234	GH_A06G0314	GH_A01G1802	GH_D05G3711	GH_A11G2478
GH_A03G1480	GH_A01G1593	GH_A08G2688	GH_D06G0319	GH_A13G0409	GH_D13G0239	GH_A11G1497	GH_D09G1448	GH_A10G0499
GH_D02G0734	GH_A04G0557	GH_A11G0418	GH_D09G1433	GH_D07G0225	GH_A01G2205	GH_A04G1429	GH_A10G0350	GH_D05G2862
GH_A02G0410	GH_A13G2031	GH_D11G1996	GH_D02G1101	GH_A01G2321	GH_A11G3677	GH_A05G1964	GH_D01G1657	GH_D06G0415
GH_A06G1717	GH_A10G2134	GH_A02G0414	GH_D08G2010	GH_A12G0928	GH_A02G1767	GH_A02G0291	GH_A13G2046	GH_D11G3022
GH_D06G2368	GH_D08G1840	GH_D11G3526	GH_D06G0258	GH_A01G1937	GH_A08G2052	GH_D08G2494	GH_D02G1499	GH_A05G2340
GH_D06G0031	GH_D11G0753	GH_D04G0832	GH_D02G1913	GH_D13G2458	GH_A02G1691	GH_D01G0626	GH_D10G0321	GH_D12G1779
GH_A10G2429	GH_D08G0111	GH_D05G3809	GH_A01G0159	GH_D01G0347	GH_D02G0355	GH_D13G2196	GH_D05G1340	GH_A06G2305
GH_D08G0764	GH_D11G1865	GH_A03G0219	GH_A06G1290	GH_D12G1037	GH_D01G1717	GH_A03G0547	GH_A02G0168	GH_D02G2520
GH_D01G0743	GH_D06G2368	GH_A11G1178	GH_D10G2682	GH_D07G0100	GH_D12G0681	GH_A05G2633	GH_A02G1770	GH_D06G1953
GH_D09G1524	GH_D12G1247	GH_D09G2553	GH_A12G2022	GH_D12G2712	GH_D05G1892	GH_D12G0732	GH_A05G2335	GH_D12G0053
GH_A04G1081	GH_A06G0862	GH_D11G0324	GH_A05G1275	GH_D05G0505	GH_A07G1209	GH_A01G1797	GH_D05G2268	GH_A11G1581
GH_D05G0104	GH_A09G1531	GH_D13G1706	GH_D01G0513	GH_A01G0590	GH_D09G1142	GH_A06G1526	GH_A01G1896	GH_D06G1822
GH_D10G1568	GH_A13G0029	GH_D12G2177	GH_D08G1438	GH_D09G1108	GH_D13G0493	GH_A09G1518	GH_D09G0594	GH_D03G1951
GH_A08G2793	GH_D13G1997	GH_A05G1431	GH_D13G1999	GH_D06G0527	GH_A03G0606	GH_A13G0998	GH_D02G0734	GH_D09G1539
GH_A02G1643	GH_D05G1382	GH_A05G1174	GH_D11G1174	GH_A01G0883	GH_A10G0325	GH_A01G1796	GH_D05G1658	GH_A03G0638
GH_A03G1408	GH_D09G1028	GH_D12G0712	GH_D11G3507	GH_A05G2340	GH_A12G2939	GH_D01G2489	GH_A11G1464	GH_A12G2592
GH_D08G2104	GH_A05G0637	GH_D04G0499	GH_D06G0847	GH_D01G0153	GH_D03G1790	GH_A09G2383	GH_D10G0698	GH_D02G1914
GH_D11G0234	GH_D11G2682	GH_A01G1889	GH_A09G2133	GH_A06G1866	GH_A07G1244	GH_A02G1572	GH_A05G0051	GH_D05G2617
GH_D08G1297	GH_D10G0395	GH_D09G1522	GH_A10G1631	GH_D07G0242	GH_A11G1295	GH_A08G0391	GH_D12G2809	GH_D08G0421
GH_D05G2229	GH_A10G2663	GH_D05G1958	GH_D09G1688	GH_A04G0375	GH_D04G0463	GH_A10G0590	GH_D10G2786	GH_D11G1502
GH_D02G1986	GH_D05G1573	GH_D07G2264	GH_D04G0172	GH_D02G1015	GH_A12G0671	GH_D07G0437	GH_A11G0961	GH_D09G0683
GH_D12G1891	GH_A07G0843	GH_A04G1138	GH_A12G1872	GH_D07G2043	GH_D09G1454	GH_A12G2382	GH_A11G1105	GH_D05G1972
GH_A02G1786	GH_D10G2646	GH_A09G1224	GH_D05G3975	GH_D06G0283	GH_D11G2209	GH_D09G1470	GH_A10G0123	GH_D05G1182
GH_A04G0193	GH_D09G1614	GH_D12G2063	GH_A12G2470	GH_A12G0472	GH_A08G2452	GH_D10G0384	GH_A03G0932	GH_A06G0497
GH_A03G0715	GH_A04G1241	GH_D02G1818	GH_D11G2266	GH_A12G1890	GH_D11G0086	GH_D11G2980	GH_A05G0513	GH_D08G0076
GH_A04G0743	GH_A11G0714	GH_D06G1740	GH_A10G0304	GH_A03G1140	GH_D07G1363	GH_D12G1703	GH_A10G1561	GH_A05G2259
GH_A11G1184	GH_A08G2012	GH_A03G0443	GH_D02G1020	GH_D08G2459	GH_D08G2046	GH_D09G1056	GH_A10G1494	GH_A02G1401
GH_A11G1648	GH_A13G0168	GH_A04G1396	GH_A09G2083	GH_D09G2253	GH_D01G1929	GH_D05G0360	GH_D05G1346	GH_D08G1853
GH_A13G1597	GH_A05G0649	GH_D01G2277	GH_D12G2705	GH_A08G2635	GH_A05G2827	GH_D06G0071	GH_A11G0403	GH_A04G1001
GH_A11G3501	GH_D09G0362	GH_A05G3141	GH_D04G2010	GH_A07G0594	GH_A08G1262	GH_D05G0427	GH_D02G2223	GH_A05G2119
GH_D06G0165	GH_A09G2164	GH_A05G1072	GH_A06G2239	GH_D10G1419	GH_D07G1421	GH_D09G1689	GH_A13G0221	GH_A10G0350
GH_D07G1471	GH_D05G2302	GH_D06G1958	GH_D11G0471	GH_A07G2314	GH_A10G2609	GH_A06G1551	GH_D05G0712	GH_A11G2794
GH_A11G1843	GH_D08G1305	GH_D07G0822	GH_A07G0802	GH_A11G2683	GH_A03G0856	GH_D02G2392	GH_D05G2503	GH_D02G1927
GH_A13G1833	GH_A08G1907	GH_D01G1878	GH_D11G0133	GH_D05G2815	GH_A12G1220	GH_D08G2054	GH_A01G0980	GH_A11G1769
GH_D09G1072	GH_A13G0829	GH_A05G3820	GH_D02G1636	GH_D09G1142	GH_D09G1886	GH_A03G2454	GH_A07G2488	GH_D06G1571
GH_D06G0003	GH_D12G0848	GH_A13G0130	GH_A09G1546	GH_A12G0493	GH_A05G3857	GH_A07G0573	GH_D07G1948	GH_D11G0470
GH_A12G2389	GH_A05G1190	GH_D07G0938	GH_A12G2855	GH_A01G0905	GH_A12G1298	GH_A07G0334	GH_D06G1152	GH_D13G2152
GH_A09G1400	GH_A11G0435	GH_A07G2326	GH_D05G3849	GH_D01G0679	GH_D08G1892	GH_D05G1703	GH_A11G0122	GH_D12G2428
GH_D05G2197	GH_A12G1913	GH_D09G1583	GH_A11G2606	GH_A07G1346	GH_D12G2400	GH_D09G1670	GH_A07G2233	GH_D05G1763
GH_D01G1405	GH_A05G2098	GH_D08G1598	GH_D01G1942	GH_D05G2913	GH_D06G1877	GH_A04G1638	GH_D13G1940	GH_A12G2940
GH_D10G0128	GH_D05G0920	GH_scaffold23709_objG0001	GH_D02G0805	GH_A08G1241	GH_D05G0274	GH_D11G1520	GH_D09G0704	GH_A09G1937
GH_A13G1149	GH_D09G2543	GH_A09G1406	GH_D05G2809	GH_A11G3113	GH_D10G2132	GH_A13G2238	GH_A09G0685	GH_D12G0732
GH_A07G1034	GH_D09G1436	GH_D07G0879	GH_D11G2224	GH_D11G0809	GH_D05G1381	GH_A05G1712	GH_D02G0840	GH_D07G0542
GH_D06G0244	GH_A12G2577	GH_D07G2089	GH_D10G0831	GH_A13G2359	GH_A13G0808	GH_D05G0278	GH_D08G1856	GH_A01G2475
GH_D11G2919	GH_A09G1926	GH_A07G1221	GH_D13G1886	GH_D03G0004	GH_A05G0135	GH_D05G1852	GH_A11G0385	GH_A03G0622
GH_A07G0233	GH_D09G0168	GH_A07G2619	GH_A08G2518	GH_D12G0475	GH_A05G2674	GH_A08G1798	GH_D03G1221	GH_D11G2140
GH_D13G0283	GH_A08G1287	GH_A09G0137	GH_A01G1993	GH_D04G1720	GH_D11G1871	GH_D07G0341	GH_A01G0235	GH_D04G1087
GH_A11G0423	GH_A12G0059	GH_A13G0445	GH_A05G0999	GH_A12G1880	GH_A05G1787	GH_D12G0922	GH_D01G0200	GH_A08G1468
GH_A01G0022	GH_A03G0046	GH_D06G0325	GH_A05G2167	GH_A05G3014	GH_A05G1242	GH_A11G0089	GH_D01G1002	GH_D03G0644
GH_A01G1820	GH_A08G1698	GH_D08G2166	GH_D07G1031	GH_A12G0176	GH_A12G0495	GH_A01G0805	GH_D13G0248	GH_D11G0244
GH_A11G3015	GH_D06G0842	GH_D02G0664	GH_D13G2091	GH_D03G0647	GH_A06G0542	GH_A08G1361	GH_A12G0898	GH_A02G0043
GH_D05G0173	GH_D12G2082	GH_A13G2031	GH_A04G0950	GH_A01G2296	GH_A05G1643	GH_A06G2254	GH_A08G2010	GH_A10G2552
GH_A01G0705	GH_A13G1899	GH_D05G2279	GH_D12G2482	GH_A07G1149	GH_A13G0852	GH_D07G1266	GH_A01G1746	GH_D08G0442
GH_D02G1705	GH_A13G0808	GH_D05G3793	GH_A07G0198	GH_A11G1370	GH_D08G1266	GH_D13G0300	GH_D02G0551	GH_A09G2345
GH_A06G0068	GH_D01G0161	GH_A12G1156	GH_A03G0217	GH_D05G2328	GH_D04G1510	GH_A12G0176	GH_A11G1620	GH_A01G2112
GH_D08G2279	GH_D11G3494	GH_D08G1264	GH_D09G1614	GH_D05G1898	GH_A10G1032	GH_D07G2467	GH_D11G0762	GH_A02G0431
GH_A01G0448	GH_D13G1513	GH_A05G1218	GH_D01G1044	GH_A07G1046	GH_D03G0601	GH_A09G2381	GH_D01G0842	GH_A05G1667
GH_A06G0016	GH_D01G1922	GH_A01G1733	GH_A02G0103	GH_D06G0334	GH_D13G2049	GH_A06G1694	GH_A11G2762	GH_D13G1979
GH_D09G0053	GH_A01G0804	GH_D13G1472	GH_A11G1954	GH_A01G2378	GH_A11G1956	GH_A12G0898	GH_D06G1939	GH_D13G2331
GH_A12G0247	GH_A06G2367	GH_A10G0499	GH_D05G1951	GH_D12G2381	GH_D04G0010	GH_A07G1194	GH_D13G0143	GH_A05G3833
GH_D08G2219	GH_D09G2369	GH_D06G1197	GH_D10G1560	GH_A05G0479	GH_D05G1298	GH_D12G2994	GH_D10G0972	GH_A11G0450
GH_D04G0496	GH_D11G1169	GH_A05G3496	GH_A04G1478	GH_D08G2239	GH_D08G1402	GH_D09G2255	GH_A11G1870	GH_A04G1140
GH_A13G0142	GH_A12G0043	GH_A01G2197	GH_D02G0231	GH_A02G1725	GH_D02G1550	GH_A03G0482	GH_A01G0975	GH_A11G0543
GH_A13G2635	GH_D13G0392	GH_D07G1748	GH_A03G2283	GH_A10G1607	GH_A09G2676	GH_D06G2406	GH_A07G0802	GH_A06G2051
GH_A09G1846	GH_A02G2056	GH_A06G0905	GH_D08G0036	GH_A06G0933	GH_D01G2159	GH_A01G1242	GH_D07G1439	GH_D09G0593
GH_D05G1336	GH_A09G2581	GH_A10G0661	GH_D13G1239	GH_D08G2534	GH_D11G2152	GH_A04G1515	GH_A11G1479	GH_A03G1188
GH_D03G1971	GH_A07G1697	GH_D11G2947	GH_D04G0545	GH_A09G0413	GH_A08G2063	GH_A03G2010	GH_D04G0380	GH_A03G1857
GH_D06G1992	GH_A01G2089	GH_D10G1602	GH_A13G0176	GH_D12G0552	GH_A04G0761	GH_D08G1435	GH_D10G1620	GH_A12G0633
GH_D07G0329	GH_D13G1472	GH_A12G2751	GH_A13G2624	GH_A11G0774	GH_A12G2014	GH_A13G2572	GH_A03G0278	GH_A12G0988
GH_A06G0912	GH_D05G3806	GH_A13G1793	GH_D09G2334	GH_A06G1202	GH_A02G1949	GH_A05G1177	GH_A13G2069	GH_A05G0829
GH_D05G0633	GH_A04G1644	GH_D09G2118	GH_D11G1776	GH_D10G0523	GH_A12G0674	GH_D08G1919	GH_A09G0451	GH_A13G0576
GH_D13G0401	GH_A08G2137	GH_A02G0898	GH_D13G0655	GH_A02G2062	GH_D07G2124	GH_A06G0203	GH_D09G1779	GH_D03G1777
GH_D08G1711	GH_A05G4225	GH_A05G4352	GH_A02G1961	GH_D08G0828	GH_A07G2464	GH_D08G1451	GH_D08G2483	GH_D11G0163
GH_D02G1010	GH_D05G3101	GH_D07G0136	GH_D10G0526	GH_D03G1499	GH_D12G1900	GH_D11G1653	GH_A02G1827	GH_D12G2594
GH_D10G1876	GH_A01G2088	GH_A02G1632	GH_A09G1764	GH_D09G1462	GH_D08G0538	GH_D10G0244	GH_A01G1593	GH_A03G0423
GH_A01G0298	GH_D02G0907	GH_A01G2336	GH_D08G2765	GH_D10G0941	GH_D08G1154	GH_A11G0732	GH_A11G1551	GH_D04G1365
GH_D11G1068	GH_D08G1262	GH_A05G0910	GH_D13G2257	GH_D02G1889	GH_A07G0183	GH_A09G1091	GH_A05G4227	GH_D04G1318
GH_A11G0171	GH_A13G1803	GH_D06G0201	GH_D05G1234	GH_D01G0897	GH_A12G2037	GH_D13G0823	GH_A11G0105	GH_A05G3649
GH_D02G1561	GH_A08G1821	GH_D11G0960	GH_D05G3370	GH_D07G0265	GH_D09G2213	GH_D09G0557	GH_D03G0992	GH_A11G1134
GH_D06G0658	GH_D02G0849	GH_A13G1284	GH_A05G1764	GH_A12G0052	GH_D02G1947	GH_D02G1118	GH_A13G2248	GH_D03G0581
GH_A06G2111	GH_A05G4115	GH_D10G1123	GH_D10G0243	GH_D05G0692	GH_D12G0251	GH_A02G1489	GH_A06G1305	GH_A11G3045
GH_D08G1666	GH_D01G1685	GH_D12G0878	GH_A04G0906	GH_A05G2302	GH_D07G1719	GH_A03G0492	GH_A01G1643	GH_D05G2353
GH_D11G3763	GH_D10G2774	GH_A05G3714	GH_D07G2534	GH_A07G1646	GH_A11G1498	GH_A07G2092	GH_D05G1497	GH_A09G1595
GH_A11G2816	GH_A04G1218	GH_D13G1213	GH_A12G2327	GH_D01G0808	GH_D13G2244	GH_D02G2116	GH_D13G1566	GH_D06G2036
GH_D05G1046	GH_D02G1738	GH_D04G1255	GH_D01G0491	GH_A01G0034	GH_D05G3775	GH_D11G3583	GH_D11G0810	GH_D10G2350
GH_D05G3101	GH_A01G2008	GH_D11G2276	GH_A01G1134	GH_A09G2381	GH_D10G0307	GH_A06G0100	GH_A02G0633	GH_A07G0051
GH_D03G0340	GH_D01G1795	GH_A12G2714	GH_A11G3695	GH_D04G0154	GH_D05G3223	GH_D08G1279	GH_A09G1395	GH_A03G0660
GH_A01G0877	GH_D09G1287	GH_A04G1258	GH_D10G0920	GH_A02G1583	GH_D01G2408	GH_D10G0972	GH_A09G1697	GH_D04G0555
GH_D03G0513	GH_A13G1093	GH_A01G1743	GH_A06G0215	GH_A08G2829	GH_A06G0767	GH_A05G0315	GH_A07G1943	GH_A02G0109
GH_D01G2538	GH_A12G1390	GH_D05G1740	GH_A08G2821	GH_D01G0636	GH_A01G1298	GH_A05G0798	GH_A06G1930	GH_D10G1884
GH_A09G1802	GH_A06G0340	GH_A11G2197	GH_A10G0746	GH_A03G1834	GH_D11G2121	GH_A11G0582	GH_A12G0061	GH_A04G0940
GH_D12G1824	GH_A13G0387	GH_A05G3458	GH_D02G2254	GH_D07G1698	GH_D05G3971	GH_A07G0183	GH_D05G2418	GH_D05G2361
GH_D12G2143	GH_D07G0434	GH_D05G2699	GH_A05G3704	GH_D02G0620	GH_D04G1635	GH_A07G0042	GH_A11G0466	GH_D11G2117
GH_A10G2023	GH_A11G2189	GH_D11G1787	GH_D01G0199	GH_A06G0500	GH_A06G0261	GH_D09G1344	GH_D08G1402	GH_D07G1406
GH_A12G2889	GH_D09G1896	GH_A05G4359	GH_D03G0868	GH_D02G2045	GH_A07G1431	GH_A13G0705	GH_A07G1646	GH_D10G0412
GH_D05G2292	GH_A10G0379	GH_A12G0132	GH_D07G1723	GH_D09G0349	GH_A03G1815	GH_A05G3152	GH_D06G1136	GH_D08G0730
GH_A09G2326	GH_D07G0209	GH_A07G0878	GH_D07G0632	GH_A05G1103	GH_A03G0590	GH_A04G0758	GH_D01G1083	GH_A13G0595
GH_A06G0672	GH_A03G0255	GH_A05G0386	GH_A05G0719	GH_A02G0604	GH_A01G2189	GH_A03G2086	GH_D12G1504	GH_D03G1776
GH_A01G1556	GH_A07G0831	GH_A07G0141	GH_A13G1892	GH_A12G1989	GH_D03G0280	GH_D12G0953	GH_A06G0244	GH_A04G0275
GH_D02G2467	GH_D11G0587	GH_A10G1978	GH_D02G1585	GH_D13G2603	GH_A06G0429	GH_D02G0915	GH_A06G0266	GH_A01G0700
GH_A05G3059	GH_D04G1676	GH_A13G1883	GH_D12G1401	GH_A08G1014	GH_D04G1457	GH_A12G1274	GH_D09G0336	GH_A11G3019
GH_D02G1793	GH_A03G0124	GH_A12G2061	GH_D05G2362	GH_D05G3801	GH_A10G2465	GH_D05G3309	GH_A08G1847	GH_A07G0077
GH_D05G0692	GH_A11G0122	GH_A04G1483	GH_D01G1900	GH_D13G0120	GH_A08G2527	GH_D06G2135	GH_D12G2847	GH_D04G1904
GH_A02G2012	GH_A13G0081	GH_A06G0552	GH_A12G2863	GH_A06G1926	GH_A07G1217	GH_D09G2254	GH_A08G1852	GH_D01G0669
GH_A08G0073	GH_A02G0895	GH_A13G1648	GH_A09G1996	GH_D08G1971	GH_A03G2429	GH_D12G2571	GH_D02G1508	GH_A11G2250
GH_D10G1289	GH_D09G0742	GH_D11G3432	GH_A11G0285	GH_A04G0250	GH_A12G2573	GH_A11G2584	GH_D13G2525	GH_D01G2088
GH_A12G1895	GH_D07G0822	GH_A05G3861	GH_D07G1966	GH_D03G0435	GH_D03G1785	GH_D11G0363	GH_D05G3931	GH_A12G1647
GH_A08G2339	GH_A08G1014	GH_D03G0309	GH_D12G1538	GH_A13G2469	GH_D03G1282	GH_D04G1762	GH_D12G1037	GH_A04G1684
GH_D06G1490	GH_D08G2029	GH_A08G2647	GH_D06G0642	GH_A13G0524	GH_D02G0352	GH_A05G0374	GH_D12G2069	GH_A04G0239
GH_A09G2425	GH_D01G0485	GH_A12G1885	GH_A13G1620	GH_D02G0691	GH_A05G0557	GH_A10G0920	GH_A02G0824	GH_A12G1914
GH_D02G1331	GH_A01G1428	GH_D07G1148	GH_A07G1282	GH_D07G0566	GH_D07G0269	GH_A07G1144	GH_A05G0505	GH_D06G1515
GH_D01G1876	GH_D02G2312	GH_A01G1357	GH_D01G1862	GH_A03G0700	GH_D05G1441	GH_D08G2303	GH_A10G0115	GH_A05G2479
GH_A07G1754	GH_D05G1272	GH_A07G1046	GH_A09G1908	GH_D11G1977	GH_A03G1953	GH_D02G1915	GH_A03G2412	GH_A11G2596
GH_D06G0066	GH_A12G2098	GH_D04G1127	GH_D01G0455	GH_D12G2202	GH_D06G0011	GH_D03G1785	GH_A10G0055	GH_A12G1932
GH_A10G2629	GH_D06G0334	GH_D12G1661	GH_A08G0062	GH_A09G2572	GH_D05G0793	GH_D05G0152	GH_D05G0764	GH_A03G0177
GH_A05G2903	GH_D08G2279	GH_D03G0934	GH_D02G2602	GH_D08G2272	GH_D12G2807	GH_A12G2160	GH_A05G3690	GH_A04G0785
GH_A12G2356	GH_A04G1537	GH_D11G2656	GH_A08G0509	GH_D11G1029	GH_D05G0333	GH_D03G1586	GH_D05G1709	GH_D09G0521
GH_D08G1596	GH_D07G1428	GH_D04G1532	GH_A04G1396	GH_D02G0063	GH_A01G0007	GH_D02G0196	GH_A05G1546	GH_D13G1721
GH_A08G2821	GH_A09G0904	GH_A11G1906	GH_D01G1703	GH_D12G2656	GH_A05G0325	GH_A03G2384	GH_D05G3821	GH_D05G1726
GH_A01G0370	GH_D12G1406	GH_D11G1174	GH_D12G2680	GH_D13G0448	GH_A05G1017	GH_A13G2356	GH_A11G0823	GH_A10G0600
GH_A05G0169	GH_D01G0569	GH_A12G2471	GH_D09G0243	GH_D09G1891	GH_A13G0853	GH_A05G2401	GH_D12G2761	GH_A11G3587
GH_D13G2112	GH_A05G1675	GH_A05G3780	GH_D08G2769	GH_A10G1665	GH_D12G2591	GH_D07G1174	GH_D06G1417	GH_D12G0176
GH_D11G0082	GH_D05G1705	GH_A09G1560	GH_A07G0039	GH_A10G2114	GH_D02G1897	GH_D05G2945	GH_D03G1331	GH_D01G0443
GH_D09G1113	GH_D01G0159	GH_A09G1826	GH_A08G0619	GH_D08G2072	GH_A08G1892	GH_D12G2151	GH_D13G1955	GH_D07G1973
GH_A12G2397	GH_A01G1085	GH_A02G0603	GH_D08G0638	GH_A08G0854	GH_A13G1613	GH_D06G0802	GH_D13G2529	GH_D08G0854
GH_A11G3747	GH_A01G1182	GH_D04G0568	GH_A06G0389	GH_A05G2945	GH_D06G0611	GH_D08G0013	GH_A13G0240	GH_D02G2087
GH_D13G1390	GH_A03G1672	GH_A02G1810	GH_A02G0472	GH_A03G0331	GH_A02G1214	GH_D02G2358	GH_D03G1470	GH_A08G1580
GH_A02G1628	GH_D09G1105	GH_A09G0074	GH_A05G4126	GH_A08G1240	GH_A04G1154	GH_A08G0253	GH_A12G0124	GH_D06G0097
GH_D02G1585	GH_A06G1096	GH_A11G1788	GH_A09G1230	GH_A03G1300	GH_D12G1383	GH_D12G2916	GH_D01G0045	GH_D11G3116
GH_A02G1367	GH_D11G2934	GH_D10G2561	GH_D13G0501	GH_D13G1472	GH_D08G0974	GH_D05G0392	GH_D13G1846	GH_A07G1446
GH_A05G1820	GH_A06G0018	GH_D08G1853	GH_D12G2516	GH_D10G1780	GH_A09G2216	GH_D07G0269	GH_A04G0022	GH_A13G1789
GH_A08G2719	GH_D13G0207	GH_D07G0148	GH_D11G1424	GH_A05G2921	GH_A12G2375	GH_D13G1670	GH_A05G1129	GH_A02G1696
GH_A03G1510	GH_A09G1668	GH_A02G1361	GH_D12G2095	GH_D12G0796	GH_A05G0315	GH_A08G1692	GH_A03G1860	GH_A08G2800
GH_A05G1317	GH_D06G2151	GH_A01G2328	GH_D12G0453	GH_D08G0817	GH_D05G0367	GH_D10G1294	GH_D12G1804	GH_D11G0134
GH_D03G1227	GH_D06G0471	GH_D11G1116	GH_A02G0755	GH_D08G1198	GH_D11G1529	GH_D11G0652	GH_D05G1958	GH_D09G1786
GH_A05G1922	GH_D11G2839	GH_D07G1339	GH_A12G2121	GH_A04G1412	GH_A11G3158	GH_D05G0018	GH_D06G2360	GH_A08G0626
GH_A11G1317	GH_A02G1149	GH_D04G0939	GH_D04G1843	GH_D04G1634	GH_A08G2085	GH_A05G0703	GH_D02G2164	GH_A09G0736
GH_A11G0179	GH_A11G1170	GH_A09G1150	GH_A05G2902	GH_D10G0581	GH_A12G2634	GH_A02G1770	GH_A05G2650	GH_A08G1435
GH_A13G0422	GH_A10G2374	GH_D10G0658	GH_A02G0314	GH_A07G0689	GH_A04G1100	GH_D06G0771	GH_A06G1108	GH_A12G1606
GH_A02G0435	GH_D05G0650	GH_A11G1268	GH_D11G3026	GH_A09G0088	GH_D13G1380	GH_D02G2000	GH_A07G0094	GH_A04G1197
GH_D02G1768	GH_D06G2326	GH_D10G1125	GH_D01G0342	GH_D12G0105	GH_D11G1214	GH_A02G0713	GH_A13G2587	GH_A12G2537
GH_A12G0910	GH_A05G2200	GH_D12G0308	GH_A09G1505	GH_D08G1710	GH_A07G0768	GH_D11G0193	GH_D11G0146	GH_A01G2042
GH_A01G2500	GH_D03G0010	GH_A05G2097	GH_D11G0277	GH_D02G0886	GH_A08G0720	GH_D05G0545	GH_D11G3219	GH_A05G0886
GH_D05G0159	GH_D13G1419	GH_D11G1320	GH_A10G2191	GH_A05G0504	GH_D02G0229	GH_D08G0068	GH_A05G2006	GH_D13G0775
GH_D02G0189	GH_D08G2063	GH_D11G1655	GH_A06G0416	GH_D05G2239	GH_D01G0507	GH_A05G1694	GH_D11G3740	GH_D01G1006
GH_A12G1588	GH_A02G1091	GH_A02G0250	GH_A11G0366	GH_A06G0162	GH_A03G1714	GH_D05G2099	GH_D03G0367	GH_D11G2115
GH_D07G0102	GH_A03G2066	GH_A04G1218	GH_A11G3026	GH_A08G1793	GH_A08G0267	GH_A05G0759	GH_A12G1972	GH_D13G2386
GH_D05G0579	GH_D03G0093	GH_D06G0352	GH_A12G2389	GH_D10G1185	GH_A11G0146	GH_A08G0020	GH_A11G0648	GH_A07G2582
GH_A08G0983	GH_D12G0142	GH_A01G1947	GH_A11G0275	GH_D07G1569	GH_D10G0512	GH_D04G0205	GH_A03G0494	GH_D08G1259
GH_D05G0703	GH_A07G1566	GH_A10G0135	GH_A12G2906	GH_D11G2273	GH_A06G2384	GH_A05G0015	GH_D08G2240	GH_D10G0163
GH_D11G2602	GH_A10G0246	GH_A06G0643	GH_D04G1349	GH_D07G1560	GH_D03G1178	GH_A05G1299	GH_D12G0547	GH_A12G1972
GH_A09G2323	GH_D06G1644	GH_A06G1835	GH_D04G0263	GH_A01G1059	GH_A10G2032	GH_A08G1746	GH_A09G1574	GH_A13G0223
GH_A02G0412	GH_D01G1249	GH_A10G0645	GH_A02G1378	GH_A08G2825	GH_D13G2005	GH_D10G2089	GH_D05G1336	GH_A11G2783
GH_A05G0910	GH_A11G0086	GH_A01G1061	GH_D11G2888	GH_D03G0521	GH_A09G2381	GH_A09G0137	GH_D08G0786	GH_D04G1091
GH_D09G0175	GH_A06G0159	GH_D12G1826	GH_D11G3746	GH_A03G2274	GH_A05G1964	GH_A04G1291	GH_A11G2794	GH_A06G0408
GH_A11G1755	GH_A05G4359	GH_D10G1237	GH_D12G2951	GH_D07G0187	GH_A01G0387	GH_D07G2464	GH_D10G2009	GH_D05G0877
GH_D11G0684	GH_D02G1944	GH_A13G0568	GH_A05G3397	GH_A13G0963	GH_A12G0021	GH_A06G0870	GH_D12G2260	GH_D13G2447
GH_A07G0777	GH_D03G1589	GH_D07G0530	GH_A07G0238	GH_D05G0529	GH_A11G1296	GH_A04G0757	GH_D02G0372	GH_D12G2422
GH_D10G2387	GH_D04G0538	GH_A08G0095	GH_D05G3236	GH_A06G0659	GH_D05G0540	GH_A08G0715	GH_D11G2726	GH_A01G0791
GH_A02G0903	GH_D01G1180	GH_A12G2152	GH_D04G1125	GH_A06G2108	GH_D08G2230	GH_A08G0276	GH_D03G0054	GH_A05G1751
GH_A04G1759	GH_D07G0846	GH_A05G0928	GH_A09G1976	GH_D08G1647	GH_D10G1061	GH_A05G1015	GH_D11G0801	GH_D12G0195
GH_A06G0904	GH_A02G1851	GH_A13G2359	GH_A01G0362	GH_A09G2452	GH_D05G2547	GH_D02G0210	GH_A09G1321	GH_D11G1035
GH_A10G0439	GH_A04G0460	GH_D01G0684	GH_A09G2664	GH_A05G3280	GH_D04G0747	GH_A09G0126	GH_A07G0420	GH_A12G0184
GH_D09G1059	GH_A13G1219	GH_D10G0154	GH_A02G0488	GH_D05G1995	GH_D01G0779	GH_A11G2322	GH_D11G2654	GH_D01G1929
GH_D13G1472	GH_D03G0705	GH_A09G0072	GH_A05G2097	GH_D09G2476	GH_A06G0776	GH_D09G2495	GH_D10G0364	GH_D03G1708
GH_D11G1564	GH_D11G1560	GH_D08G0733	GH_D01G1190	GH_D08G1443	GH_D05G0061	GH_A13G1177	GH_D07G2187	GH_D09G0421
GH_D05G3342	GH_A05G0349	GH_A07G1006	GH_A02G0701	GH_A12G2185	GH_A13G2591	GH_A11G0391	GH_D05G1726	GH_A11G1644
GH_D07G1684	GH_A11G2098	GH_A13G1749	GH_A02G2051	GH_D10G2520	GH_A03G1679	GH_D11G2160	GH_D06G1235	GH_A01G1944
GH_D04G0634	GH_D04G0151	GH_D10G2693	GH_D05G0948	GH_D13G2548	GH_D11G3248	GH_A01G2296	GH_D02G0177	GH_A11G1425
GH_D05G0132	GH_D03G0372	GH_A03G0861	GH_A12G2246	GH_D03G1613	GH_A12G2005	GH_A08G0461	GH_D11G1913	GH_D03G1550
GH_D08G2341	GH_D09G1220	GH_A05G1445	GH_A11G3224	GH_D03G0896	GH_D05G1410	GH_D01G1678	GH_A05G4333	GH_D07G0027
GH_D10G2713	GH_A06G1462	GH_A09G0914	GH_A07G1884	GH_D09G1048	GH_D01G0081	GH_D05G3889	GH_A05G3152	GH_D08G1895
GH_A05G2602	GH_D09G2511	GH_A11G1087	GH_A13G0834	GH_D10G0086	GH_D04G1857	GH_D04G0372	GH_A04G1673	GH_A05G4059
GH_D07G0421	GH_A05G1835	GH_A05G0177	GH_D13G0461	GH_A13G2389	GH_A12G0238	GH_D02G0372	GH_D10G1279	GH_D01G2294
GH_D12G1866	GH_A12G1937	GH_A03G1651	GH_D12G1341	GH_D05G3157	GH_D01G0543	GH_D02G2555	GH_A10G0615	GH_D04G1194
GH_D09G0831	GH_D05G2536	GH_D04G0580	GH_A01G2368	GH_A05G3862	GH_D09G1668	GH_D05G2691	GH_D10G0625	GH_D07G0173
GH_D02G0410	GH_D12G2364	GH_D08G0232	GH_D11G0963	GH_D04G2117	GH_A06G0747	GH_A05G0181	GH_A07G0350	GH_A02G1589
GH_A09G1108	GH_A11G0094	GH_D09G0711	GH_D09G1218	GH_D10G1239	GH_A11G1294	GH_D01G2072	GH_A07G0195	GH_D08G0688
GH_D12G2687	GH_A11G0488	GH_A01G1180	GH_D05G2483	GH_D05G0127	GH_D05G2066	GH_D06G0945	GH_A12G1731	GH_D08G2291
GH_A11G3592	GH_A11G2324	GH_D05G1840	GH_A12G1760	GH_A05G1991	GH_A12G1504	GH_D03G0070	GH_D13G2647	GH_A10G0870
GH_A05G0504	GH_D04G1210	GH_D09G0358	GH_D06G0757	GH_D02G2023	GH_D08G2295	GH_A03G1834	GH_D08G0854	GH_D04G0513
GH_A13G0535	GH_D08G2798	GH_D05G1190	GH_A13G2495	GH_D06G0461	GH_D03G1673	GH_D04G1529	GH_D10G2089	GH_A07G2116
GH_D06G0173	GH_A08G0107	GH_A05G3766	GH_D01G0556	GH_A03G2146	GH_D12G2925	GH_D05G1298	GH_D08G1336	GH_A03G1426
GH_A13G2538	GH_A01G1114	GH_D11G3102	GH_D04G0751	GH_D06G0340	GH_D08G2099	GH_D10G1486	GH_D01G2072	GH_A06G1275
GH_A05G2857	GH_A09G2129	GH_D05G2337	GH_D11G2918	GH_D12G2951	GH_A05G2797	GH_A01G1883	GH_A08G2858	GH_D04G0326
GH_D08G2334	GH_D10G0496	GH_A05G1468	GH_D09G0831	GH_D08G0625	GH_A07G0139	GH_A09G0509	GH_D10G2557	GH_A07G0573
GH_D01G0666	GH_A11G0170	GH_A11G2157	GH_A03G2129	GH_D04G1456	GH_A07G1366	GH_A05G1855	GH_D05G2900	GH_A11G2636
GH_A08G2721	GH_A01G1740	GH_A04G0857	GH_D05G2671	GH_D12G2919	GH_D05G2339	GH_A08G2033	GH_A10G2261	GH_A09G1483
GH_A04G0839	GH_A04G0275	GH_A07G2374	GH_D12G2569	GH_D12G0905	GH_D04G0881	GH_D06G2126	GH_D01G2368	GH_A12G0383
GH_D11G3739	GH_D08G2459	GH_A06G2037	GH_A03G0147	GH_A08G1468	GH_A01G0527	GH_A08G0983	GH_A06G0901	GH_A11G3746
GH_D11G1309	GH_A02G1884	GH_D07G0997	GH_D08G1901	GH_A05G1810	GH_A05G3804	GH_A12G1996	GH_A11G0863	GH_D10G0382
GH_A05G0336	GH_A03G1563	GH_A12G1508	GH_A11G2306	GH_A12G0395	GH_D07G1195	GH_A11G0676	GH_A05G0564	GH_A05G2309
GH_D09G1205	GH_A06G1931	GH_D03G1085	GH_D02G0107	GH_D11G3711	GH_A05G2682	GH_A02G0797	GH_A11G1004	GH_D08G1727
GH_D05G0907	GH_D05G1787	GH_A13G1710	GH_D03G0797	GH_A02G1863	GH_D09G0925	GH_A05G2316	GH_A11G3075	GH_D08G1619
GH_A06G0900	GH_D02G0066	GH_A11G1824	GH_A07G0767	GH_A07G0535	GH_A09G0008	GH_D07G2043	GH_A05G1577	GH_A07G2167
GH_A11G1781	GH_D05G0406	GH_D03G1834	GH_D12G1371	GH_A09G1636	GH_D04G1639	GH_D13G1341	GH_A13G0176
GH_A07G1021	GH_A10G2271	GH_D13G2247	GH_A09G0653	GH_D12G2857	GH_A07G1840	GH_A05G0714	GH_D05G1232
GH_A12G2753	GH_D08G1026	GH_D11G1938	GH_D05G1114	GH_D02G2438	GH_A11G3292	GH_D01G0743	GH_D08G0745
GH_D10G0838	GH_A07G1066	GH_D09G1970	GH_A05G2462	GH_D05G2788	GH_A01G1680	GH_D12G0691	GH_A11G0927
GH_D04G1759	GH_A09G1284	GH_A12G0395	GH_D11G3225	GH_A05G4006	GH_D12G1971	GH_D10G0544	GH_D09G1174
GH_A06G0469	GH_D05G3499	GH_A12G2076	GH_A05G0162	GH_D10G2682	GH_A12G1327	GH_D10G0780	GH_A02G0270
GH_A11G0787	GH_D12G2252	GH_D12G1588	GH_D11G0450	GH_D11G0470	GH_D10G1993	GH_D03G1392	GH_A03G0501
GH_A10G1005	GH_D05G1010	GH_D01G0813	GH_D04G1733	GH_A02G0100	GH_A09G1640	GH_A10G1777	GH_A09G0295
GH_A10G2687	GH_A11G1087	GH_A02G1134	GH_A08G2335	GH_D12G2625	GH_D08G2182	GH_A02G1360	GH_D06G0727
GH_A05G4298	GH_A11G1480	GH_D12G2720	GH_D13G2048	GH_A06G0026	GH_A02G1316	GH_D05G1346	GH_D11G1035
GH_A03G0838	GH_D08G1391	GH_D01G1993	GH_A05G1163	GH_D05G0070	GH_A10G0801	GH_D11G2603	GH_A02G1914
GH_A12G0612	GH_D13G0497	GH_D11G2176	GH_A03G0945	GH_D05G2945	GH_A01G0082	GH_A04G1684	GH_A11G3703
GH_A01G0070	GH_A10G0004	GH_D01G0545	GH_D07G0379	GH_A05G0781	GH_A05G2129	GH_A09G0619	GH_A08G1577
GH_A05G0728	GH_D10G2621	GH_A02G1720	GH_A13G0306	GH_D05G2322	GH_D05G1998	GH_A05G0644	GH_D02G2283
GH_A09G2044	GH_A06G0436	GH_D02G1694	GH_D06G2135	GH_A02G2042	GH_D03G0683	GH_A13G2292	GH_D11G2128
GH_A10G0168	GH_A10G0064	GH_A05G1531	GH_D05G1968	GH_A12G2159	GH_A01G1670	GH_A01G0551	GH_D11G3074
GH_D12G1427	GH_A08G1875	GH_A04G0608	GH_A05G1505	GH_A09G2281	GH_A13G1895	GH_A09G1337	GH_A03G1902
GH_D06G0196	GH_D08G0012	GH_D01G0728	GH_D11G2713	GH_A05G2095	GH_D02G1382	GH_D11G1067	GH_A05G1483
GH_A02G0056	GH_A05G4026	GH_A12G2246	GH_A08G0245	GH_A09G2383	GH_A08G0476	GH_D05G2125	GH_A07G0357
GH_A01G0639	GH_D05G1225	GH_D05G1874	GH_D13G1620	GH_A11G1118	GH_A12G1948	GH_D04G1988	GH_D07G1071
GH_A09G1304	GH_A06G1773	GH_D09G0080	GH_A11G0524	GH_A05G0973	GH_A01G2173	GH_A07G0776	GH_D03G1048
GH_D09G1244	GH_D05G1125	GH_D05G0505	GH_D12G2314	GH_D01G1686	GH_D07G1426	GH_A10G0989	GH_D03G1792
GH_A11G0398	GH_D06G0033	GH_A01G1913	GH_D11G2715	GH_D07G1071	GH_A11G3015	GH_A13G0057	GH_D03G0149
GH_A03G1545	GH_D05G1949	GH_D04G0632	GH_D01G1224	GH_A04G0610	GH_A01G0524	GH_D04G0590	GH_A13G2668
GH_D07G0218	GH_A05G1552	GH_A10G0984	GH_D05G0216	GH_D03G1624	GH_A12G0953	GH_A09G0647	GH_A11G0524
GH_D11G1153	GH_D03G1536	GH_A13G2484	GH_A04G0943	GH_A13G1665	GH_A11G1488	GH_D05G1077	GH_A03G0512
GH_A09G2307	GH_A11G3103	GH_A05G4116	GH_A07G1045	GH_A02G0348	GH_D02G2393	GH_A11G2039	GH_D08G0901
GH_D04G0044	GH_D05G3751	GH_D01G1129	GH_A06G1018	GH_D08G0638	GH_A01G2296	GH_A03G1249	GH_D12G0317
GH_A06G0239	GH_D06G2374	GH_D08G1339	GH_D10G1267	GH_A10G0185	GH_A11G3324	GH_A09G2141	GH_D06G0186
GH_A10G2646	GH_A12G1576	GH_D04G1177	GH_D03G1912	GH_A01G0644	GH_D12G1374	GH_D10G0625	GH_D11G3481
GH_A11G1170	GH_A10G0270	GH_A08G1851	GH_D05G1187	GH_A06G0822	GH_D11G2046	GH_D02G2255	GH_D11G1431
GH_D08G1919	GH_A05G1030	GH_D04G1378	GH_A11G3346	GH_D01G0237	GH_D07G0555	GH_A12G1584	GH_D04G1648
GH_D01G0358	GH_A03G0586	GH_A05G1190	GH_D13G1739	GH_A12G2220	GH_D05G2652	GH_D02G0075	GH_D05G3223
GH_A05G0101	GH_A08G0269	GH_D03G0183	GH_D12G0098	GH_A06G1106	GH_A11G1836	GH_D11G1528	GH_A06G2094
GH_D10G1844	GH_D06G2400	GH_D12G1327	GH_A12G2679	GH_A12G2501	GH_A01G2196	GH_A05G1817	GH_D11G3248
GH_A07G1963	GH_A08G0738	GH_A05G3781	GH_D03G1511	GH_A03G1148	GH_A03G1707	GH_D05G0860	GH_D06G1070
GH_A05G3302	GH_D08G1279	GH_D12G1427	GH_A10G1050	GH_D02G2039	GH_A05G1611	GH_D05G1187	GH_A05G4048
GH_D05G1930	GH_A03G2115	GH_D12G0407	GH_D02G1763	GH_A05G0182	GH_A05G2325	GH_D09G0802	GH_A11G1287
GH_A08G2706	GH_A03G0182	GH_A07G2594	GH_A07G0594	GH_A08G2262	GH_D09G2254	GH_A01G1815	GH_A11G1612
GH_D05G0039	GH_D01G0017	GH_D02G1913	GH_A05G0600	GH_A01G0833	GH_D03G1817	GH_D09G0294	GH_D08G0835
GH_D11G1816	GH_D13G0454	GH_A11G2927	GH_A11G3647	GH_D02G0425	GH_D06G1762	GH_A02G0248	GH_A02G0838
GH_A05G0762	GH_A11G2254	GH_D04G1575	GH_D04G0396	GH_D06G1760	GH_D11G0364	GH_A10G2650	GH_D05G1384
GH_A01G2223	GH_A12G2944	GH_D06G0307	GH_D05G3897	GH_D11G0617	GH_A07G0195	GH_A08G1980	GH_D10G0307
GH_A12G2843	GH_A07G0168	GH_D13G2244	GH_D11G3756	GH_A05G0512	GH_A01G0526	GH_D04G0522	GH_D02G1697
GH_A05G0946	GH_A08G2742	GH_D01G0154	GH_D07G1199	GH_A03G0140	GH_D10G2484	GH_A11G3688	GH_A09G2425
GH_A13G0273	GH_A01G2096	GH_D07G0970	GH_A10G0428	GH_D05G3140	GH_A08G0202	GH_D07G2124	GH_D11G3659
GH_D05G0505	GH_D13G1581	GH_A07G1093	GH_D03G0095	GH_A06G1930	GH_A02G2032	GH_D07G2101	GH_A05G3813
GH_A13G0995	GH_D10G0612	GH_D05G1266	GH_D05G1950	GH_A11G3220	GH_A03G2283	GH_D07G1519	GH_D07G1819
GH_A10G2418	GH_A07G1757	GH_A05G0457	GH_D01G2132	GH_A04G1475	GH_D10G2566	GH_D11G1787	GH_D03G0773
GH_D12G0254	GH_D05G2251	GH_D06G0712	GH_A11G2688	GH_A05G0525	GH_A08G0503	GH_D13G0274	GH_D06G0913
GH_D08G1806	GH_D12G2591	GH_A06G0734	GH_D05G3475	GH_A01G2320	GH_D02G0241	GH_D02G1999	GH_D09G1688
GH_A05G2647	GH_D04G1015	GH_D11G3600	GH_A03G1432	GH_D10G0658	GH_D09G2232	GH_D11G1889	GH_D04G1831
GH_D11G0809	GH_A03G1757	GH_A13G0333	GH_A08G1914	GH_A03G0911	GH_D01G2410	GH_A03G1518	GH_D10G2261
GH_A12G1339	GH_A07G0431	GH_A01G0548	GH_D02G1556	GH_A08G0281	GH_D07G1177	GH_A12G2719	GH_A05G1018
GH_D13G0167	GH_A07G0351	GH_A11G1594	GH_D09G1846	GH_A12G2855	GH_D06G0671	GH_A05G1572	GH_A08G0156
GH_A11G0638	GH_D11G0216	GH_A08G2821	GH_D02G0206	GH_D01G2034	GH_A04G1432	GH_A03G0218	GH_D12G0284
GH_D09G2182	GH_D07G1683	GH_D06G2180	GH_A03G0494	GH_D03G1043	GH_A04G0534	GH_D08G0705	GH_D08G2235
GH_D11G2918	GH_D06G0520	GH_A07G0660	GH_A05G4206	GH_D10G2297	GH_A01G1780	GH_D12G2874	GH_A09G1601
GH_D09G2051	GH_A11G0723	GH_A05G1837	GH_A08G2484	GH_D01G2279	GH_D07G1140	GH_D05G0757	GH_A02G1518
GH_A01G1670	GH_D04G0010	GH_D12G1345	GH_A13G2038	GH_D13G2386	GH_A09G1953	GH_A05G4002	GH_D06G2351
GH_A13G0216	GH_A06G0021	GH_A05G0236	GH_D10G2459	GH_A01G0281	GH_A09G2355	GH_D08G1426	GH_A05G2200
GH_A13G0224	GH_A10G1072	GH_D01G0544	GH_D04G1412	GH_D01G0578	GH_A05G1599	GH_D01G2488	GH_A07G0629
GH_A01G2345	GH_D05G2057	GH_D08G0444	GH_A06G0282	GH_A02G1961	GH_D08G0516	GH_D13G2601	GH_A02G1632
GH_A05G0182	GH_D05G2573	GH_D13G2529	GH_D11G2903	GH_D05G0633	GH_D11G1297	GH_A12G0607	GH_D09G0319
GH_D13G2355	GH_A07G2212	GH_A05G2902	GH_D04G0652	GH_A04G1050	GH_D07G0417	GH_D07G0351	GH_A12G0238
GH_A05G2443	GH_D06G1225	GH_D01G0643	GH_D07G1198	GH_D09G1434	GH_A06G0362	GH_A11G2311	GH_D12G0475
GH_D10G2769	GH_A05G1258	GH_D02G1484	GH_A01G2041	GH_D11G2642	GH_D07G1321	GH_A03G0428	GH_D06G0057
GH_A13G1342	GH_D13G1933	GH_D12G1235	GH_A05G1068	GH_A06G0576	GH_A12G1551	GH_A07G2540	GH_A12G0533
GH_A05G2003	GH_D05G0500	GH_D02G0951	GH_D10G1572	GH_D06G0805	GH_D08G1873	GH_A03G0389	GH_D07G1275
GH_D13G2625	GH_D06G0223	GH_A01G0083	GH_D04G0463	GH_D06G1130	GH_D08G0492	GH_D03G0525	GH_D05G1178
GH_D08G2026	GH_A09G1076	GH_D12G2844	GH_A05G3523	GH_D08G0016	GH_A10G1256	GH_A09G1425	GH_A08G2094
GH_A13G0305	GH_D02G2448	GH_A10G0854	GH_A05G3812	GH_D09G2160	GH_A05G1395	GH_D05G0641	GH_A04G0940
GH_D05G1406	GH_D04G0747	GH_A11G0948	GH_D01G2582	GH_A05G1704	GH_A07G2156	GH_D12G1053	GH_A02G0410
GH_D01G1180	GH_A05G2616	GH_A06G0267	GH_D10G0890	GH_A01G1996	GH_A12G2491	GH_A09G0747	GH_A10G0867
GH_A10G1830	GH_A01G0693	GH_A07G0636	GH_A11G3606	GH_A08G1837	GH_D13G0734	GH_D03G0061	GH_A01G2295
GH_A13G0160	GH_D08G2793	GH_A07G2189	GH_D08G1838	GH_D02G1672	GH_D06G1268	GH_D12G1490	GH_A13G1980
GH_A05G4225	GH_D13G2560	GH_D09G1113	GH_D09G2160	GH_A02G0605	GH_A11G0121	GH_D11G1991	GH_A03G2439
GH_D10G0289	GH_D03G0044	GH_D02G2448	GH_A08G2635	GH_D06G2111	GH_A03G1432	GH_D11G2116	GH_A03G1509
GH_D02G0085	GH_D13G0754	GH_D03G1824	GH_A03G0194	GH_D09G0545	GH_D06G0167	GH_D02G0020	GH_D02G1306
GH_A05G4028	GH_A08G2792	GH_D11G1857	GH_D03G1685	GH_A03G1278	GH_D11G1744	GH_A03G0296	GH_A08G1640
GH_D07G0406	GH_D08G0733	GH_A07G0233	GH_A13G1793	GH_A13G2011	GH_D05G3900	GH_D10G0083	GH_A09G2026
GH_D08G1149	GH_D05G1017	GH_D05G1799	GH_D05G2763	GH_D12G1657	GH_A10G1886	GH_D05G1915	GH_A12G1917
GH_D12G1804	GH_D12G2365	GH_D09G2418	GH_A01G2403	GH_A11G2077	GH_A05G3152	GH_D07G2483	GH_D02G2176
GH_A05G0234	GH_D06G2243	GH_D04G1328	GH_A04G0717	GH_A03G0926	GH_A10G1596	GH_A05G1697	GH_D09G1290
GH_A08G1671	GH_A10G0277	GH_D07G0656	GH_D01G2581	GH_D08G0919	GH_A13G1169	GH_A11G3042	GH_A03G2302
GH_D05G1970	GH_A11G0850	GH_D09G1778	GH_A13G1315	GH_A02G2035	GH_A13G0779	GH_A13G0625	GH_D04G0365
GH_D04G0075	GH_D08G2739	GH_D12G2078	GH_D13G1123	GH_D05G1002	GH_A07G0413	GH_D12G2324	GH_D13G1961
GH_A01G0165	GH_D05G1190	GH_D08G0276	GH_A12G1011	GH_D11G1069	GH_A13G0884	GH_A05G0193	GH_A03G1056
GH_D03G1182	GH_D04G0141	GH_D08G2327	GH_D12G1176	GH_A13G2607	GH_D12G1910	GH_D10G1239	GH_D09G0742
GH_D12G2264	GH_D11G3751	GH_D12G1341	GH_D03G0039	GH_D11G0402	GH_A06G0134	GH_A02G0830	GH_A05G1119
GH_A02G1239	GH_D08G0386	GH_D08G0550	GH_D04G1420	GH_D04G1600	GH_D03G0868	GH_A13G0277	GH_D12G1917
GH_A07G0452	GH_D09G1945	GH_A06G2145	GH_D12G2120	GH_A10G0075	GH_A07G1194	GH_A05G0124	GH_A08G1714
GH_A09G1531	GH_A11G0560	GH_D05G2958	GH_A05G4253	GH_D09G2387	GH_A02G0718	GH_A04G0536	GH_A06G0837
GH_D06G1629	GH_D04G0268	GH_D01G0625	GH_D03G0042	GH_D13G1926	GH_D11G1939	GH_D03G0532	GH_D07G1644
GH_A03G1824	GH_A13G0787	GH_A08G2841	GH_A08G0286	GH_A05G0224	GH_D07G2089	GH_A11G1852	GH_A02G1324
GH_D10G1950	GH_A03G2422	GH_D05G2357	GH_D13G0406	GH_D08G0132	GH_A03G0533	GH_D04G1459	GH_A05G0885
GH_A07G1835	GH_D08G1913	GH_D06G0021	GH_A09G1068	GH_A04G0655	GH_A09G2535	GH_D05G0816	GH_A11G0555
GH_A10G1723	GH_A02G0648	GH_A06G0750	GH_D07G0907	GH_A12G2246	GH_D11G2789	GH_D07G2316	GH_D12G2949
GH_D01G1159	GH_D08G1932	GH_A11G1480	GH_A01G2329	GH_D02G2408	GH_A11G0445	GH_D09G2053	GH_A12G2471
GH_D04G1635	GH_A13G0395	GH_A07G1724	GH_scaffold3056_objG0001	GH_A11G2525	GH_D07G1071	GH_D09G1908	GH_A10G2374
GH_A07G0348	GH_D05G3900	GH_A05G0429	GH_A08G1040	GH_D07G1583	GH_D11G0978	GH_D12G0475	GH_A12G2150
GH_A06G0747	GH_A03G1742	GH_D13G0636	GH_D11G1614	GH_D01G1787	GH_A03G1196	GH_D13G2485	GH_D03G0160
GH_D02G2286	GH_A11G2969	GH_A05G1597	GH_D08G0445	GH_A10G0430	GH_A12G1451	GH_D12G2212	GH_A08G0220
GH_A04G1295	GH_A11G1065	GH_D11G0520	GH_D12G2022	GH_D07G0711	GH_D10G0689	GH_A12G0679	GH_A07G0099
GH_A01G2335	GH_D11G0666	GH_D12G1703	GH_D01G1853	GH_D03G0577	GH_D12G0508	GH_A05G3496	GH_D03G0303
GH_D04G0142	GH_A11G1178	GH_A05G1279	GH_D12G0290	GH_A11G1099	GH_A05G0333	GH_A03G2412	GH_A08G0399
GH_A07G0400	GH_A09G0795	GH_A12G2325	GH_D05G0017	GH_A02G0632	GH_A08G1794	GH_D04G1484	GH_A03G1572
GH_D04G1847	GH_A02G1153	GH_A03G2422	GH_A10G2627	GH_D05G0166	GH_A12G2704	GH_A08G1843	GH_D02G2438
GH_D08G0175	GH_A11G3671	GH_D06G2141	GH_A04G0918	GH_A07G1271	GH_A07G2247	GH_D05G3219	GH_D13G0202
GH_D10G0172	GH_A10G0292	GH_A09G1507	GH_D05G3900	GH_A02G2059	GH_A01G1465	GH_A09G2350	GH_D01G1563
GH_D06G0283	GH_D10G0304	GH_D03G0502	GH_D13G1119	GH_D07G1532	GH_A06G1894	GH_D08G1015	GH_A08G0153
GH_A07G1112	GH_A03G1634	GH_D13G1701	GH_A09G1668	GH_D11G1387	GH_A01G0547	GH_D05G1958	GH_D05G1302
GH_A05G0095	GH_D10G0713	GH_D09G0381	GH_D06G1830	GH_A08G1956	GH_A02G0223	GH_A09G2498	GH_D09G1470
GH_D06G0510	GH_D11G0298	GH_D05G2627	GH_A01G2146	GH_D11G1311	GH_A04G0041	GH_D09G2303	GH_A01G0835
GH_D05G0196	GH_D03G0374	GH_A03G0140	GH_D02G1385	GH_A05G0181	GH_A11G1480	GH_A05G2551	GH_A09G0137
GH_A12G2611	GH_D07G0179	GH_D02G0396	GH_A03G1602	GH_D12G2954	GH_D12G1588	GH_A05G4048	GH_D08G1824
GH_D11G3501	GH_D12G2532	GH_A07G0037	GH_A06G1773	GH_D13G0954	GH_A11G0181	GH_A03G0664	GH_D09G0410
GH_A06G0282	GH_D11G2331	GH_A05G2335	GH_D01G1728	GH_A02G0269	GH_D08G2083	GH_A05G2593	GH_A13G1314
GH_A05G2356	GH_D07G0101	GH_A10G1273	GH_A03G2379	GH_A05G1932	GH_A13G0205	GH_A12G1285	GH_D06G1516
GH_A13G1509	GH_A11G2771	GH_A02G0833	GH_D05G2135	GH_D01G1502	GH_A05G1865	GH_D09G1047	GH_D12G2536
GH_D08G1113	GH_D01G0171	GH_A06G1866	GH_D07G1827	GH_A07G0422	GH_A01G1180	GH_D12G2481	GH_D04G1487
GH_A05G4253	GH_A10G2451	GH_A03G1597	GH_D04G0590	GH_D07G0143	GH_A03G2085	GH_D12G1204	GH_D12G0127
GH_D05G0961	GH_D12G1912	GH_D03G1636	GH_A12G0214	GH_D08G2292	GH_A06G0291	GH_D09G2517	GH_D05G2821
GH_D11G2678	GH_D06G0611	GH_A11G2269	GH_A02G2009	GH_A13G2587	GH_A05G1524	GH_D03G1460	GH_A05G0767
GH_D08G0999	GH_D11G1506	GH_A06G2187	GH_A07G0633	GH_A06G1791	GH_D13G0932	GH_A13G0259	GH_A06G0873
GH_A04G1288	GH_A01G2406	GH_A08G2452	GH_D12G0689	GH_D06G0627	GH_A06G0432	GH_A09G2590	GH_A05G2772
GH_D01G2353	GH_D05G2121	GH_A08G1800	GH_A08G2831	GH_D01G2277	GH_A07G1338	GH_A06G2094	GH_D12G1613
GH_A05G1462	GH_D05G1334	GH_D01G2484	GH_A12G0143	GH_D12G0121	GH_A12G0033	GH_A12G0797	GH_A06G1526
GH_A05G2902	GH_A12G2306	GH_D13G2101	GH_A08G2472	GH_A13G2661	GH_D11G1275	GH_D06G1551	GH_A03G2274
GH_D12G1544	GH_D07G1338	GH_A10G0379	GH_D05G0273	GH_A03G0259	GH_D07G1684	GH_D08G2711	GH_D11G3026
GH_D05G1959	GH_D11G2489	GH_A09G1680	GH_D01G2379	GH_D10G1397	GH_A05G2302	GH_A09G2606	GH_A05G2964
GH_A01G1009	GH_A12G2913	GH_D01G1730	GH_D13G1936	GH_D06G1022	GH_D08G1957	GH_D02G0190	GH_A08G1985
GH_D01G0694	GH_D11G0442	GH_D04G1899	GH_D13G0805	GH_D04G1009	GH_D10G2798	GH_A01G0219	GH_A04G1218
GH_A06G2037	GH_D08G0573	GH_A01G1465	GH_A11G0948	GH_D05G0960	GH_D08G0808	GH_D08G1508	GH_D11G2116
GH_D04G0670	GH_A09G2399	GH_D10G1447	GH_D04G0010	GH_A06G2248	GH_A10G0370	GH_D12G0870	GH_A03G0725
GH_D05G2033	GH_A08G1262	GH_D08G2597	GH_A08G0050	GH_D07G0128	GH_A09G0515	GH_D01G1417	GH_D12G2970
GH_D06G0562	GH_A03G1781	GH_A05G2681	GH_A10G2254	GH_A01G1875	GH_D05G0282	GH_A09G1686	GH_A11G3495
GH_A10G0104	GH_A10G2291	GH_D08G2087	GH_A05G2782	GH_A09G0464	GH_A10G2318	GH_A13G2060	GH_A08G0328
GH_D01G1770	GH_A10G2520	GH_A11G2623	GH_A10G0601	GH_D09G1243	GH_A05G3774	GH_A05G0505	GH_A13G1865
GH_D01G0282	GH_A05G2323	GH_A06G0162	GH_A03G0124	GH_A11G0022	GH_D05G2135	GH_A07G1705	GH_A03G0423
GH_A02G0708	GH_D07G2580	GH_D12G0387	GH_D06G2425	GH_D12G0961	GH_A11G1093	GH_D04G0583	GH_A06G1546
GH_A02G1654	GH_A09G1944	GH_A08G0740	GH_D05G1266	GH_D02G0396	GH_A05G2434	GH_A03G1075	GH_A06G1849
GH_D05G0933	GH_D13G1832	GH_A13G1731	GH_A12G0132	GH_D09G2321	GH_D04G1646	GH_A01G1672	GH_A12G0858
GH_A13G2361	GH_A01G0347	GH_A07G1244	GH_D12G1829	GH_A13G0441	GH_A04G0992	GH_D05G4021	GH_D01G1289
GH_A07G0096	GH_A06G1318	GH_D02G1964	GH_A05G0835	GH_A05G4026	GH_A09G1425	GH_D05G0823	GH_A06G1462
GH_D11G2041	GH_D08G1694	GH_A06G0880	GH_A05G3906	GH_A13G2174	GH_D13G0403	GH_D01G1759	GH_A01G1591
GH_A05G1889	GH_D13G1119	GH_D03G0843	GH_A13G0461	GH_A03G0443	GH_A11G0924	GH_A10G2418	GH_D05G1114
GH_D09G2192	GH_D02G0085	GH_D06G2179	GH_D04G1278	GH_D08G0934	GH_A09G0970	GH_D13G0202	GH_D03G1159
GH_D11G2647	GH_A07G0073	GH_A02G0372	GH_A01G2144	GH_D13G2599	GH_A03G1745	GH_D09G1465	GH_D06G0212
GH_A09G1313	GH_A09G1770	GH_A05G1359	GH_D11G0338	GH_D02G2290	GH_D05G2916	GH_A06G1510	GH_D13G2641
GH_A05G0695	GH_A03G0386	GH_A10G2177	GH_A13G0860	GH_D03G0750	GH_A12G0476	GH_A02G1009	GH_A09G1827
GH_A02G0089	GH_D07G0110	GH_A05G1391	GH_A05G0510	GH_D10G1961	GH_D06G0461	GH_A13G1407	GH_A06G0228
GH_A11G1929	GH_D05G1926	GH_D10G1394	GH_D11G1747	GH_A01G0365	GH_A10G2033	GH_D13G2166	GH_D06G0337
GH_D02G0156	GH_D09G2418	GH_A05G0658	GH_D10G1534	GH_D05G1936	GH_D04G1817	GH_A13G0314	GH_D13G2635
GH_A12G1449	GH_D13G0176	GH_D10G2080	GH_D01G0075	GH_D08G0728	GH_D08G2532	GH_A02G1531	GH_D12G0195
GH_A01G2210	GH_D05G0056	GH_A04G1169	GH_A10G1664	GH_D13G0414	GH_D07G0146	GH_A08G0986	GH_D03G1342
GH_A11G2175	GH_D01G1117	GH_A09G2467	GH_D07G1134	GH_D08G0287	GH_A08G2289	GH_A01G1061	GH_D11G3688
GH_D10G2630	GH_A05G0427	GH_A13G0977	GH_A13G2572	GH_A08G1742	GH_A12G0532	GH_D04G0140	GH_A09G2323
GH_D11G3505	GH_D09G2092	GH_A09G0531	GH_D07G0240	GH_D01G0699	GH_D08G2076	GH_D01G1047	GH_D03G1495
GH_A05G2270	GH_A07G2631	GH_A07G2393	GH_A07G0974	GH_D09G0831	GH_D04G1080	GH_D03G0287	GH_A06G2184
GH_A05G2040	GH_D06G0807	GH_A11G2012	GH_A01G0767	GH_A07G0183	GH_A06G0694	GH_A07G2567	GH_D03G0081
GH_D02G1668	GH_D10G2486	GH_D02G0800	GH_D13G1832	GH_A13G2129	GH_A02G0328	GH_A03G1838	GH_A03G1981
GH_D06G0011	GH_D07G0148	GH_A06G1791	GH_D12G2232	GH_D02G2002	GH_A05G3634	GH_A12G0247	GH_A12G2714
GH_A08G0860	GH_D05G1972	GH_D13G0160	GH_A01G1184	GH_A07G0207	GH_A09G2581	GH_D01G1877	GH_A10G2318
GH_A08G1249	GH_A12G1447	GH_D09G1689	GH_D08G2053	GH_D06G1725	GH_A12G2677	GH_D06G1666	GH_D11G3501
GH_A05G3591	GH_A09G0404	GH_D03G0582	GH_D07G1768	GH_A03G1754	GH_A10G0753	GH_D11G1913	GH_A09G1706
GH_A11G1141	GH_D05G1336	GH_D04G0260	GH_D11G0868	GH_A10G2000	GH_A01G0248	GH_A01G0022	GH_A05G1209
GH_A05G1934	GH_D08G1640	GH_D05G3018	GH_A01G1826	GH_A06G1686	GH_A02G1572	GH_A09G1738	GH_D05G0545
GH_A09G0693	GH_A05G3106	GH_A03G0890	GH_A04G0168	GH_D01G0127	GH_A11G3384	GH_A12G2298	GH_D08G0086
GH_D10G1220	GH_A13G1050	GH_A11G1065	GH_D05G1946	GH_D08G2819	GH_D06G0821	GH_A09G0013	GH_A02G0314
GH_A05G4055	GH_D05G2994	GH_A05G0019	GH_A07G2522	GH_D04G1127	GH_D02G2177	GH_A07G0633	GH_A11G0460
GH_D02G0485	GH_A02G0833	GH_D07G1684	GH_A06G1202	GH_D10G0320	GH_A11G2763	GH_D06G0047	GH_A05G0536
GH_D03G0334	GH_A11G1099	GH_D09G0175	GH_A01G1969	GH_A02G1166	GH_A05G2252	GH_D05G1112	GH_A05G3430
GH_D06G0466	GH_D13G2274	GH_D11G3119	GH_D01G2430	GH_D13G1875	GH_A07G1117	GH_A05G2634	GH_D10G0636
GH_A11G1124	GH_A05G0925	GH_A10G1619	GH_D05G0599	GH_A09G2351	GH_A08G2073	GH_D13G2221	GH_A12G1975
GH_A12G1331	GH_A11G1586	GH_A05G1566	GH_A05G3863	GH_A05G3784	GH_A05G0964	GH_A06G2372	GH_A10G0296
GH_D11G0060	GH_A06G1399	GH_A13G2356	GH_D09G0541	GH_A03G0217	GH_A05G1413	GH_A07G0098	GH_D10G1076
GH_A13G2320	GH_D09G1072	GH_D06G2243	GH_D09G0396	GH_D11G2958	GH_A08G0644	GH_A07G1759	GH_D11G0505
GH_D12G1462	GH_A02G0898	GH_D07G1285	GH_D05G3474	GH_D12G0692	GH_D07G0899	GH_A05G0917	GH_D06G0779
GH_D01G2280	GH_A10G2580	GH_D05G3986	GH_D10G1273	GH_A05G4261	GH_A07G1978	GH_D04G1542	GH_D11G1859
GH_A02G0430	GH_A09G2418	GH_D06G1899	GH_A13G0639	GH_D02G1228	GH_A11G2889	GH_D05G3157	GH_D11G0957
GH_A06G1837	GH_D01G0347	GH_D04G1456	GH_D09G0814	GH_D13G0315	GH_D05G2573	GH_A05G1494	GH_A06G0089
GH_D02G0211	GH_A08G2288	GH_A13G1721	GH_A05G2428	GH_A08G1828	GH_A03G0948	GH_A13G0971	GH_A03G0663
GH_A04G1241	GH_D04G0493	GH_D08G0297	GH_A05G0193	GH_A12G1401	GH_A01G0903	GH_D02G1927	GH_D13G0673
GH_A11G0028	GH_D13G2029	GH_A01G0726	GH_D12G2389	GH_A02G0204	GH_A13G1255	GH_D08G0510	GH_A10G0253
GH_A07G0525	GH_A11G3592	GH_D06G2246	GH_D01G2505	GH_A06G2150	GH_D12G2882	GH_D05G1045	GH_A09G1320
GH_D09G1424	GH_D12G1956	GH_A01G0442	GH_D06G0727	GH_A05G1301	GH_A06G0995	GH_A09G1931	GH_D03G1547
GH_D10G0656	GH_A05G0182	GH_A09G1543	GH_D09G1689	GH_D02G2216	GH_D05G0242	GH_D03G0868	GH_A05G2252
GH_D13G2513	GH_A11G0749	GH_A05G2241	GH_D02G1489	GH_D04G0832	GH_A05G3201	GH_A13G1900	GH_D09G2412
GH_D06G0437	GH_D06G0814	GH_D10G2655	GH_A05G3539	GH_A12G0898	GH_D12G0685	GH_D01G1264	GH_D11G3627
GH_A06G1340	GH_D13G0085	GH_D13G0780	GH_A01G1897	GH_D06G2369	GH_A05G1920	GH_A09G0127	GH_A01G1187
GH_D09G2334	GH_D06G0835	GH_D13G0020	GH_A01G1141	GH_A05G3527	GH_A08G0447	GH_A08G1800	GH_A09G1425
GH_D11G0766	GH_D05G3108	GH_D06G0583	GH_D02G0428	GH_D10G2471	GH_A05G1784	GH_A06G1202	GH_D03G0461
GH_A10G1777	GH_A11G0781	GH_A13G2206	GH_D04G0005	GH_A07G0564	GH_A12G1737	GH_A05G3565	GH_D11G2581
GH_A11G1285	GH_A07G0037	GH_D10G1338	GH_A02G0412	GH_D07G0465	GH_A07G1137	GH_D02G0104	GH_D07G1719
GH_A11G2054	GH_A02G0371	GH_A11G0300	GH_D09G0616	GH_A12G1587	GH_D09G2267	GH_A03G0575	GH_scaffold28097_objG0001
GH_D13G2240	GH_A10G1311	GH_D03G0054	GH_A01G1757	GH_D06G0200	GH_A02G0486	GH_A05G1713	GH_D04G0733
GH_D12G2844	GH_A06G2011	GH_D01G0373	GH_A03G0173	GH_D02G2614	GH_A05G1889	GH_D13G2046	GH_D13G0748
GH_D11G3480	GH_D05G2487	GH_A01G0551	GH_D05G0986	GH_D06G2427	GH_D09G1667	GH_A05G0274	GH_A07G0736
GH_A04G0165	GH_D13G0297	GH_A06G0021	GH_D11G1767	GH_D10G1041	GH_A12G1732	GH_A02G1495	GH_D13G0146
GH_D02G0179	GH_D05G1938	GH_D09G1524	GH_D01G1870	GH_D10G1950	GH_D12G2752	GH_A07G2528	GH_A08G1179
GH_D05G2376	GH_A07G0845	GH_D11G3535	GH_A02G1851	GH_A05G0874	GH_D10G0111	GH_A06G1119	GH_D11G2096
GH_D01G1651	GH_A13G1623	GH_D13G2190	GH_A08G0715	GH_A03G0477	GH_A12G0552	GH_A02G0137	GH_D11G3364
GH_A09G1743	GH_D09G1968	GH_D05G0393	GH_A05G0825	GH_A08G0766	GH_D13G1450	GH_D01G1414	GH_A10G1669
GH_D02G0190	GH_A11G3499	GH_A10G2175	GH_A10G1683	GH_A08G1024	GH_A01G2186	GH_A03G1528	GH_D04G1262
GH_D06G0051	GH_A12G1380	GH_A01G0650	GH_D01G1687	GH_A12G2791	GH_D03G0113	GH_D05G1002	GH_A01G1310
GH_D03G1355	GH_A11G0718	GH_A12G1650	GH_D08G1292	GH_A13G1676	GH_D05G2123	GH_D08G1853	GH_D10G0126
GH_D08G1116	GH_D08G2344	GH_D04G1166	GH_A03G0772	GH_D04G0468	GH_A12G2800	GH_D12G1719	GH_A01G0281
GH_D01G2308	GH_D10G1125	GH_A09G1742	GH_D05G3634	GH_D05G1235	GH_D09G0423	GH_A10G1403	GH_A09G0311
GH_A12G0920	GH_D10G1093	GH_D08G2683	GH_D05G2585	GH_D11G3299	GH_D11G0146	GH_A01G1221	GH_D01G2425
GH_A03G1562	GH_A08G1291	GH_D08G2398	GH_A02G2013	GH_A11G2788	GH_D06G2332	GH_D07G1481	GH_D08G1507
GH_D01G2065	GH_D05G2376	GH_D09G1220	GH_D04G0758	GH_D02G1389	GH_A05G3933	GH_A01G0008	GH_D10G0837
GH_A13G0830	GH_D08G0097	GH_A07G1436	GH_D05G2001	GH_D10G1384	GH_D01G2368	GH_D11G0809	GH_D11G1788
GH_D02G0412	GH_D06G2278	GH_A05G1648	GH_A09G1545	GH_A05G3126	GH_D04G1341	GH_A05G1038	GH_D01G2578
GH_D02G1989	GH_A08G2365	GH_A13G0652	GH_A10G0979	GH_A09G2161	GH_D05G0882	GH_D02G1438	GH_A02G0325
GH_D02G0231	GH_A02G0892	GH_D04G1591	GH_A11G0153	GH_D05G2635	GH_A10G2524	GH_A01G0197	GH_A06G1298
GH_A01G1666	GH_D12G0505	GH_A05G3268	GH_A03G2259	GH_D08G1870	GH_A09G1787	GH_A02G0059	GH_A01G1230
GH_A12G1715	GH_A09G0049	GH_D08G2308	GH_A09G0351	GH_A01G1426	GH_D02G1565	GH_A12G2735	GH_D05G2357
GH_A02G1058	GH_D02G1775	GH_D02G0616	GH_D01G0363	GH_A06G1849	GH_D08G2448	GH_A05G3065	GH_A02G0508
GH_A02G0671	GH_D11G3493	GH_D01G0017	GH_A11G0479	GH_A12G0184	GH_D08G2281	GH_D09G2623	GH_A07G0499
GH_A12G2913	GH_A05G3818	GH_A02G1292	GH_D11G1250	GH_D02G1342	GH_A11G1196	GH_D04G0405	GH_A01G1763
GH_D05G0641	GH_A11G0674	GH_A01G0684	GH_A09G2315	GH_D03G0148	GH_A11G0992	GH_A01G1873	GH_A05G0809
GH_A08G0692	GH_A11G2510	GH_A07G2241	GH_D09G1022	GH_A11G0141	GH_D09G1966	GH_D10G1212	GH_A09G1456
GH_A13G0987	GH_A08G2793	GH_D11G2316	GH_A13G1205	GH_D03G0604	GH_D13G2506	GH_A01G0669	GH_D05G1347
GH_D10G2518	GH_scaffold7261_objG0001	GH_D11G2600	GH_D03G0367	GH_D11G2486	GH_A09G2278	GH_D12G2405	GH_D01G0075
GH_D10G2138	GH_D05G2197	GH_A11G0788	GH_D10G2264	GH_D10G0123	GH_D09G1683	GH_D02G0395	GH_A11G3699
GH_D12G2464	GH_A02G1602	GH_D11G0900	GH_D07G1923	GH_A11G0090	GH_A05G3101	GH_D09G1632	GH_A12G2576
GH_D02G1988	GH_D06G0702	GH_D07G2095	GH_D02G0410	GH_D03G0992	GH_A10G2153	GH_A06G0119	GH_D05G0131
GH_A05G2692	GH_A05G2340	GH_A06G1886	GH_D08G0934	GH_A03G2219	GH_D10G1472	GH_A10G0801	GH_D07G0179
GH_A11G2089	GH_A07G1477	GH_A09G2052	GH_A06G1491	GH_A11G0648	GH_A07G1582	GH_D03G0183	GH_D05G0504
GH_D09G1188	GH_D08G2292	GH_A11G0488	GH_A09G1212	GH_D13G2602	GH_D08G2818	GH_A11G0331	GH_A05G1318
GH_D12G1173	GH_D08G2133	GH_D12G1118	GH_D07G2491	GH_D12G2249	GH_A05G3542	GH_D07G0176	GH_A06G0359
GH_D01G0668	GH_D10G2229	GH_A05G2054	GH_A08G0678	GH_A02G0229	GH_A07G0227	GH_A01G1967	GH_A10G0753
GH_D03G0629	GH_D10G2731	GH_D10G1573	GH_A08G0178	GH_D04G1824	GH_A08G0740	GH_D08G0270	GH_A05G4126
GH_D10G1118	GH_A05G3807	GH_D07G2580	GH_A10G2427	GH_A02G1425	GH_D08G2359	GH_A06G0315	GH_A03G0165
GH_D01G1021	GH_A05G0228	GH_D04G1364	GH_A12G2632	GH_D01G1898	GH_A08G1036	GH_D06G0832	GH_A04G0761
GH_D02G1235	GH_A10G2627	GH_A07G0670	GH_A11G1004	GH_D03G1597	GH_D05G1468	GH_A09G0628	GH_A05G1437
GH_D04G0005	GH_A13G0454	GH_D03G0444	GH_D09G2068	GH_D12G2435	GH_A05G3806	GH_D05G1751	GH_A05G0886
GH_D02G0493	GH_A11G1165	GH_A03G0206	GH_A12G1371	GH_A13G2612	GH_D03G1298	GH_A01G0857	GH_A03G0613
GH_A02G1169	GH_D01G2484	GH_A05G1123	GH_D09G1668	GH_D01G1982	GH_A04G1316	GH_A09G2702	GH_D04G1762
GH_A06G1143	GH_D05G1769	GH_A09G0409	GH_D06G0102	GH_A01G0699	GH_D12G2766	GH_D12G2177	GH_A11G0246
GH_A08G1692	GH_D03G0415	GH_A05G3779	GH_D05G2846	GH_A01G0771	GH_D13G0233	GH_D11G1051	GH_A03G0638
GH_D11G1311	GH_D03G0019	GH_D12G1153	GH_D09G1339	GH_D13G0712	GH_D11G2011	GH_D01G1563	GH_A06G0231
GH_D02G0295	GH_A11G2445	GH_A07G0434	GH_A11G1649	GH_D06G2426	GH_A04G0811	GH_A12G2191	GH_A13G2177
GH_D11G0670	GH_D09G1223	GH_A08G2820	GH_A02G0366	GH_A04G0580	GH_D02G0356	GH_D11G2501	GH_D11G1418
GH_A12G2651	GH_A11G0638	GH_D06G1213	GH_A09G1594	GH_D07G1061	GH_D11G1644	GH_D09G0223	GH_D01G0507
GH_A08G2073	GH_D01G2045	GH_D01G0691	GH_A07G2014	GH_D11G3539	GH_A12G2063	GH_A09G1511	GH_D13G2479
GH_D13G2464	GH_A07G0197	GH_D10G1130	GH_D03G1959	GH_D12G1049	GH_D10G1840	GH_D11G1152	GH_D05G2711
GH_A10G2365	GH_D07G1035	GH_A05G1290	GH_D11G0597	GH_A06G0113	GH_A07G2003	GH_D08G1154	GH_D13G1748
GH_A01G2147	GH_A06G2118	GH_A12G2816	GH_D12G1890	GH_A12G1501	GH_D01G0023	GH_A11G2019	GH_D02G0114
GH_A11G0008	GH_D12G2833	GH_D05G2361	GH_D09G2467	GH_D08G0170	GH_D09G0161	GH_A11G1957	GH_D11G3615
GH_D06G1866	GH_A07G1682	GH_A11G0246	GH_A05G0356	GH_D06G1490	GH_A06G0289	GH_A03G2388	GH_D09G1643
GH_A09G0615	GH_A03G1657	GH_D13G0403	GH_A08G2578	GH_D06G1877	GH_D13G1634	GH_D12G1235	GH_A11G2940
GH_A12G2266	GH_D10G0053	GH_A13G2218	GH_D11G2816	GH_A12G0705	GH_D05G2450	GH_A09G1411	GH_A11G1496
GH_A10G0759	GH_A10G2153	GH_A08G1799	GH_A13G1956	GH_D02G2020	GH_A13G1679	GH_D11G1095	GH_A09G1696
GH_A13G0783	GH_D11G2224	GH_D07G2186	GH_D05G2173	GH_A12G2751	GH_A03G0327	GH_A11G3745	GH_D07G1450
GH_D13G2350	GH_D02G2447	GH_D07G2532	GH_D06G1919	GH_A05G1104	GH_D13G0497	GH_A03G1338	GH_A12G2947
GH_A08G2818	GH_D06G1508	GH_D08G0485	GH_A04G1427	GH_D07G2413	GH_D03G1636	GH_D06G1996	GH_A12G2373
GH_D08G1937	GH_D10G1813	GH_A10G1122	GH_A07G2368	GH_A07G0136	GH_A06G0754	GH_D09G1555	GH_D02G1805
GH_D13G1834	GH_D02G2218	GH_A03G0930	GH_D09G1519	GH_D03G0479	GH_A11G0077	GH_D06G0627	GH_A06G0179
GH_D05G0533	GH_D12G0198	GH_A03G2338	GH_A08G1840	GH_D05G3104	GH_D11G1752	GH_D07G1700	GH_D05G1507
GH_D13G1759	GH_D06G1907	GH_D02G0013	GH_A08G1012	GH_A05G2051	GH_A01G2021	GH_A10G1723	GH_D01G1536
GH_A08G1565	GH_A08G1880	GH_D05G0496	GH_A09G1708	GH_D10G2746	GH_A05G0973	GH_D10G2471	GH_D02G0886
GH_D12G1465	GH_A05G0928	GH_A08G2017	GH_A07G0810	GH_D13G2513	GH_D02G0497	GH_A07G0434	GH_A05G0874
GH_A11G2283	GH_D13G2027	GH_A02G0330	GH_A03G1824	GH_D12G1934	GH_scaffold7323_objG0001	GH_D08G0233	GH_A10G0409
GH_D05G2570	GH_A12G1690	GH_A05G2640	GH_D02G2413	GH_A05G1889	GH_A03G1411	GH_D11G3046	GH_D08G2586
GH_D02G2228	GH_D07G0654	GH_D12G2804	GH_D01G1486	GH_D10G1693	GH_A12G2656	GH_A12G1230	GH_A12G0928
GH_A01G1776	GH_D03G1623	GH_D04G1049	GH_D04G1579	GH_A09G2002	GH_A07G1961	GH_A02G0942	GH_D13G1855
GH_A05G0528	GH_D05G3341	GH_D03G1822	GH_A05G1376	GH_D05G2147	GH_D12G0995	GH_D13G1405	GH_D05G0203
GH_D02G0909	GH_D06G1268	GH_D05G1627	GH_D06G0631	GH_D11G2136	GH_D09G1968	GH_D13G2584	GH_D12G2994
GH_A11G3498	GH_A05G2551	GH_A05G1906	GH_D08G0185	GH_D11G3427	GH_D04G0452	GH_D10G1279	GH_A10G0485
GH_D07G1776	GH_D05G2419	GH_A03G2412	GH_A02G1598	GH_D03G1591	GH_A07G0434	GH_D06G2407	GH_A12G1713
GH_A03G0494	GH_A13G1207	GH_D02G1929	GH_D01G2410	GH_D11G2918	GH_D05G2845	GH_A03G0184	GH_A08G2123
GH_D08G1583	GH_D06G0011	GH_D06G1985	GH_D06G2150	GH_A13G2572	GH_D06G0453	GH_A03G0896	GH_A13G2288
GH_A10G0360	GH_A11G0625	GH_A13G0202	GH_D01G0914	GH_A03G0349	GH_A13G0488	GH_A05G1764	GH_D12G2029
GH_D02G0443	GH_A12G0539	GH_A01G0164	GH_A05G2115	GH_A13G2311	GH_A05G2021	GH_A08G2485	GH_D09G2306
GH_A10G2291	GH_D06G1824	GH_A06G0228	GH_A05G3822	GH_D05G0751	GH_D07G2412	GH_D03G1707	GH_A01G0889
GH_D07G0846	GH_D05G2841	GH_A04G1617	GH_D05G2642	GH_D05G1845	GH_A09G0451	GH_A04G0037	GH_A05G1805
GH_A12G1890	GH_D04G1602	GH_A13G2534	GH_A05G4131	GH_A10G0645	GH_A12G0214	GH_A12G2993	GH_A05G2902
GH_D09G0808	GH_A11G3487	GH_A01G1059	GH_A09G2324	GH_D05G2928	GH_D09G2554	GH_A09G0764	GH_D06G0489
GH_A11G2576	GH_A08G2466	GH_A04G0108	GH_A04G1288	GH_A05G0630	GH_A10G0057	GH_A11G0163	GH_D04G0713
GH_D05G2372	GH_A02G0616	GH_D13G0694	GH_A13G1786	GH_D02G0734	GH_A10G2468	GH_A01G2295	GH_A09G1616
GH_A11G0168	GH_D12G1911	GH_A11G3560	GH_A12G2965	GH_D05G1114	GH_D08G2683	GH_A05G1546	GH_A05G0655
GH_A01G1536	GH_D10G1118	GH_D05G0569	GH_A05G3874	GH_D06G0717	GH_D06G0613	GH_A13G0709	GH_A08G1491
GH_A05G0655	GH_A12G2573	GH_A12G2160	GH_D09G1520	GH_D10G0121	GH_D08G2257	GH_A06G2373	GH_A08G2547
GH_D01G0401	GH_D02G2588	GH_A08G2283	GH_D02G1771	GH_D02G1243	GH_D10G1490	GH_A04G1727	GH_A02G0056
GH_A11G0231	GH_D09G2304	GH_A12G0941	GH_D09G2601	GH_A13G2122	GH_A02G1172	GH_A03G1768	GH_A05G1899
GH_A11G1571	GH_D13G2513	GH_D01G0718	GH_A04G0757	GH_D13G2154	GH_D03G1595	GH_A12G2002	GH_D11G1853
GH_D05G1971	GH_A10G1122	GH_A09G1909	GH_D08G1728	GH_A02G2023	GH_A06G0035	GH_A04G1396	GH_D08G0684
GH_D08G0405	GH_A08G0096	GH_A11G1962	GH_D05G2127	GH_D10G0249	GH_D03G0246	GH_D01G0227	GH_A09G1772
GH_A03G1008	GH_A11G0747	GH_D11G1355	GH_A05G1770	GH_A02G1421	GH_A05G0900	GH_D01G1862	GH_D07G0815
GH_A04G0239	GH_A04G0998	GH_A09G0178	GH_D08G0811	GH_A10G1472	GH_A05G1732	GH_A03G1056	GH_A12G2665
GH_D02G0427	GH_D09G0053	GH_A05G2314	GH_A03G0280	GH_A03G0386	GH_A08G2262	GH_D04G2082	GH_D12G1965
GH_A05G0035	GH_D05G2239	GH_A05G0157	GH_D04G0511	GH_A08G2012	GH_A05G1826	GH_D04G0717	GH_D02G1823
GH_A11G1301	GH_D10G0627	GH_D12G2400	GH_D09G2588	GH_A03G0529	GH_A05G3765	GH_D04G1838	GH_A07G1952
GH_A01G0991	GH_D04G0347	GH_A06G1836	GH_A13G1197	GH_D03G0541	GH_D02G0570	GH_A13G2491	GH_A11G2889
GH_D12G2363	GH_A02G0297	GH_D05G0696	GH_A05G3980	GH_A12G2753	GH_A06G1119	GH_D07G0331	GH_D05G1246
GH_A10G0959	GH_A03G0219	GH_A03G0502	GH_A07G2558	GH_A06G1778	GH_D07G1768	GH_D10G0557	GH_A09G1417
GH_D06G0750	GH_A12G1886	GH_A13G0034	GH_A13G0624	GH_D09G1619	GH_A01G1242	GH_A01G0140	GH_D05G3768
GH_A07G2027	GH_D11G3050	GH_D09G1684	GH_D03G1690	GH_D10G2349	GH_D02G2289	GH_A05G2319	GH_D06G0165
GH_D02G1233	GH_D05G0600	GH_D13G1968	GH_A05G2634	GH_D11G2688	GH_A01G0008	GH_D09G0743	GH_D12G1688
GH_D12G0616	GH_A10G1630	GH_A06G1902	GH_D10G1821	GH_A02G1391	GH_D11G0527	GH_D09G2642	GH_A02G1986
GH_D05G2121	GH_A06G1804	GH_A07G0700	GH_A06G1817	GH_A05G0891	GH_A09G0068	GH_A06G1050	GH_A05G4115
GH_A01G1181	GH_A09G2066	GH_A09G2496	GH_A11G2426	GH_A10G1601	GH_A11G1070	GH_A12G1365	GH_A06G2324
GH_A13G2126	GH_D04G0733	GH_A13G1203	GH_A12G1987	GH_D10G0528	GH_A09G1288	GH_A09G1386	GH_A12G2178
GH_A11G1816	GH_A09G0244	GH_A10G1351	GH_D13G1651	GH_A05G0409	GH_D02G1584	GH_A08G1628	GH_A09G0962
GH_D06G1818	GH_D07G0920	GH_D12G2066	GH_A11G0713	GH_A06G2073	GH_D10G0463	GH_D11G0411	GH_A07G0121
GH_D09G1056	GH_D04G0325	GH_D08G2029	GH_D11G1981	GH_A05G2802	GH_D10G0637	GH_A11G2049	GH_A10G2254
GH_D12G2682	GH_A13G2261	GH_A09G2538	GH_D05G1775	GH_A06G0355	GH_D10G1170	GH_D04G0386	GH_D08G0492
GH_A03G0759	GH_D07G1071	GH_A03G2101	GH_D01G0883	GH_D06G1113	GH_D03G0934	GH_A01G2405	GH_D09G2319
GH_D01G1729	GH_A05G1531	GH_A12G1606	GH_D09G1157	GH_A04G1219	GH_D12G1216	GH_A11G0179	GH_D02G1387
GH_D04G1642	GH_A09G2535	GH_D11G1929	GH_A08G2846	GH_D09G0598	GH_A01G2113	GH_D01G1726	GH_A03G1639
GH_A06G0404	GH_D05G0063	GH_A11G1898	GH_D08G1390	GH_D09G1940	GH_D13G0886	GH_D01G0992	GH_D12G2370
GH_D04G0922	GH_A13G0606	GH_D05G0581	GH_A03G1095	GH_A12G2603	GH_A12G2832	GH_A05G0761	GH_D02G2602
GH_D10G2332	GH_A09G2464	GH_A04G1113	GH_D02G0997	GH_A01G1829	GH_A02G0680	GH_A12G2855	GH_A08G0848
GH_D08G2321	GH_D10G2771	GH_A13G1495	GH_D08G0679	GH_A09G0311	GH_A05G2241	GH_D11G3481	GH_A11G3684
GH_A05G1584	GH_D02G1313	GH_D12G1827	GH_A08G1490	GH_A02G1169	GH_D08G1770	GH_A06G1440	GH_A13G2571
GH_A06G0026	GH_A12G2863	GH_A03G1902	GH_A10G0612	GH_D08G2394	GH_D09G2362	GH_D03G1529	GH_D09G1845
GH_D12G2917	GH_A07G2238	GH_D01G2334	GH_D08G0828	GH_D12G0278	GH_A02G1872	GH_D02G0374	GH_A07G0168
GH_A13G1050	GH_D11G3763	GH_A05G0380	GH_A11G3118	GH_D12G2302	GH_D07G0340	GH_A01G0934	GH_A01G1599
GH_A01G2061	GH_A05G1544	GH_D05G1345	GH_A07G0844	GH_D12G0195	GH_D05G0196	GH_A13G2661	GH_D12G1643
GH_A02G0147	GH_D03G1521	GH_D11G1297	GH_A12G2601	GH_A01G0448	GH_D07G2189	GH_D12G2440	GH_D02G2601
GH_A08G1456	GH_A07G0821	GH_A06G0538	GH_D09G0686	GH_D12G1387	GH_A08G1258	GH_A10G1989	GH_A02G0968
GH_A05G3511	GH_D05G1226	GH_A08G2689	GH_A07G0784	GH_A08G1697	GH_A13G1505	GH_D05G0960	GH_A05G1920
GH_D11G2277	GH_A10G0431	GH_A13G1611	GH_D11G1782	GH_A04G0318	GH_A10G1190	GH_D07G0329	GH_A10G2114
GH_A12G0105	GH_D10G1353	GH_A09G2383	GH_A12G2745	GH_A10G0710	GH_D04G0532	GH_A02G0147	GH_A05G1198
GH_D10G0496	GH_D10G0288	GH_A11G1360	GH_A02G0327	GH_D01G1448	GH_A10G0627	GH_A11G2054	GH_D10G1614
GH_D12G0489	GH_A05G1378	GH_D12G0897	GH_A07G0843	GH_A06G1674	GH_A01G0987	GH_A01G2189	GH_D02G1364
GH_D13G0767	GH_A12G1320	GH_D08G0284	GH_A13G2020	GH_A08G0627	GH_D08G0703	GH_A08G1649	GH_D12G2340
GH_A11G2950	GH_D04G1649	GH_A08G1350	GH_D12G0484	GH_D06G1810	GH_D13G2199	GH_A11G3747	GH_D07G0657
GH_A01G0805	GH_A13G1661	GH_A12G0673	GH_A13G2178	GH_A07G2635	GH_D13G2225	GH_A05G0574	GH_A03G0269
GH_D03G0287	GH_A02G2042	GH_A05G0978	GH_A13G0543	GH_D10G1284	GH_D07G0418	GH_A11G1361	GH_A07G1767
GH_D01G0891	GH_A09G0914	GH_D04G0227	GH_A04G0968	GH_A07G2008	GH_A05G3197	GH_D05G1039	GH_A09G0789
GH_A08G2088	GH_A02G0797	GH_D08G1289	GH_A02G2020	GH_D12G2277	GH_D11G1857	GH_A13G2113	GH_A09G1325
GH_A07G2238	GH_A10G1035	GH_A04G1432	GH_D08G1910	GH_D11G0546	GH_D13G0712	GH_D13G0188	GH_A12G1602
GH_D04G1140	GH_A05G1375	GH_A08G0283	GH_A11G2924	GH_A05G1339	GH_D12G1627	GH_A09G0591	GH_A01G2193
GH_D08G1436	GH_D05G0918	GH_D04G0535	GH_A11G3691	GH_A11G3695	GH_D07G0454	GH_A01G1762	GH_D02G1272
GH_D06G1615	GH_D09G1284	GH_D04G0569	GH_D12G2760	GH_D01G0330	GH_D04G1487	GH_D01G0191	GH_D01G0813
GH_D05G1342	GH_A03G1518	GH_D01G1726	GH_A05G2972	GH_D01G2092	GH_D02G2548	GH_A06G0015	GH_D09G1223
GH_A02G1791	GH_A07G2532	GH_A11G2076	GH_D03G0044	GH_D11G1389	GH_D04G1315	GH_A05G0602	GH_D10G1733
GH_D12G2334	GH_A13G2524	GH_D08G1535	GH_D06G0736	GH_D01G2124	GH_D11G0324	GH_A12G0928	GH_D13G1004
GH_A06G0148	GH_D01G0542	GH_A05G3678	GH_D06G1204	GH_A11G1040	GH_A07G0633	GH_A08G2604	GH_D01G0684
GH_D08G0664	GH_D07G0374	GH_D10G0300	GH_D13G0466	GH_A10G0292	GH_D05G0178	GH_A04G0244	GH_D12G1977
GH_D10G1325	GH_D13G1757	GH_D08G0342	GH_D05G2383	GH_D05G1000	GH_D05G0908	GH_D05G2293	GH_A02G0103
GH_A02G1773	GH_A05G1873	GH_A12G2330	GH_A08G2682	GH_D11G1603	GH_A13G0993	GH_A04G0272	GH_D01G1357
GH_A04G0460	GH_D09G2099	GH_scaffold2186_objG0001	GH_A06G0244	GH_A07G0270	GH_D07G0897	GH_A02G1872	GH_A11G0450
GH_A11G0021	GH_A11G0901	GH_A07G2587	GH_A13G2198	GH_A11G0047	GH_D12G2866	GH_D07G2415	GH_A05G2633
GH_A02G1814	GH_A01G0661	GH_D06G0727	GH_A06G0527	GH_D02G0748	GH_A13G0104	GH_A13G1536	GH_D04G0597
GH_D07G1960	GH_D10G2690	GH_D04G0458	GH_D11G1980	GH_A06G1595	GH_A06G1020	GH_D06G1803	GH_A12G1256
GH_A11G3583	GH_A11G2620	GH_D07G0240	GH_A11G0766	GH_D13G0657	GH_A01G0646	GH_D12G0254	GH_A02G1214
GH_D09G1853	GH_A10G2493	GH_A02G1918	GH_D05G1163	GH_A04G0981	GH_A05G3105	GH_D01G1007	GH_D06G1822
GH_A08G2313	GH_A02G1371	GH_D09G2572	GH_A02G1391	GH_D07G0218	GH_A04G0862	GH_D13G0854	GH_D05G1943
GH_A13G2334	GH_D03G1872	GH_D13G0176	GH_D05G2806	GH_A08G2737	GH_D05G0528	GH_D08G1180	GH_A01G2405
GH_A12G1452	GH_A06G0134	GH_D05G1710	GH_D13G0443	GH_A02G0350	GH_D08G0149	GH_A09G1566	GH_D02G0478
GH_D03G1431	GH_A01G1061	GH_A03G1927	GH_D09G2581	GH_D01G0816	GH_A13G2061	GH_A10G1124	GH_A05G2312
GH_A05G0975	GH_A12G1885	GH_A13G1207	GH_A05G1383	GH_D11G0292	GH_D06G0731	GH_D10G1693	GH_D12G0336
GH_D11G3022	GH_A11G2205	GH_A13G2230	GH_A01G2460	GH_A12G0683	GH_A05G2095	GH_D05G1490	GH_D03G1594
GH_A02G0270	GH_A07G0142	GH_A03G2142	GH_D11G0104	GH_A07G2081	GH_A09G0654	GH_D07G1526	GH_D06G0234
GH_A05G4233	GH_D08G0808	GH_D06G1865	GH_A02G1555	GH_D11G1182	GH_D07G2170	GH_D07G0024	GH_A05G0253
GH_A09G2161	GH_D13G1120	GH_A11G1165	GH_D05G1339	GH_D12G0256	GH_D09G1168	GH_D01G0099	GH_A09G1250
GH_A05G0959	GH_A03G0700	GH_D11G1356	GH_A04G1000	GH_A08G0529	GH_D11G3501	GH_A08G0612	GH_D07G0198
GH_D06G0340	GH_A05G0895	GH_D09G1473	GH_A01G2478	GH_D05G2361	GH_A11G2182	GH_A05G1055	GH_D05G1983
GH_D07G0454	GH_D07G2321	GH_D09G2431	GH_A07G2596	GH_D06G2005	GH_D06G0761	GH_D09G0423	GH_A03G0217
GH_D12G2828	GH_A08G0907	GH_A06G0063	GH_D02G1638	GH_A08G0802	GH_A09G0341	GH_A03G1679	GH_D02G1645
GH_A05G2979	GH_A04G1064	GH_D13G0767	GH_A07G1427	GH_A01G1276	GH_D13G0706	GH_D12G0979	GH_D09G0141
GH_D12G1886	GH_A05G1129	GH_A05G1893	GH_A09G2115	GH_D10G0967	GH_A12G1695	GH_A05G1906	GH_D03G1872
GH_D05G1763	GH_A05G0390	GH_A08G0958	GH_D09G1913	GH_A05G2091	GH_D10G2776	GH_A09G2676	GH_A10G1508
GH_D11G2854	GH_D06G0873	GH_A03G1445	GH_D12G2757	GH_A13G0218	GH_D09G2553	GH_D09G2216	GH_A12G1545
GH_D09G0149	GH_A01G2405	GH_D10G1173	GH_A12G1834	GH_D09G1991	GH_A11G2308	GH_A13G2376	GH_A12G2885
GH_D05G1283	GH_D13G2529	GH_A04G1364	GH_D11G0661	GH_D04G0879	GH_A05G2893	GH_D01G2203	GH_D01G1371
GH_A05G0725	GH_scaffold6259_objG0002	GH_D09G1631	GH_A13G2654	GH_D04G1140	GH_A03G0260	GH_D07G1033	GH_A06G0645
GH_A10G0707	GH_D05G1362	GH_D07G1372	GH_A05G2988	GH_D11G1171	GH_A05G4348	GH_D05G2699	GH_A08G1771
GH_D03G1883	GH_A07G2189	GH_A10G1748	GH_A10G1619	GH_D05G0500	GH_A01G2027	GH_A05G0567	GH_D09G2411
GH_D11G3603	GH_A06G2041	GH_A09G1681	GH_D02G0837	GH_D09G2312	GH_D09G1444	GH_A05G3712	GH_A08G2326
GH_A02G1566	GH_A08G1751	GH_D12G1982	GH_D07G1502	GH_A11G0222	GH_D03G0183	GH_A12G2848	GH_D12G1711
GH_D06G1366	GH_A11G0410	GH_D12G1917	GH_D05G3457	GH_D04G1305	GH_A12G1987	GH_A12G1296	GH_A05G2922
GH_D03G1202	GH_D10G1294	GH_D08G2611	GH_D01G0166	GH_D13G0217	GH_A04G1476	GH_D05G0196	GH_A01G1328
GH_A09G0570	GH_A11G0948	GH_D11G1986	GH_D06G2184	GH_D03G0615	GH_A01G0645	GH_D04G1646	GH_A09G0267
GH_A13G2219	GH_A12G0065	GH_D12G1149	GH_A10G1730	GH_D13G0853	GH_D12G0888	GH_D05G2341	GH_D07G1041
GH_D07G2023	GH_D11G1092	GH_D04G0490	GH_A01G2506	GH_A13G1846	GH_D01G1679	GH_D13G1205	GH_A12G2503
GH_A05G0024	GH_A10G2465	GH_D10G2118	GH_D03G1018	GH_A07G0903	GH_A05G4352	GH_A09G2316	GH_A13G2189
GH_A10G0357	GH_D13G0381	GH_A10G2230	GH_A12G0941	GH_A02G0516	GH_A12G2373	GH_D08G0610	GH_A02G1054
GH_D10G1909	GH_A03G1063	GH_D06G1566	GH_A05G0667	GH_A11G1933	GH_D13G2101	GH_D02G2221	GH_A05G2957
GH_A06G0495	GH_A05G1226	GH_D06G1417	GH_D05G1100	GH_A07G2560	GH_D03G1623	GH_D09G2215	GH_A11G3724
GH_A11G3499	GH_A06G0750	GH_D05G0710	GH_A04G0337	GH_D10G0227	GH_D12G1100	GH_D10G1269	GH_D04G0861
GH_A12G2663	GH_A08G1628	GH_A01G0903	GH_A09G2658	GH_A11G0921	GH_A03G1433	GH_A07G1482	GH_A07G0098
GH_D06G1225	GH_A12G0369	GH_A04G1029	GH_A12G0658	GH_D10G1572	GH_A03G2091	GH_A13G0807	GH_A07G1343
GH_A03G0054	GH_D05G1950	GH_D07G2563	GH_A09G2216	GH_A09G2145	GH_D12G1264	GH_A05G0348	GH_D02G0444
GH_D07G0242	GH_A13G2053	GH_A02G0278	GH_A11G1852	GH_A13G0452	GH_D11G2843	GH_D11G2349	GH_A12G2292
GH_A11G0931	GH_A11G1361	GH_A05G2142	GH_D01G0768	GH_A02G1851	GH_D06G0067	GH_A11G2731	GH_A05G1754
GH_D08G2550	GH_D02G0046	GH_A02G1415	GH_D04G1542	GH_D11G0441	GH_A05G4049	GH_D12G2807	GH_A02G0894
GH_A08G2059	GH_D06G0658	GH_A08G2217	GH_A11G0036	GH_D08G2716	GH_A07G0137	GH_D11G3731	GH_D10G2350
GH_D11G1991	GH_D08G0974	GH_D11G3217	GH_A07G1095	GH_A07G1956	GH_D08G2089	GH_D06G0162	GH_A06G0876
GH_D13G0079	GH_A13G1203	GH_D08G1001	GH_A05G2161	GH_A13G2010	GH_D06G0911	GH_D08G0160	GH_A12G0752
GH_D05G3839	GH_D05G3127	GH_D02G0848	GH_D01G2169	GH_D02G1019	GH_D10G0979	GH_A13G1745	GH_A07G1030
GH_D13G2092	GH_A07G1777	GH_D07G1312	GH_A08G2485	GH_D09G0947	GH_A09G0968	GH_A01G1197	GH_D13G0264
GH_A09G1263	GH_D01G2190	GH_A11G1783	GH_A09G1494	GH_D13G2027	GH_A10G0419	GH_D11G0164	GH_A13G2185
GH_A13G0488	GH_D11G3377	GH_A01G2196	GH_A08G2405	GH_A10G0486	GH_D08G0729	GH_A07G2169	GH_D10G1024
GH_A05G2523	GH_A06G0666	GH_D03G0120	GH_D01G1796	GH_A12G1760	GH_A03G1673	GH_A10G0345	GH_D04G0343
GH_A07G2249	GH_D10G1898	GH_D07G1951	GH_D13G1015	GH_A10G1035	GH_D12G1866	GH_A03G0565	GH_A05G2021
GH_D12G2245	GH_D10G1850	GH_D02G0206	GH_A08G2280	GH_A11G1836	GH_D08G2064	GH_A05G1468	GH_A01G2442
GH_D06G1748	GH_A07G0368	GH_A05G2007	GH_A04G0218	GH_A11G1964	GH_D04G1426	GH_A03G0349	GH_D05G3452
GH_scaffold47226_objG0001	GH_A04G0656	GH_A03G0310	GH_D06G1834	GH_D05G1112	GH_A12G1749	GH_D05G0130	GH_A09G1801
GH_A09G1832	GH_A11G2422	GH_D07G2333	GH_D13G0305	GH_D05G4042	GH_D13G0417	GH_D05G0458	GH_A07G2466
GH_A03G2445	GH_A13G0782	GH_A02G1773	GH_D08G1825	GH_A09G2537	GH_A04G1074	GH_D02G1863	GH_A02G0497
GH_A05G1645	GH_D10G0148	GH_A05G0984	GH_A05G1450	GH_A12G0786	GH_D13G1729	GH_A02G1440	GH_D12G2925
GH_A05G4181	GH_D07G1262	GH_D04G0665	GH_D10G2356	GH_A12G1386	GH_A09G0747	GH_A05G0221	GH_A01G1883
GH_D12G1345	GH_D05G3927	GH_A12G1140	GH_D12G2623	GH_D11G1868	GH_D01G2187	GH_A03G1839	GH_A11G3315
GH_D08G0494	GH_D07G1177	GH_D05G1364	GH_A06G1800	GH_A09G1513	GH_D09G1632	GH_D05G1063	GH_A05G1943
GH_A12G2229	GH_D08G1972	GH_D10G2276	GH_A11G1770	GH_D09G1480	GH_D05G1070	GH_A12G1776	GH_D13G2485
GH_A06G0134	GH_D06G1834	GH_A10G2514	GH_A13G0334	GH_D12G2176	GH_D13G2142	GH_A06G1492	GH_D05G2125
GH_D08G1932	GH_A12G1300	GH_D13G1665	GH_D12G1598	GH_A01G0778	GH_D09G2215	GH_A05G4049	GH_D04G1791
GH_D04G0157	GH_A11G1124	GH_A08G1889	GH_D01G2559	GH_A12G1230	GH_D10G1473	GH_A12G2490	GH_A11G2337
GH_A13G2259	GH_A13G0104	GH_A07G0099	GH_D11G0387	GH_D06G2063	GH_D04G0085	GH_D13G1481	GH_A09G0319
GH_D11G1722	GH_D12G1886	GH_A06G0215	GH_D08G2821	GH_A05G0237	GH_D02G2253	GH_D03G1174	GH_D03G0083
GH_D05G1578	GH_D09G0886	GH_D08G2284	GH_A04G0817	GH_A05G3980	GH_A04G0576	GH_A10G1768	GH_A05G3488
GH_D02G2579	GH_A11G0999	GH_A12G1358	GH_D13G2613	GH_D11G0225	GH_D05G2357	GH_D11G3507	GH_D08G2815
GH_A13G1551	GH_D09G2358	GH_A02G1771	GH_D03G1130	GH_A11G1301	GH_D02G1317	GH_D09G2424	GH_D07G0850
GH_D10G0875	GH_D01G1017	GH_A04G0458	GH_A07G1555	GH_D03G0136	GH_A01G1449	GH_A07G2027	GH_D02G0222
GH_D02G0654	GH_D04G0154	GH_D10G2736	GH_A11G2415	GH_A06G1744	GH_D05G2070	GH_D12G2696	GH_D02G1891
GH_D10G0582	GH_A11G3100	GH_A12G2230	GH_A03G0046	GH_D12G0958	GH_A08G1785	GH_D13G0558	GH_D06G1589
GH_A12G1937	GH_A03G1562	GH_D12G1632	GH_D06G1378	GH_D03G1825	GH_D06G2208	GH_D01G1049	GH_A12G1737
GH_A05G2352	GH_A01G1129	GH_D06G0219	GH_A12G2786	GH_A08G2034	GH_D03G0889	GH_D10G2391	GH_A13G2249
GH_D12G2633	GH_D04G1993	GH_A08G0288	GH_A03G0514	GH_A02G1094	GH_D11G1456	GH_A12G2830	GH_D11G2501
GH_A13G0854	GH_D01G2140	GH_D07G0973	GH_D02G0177	GH_A02G1819	GH_A07G2163	GH_A01G1556	GH_A08G0692
GH_A07G1477	GH_D03G1000	GH_A09G0706	GH_A12G0357	GH_A05G0835	GH_D08G1233	GH_A09G2494	GH_D07G0359
GH_A05G3562	GH_D12G2955	GH_A03G1488	GH_D01G0312	GH_D02G0021	GH_A10G0409	GH_D04G0365	GH_A04G0872
GH_D08G0895	GH_D05G0151	GH_D11G1392	GH_D11G0755	GH_D05G2018	GH_A05G3430	GH_A01G1341	GH_A11G2142
GH_D10G1434	GH_A05G4352	GH_A03G2349	GH_D12G0044	GH_A11G1456	GH_D12G1953	GH_A11G1558	GH_D08G1674
GH_D05G0393	GH_A05G1405	GH_A06G1204	GH_D02G0499	GH_A05G3128	GH_D09G1662	GH_A05G1838	GH_D08G2549
GH_A12G2185	GH_D13G1665	GH_D12G1541	GH_A02G0169	GH_A12G1824	GH_A13G1603	GH_D11G3026	GH_A10G1179
GH_D04G1344	GH_D09G2048	GH_D02G2269	GH_D09G2431	GH_D08G1026	GH_D03G1239	GH_D12G2828	GH_D10G0309
GH_D08G0869	GH_A09G1324	GH_D03G1159	GH_A01G0012	GH_A05G2003	GH_A10G0984	GH_D05G0909	GH_D05G0714
GH_D05G0219	GH_D09G0779	GH_A07G0974	GH_A06G1057	GH_D03G1882	GH_D03G1098	GH_D02G0925	GH_D07G1560
GH_A13G0474	GH_D09G0874	GH_A03G2066	GH_D01G1954	GH_A09G2632	GH_D11G2156	GH_A12G0434	GH_D04G1087
GH_D03G0337	GH_A11G3486	GH_D10G0375	GH_A08G1836	GH_A12G2735	GH_D02G2358	GH_D12G1311	GH_D01G1180
GH_A11G1665	GH_A12G1428	GH_D07G2537	GH_D09G2289	GH_D11G3142	GH_D05G3803	GH_A11G2042	GH_D10G1939
GH_A06G1347	GH_D05G1629	GH_A07G0977	GH_D12G2979	GH_D12G1740	GH_D09G1580	GH_A05G1394	GH_D07G1097
GH_D06G0334	GH_A11G2218	GH_D05G1267	GH_D02G0485	GH_A13G1722	GH_A11G2898	GH_D02G1508	GH_D07G0127
GH_D12G2739	GH_A02G0703	GH_A08G0563	GH_A08G1896	GH_D09G1289	GH_D12G2276	GH_A12G0395	GH_A03G2420
GH_A07G1672	GH_A08G2816	GH_D10G1301	GH_D09G1856	GH_D08G2026	GH_A03G1460	GH_A10G1979	GH_D11G0668
GH_D08G0733	GH_D04G1360	GH_D13G1008	GH_A09G1511	GH_D09G1513	GH_D11G3300	GH_A09G1485	GH_D07G0737
GH_D09G2360	GH_A13G1710	GH_D06G1442	GH_A13G0173	GH_D02G1645	GH_D09G1663	GH_D03G0499	GH_D08G2229
GH_A05G1684	GH_D01G1617	GH_D10G2741	GH_D04G2078	GH_A09G1168	GH_A12G0204	GH_D08G2050	GH_D12G0664
GH_A01G1197	GH_A07G1047	GH_A05G0522	GH_D11G0197	GH_A03G2049	GH_A12G2611	GH_D10G1841	GH_A01G0045
GH_A04G1325	GH_D05G0228	GH_D06G0049	GH_D03G1916	GH_D04G0268	GH_D12G0117	GH_D10G0346	GH_D09G1996
GH_D01G0770	GH_A10G2661	GH_A08G1912	GH_D01G2090	GH_A04G0044	GH_A04G0759	GH_D08G1755	GH_A01G0585
GH_A07G1697	GH_D10G0223	GH_A01G2332	GH_D01G2454	GH_D01G2228	GH_A03G1468	GH_A05G3468	GH_A13G0198
GH_A12G0673	GH_D10G2732	GH_D04G1356	GH_D08G1426	GH_D11G1025	GH_D05G0613	GH_A05G3806	GH_D06G0761
GH_A01G0666	GH_D13G2307	GH_D07G0993	GH_A04G1533	GH_D02G1615	GH_D05G1380	GH_D10G1902	GH_A09G1731
GH_D01G1898	GH_A05G0992	GH_D10G2657	GH_D01G2055	GH_D09G2159	GH_D02G0063	GH_A08G1744	GH_A01G2185
GH_A01G2253	GH_D02G1033	GH_D07G2536	GH_A13G2344	GH_D10G0972	GH_D02G0772	GH_A03G0198	GH_A02G1401
GH_D10G2470	GH_A11G1535	GH_D04G0016	GH_D05G0095	GH_A06G2194	GH_D09G0004	GH_D06G0066	GH_A02G1873
GH_A11G1284	GH_D04G0449	GH_D05G1913	GH_A13G0706	GH_D05G3136	GH_A07G1739	GH_A03G1962	GH_D09G0358
GH_D07G0278	GH_A03G2434	GH_A10G1158	GH_D08G2334	GH_A13G1982	GH_D04G1805	GH_D02G1387	GH_D10G2129
GH_A10G0651	GH_D07G2402	GH_D11G0348	GH_scaffold3193_objG0001	GH_D04G0615	GH_D09G1356	GH_D02G2283	GH_D12G0042
GH_A05G1330	GH_D12G2888	GH_D13G0858	GH_A01G1848	GH_A11G1782	GH_D06G1818	GH_D10G0526	GH_D07G0728
GH_A02G2018	GH_D12G1890	GH_D07G2242	GH_A07G1150	GH_A11G0459	GH_A08G1856	GH_A08G2275	GH_D01G2181
GH_D11G2820	GH_D06G1740	GH_A12G0155	GH_A09G2650	GH_A13G1682	GH_A13G0094	GH_A07G0267	GH_A09G1893
GH_D12G1341	GH_A06G1304	GH_D09G1436	GH_A05G3110	GH_D03G1670	GH_A04G0937	GH_A07G2238	GH_D01G0557
GH_A11G3736	GH_D03G1243	GH_A05G3964	GH_A10G1777	GH_D12G1305	GH_D05G1082	GH_A13G2198	GH_D03G0309
GH_A10G0525	GH_D07G2109	GH_A06G2159	GH_D09G0336	GH_D13G1566	GH_A01G0022	GH_D03G0149	GH_A10G0270
GH_D12G2247	GH_A05G3649	GH_A06G2212	GH_A13G2365	GH_D10G0601	GH_A02G1134	GH_A01G1725	GH_A11G0910
GH_D01G0883	GH_A10G0959	GH_A04G0617	GH_A04G0057	GH_D12G0052	GH_A11G0942	GH_A09G0080	GH_D01G2162
GH_A07G1095	GH_D04G0016	GH_A11G0789	GH_D09G0287	GH_D13G0827	GH_A08G1680	GH_A13G1345	GH_D11G2631
GH_A09G1902	GH_A09G1266	GH_A13G0438	GH_A10G0876	GH_D06G0229	GH_D02G2144	GH_D03G0095	GH_A10G2412
GH_A11G1898	GH_D07G1077	GH_D12G0140	GH_A03G2078	GH_D13G0504	GH_A05G1655	GH_A06G0475	GH_D13G0144
GH_D05G1321	GH_A07G0658	GH_D13G2613	GH_A11G2692	GH_A11G3026	GH_A11G0383	GH_D04G0796	GH_A02G0865
GH_A03G0587	GH_D02G0455	GH_A07G0068	GH_D11G1068	GH_D08G2350	GH_D10G2574	GH_D05G3074	GH_D07G0067
GH_A01G1559	GH_D13G2244	GH_A04G1050	GH_D07G0846	GH_A03G1280	GH_D01G1678	GH_D05G2372	GH_A07G0866
GH_D11G3219	GH_D04G0682	GH_A12G1118	GH_D08G0459	GH_A09G2038	GH_D05G2900	GH_A12G1176	GH_A12G0498
GH_D02G0757	GH_D06G0352	GH_A01G0634	GH_D01G1989	GH_A03G1205	GH_D05G0153	GH_A05G3413	GH_A08G2336
GH_A01G1902	GH_D06G1574	GH_D06G1244	GH_D13G1691	GH_D05G3018	GH_A05G0834	GH_D01G0389	GH_A11G1065
GH_D10G1713	GH_D01G2351	GH_A11G0511	GH_A10G0350	GH_D06G1482	GH_D09G2419	GH_A06G0925	GH_D05G2809
GH_D10G0426	GH_A06G0886	GH_A10G0242	GH_D06G2166	GH_D07G0443	GH_A06G0301	GH_A07G2466	GH_A05G0410
GH_A12G2076	GH_D06G0286	GH_D02G0451	GH_A03G1858	GH_A09G1071	GH_A05G0151	GH_D01G0545	GH_D08G1647
GH_D11G0507	GH_D01G0815	GH_A08G2793	GH_D05G0540	GH_D10G1027	GH_D05G2815	GH_D05G1575	GH_D11G0610
GH_D10G0709	GH_D11G0284	GH_D06G0723	GH_A08G0802	GH_A08G0826	GH_A09G2143	GH_A04G1188	GH_D05G1957
GH_D03G0044	GH_D06G0110	GH_D08G0664	GH_D07G0258	GH_D03G0103	GH_D07G1468	GH_D05G2795	GH_A09G2316
GH_D10G2229	GH_A09G1710	GH_A05G2975	GH_D10G1952	GH_D12G2970	GH_A12G2605	GH_A12G2893	GH_D03G1687
GH_D10G0727	GH_A05G0148	GH_D13G2245	GH_D11G2591	GH_D02G0728	GH_A07G0452	GH_A04G1197	GH_D13G0263
GH_D01G1141	GH_D08G1813	GH_A10G2447	GH_D06G2151	GH_A10G1508	GH_D02G0567	GH_D08G1491	GH_A10G0269
GH_D05G1983	GH_D10G0921	GH_D10G0420	GH_A03G0312	GH_D09G1151	GH_D13G0601	GH_A03G0764	GH_D12G0533
GH_A03G2240	GH_A05G3963	GH_D02G2001	GH_D12G2550	GH_D05G0405	GH_A02G0208	GH_D08G2327	GH_D05G1597
GH_A05G1680	GH_D05G2806	GH_A03G0149	GH_D03G0110	GH_D07G1255	GH_A02G1781	GH_D11G3602	GH_D01G2477
GH_D05G0170	GH_D05G0033	GH_A05G2319	GH_A05G2876	GH_D12G2481	GH_A11G2600	GH_D05G2573	GH_D01G1687
GH_D10G2655	GH_D02G0613	GH_D11G0140	GH_D02G0846	GH_A03G2035	GH_D07G0881	GH_A02G1840	GH_D05G0258
GH_A03G0687	GH_A11G2325	GH_A05G3059	GH_A06G0289	GH_D13G0307	GH_A07G2528	GH_A05G1558	GH_A01G0729
GH_A12G0269	GH_D13G1979	GH_D01G2279	GH_A11G3197	GH_A02G0025	GH_D12G0021	GH_A09G0736	GH_D11G0944
GH_A01G1153	GH_A07G1742	GH_D06G0627	GH_A07G1833	GH_D02G1360	GH_A02G1178	GH_D12G2764	GH_D05G1211
GH_A05G0105	GH_D04G1997	GH_D11G2705	GH_A07G2443	GH_A10G0903	GH_D12G2389	GH_D07G2186	GH_D11G3633
GH_D12G0897	GH_D07G1973	GH_A08G2130	GH_D06G0454	GH_D10G0285	GH_D08G0689	GH_A08G2820	GH_A06G1717
GH_D13G1614	GH_A12G2295	GH_A10G1903	GH_D12G0626	GH_D13G0505	GH_A09G0969	GH_D12G2578	GH_D10G2652
GH_A04G1029	GH_A07G0332	GH_D13G2408	GH_A02G0621	GH_D11G2715	GH_D05G1637	GH_D03G0928	GH_A05G1655
GH_A05G1705	GH_A13G2356	GH_A10G0849	GH_A07G0723	GH_D11G2951	GH_D08G1979	GH_D05G2275	GH_D01G0908
GH_D11G1267	GH_A03G0497	GH_A04G1139	GH_D12G0969	GH_D09G1779	GH_D08G0710	GH_D11G3032	GH_A05G0200
GH_A05G0224	GH_D10G0803	GH_A13G1050	GH_D02G1789	GH_A05G2772	GH_D08G0024	GH_D10G2129	GH_A07G1436
GH_A05G1835	GH_D08G2076	GH_D05G3955	GH_D11G0383	GH_A03G2063	GH_A07G2393	GH_D13G2152	GH_A06G2121
GH_D07G0845	GH_A09G2328	GH_D12G1911	GH_A12G1698	GH_A05G2905	GH_D08G1821	GH_A06G1733	GH_A10G2045
GH_D13G0270	GH_D09G1712	GH_A09G2066	GH_D08G1917	GH_A01G0493	GH_A13G1596	GH_D05G0343	GH_D01G1728
GH_A12G0223	GH_A05G1911	GH_A03G0335	GH_D04G1574	GH_A03G1264	GH_D09G0396	GH_D12G1387	GH_A05G2331
GH_D07G0787	GH_D08G1979	GH_A06G0252	GH_D05G2011	GH_D07G0240	GH_D11G1785	GH_D10G0490	GH_D12G0747
GH_D08G2373	GH_D05G1283	GH_D05G0401	GH_D05G0316	GH_D09G2334	GH_A11G0912	GH_A05G1152	GH_D03G1589
GH_A09G2583	GH_D08G2428	GH_A13G1089	GH_A12G2015	GH_A02G0217	GH_A12G2076	GH_D02G0734	GH_D10G0781
GH_D04G0449	GH_D01G0543	GH_A04G1081	GH_D07G0417	GH_A13G2053	GH_A07G0194	GH_A07G0594	GH_D08G1149
GH_D11G1200	GH_D05G1385	GH_D06G1472	GH_D05G2267	GH_D05G1446	GH_A12G1312	GH_A06G0037	GH_D12G1910
GH_A05G1901	GH_D04G0665	GH_A02G1143	GH_D04G1735	GH_A08G0583	GH_A07G0274	GH_D03G1882	GH_A12G1715
GH_D12G2781	GH_A05G2593	GH_A05G1204	GH_D05G0047	GH_D05G2933	GH_D02G0601	GH_D08G2817	GH_D09G1444
GH_D12G2416	GH_D05G2310	GH_A06G0758	GH_A07G1384	GH_D09G1618	GH_A03G1014	GH_D04G0927	GH_A05G0241
GH_A11G0860	GH_A08G1270	GH_A03G0147	GH_A01G0533	GH_D11G1405	GH_A05G1373	GH_D06G0586	GH_D07G0803
GH_A05G0193	GH_D11G2190	GH_A13G0406	GH_A11G2026	GH_D12G1461	GH_A11G3560	GH_D10G0658	GH_A04G1490
GH_A10G0072	GH_D13G2098	GH_A11G2996	GH_D01G1916	GH_A12G1448	GH_D07G0845	GH_A11G0233	GH_A05G3320
GH_A10G1565	GH_A09G0931	GH_A12G2944	GH_A03G0498	GH_A11G3726	GH_A12G1251	GH_D11G1637	GH_A05G3725
GH_D08G2814	GH_A12G0674	GH_D03G0930	GH_A05G2472	GH_A01G1126	GH_D05G0056	GH_D05G0322	GH_D08G2448
GH_A06G0684	GH_A05G2257	GH_D08G1824	GH_D08G0244	GH_A12G2076	GH_A01G0324	GH_D11G2149	GH_D09G1067
GH_A03G1668	GH_A08G0826	GH_A11G0087	GH_D05G2128	GH_D04G0498	GH_D09G1737	GH_A10G1417	GH_A11G0785
GH_D04G0323	GH_A13G0830	GH_D08G2814	GH_D03G0013	GH_D01G0428	GH_A13G2624	GH_D02G2389	GH_D05G0980
GH_A03G2353	GH_D09G0336	GH_D08G0012	GH_A05G1776	GH_D12G1699	GH_A11G3495	GH_A05G2822	GH_D07G1199
GH_D06G0110	GH_D08G2334	GH_A11G0855	GH_A08G1181	GH_A11G1324	GH_A03G1895	GH_A11G1948	GH_A09G1224
GH_A05G0103	GH_D09G2118	GH_D06G2364	GH_D05G2382	GH_D05G1337	GH_A11G2047	GH_A11G3075	GH_D06G0210
GH_A10G0432	GH_A07G2181	GH_A05G1805	GH_D06G0216	GH_A05G3931	GH_D06G1072	GH_D06G0349	GH_D01G0165
GH_A07G0252	GH_D07G2303	GH_D02G0222	GH_D10G2572	GH_D01G0117	GH_D07G1394	GH_A05G2131	GH_A02G0536
GH_D10G1850	GH_scaffold6167_objG0001	GH_A07G1742	GH_A06G1428	GH_D12G2763	GH_D05G3700	GH_D11G1250	GH_D08G0688
GH_D11G2839	GH_D09G0224	GH_D01G1639	GH_A08G0826	GH_A08G1699	GH_D08G1029	GH_D02G1651	GH_A05G3994
GH_A12G2320	GH_A02G1567	GH_A08G2817	GH_A07G0535	GH_D08G1328	GH_D13G0941	GH_D05G1235	GH_A05G1998
GH_A02G0732	GH_A05G3865	GH_D06G0327	GH_A03G1452	GH_A01G1807	GH_A06G1053	GH_D06G1200	GH_D02G2472
GH_A01G2144	GH_D12G1573	GH_A06G0780	GH_D05G3829	GH_D01G0008	GH_D04G0675	GH_D10G0302	GH_A09G0531
GH_D10G0549	GH_A13G1648	GH_A12G0984	GH_D01G1931	GH_D08G1495	GH_A12G1579	GH_D02G1668	GH_A06G2325
GH_D11G0609	GH_A06G0282	GH_A04G0319	GH_D08G1266	GH_A10G1678	GH_A06G2080	GH_D09G2161	GH_A07G0100
GH_D09G0168	GH_D04G1260	GH_A07G1503	GH_A13G0121	GH_A11G1641	GH_D06G0035	GH_A11G3062	GH_A01G1546
GH_A04G0738	GH_A07G0369	GH_A02G0879	GH_A10G1620	GH_D04G1587	GH_A07G1013	GH_D13G0299	GH_A06G0638
GH_D10G0171	GH_D09G0358	GH_D05G3954	GH_D10G2621	GH_D12G2425	GH_A10G1383	GH_A07G1840	GH_A09G1339
GH_D13G0304	GH_A01G0634	GH_D02G1460	GH_A05G0467	GH_A01G0293	GH_A05G1300	GH_D05G4044	GH_D05G2127
GH_A06G0759	GH_A05G2356	GH_D09G0806	GH_A05G1368	GH_D07G0337	GH_D04G0439	GH_D11G1181	GH_A09G0619
GH_A03G0073	GH_D09G1876	GH_D04G1837	GH_D10G1664	GH_A03G2415	GH_A07G0167	GH_A08G2480	GH_D10G0429
GH_A11G0969	GH_D06G2239	GH_A05G0404	GH_D04G1892	GH_A05G2923	GH_D11G3792	GH_D06G1567	GH_A08G0619
GH_A06G2006	GH_D08G0284	GH_D10G0582	GH_D02G0918	GH_D10G0802	GH_D01G0544	GH_A01G1894	GH_A08G2230
GH_A05G0564	GH_D11G1614	GH_D07G2484	GH_A12G2326	GH_A12G2656	GH_A05G4253	GH_A09G2652	GH_A03G1715
GH_D08G1391	GH_A10G1159	GH_D05G0167	GH_D06G1770	GH_A06G0558	GH_A12G2246	GH_D01G0632	GH_A12G1435
GH_A06G0377	GH_D06G1818	GH_D11G1233	GH_D07G1043	GH_D10G0515	GH_A10G1518	GH_A11G3587	GH_D12G1488
GH_A08G1254	GH_A05G3868	GH_D12G2994	GH_A04G0357	GH_D10G2818	GH_D02G1845	GH_D06G0918	GH_A08G1907
GH_D10G2384	GH_A07G2146	GH_A12G2533	GH_A03G0554	GH_D06G0368	GH_D11G2521	GH_A11G2492	GH_D04G0562
GH_A03G2292	GH_D09G1964	GH_D06G0521	GH_D11G3128	GH_A02G1470	GH_A05G0457	GH_D12G0235	GH_A11G0718
GH_A03G1495	GH_D02G1363	GH_D07G1521	GH_D11G3526	GH_A06G1882	GH_A03G1131	GH_D02G2026	GH_A13G1987
GH_D10G2329	GH_D01G1796	GH_D07G0945	GH_A11G2839	GH_D05G1908	GH_A13G0406	GH_D05G3711	GH_D01G2177
GH_D01G2004	GH_D10G0123	GH_A01G0736	GH_D05G1017	GH_D10G2011	GH_D05G0048	GH_A13G0302	GH_A12G1709
GH_D08G0689	GH_D02G2116	GH_A06G2417	GH_D07G2186	GH_D11G1106	GH_D06G1226	GH_A10G0099	GH_D11G3746
GH_D07G1196	GH_A05G0124	GH_D07G1952	GH_A05G0678	GH_A10G1823	GH_D04G0386	GH_A05G2027	GH_A12G2517
GH_A01G0320	GH_D11G3025	GH_D01G1289	GH_D06G0759	GH_D01G1731	GH_A10G1640	GH_D04G0121	GH_A12G0746
GH_D13G2394	GH_D04G1639	GH_D05G0385	GH_D09G1278	GH_A12G0372	GH_D02G1705	GH_D08G1640	GH_A12G2690
GH_A05G4277	GH_A01G1802	GH_A03G2192	GH_D02G0576	GH_A04G0757	GH_A05G1090	GH_D01G1186	GH_A05G1017
GH_A02G1972	GH_A10G2586	GH_A03G0198	GH_A11G0613	GH_D07G1332	GH_D01G1053	GH_D12G2610	GH_D02G2435
GH_D05G1714	GH_A05G3643	GH_D08G0224	GH_A11G3366	GH_D08G2293	GH_D02G1388	GH_A09G2496	GH_D08G0457
GH_D11G0931	GH_A07G0141	GH_D06G0274	GH_A08G1262	GH_D13G1128	GH_A08G2112	GH_D05G2092	GH_A04G1374
GH_D08G2718	GH_D11G3756	GH_D02G0426	GH_D08G0393	GH_A05G3116	GH_D03G1924	GH_D01G2255	GH_D13G1851
GH_A10G0521	GH_A06G1875	GH_A09G2044	GH_A13G0243	GH_D08G2674	GH_D05G0340	GH_A01G2321	GH_A10G2658
GH_A09G0878	GH_A11G0079	GH_D05G2789	GH_D06G1551	GH_D13G0655	GH_D08G1781	GH_A12G1020	GH_A06G0583
GH_A06G1467	GH_D11G2705	GH_D07G2355	GH_A11G3607	GH_D10G0595	GH_A09G0833	GH_D01G0544	GH_A08G0464
GH_A10G2529	GH_D04G0489	GH_D05G2174	GH_A05G0929	GH_A02G0593	GH_D05G1266	GH_D11G0791	GH_A13G0537
GH_D04G1255	GH_D11G1068	GH_D11G0574	GH_A08G0025	GH_D10G1298	GH_D05G1777	GH_A01G2026	GH_D01G2342
GH_D09G1752	GH_A01G1081	GH_D10G2640	GH_D09G2141	GH_A12G2470	GH_A12G0786	GH_D12G2072	GH_D06G0286
GH_A07G1345	GH_A11G2600	GH_A11G0501	GH_D09G1949	GH_D03G1210	GH_D07G0642	GH_A03G0953	GH_A10G2534
GH_A10G0277	GH_A11G2953	GH_D09G0320	GH_D06G0436	GH_A02G0975	GH_A11G3012	GH_D08G1971	GH_A13G0577
GH_A05G1899	GH_A06G0162	GH_A09G2485	GH_D13G1906	GH_A02G1650	GH_D12G1409	GH_A09G1748	GH_D13G2221
GH_A08G1372	GH_D01G0946	GH_A11G1979	GH_A03G1008	GH_A06G0416	GH_D11G1097	GH_D06G0723	GH_A05G0714
GH_A05G1022	GH_D12G2121	GH_D12G0987	GH_A08G1447	GH_D05G0228	GH_A10G2260	GH_A08G1150	GH_A05G0161
GH_A03G1430	GH_D08G0867	GH_A13G0896	GH_A07G1835	GH_D05G1232	GH_D06G0084	GH_A12G1913	GH_A13G2060
GH_A11G1251	GH_A05G1633	GH_A07G1291	GH_D02G0615	GH_D05G1827	GH_A11G0810	GH_D03G1924	GH_D12G1628
GH_A02G0481	GH_A08G1152	GH_D03G0839	GH_D02G0427	GH_D13G0178	GH_A08G0529	GH_A04G1101	GH_A07G0129
GH_D09G1181	GH_A13G2244	GH_D11G3408	GH_D12G1887	GH_A06G1843	GH_D13G2168	GH_D05G0712	GH_D06G1334
GH_D05G2346	GH_D03G0269	GH_A13G0803	GH_A09G1857	GH_D02G0694	GH_A05G3249	GH_A10G0499	GH_A02G0137
GH_D02G1246	GH_D12G2775	GH_A11G1291	GH_D08G1082	GH_A06G0054	GH_D08G1619	GH_D08G1821	GH_A08G1641
GH_D09G1260	GH_D11G0976	GH_D13G2048	GH_D12G2481	GH_D02G1741	GH_A04G0976	GH_A07G0812	GH_A06G1375
GH_D11G2630	GH_D12G1826	GH_A02G0686	GH_A04G0282	GH_A10G0003	GH_A03G1528	GH_D06G0718	GH_D04G0193
GH_D12G1740	GH_A03G0424	GH_A04G1557	GH_D12G1245	GH_D07G1117	GH_D10G0320	GH_A12G1292	GH_D07G0315
GH_D13G0384	GH_D08G1300	GH_A03G1321	GH_D06G0248	GH_D08G0901	GH_D05G2806	GH_D04G1126	GH_A10G1258
GH_D13G2278	GH_A02G1361	GH_D09G1105	GH_D13G1631	GH_A03G1128	GH_D09G2434	GH_D11G1075	GH_A07G0812
GH_A03G0038	GH_D07G0889	GH_A03G0634	GH_A05G1049	GH_A08G1681	GH_D08G0706	GH_A13G2534	GH_A10G0419
GH_D11G3507	GH_D07G2259	GH_D06G0730	GH_D01G0113	GH_A07G1209	GH_D05G4041	GH_D07G1768	GH_D07G2288
GH_D01G1609	GH_D12G1027	GH_A13G1726	GH_D09G1777	GH_D02G1911	GH_A02G1628	GH_D06G1752	GH_A03G1319
GH_A11G3671	GH_D10G2469	GH_D05G1422	GH_A07G2143	GH_D08G2355	GH_D13G1123	GH_D09G1326	GH_A12G1872
GH_A06G1564	GH_D13G1614	GH_D13G1442	GH_A05G3211	GH_D01G1180	GH_D10G1829	GH_A05G2331	GH_A05G1764
GH_A13G0202	GH_A06G1518	GH_D13G2562	GH_D10G1994	GH_A05G1299	GH_D06G2421	GH_A06G0020	GH_D02G0499
GH_A11G3303	GH_D07G2089	GH_A07G1680	GH_A06G0855	GH_A11G3737	GH_A06G1817	GH_D10G1163	GH_D11G1444
GH_A04G0486	GH_A04G1468	GH_D07G2471	GH_D09G0004	GH_A06G0588	GH_D01G0679	GH_A08G2389	GH_D12G2825
GH_D11G1910	GH_A12G1435	GH_A09G1636	GH_A05G1141	GH_A05G3899	GH_A11G0617	GH_D01G1101	GH_A12G0369
GH_D09G0532	GH_A10G1798	GH_A12G1697	GH_D08G2293	GH_D05G1841	GH_A10G2434	GH_A03G1899	GH_A11G0146
GH_A13G2010	GH_A12G2309	GH_D05G1063	GH_D04G1335	GH_A08G0146	GH_A12G2843	GH_A10G1626	GH_D09G0403
GH_A05G1314	GH_D12G1543	GH_D03G0095	GH_D07G0368	GH_A10G2465	GH_D11G1321	GH_A10G1787	GH_A12G2878
GH_D04G1986	GH_A01G1715	GH_A06G1443	GH_D01G2448	GH_D03G0889	GH_D13G0725	GH_D05G2815	GH_D11G2965
GH_A12G0033	GH_A09G1680	GH_D13G2468	GH_D05G1915	GH_D04G0410	GH_D01G0295	GH_A11G2308	GH_A02G1114
GH_D10G1473	GH_D05G2559	GH_A13G1170	GH_A13G2163	GH_D10G0098	GH_D05G0216	GH_A08G0735	GH_A09G1908
GH_A13G1865	GH_D03G0582	GH_A04G1727	GH_A10G0564	GH_A12G0237	GH_A03G1730	GH_A06G2049	GH_A13G2596
GH_D09G0122	GH_A05G2902	GH_A03G0923	GH_A05G2543	GH_A13G0800	GH_A10G0054	GH_A03G2222	GH_A01G0783
GH_D09G0287	GH_D03G1085	GH_D07G0482	GH_D08G2347	GH_D05G2422	GH_A02G1779	GH_A06G0198	GH_A03G1283
GH_D08G1026	GH_A05G1964	GH_A09G2551	GH_A01G2369	GH_A08G1101	GH_A08G2476	GH_A01G1020	GH_A01G2451
GH_D01G1730	GH_A03G1517	GH_D02G0455	GH_D09G0916	GH_D08G2046	GH_D06G0724	GH_A10G1387	GH_A13G1192
GH_D08G0583	GH_A01G0779	GH_A05G2804	GH_A12G0677	GH_A02G1047	GH_D01G1764	GH_D11G0547	GH_A13G1701
GH_A05G2442	GH_A06G0684	GH_D13G1739	GH_A06G0333	GH_A07G1640	GH_D05G1623	GH_D05G1120	GH_A10G2524
GH_A12G0368	GH_D01G0047	GH_scaffold31414_objG0001	GH_A13G2197	GH_A12G0537	GH_D12G0088	GH_A09G1610	GH_A08G1746
GH_D07G2464	GH_D05G2279	GH_A10G1452	GH_D08G1337	GH_D11G1871	GH_A12G1933	GH_D12G1971	GH_D05G2042
GH_A03G2046	GH_A10G2039	GH_A11G3361	GH_A13G1636	GH_D01G1681	GH_A06G1705	GH_A11G1050	GH_D08G1588
GH_A13G0303	GH_A06G0300	GH_A07G1988	GH_D12G0878	GH_A05G1333	GH_D06G2075	GH_D05G3292	GH_A11G0187
GH_A05G1732	GH_D10G0656	GH_A11G1378	GH_D12G1465	GH_A06G1343	GH_A03G0182	GH_D05G2149	GH_A11G1422
GH_A10G1046	GH_D07G1440	GH_A06G1020	GH_A11G0325	GH_D02G1464	GH_A02G0788	GH_D04G1510	GH_A08G0793
GH_D13G2161	GH_A09G0689	GH_A04G1683	GH_A01G2202	GH_D07G0822	GH_D12G0146	GH_A11G1444	GH_A08G2713
GH_A06G0618	GH_A12G2599	GH_D12G1550	GH_A08G2353	GH_D02G0552	GH_A11G0585	GH_D05G2733	GH_D02G0806
GH_D10G1263	GH_A05G1275	GH_A07G0877	GH_A02G0797	GH_D08G0681	GH_A06G1465	GH_A01G0717	GH_D09G1182
GH_A09G1316	GH_A01G0386	GH_A11G0538	GH_A03G1523	GH_D08G1824	GH_D08G2536	GH_A06G1728	GH_A10G0858
GH_D05G2119	GH_D02G2179	GH_D13G1655	GH_A11G3096	GH_D10G1130	GH_D05G0643	GH_A10G1321	GH_D08G0446
GH_A10G1256	GH_D07G1776	GH_A11G1830	GH_D05G1995	GH_D10G1904	GH_A05G3496	GH_D10G1275	GH_D07G0990
GH_A08G0848	GH_D02G2596	GH_D05G0703	GH_D07G2433	GH_D08G1028	GH_D04G1127	GH_A10G1122	GH_D10G0310
GH_D13G1981	GH_A07G0903	GH_D12G0249	GH_D07G1129	GH_D12G1814	GH_A06G1606	GH_A09G2551	GH_D10G2299
GH_D09G1458	GH_D11G1129	GH_A04G0442	GH_A03G2238	GH_A01G2290	GH_A08G1361	GH_D13G0185	GH_D08G2798
GH_D06G2239	GH_D01G0443	GH_D11G1560	GH_A05G1030	GH_D01G1946	GH_A03G1861	GH_D12G0153	GH_D13G0444
GH_D05G2876	GH_A07G1092	GH_A01G1182	GH_A09G1187	GH_D05G2795	GH_A05G4344	GH_D05G2204	GH_A12G0037
GH_A06G0689	GH_A04G0937	GH_D11G0842	GH_D13G1963	GH_D04G1260	GH_D12G2500	GH_D13G0313	GH_A04G0387
GH_A08G0705	GH_D11G2838	GH_D11G0565	GH_A04G1266	GH_D02G2245	GH_D04G0496	GH_D12G2766	GH_D02G2298
GH_A07G0877	GH_D13G1421	GH_D05G1689	GH_A03G1851	GH_A09G2543	GH_A06G0359	GH_A09G0734	GH_A03G1300
GH_A07G2212	GH_D04G0267	GH_A12G0176	GH_A11G1741	GH_D11G1258	GH_D06G1066	GH_D12G1946	GH_D02G0338
GH_A02G0112	GH_D01G2340	GH_D11G1819	GH_D11G3696	GH_A07G2386	GH_A05G1117	GH_A02G1584	GH_A10G2394
GH_D08G1819	GH_A01G1910	GH_D04G0720	GH_D06G2190	GH_D07G0680	GH_A01G2431	GH_D07G1613	GH_A08G0595
GH_D12G0310	GH_D12G0881	GH_A07G0944	GH_D01G0200	GH_A04G1419	GH_A02G0879	GH_D04G0535	GH_A08G0860
GH_D01G1151	GH_A05G2314	GH_D06G1621	GH_A12G2556	GH_D12G1829	GH_A05G2097	GH_A10G2106	GH_A13G2534
GH_A03G0124	GH_A13G0420	GH_D02G1344	GH_A05G1703	GH_A05G0177	GH_D06G2063	GH_D07G1482	GH_D13G1729
GH_D05G3472	GH_D03G1398	GH_A13G2624	GH_D13G1676	GH_A06G1771	GH_A03G1249	GH_A06G0432	GH_A12G1156
GH_A05G0298	GH_A12G0052	GH_A12G1093	GH_A10G0694	GH_A12G0625	GH_A09G1219	GH_A05G1105	GH_A03G1815
GH_A05G3758	GH_D09G0167	GH_D05G0150	GH_A12G1242	GH_A12G0795	GH_D04G0020	GH_A06G0231	GH_D10G2132
GH_D09G1833	GH_A01G0048	GH_A07G0499	GH_A03G2412	GH_A05G1193	GH_A05G1341	GH_A11G3305	GH_A05G1218
GH_D06G2082	GH_D11G1657	GH_D05G1247	GH_A05G1341	GH_A08G0516	GH_D06G1472	GH_D04G0138	GH_A07G0674
GH_A03G0685	GH_A03G1730	GH_D06G1329	GH_D10G2786	GH_D11G1938	GH_A07G0796	GH_D12G1909	GH_A09G0081
GH_D07G2558	GH_A09G0092	GH_D09G1642	GH_A09G1271	GH_A13G0803	GH_A12G0455	GH_A13G0552	GH_A02G1055
GH_A11G1228	GH_A07G0659	GH_A07G1942	GH_A10G2580	GH_A01G1187	GH_A08G2033	GH_D02G0543	GH_A03G2287
GH_D11G3650	GH_D08G1259	GH_A03G0384	GH_A06G0335	GH_A12G1922	GH_A11G1067	GH_A09G2433	GH_D01G1084
GH_D10G1602	GH_D08G0512	GH_A07G0369	GH_D09G1110	GH_D08G2527	GH_A07G0558	GH_A03G1250	GH_A13G0880
GH_A10G2095	GH_D03G0206	GH_D03G0272	GH_A08G2830	GH_A11G0385	GH_D02G0243	GH_A12G0534	GH_A07G1480
GH_D12G2846	GH_D05G2040	GH_A02G0106	GH_A06G0918	GH_A05G1497	GH_A10G0172	GH_D08G1496	GH_A05G1074
GH_A03G1485	GH_A08G1036	GH_A03G0520	GH_A03G0321	GH_D10G2621	GH_D11G0559	GH_A05G0786	GH_D04G1466
GH_A02G0968	GH_D09G1544	GH_D02G0691	GH_D13G2086	GH_D12G0333	GH_A02G0719	GH_D01G2351	GH_D10G1397
GH_A11G1601	GH_D11G2528	GH_A12G2924	GH_A05G4115	GH_D11G1504	GH_A12G0134	GH_A07G0525	GH_A11G0634
GH_A05G2549	GH_A04G0073	GH_A08G0422	GH_A06G1744	GH_D12G1824	GH_A05G0271	GH_A11G1068	GH_A05G1143
GH_D08G1483	GH_D02G0419	GH_D02G2460	GH_A05G1471	GH_D05G0092	GH_A09G1337	GH_A07G0088	GH_A13G1813
GH_A12G1587	GH_D11G2336	GH_A03G0556	GH_D07G0402	GH_A02G1214	GH_D02G0897	GH_A05G1835	GH_A02G1378
GH_A03G1902	GH_A13G2110	GH_A12G2442	GH_A07G2064	GH_D05G1266	GH_A05G1843	GH_D04G1688	GH_D12G1872
GH_D13G0239	GH_D03G1139	GH_A10G0680	GH_D09G0578	GH_D02G2169	GH_A10G2029	GH_D09G1458	GH_A10G2644
GH_D05G2379	GH_D06G0867	GH_A11G3520	GH_D08G2398	GH_A11G2086	GH_A09G1952	GH_D02G0229	GH_D08G2680
GH_A12G2181	GH_D03G1322	GH_D09G2174	GH_D06G0273	GH_D08G2170	GH_D02G1008	GH_A08G1322	GH_D08G2739
GH_D11G1594	GH_D12G0895	GH_A05G2302	GH_A04G0319	GH_A04G0423	GH_A04G0577	GH_D11G1664	GH_A01G2320
GH_A05G2581	GH_A05G1501	GH_A07G2064	GH_A13G0345	GH_D08G2222	GH_A07G0121	GH_D07G1644	GH_D11G0452
GH_A04G1174	GH_A08G0705	GH_A04G0294	GH_D09G0698	GH_A01G0655	GH_D01G2092	GH_A05G3758	GH_D12G1247
GH_A12G2306	GH_D08G2294	GH_D11G2816	GH_D06G0220	GH_A03G1422	GH_D11G2029	GH_D09G1152	GH_D02G0210
GH_A09G1325	GH_D06G0153	GH_D11G2384	GH_A10G1950	GH_D06G0274	GH_D12G2993	GH_D07G1293	GH_D05G0866
GH_A07G1334	GH_D06G0613	GH_A04G1207	GH_A04G1077	GH_D08G1864	GH_D07G1212	GH_A11G2751	GH_A07G0793
GH_D12G1883	GH_D09G2486	GH_A02G0177	GH_D03G1707	GH_D03G0499	GH_D01G1083	GH_A09G1079	GH_A10G2552
GH_D01G0077	GH_A04G1153	GH_D10G0920	GH_A02G1006	GH_A11G1128	GH_A13G1394	GH_A11G2023	GH_A12G2385
GH_D13G2317	GH_A05G2681	GH_D07G2367	GH_D12G1692	GH_A11G1228	GH_D08G0465	GH_A12G2656	GH_D05G0971
GH_A08G0816	GH_A11G0287	GH_D09G2387	GH_D03G1110	GH_A13G2521	GH_D11G2060	GH_D02G1890	GH_D07G0632
GH_D03G1412	GH_A06G1334	GH_A09G1293	GH_A07G0196	GH_D01G1764	GH_A10G1046	GH_A07G1739	GH_A05G3538
GH_A11G2991	GH_A01G2242	GH_A02G1598	GH_D05G0333	GH_A07G0948	GH_A10G0645	GH_A13G0834	GH_A06G1378
GH_D05G0181	GH_A10G2315	GH_A09G1679	GH_A01G1637	GH_D05G1838	GH_D02G0115	GH_D10G2349	GH_A10G1619
GH_D10G0123	GH_A10G0516	GH_D13G1367	GH_A07G1093	GH_D13G2506	GH_A08G1853	GH_A11G1491	GH_D11G1951
GH_A09G1288	GH_D01G1717	GH_A05G1494	GH_D05G1154	GH_D09G1699	GH_A05G4317	GH_A09G0605	GH_A07G0348
GH_A13G1448	GH_D11G0755	GH_D10G2566	GH_D13G0724	GH_D08G2029	GH_A10G1494	GH_A12G2902	GH_D02G1035
GH_D11G2581	GH_A12G2512	GH_A07G2177	GH_D06G0167	GH_D08G1967	GH_D02G1916	GH_D01G0651	GH_D05G0878
GH_A07G2081	GH_A03G1649	GH_D11G2518	GH_A09G1741	GH_D01G1585	GH_A07G2429	GH_D03G0016	GH_D05G1748
GH_A05G1943	GH_A05G4044	GH_A12G1646	GH_D01G0764	GH_D12G0493	GH_D05G1046	GH_D07G0775	GH_D05G3839
GH_A10G1035	GH_D04G0669	GH_A05G1169	GH_D13G2603	GH_D07G1768	GH_A08G1222	GH_D11G0141	GH_A05G3551
GH_D11G2157	GH_D02G2221	GH_D11G2862	GH_D11G0532	GH_A07G1897	GH_D13G0381	GH_A05G4281	GH_A02G0792
GH_A12G2599	GH_A07G2187	GH_D06G1068	GH_D11G0200	GH_D05G1688	GH_A13G2434	GH_D10G2330	GH_D11G0292
GH_D06G0234	GH_D11G2881	GH_A12G0456	GH_A11G3719	GH_D11G1153	GH_A10G1520	GH_A09G1116	GH_A05G1891
GH_A07G1448	GH_A08G2800	GH_D13G2643	GH_D04G1533	GH_D01G0007	GH_A04G1733	GH_D06G0533	GH_D06G1448
GH_A11G3178	GH_A07G0099	GH_A01G1181	GH_A08G1404	GH_D03G1623	GH_A08G2017	GH_D05G1787	GH_D11G0317
GH_A01G1829	GH_D02G2174	GH_D13G1258	GH_D08G2628	GH_D12G0332	GH_A08G1135	GH_A11G1796	GH_D07G2515
GH_A07G0373	GH_A01G1465	GH_A01G0012	GH_A11G0723	GH_D08G0722	GH_D09G1233	GH_A13G2170	GH_A11G0511
GH_D13G2635	GH_D11G1927	GH_A05G0576	GH_D13G2161	GH_A05G1561	GH_A08G1843	GH_D01G0679	GH_D08G2788
GH_A05G3985	GH_D12G0066	GH_D06G0586	GH_D10G2378	GH_A08G1535	GH_A05G2321	GH_A10G0135	GH_D12G1606
GH_A06G2077	GH_A07G0193	GH_D11G1427	GH_A02G0345	GH_D11G1862	GH_D02G1823	GH_A11G1464	GH_A11G2145
GH_A04G1637	GH_A03G0819	GH_A05G1001	GH_A07G2500	GH_A03G2453	GH_A11G2445	GH_D11G1323	GH_D04G0297
GH_A07G2353	GH_A11G0011	GH_D10G2410	GH_A08G2769	GH_D05G4030	GH_A06G0292	GH_D05G3285	GH_A04G0935
GH_D08G1541	GH_A05G4238	GH_A12G2063	GH_A09G0959	GH_D06G2257	GH_A11G1945	GH_A10G0972	GH_D11G3324
GH_A10G1043	GH_D12G2247	GH_D12G2633	GH_D08G0250	GH_D04G1882	GH_D08G1486	GH_D12G2245	GH_D07G0717
GH_A03G0133	GH_A06G0288	GH_D02G1565	GH_D02G2314	GH_D13G1938	GH_D09G1685	GH_A09G1681	GH_D09G1791
GH_D06G0736	GH_D11G0103	GH_A13G0303	GH_A10G1491	GH_A09G0137	GH_D04G0718	GH_D11G2658	GH_A04G1470
GH_D12G1872	GH_A03G1443	GH_A09G1674	GH_D12G2929	GH_A10G0420	GH_A13G0328	GH_D05G1537	GH_D05G2353
GH_A06G2385	GH_A09G2113	GH_A10G0264	GH_A11G2584	GH_D01G0698	GH_D10G1257	GH_A13G2184	GH_D12G2716
GH_D01G2238	GH_D01G0827	GH_A13G2485	GH_D05G1786	GH_A11G1898	GH_A04G0173	GH_D11G0976	GH_A11G2307
GH_A05G0583	GH_D13G2190	GH_A13G1956	GH_A11G0287	GH_D12G0962	GH_A05G1072	GH_A13G0782	GH_D09G1455
GH_D07G0717	GH_D11G3630	GH_D03G1120	GH_D06G2159	GH_A05G2098	GH_A05G2058	GH_A05G4120	GH_D12G2908
GH_A02G0659	GH_A03G0566	GH_D11G1506	GH_D11G0237	GH_D07G0569	GH_D02G0617	GH_A08G2516	GH_D13G1972
GH_A03G0297	GH_D05G2128	GH_A02G0644	GH_A04G1660	GH_A12G2427	GH_D11G0328	GH_A12G1852	GH_D08G2813
GH_A11G1958	GH_A03G2349	GH_A09G1433	GH_A13G0135	GH_D02G2522	GH_A08G1744	GH_D05G3116	GH_D05G1454
GH_D05G2600	GH_D06G0335	GH_D13G2451	GH_D12G1246	GH_A11G1422	GH_D13G0013	GH_D10G1993	GH_A01G0606
GH_A03G0809	GH_A12G0247	GH_D11G1637	GH_A05G3507	GH_A05G4317	GH_D12G1395	GH_D03G0586	GH_A09G2424
GH_D11G3144	GH_D13G2635	GH_A06G0389	GH_D02G1472	GH_A11G1273	GH_D05G2927	GH_A09G1893	GH_D01G1051
GH_A02G0640	GH_D11G1349	GH_D07G2290	GH_A09G1480	GH_D04G0453	GH_A01G0835	GH_A01G1097	GH_A11G1898
GH_D09G1023	GH_D06G1992	GH_A02G1851	GH_A03G0786	GH_A09G1645	GH_D08G0035	GH_D05G1512	GH_A01G1282
GH_D08G2054	GH_D02G1990	GH_A04G0084	GH_D13G1959	GH_A11G2924	GH_D10G0113	GH_D02G0231	GH_A07G0352
GH_D03G0843	GH_D08G2786	GH_D02G0085	GH_D06G1740	GH_A08G2617	GH_A03G0156	GH_D05G1777	GH_D03G0030
GH_A13G0829	GH_D07G0680	GH_A10G0102	GH_A12G0395	GH_D11G2236	GH_D05G0275	GH_A02G1006	GH_D05G1798
GH_D07G1201	GH_A09G0876	GH_D03G1451	GH_A03G1440	GH_A11G3075	GH_D08G0510	GH_A05G1896	GH_A13G2409
GH_D05G3162	GH_A07G2484	GH_A09G1614	GH_A10G0973	GH_A08G2052	GH_D01G2269	GH_D07G2523	GH_D01G0343
GH_A05G0216	GH_D01G2327	GH_A07G0479	GH_A01G1015	GH_D04G1419	GH_A05G1494	GH_D03G0248	GH_A02G0927
GH_A02G1949	GH_A02G1058	GH_A10G1561	GH_A04G1712	GH_A08G1992	GH_D13G1947	GH_D05G2566	GH_D12G2874
GH_D12G1711	GH_D10G2155	GH_D11G1614	GH_D08G2781	GH_D12G1433	GH_A02G1489	GH_A08G2706	GH_D07G2068
GH_A05G1263	GH_D10G0581	GH_A04G0800	GH_D06G1564	GH_A07G1810	GH_A07G1197	GH_A12G2292	GH_D08G1890
GH_D01G1731	GH_A05G2231	GH_D08G1158	GH_D01G0267	GH_A05G0386	GH_A07G0096	GH_A07G1552	GH_D13G1594
GH_D11G2218	GH_A05G2214	GH_D05G1420	GH_D09G1930	GH_D10G2261	GH_A09G1842	GH_A06G1762	GH_A05G1908
GH_A05G4026	GH_D02G0191	GH_D11G1275	GH_D08G2838	GH_D11G2174	GH_D01G0846	GH_A12G2800	GH_D05G2228
GH_A06G0734	GH_A02G2023	GH_D10G0031	GH_A06G0288	GH_A09G0145	GH_A09G1793	GH_D12G2884	GH_A05G1716
GH_D06G1700	GH_A11G2731	GH_D01G0796	GH_A12G2751	GH_A11G1785	GH_A05G1713	GH_A05G2360	GH_A08G1635
GH_A01G0228	GH_D01G1101	GH_A10G0669	GH_A06G0159	GH_A13G1611	GH_A08G2714	GH_D08G2576	GH_D08G1536
GH_A05G3235	GH_D11G0608	GH_D06G0238	GH_A11G0155	GH_D01G0444	GH_D08G0899	GH_D07G0530	GH_A07G0573
GH_A11G2637	GH_D12G1827	GH_A12G1722	GH_A08G2706	GH_D02G0104	GH_D09G1907	GH_D11G1789	GH_A01G2112
GH_A01G0004	GH_D09G1023	GH_A08G1338	GH_D12G0801	GH_D11G2669	GH_A08G2721	GH_D13G0275	GH_D09G1438
GH_D06G0132	GH_D03G0439	GH_A06G2350	GH_D05G2652	GH_A02G2054	GH_D10G1174	GH_A07G0301	GH_D13G2128
GH_D08G0728	GH_D13G2188	GH_D04G1498	GH_A05G2680	GH_A03G2037	GH_D11G0938	GH_A11G0398	GH_A08G1674
GH_D13G1164	GH_A06G1786	GH_D09G1835	GH_A11G1858	GH_A11G0157	GH_D05G1021	GH_A04G0701	GH_D13G2566
GH_A04G0918	GH_A05G4140	GH_A10G2586	GH_A05G3449	GH_D11G2116	GH_A05G0512	GH_A09G1743	GH_A09G2187
GH_A13G2517	GH_A04G1029	GH_D05G0152	GH_A04G1295	GH_D11G0298	GH_D13G2072	GH_D12G0662	GH_D06G1196
GH_A01G1790	GH_D10G0171	GH_A07G1512	GH_D05G3751	GH_D13G2406	GH_D03G1172	GH_A11G0105	GH_D08G1902
GH_A11G2021	GH_A08G1141	GH_A01G1024	GH_D05G3017	GH_A04G1113	GH_D08G2094	GH_D11G2414	GH_A01G2113
GH_A11G1901	GH_A08G2766	GH_D10G0299	GH_A11G1350	GH_D02G1891	GH_A13G2661	GH_A06G0340	GH_A06G0088
GH_A06G1305	GH_D09G2266	GH_A08G1248	GH_A08G2611	GH_D04G0493	GH_D10G0278	GH_A05G3780	GH_D01G0247
GH_D13G1148	GH_A02G0066	GH_A08G2085	GH_D01G0907	GH_A07G0329	GH_D05G0338	GH_A05G4237	GH_D04G0326
GH_D12G2927	GH_A13G2082	GH_A01G1160	GH_D13G1842	GH_D06G0388	GH_D02G2061	GH_D09G2076	GH_A01G0607
GH_A07G2573	GH_A05G2460	GH_D11G0652	GH_D07G2362	GH_D08G2548	GH_A05G0230	GH_A09G2187	GH_D11G3116
GH_A13G1773	GH_D06G1958	GH_D03G0125	GH_D01G0149	GH_A03G1562	GH_A01G0346	GH_A03G0819	GH_D01G1998
GH_A10G2258	GH_A08G0037	GH_A08G1138	GH_A01G0883	GH_A03G1563	GH_D12G2828	GH_D09G1322	GH_A03G1168
GH_D06G2109	GH_D12G2181	GH_D06G0480	GH_A13G2389	GH_A11G1392	GH_A05G3853	GH_D01G1515	GH_A01G0933
GH_A01G1521	GH_D02G1899	GH_D05G2362	GH_A11G0008	GH_D01G1146	GH_D06G0615	GH_D02G2367	GH_D12G2117
GH_A03G1584	GH_D09G1719	GH_D05G2085	GH_D11G0291	GH_A10G1822	GH_D09G2432	GH_D08G1283	GH_D07G1723
GH_A06G1518	GH_D02G0631	GH_A06G1322	GH_A08G2829	GH_D12G2704	GH_A03G0385	GH_D04G1151	GH_A01G1894
GH_A05G1784	GH_A09G1629	GH_A05G4274	GH_D05G4014	GH_A09G2401	GH_D08G2798	GH_A10G0600	GH_A01G0159
GH_A06G1817	GH_D02G0910	GH_D02G0429	GH_A03G1403	GH_D03G1634	GH_D06G0747	GH_D06G0188	GH_D11G1286
GH_A09G2496	GH_D12G0045	GH_A05G3722	GH_A12G2707	GH_D02G1798	GH_A08G1885	GH_D06G0250	GH_D09G2360
GH_A05G0581	GH_A13G1789	GH_A07G0351	GH_A12G2815	GH_A01G2147	GH_A11G2054	GH_A05G3833	GH_A03G1443
GH_D04G0695	GH_D13G0161	GH_A11G1358	GH_D10G2229	GH_D09G2166	GH_D01G2287	GH_D04G1777	GH_A05G0540
GH_A05G1694	GH_D11G0100	GH_A13G0653	GH_D05G0342	GH_D08G2104	GH_D13G1946	GH_A05G1921	GH_D05G1602
GH_D12G1315	GH_A13G1745	GH_A12G0134	GH_A03G2275	GH_A05G3317	GH_A06G0095	GH_D05G1943	GH_D13G1303
GH_D12G2404	GH_D04G0580	GH_A01G1875	GH_A12G2550	GH_A07G1215	GH_A12G0539	GH_A02G1654	GH_D11G1134
GH_D11G0652	GH_A11G0181	GH_D02G0815	GH_D09G0356	GH_D10G2113	GH_A13G1833	GH_A06G0061	GH_D03G0964
GH_A04G0073	GH_A08G1413	GH_D13G0067	GH_A01G2021	GH_A12G2324	GH_A06G0833	GH_D05G2090	GH_D02G0451
GH_D06G1953	GH_A07G1021	GH_D05G0322	GH_D10G2040	GH_D03G1253	GH_A09G2020	GH_A10G0564	GH_A05G0380
GH_A05G3779	GH_A12G2390	GH_A07G0317	GH_D04G1635	GH_D05G3022	GH_D12G2219	GH_A05G1584	GH_A11G0308
GH_D12G0985	GH_A10G0258	GH_D10G1960	GH_D13G2084	GH_A05G1697	GH_A12G1921	GH_D07G0715	GH_A11G0729
GH_D11G1333	GH_A11G0721	GH_A10G1768	GH_A12G2941	GH_D11G1003	GH_A07G1150	GH_A09G2281	GH_D02G2332
GH_A03G0654	GH_D03G1640	GH_A11G2422	GH_D02G1643	GH_D03G0773	GH_A11G0320	GH_D04G1638	GH_D13G0919
GH_D10G0678	GH_A12G1211	GH_A09G2452	GH_A08G2312	GH_D03G0337	GH_D09G0328	GH_D03G1263	GH_A10G1044
GH_D10G1353	GH_D04G1527	GH_D05G3457	GH_D05G2055	GH_A03G0269	GH_D06G0436	GH_A05G3885	GH_A03G2022
GH_D07G0474	GH_A12G2932	GH_D04G1478	GH_A03G1439	GH_D10G2247	GH_A03G1103	GH_A09G2687	GH_A05G2489
GH_D07G1923	GH_A01G1310	GH_D07G0760	GH_A05G0211	GH_scaffold6167_objG0001	GH_A04G1178	GH_A10G2260	GH_D07G0937
GH_A05G1489	GH_A04G1354	GH_A13G0290	GH_D09G1228	GH_A09G0346	GH_A13G2167	GH_A05G0628	GH_A05G0628
GH_D05G3936	GH_D13G2062	GH_D09G0083	GH_A10G2375	GH_A05G1375	GH_D02G1079	GH_D05G3015	GH_A05G1558
GH_A09G2240	GH_D09G1699	GH_D13G0609	GH_D03G1355	GH_D01G1749	GH_A12G2220	GH_A01G0038	GH_A07G1043
GH_A11G0485	GH_D07G0375	GH_A13G2043	GH_A12G0503	GH_D05G1462	GH_A09G1936	GH_D05G1004	GH_D07G1748
GH_A08G2383	GH_D07G0904	GH_D04G0430	GH_D09G0962	GH_D09G2482	GH_D05G1903	GH_D11G3276	GH_D09G0344
GH_A05G1468	GH_D11G2352	GH_D12G1863	GH_A04G0139	GH_D01G2094	GH_D08G1471	GH_A05G1218	GH_A06G1886
GH_D11G1796	GH_A11G1118	GH_A05G2003	GH_A01G0365	GH_D06G1899	GH_A08G0677	GH_A11G2337	GH_D01G0890
GH_A10G2648	GH_D13G2585	GH_A05G1164	GH_A11G0924	GH_D11G0531	GH_A13G0665	GH_A07G0260	GH_A07G1186
GH_A02G1722	GH_A10G0455	GH_A09G1892	GH_A08G0310	GH_A08G1449	GH_A03G1682	GH_A09G2501	GH_D07G0136
GH_A06G1007	GH_A05G3249	GH_D05G2127	GH_A01G0436	GH_D07G2066	GH_D11G2339	GH_D07G0357	GH_D11G2992
GH_A08G1672	GH_D12G2786	GH_A13G0095	GH_D09G2142	GH_D03G0450	GH_D06G0201	GH_D13G1141	GH_A12G2029
GH_A10G2374	GH_A01G1629	GH_A07G1518	GH_A12G0347	GH_A05G0467	GH_D11G3507	GH_A12G1479	GH_A04G1167
GH_A12G2893	GH_D10G1199	GH_A11G2434	GH_D03G0368	GH_A05G0570	GH_A12G0378	GH_D11G0358	GH_A01G1556
GH_D03G1643	GH_D04G0840	GH_D13G2575	GH_D07G0565	GH_A07G1821	GH_D10G0707	GH_D12G1157	GH_D07G0656
GH_A10G0094	GH_A12G0129	GH_D05G0339	GH_A01G1428	GH_D11G2673	GH_D05G0469	GH_D07G0188	GH_A02G0169
GH_A13G2022	GH_A05G3383	GH_D01G1975	GH_D08G0299	GH_A05G2694	GH_A07G1060	GH_D11G0483	GH_D05G1172
GH_A13G0532	GH_A07G1621	GH_D12G1368	GH_D04G1330	GH_D02G2146	GH_A11G1880	GH_A11G0196	GH_D09G2478
GH_A10G1724	GH_D02G1998	GH_A11G2636	GH_D05G0913	GH_A04G0116	GH_A13G0299	GH_A08G0643	GH_D13G0850
GH_A01G0640	GH_A13G1725	GH_D03G0126	GH_A02G0669	GH_A11G0303	GH_D07G1758	GH_D10G0768	GH_A07G0106
GH_D06G1163	GH_A07G1394	GH_D04G1770	GH_D03G0119	GH_D06G1123	GH_D05G1879	GH_D05G0593	GH_D04G1378
GH_A01G2205	GH_A10G1046	GH_D10G0271	GH_D02G1082	GH_D12G0512	GH_A05G1817	GH_D09G0498	GH_D04G0091
GH_A13G1182	GH_A07G1463	GH_D11G1684	GH_A13G2509	GH_A03G0065	GH_A03G0608	GH_A07G2326	GH_D10G2558
GH_D02G1828	GH_D11G0171	GH_D08G2837	GH_A03G2240	GH_A13G0880	GH_A02G0552	GH_D04G0555	GH_A11G0989
GH_A05G1689	GH_D10G2410	GH_A07G1519	GH_A05G3068	GH_D08G1554	GH_D05G0625	GH_D01G1687	GH_D01G1297
GH_D02G1145	GH_A05G2104	GH_A10G2114	GH_D07G1885	GH_A08G1131	GH_D12G2035	GH_A11G2898	GH_A06G0155
GH_D10G0053	GH_D12G1566	GH_A03G1389	GH_A02G1619	GH_A10G2306	GH_A13G0224	GH_A01G2411	GH_D13G0120
GH_D11G0179	GH_A06G1615	GH_A06G0735	GH_A13G0882	GH_A12G0272	GH_A08G1526	GH_D05G1638	GH_D11G3658
GH_A13G0775	GH_A07G1727	GH_A06G1636	GH_D10G0451	GH_A02G1136	GH_D08G2275	GH_A02G1136	GH_A02G0154
GH_D07G0221	GH_A02G0032	GH_D13G0454	GH_D01G0813	GH_D06G2018	GH_D09G2118	GH_A11G2894	GH_D05G0737
GH_D12G0843	GH_A08G0958	GH_A11G3327	GH_A05G0900	GH_D11G3680	GH_D11G3730	GH_A02G0350	GH_A03G2297
GH_A07G2163	GH_A12G2345	GH_D12G1412	GH_A11G0910	GH_A05G0637	GH_A04G0016	GH_A01G0238	GH_A06G0015
GH_A06G1367	GH_A05G4223	GH_A04G1183	GH_D13G0231	GH_D09G1470	GH_A06G0182	GH_D02G1833	GH_D01G0242
GH_A04G1246	GH_A03G1165	GH_A12G1813	GH_A09G1255	GH_A03G0385	GH_D02G2254	GH_D03G0592	GH_A12G2797
GH_D06G1824	GH_A13G0154	GH_D12G1483	GH_A13G2092	GH_A12G0105	GH_D03G0424	GH_D02G2003	GH_D02G0608
GH_D09G0911	GH_A04G1209	GH_D04G0544	GH_A12G1597	GH_A02G0372	GH_D05G3752	GH_A13G0145	GH_D13G0067
GH_A13G1205	GH_A12G1362	GH_D13G2202	GH_D12G2302	GH_D12G1402	GH_A13G0382	GH_D06G2051	GH_A02G1805
GH_A09G1159	GH_D05G2255	GH_A03G2147	GH_A07G0070	GH_D08G1001	GH_A11G2574	GH_A10G0356	GH_A13G2512
GH_A11G3318	GH_D07G0938	GH_A10G0718	GH_A13G2108	GH_D02G0931	GH_A05G1360	GH_A03G1168	GH_D07G1031
GH_A09G1121	GH_A07G1112	GH_A05G3374	GH_D04G0177	GH_D11G2578	GH_D01G2372	GH_D07G1197	GH_A05G3664
GH_A01G0645	GH_D11G2656	GH_D13G0294	GH_D10G2756	GH_A08G0437	GH_D02G1756	GH_D04G1773	GH_A09G1136
GH_D12G0803	GH_A04G0950	GH_A04G0727	GH_A12G2821	GH_A10G0527	GH_D11G0124	GH_A08G0064	GH_A04G0889
GH_A12G2647	GH_A10G1273	GH_D13G2220	GH_A05G2903	GH_A13G0071	GH_D07G1830	GH_A01G1276	GH_A05G2221
GH_D11G2011	GH_A04G0892	GH_A02G0711	GH_A12G0928	GH_D02G1082	GH_A06G0179	GH_D02G1855	GH_A13G2483
GH_A04G0013	GH_D07G0722	GH_A08G1592	GH_A05G3949	GH_A04G1218	GH_A09G0785	GH_A06G0750	GH_D03G1820
GH_D10G1469	GH_D05G0627	GH_A12G0995	GH_D10G0176	GH_A01G1239	GH_D08G0814	GH_D09G1580	GH_D01G1691
GH_D12G1934	GH_A10G1542	GH_A05G0565	GH_A08G1128	GH_D09G0628	GH_D08G2674	GH_A07G0481	GH_D10G1405
GH_A11G0525	GH_D06G2246	GH_A02G1378	GH_A01G0498	GH_D12G2039	GH_D11G0193	GH_D08G1233	GH_D09G1829
GH_A07G0558	GH_D11G0517	GH_A01G1271	GH_A13G0968	GH_A06G0859	GH_A03G1759	GH_A06G1735	GH_D03G1663
GH_D11G2053	GH_A07G2310	GH_D07G1465	GH_D05G0092	GH_D09G0403	GH_D11G1215	GH_D12G0699	GH_A10G0654
GH_D03G0960	GH_D06G1117	GH_D06G2105	GH_A06G0236	GH_A05G1234	GH_D08G1393	GH_D08G0480	GH_D07G1990
GH_D10G0941	GH_D01G1958	GH_D11G2715	GH_D11G0154	GH_D05G1033	GH_D04G0893	GH_D12G0043	GH_A05G0599
GH_A07G0235	GH_D08G1930	GH_D03G1868	GH_D07G2529	GH_D13G1629	GH_A11G0394	GH_A08G1905	GH_A07G2020
GH_A02G0074	GH_A13G2534	GH_A12G1834	GH_A07G1011	GH_A05G2860	GH_D01G1731	GH_A07G1669	GH_D01G1127
GH_A13G2397	GH_D13G1449	GH_D01G0800	GH_D07G1255	GH_A01G0946	GH_D11G2652	GH_D09G0130	GH_D11G3505
GH_D02G2244	GH_A03G0456	GH_D02G0695	GH_D01G0770	GH_A11G2109	GH_A12G0607	GH_A05G3860	GH_D01G2481
GH_D02G1807	GH_A02G1292	GH_D05G1524	GH_D07G0143	GH_D12G2370	GH_D11G1389	GH_A02G0865	GH_A12G1276
GH_D13G1454	GH_A06G0240	GH_D08G2127	GH_D13G2178	GH_D12G2592	GH_A09G0693	GH_D01G2481	GH_D07G1477
GH_A05G0272	GH_D13G1721	GH_A13G0047	GH_D13G2289	GH_A07G0419	GH_D06G1865	GH_D01G2374	GH_D09G1973
GH_A05G3678	GH_D03G1627	GH_D02G1662	GH_A05G4015	GH_D05G2938	GH_A10G1073	GH_D11G2235	GH_D04G0683
GH_A08G2822	GH_A06G1071	GH_A07G0116	GH_D06G1129	GH_D06G1508	GH_D11G0958	GH_A07G2345	GH_D09G2347
GH_D05G0347	GH_A05G2025	GH_A09G0850	GH_D13G2386	GH_D01G0219	GH_D06G1527	GH_A09G2644	GH_A12G1690
GH_D07G0161	GH_A08G2807	GH_A12G0672	GH_D01G2471	GH_A09G2385	GH_A13G2248	GH_D01G1989	GH_D04G0176
GH_D03G0283	GH_D13G2227	GH_D02G2509	GH_D07G0619	GH_D08G1352	GH_A12G1832	GH_D02G2583	GH_D04G1551
GH_A10G1693	GH_A11G1691	GH_A13G1937	GH_D11G1118	GH_A06G1463	GH_D10G0627	GH_A13G0910	GH_A07G2615
GH_D06G1836	GH_D02G2242	GH_A06G1857	GH_A05G0577	GH_A07G0080	GH_D13G2213	GH_A05G1036	GH_A08G1754
GH_A07G2169	GH_D09G0381	GH_A03G1093	GH_D02G1940	GH_A05G1251	GH_D04G0151	GH_D09G1672	GH_D05G1685
GH_D11G1752	GH_D05G0628	GH_A07G2581	GH_D02G0066	GH_A01G1672	GH_A08G2077	GH_A08G0315	GH_D08G2795
GH_A13G0998	GH_A05G3091	GH_A10G0525	GH_A05G1236	GH_A05G0539	GH_A11G2294	GH_A09G1105	GH_D09G1003
GH_D06G1982	GH_A06G1683	GH_A13G2019	GH_D05G0883	GH_A08G2059	GH_D12G1886	GH_A04G1209	GH_D08G1435
GH_A12G2894	GH_A03G2081	GH_A11G2584	GH_A07G0803	GH_A13G0513	GH_A03G1739	GH_A09G1943	GH_D08G0519
GH_D10G0658	GH_D05G3508	GH_D04G0410	GH_A11G0441	GH_A10G0497	GH_D03G1663	GH_A02G0431	GH_D05G2590
GH_D05G0108	GH_D09G1466	GH_D07G1690	GH_D13G2280	GH_D07G0123	GH_D08G0034	GH_D11G3607	GH_A11G3087
GH_D05G2545	GH_A09G1686	GH_A09G1290	GH_A08G1905	GH_D08G1888	GH_D13G1252	GH_D12G2029	GH_A11G0331
GH_A06G1828	GH_A09G2018	GH_D05G2309	GH_D08G1652	GH_D03G0288	GH_D01G0994	GH_D09G0675	GH_D01G0452
GH_A12G0394	GH_A08G1914	GH_D03G0929	GH_A06G0297	GH_D02G2589	GH_A11G2193	GH_D08G2109	GH_D06G1499
GH_D08G2294	GH_A13G2055	GH_A02G1887	GH_D13G0079	GH_A03G2229	GH_D01G0633	GH_A11G0803	GH_D08G0679
GH_A11G1764	GH_D05G0198	GH_D05G1535	GH_D13G0869	GH_A09G0780	GH_A05G0805	GH_D12G1000	GH_D08G2671
GH_D01G0690	GH_D06G0426	GH_A07G1504	GH_A12G1301	GH_D09G2471	GH_A09G0619	GH_D07G0632	GH_D12G1916
GH_A13G1891	GH_D10G0723	GH_A11G0894	GH_A05G0380	GH_D01G1899	GH_D05G0071	GH_D01G1840	GH_A04G1113
GH_A02G0520	GH_A06G0047	GH_A13G1455	GH_A11G3726	GH_D06G0633	GH_D13G0444	GH_D12G2066	GH_A05G2802
GH_A13G0657	GH_A08G2456	GH_A09G2585	GH_A13G1985	GH_D11G0635	GH_A04G0757	GH_D01G1996	GH_D11G3344
GH_D01G2087	GH_D04G1880	GH_A09G1040	GH_A01G2056	GH_D12G0060	GH_A13G0705	GH_A11G3557	GH_D09G1784
GH_D08G1780	GH_A01G0987	GH_A04G0099	GH_D05G2295	GH_A01G1623	GH_A01G1059	GH_A04G0486	GH_D13G0072
GH_A12G0506	GH_A05G1001	GH_A06G1705	GH_A04G1640	GH_A13G1939	GH_A09G2227	GH_A08G2819	GH_A05G0625
GH_A02G1437	GH_A09G2632	GH_A11G1756	GH_A11G0610	GH_D09G1329	GH_A05G0467	GH_D06G0648	GH_A12G2754
GH_A07G1221	GH_D12G0699	GH_D05G0061	GH_A08G1681	GH_A12G1316	GH_A06G1791	GH_A04G1476	GH_D13G1762
GH_D04G1786	GH_A05G2929	GH_D12G0317	GH_A05G2098	GH_A06G0905	GH_D09G0835	GH_D05G2482	GH_D07G2101
GH_D02G0713	GH_A11G1964	GH_D05G3726	GH_A05G0157	GH_A01G2052	GH_D01G0532	GH_D08G2271	GH_A08G1835
GH_A13G0705	GH_D13G1231	GH_D10G1037	GH_D04G0999	GH_A08G2170	GH_A01G1076	GH_D13G1552	GH_D01G0059
GH_A02G0411	GH_D11G2820	GH_D12G2187	GH_A12G2842	GH_A07G2298	GH_D11G3777	GH_A11G0758	GH_A03G1858
GH_D04G0999	GH_A09G0995	GH_D12G0550	GH_A12G0920	GH_A05G1738	GH_D05G1880	GH_A02G0708	GH_D13G1630
GH_A13G0554	GH_A02G0827	GH_A07G0073	GH_D11G2717	GH_D13G0870	GH_D10G2354	GH_A03G1040	GH_A10G2603
GH_A12G1606	GH_A02G1771	GH_D06G1375	GH_A13G0305	GH_A05G1868	GH_A02G1173	GH_D01G2272	GH_D09G1261
GH_D08G1543	GH_D09G1309	GH_A10G2524	GH_A12G2095	GH_A11G1291	GH_D02G1453	GH_A11G0634	GH_A01G0498
GH_A11G0055	GH_scaffold26729_objG0001	GH_D01G1873	GH_A01G0464	GH_A12G1842	GH_D09G2161	GH_D08G2703	GH_D09G0620
GH_A09G1156	GH_A05G1791	GH_D10G2321	GH_A13G1764	GH_A06G1819	GH_D11G2052	GH_D03G1817	GH_D09G1009
GH_A01G0204	GH_D12G1869	GH_D04G1754	GH_A05G2327	GH_A11G1203	GH_D02G0747	GH_D11G0524	GH_D10G1864
GH_A05G4014	GH_D07G2399	GH_A02G0803	GH_D10G1120	GH_D10G0304	GH_D02G0081	GH_A08G0476	GH_A06G0372
GH_D05G2092	GH_D06G1070	GH_D12G0562	GH_A10G0075	GH_A11G2137	GH_A05G0874	GH_D03G0029	GH_D08G2759
GH_D01G1225	GH_D05G2004	GH_A04G0282	GH_D05G0859	GH_D05G1082	GH_A10G0612	GH_A06G2193	GH_A06G0186
GH_A12G2038	GH_D05G0977	GH_D11G1139	GH_D10G0395	GH_D08G1816	GH_D10G1485	GH_A04G0281	GH_D01G1989
GH_A13G0103	GH_D08G1560	GH_D11G0809	GH_A13G2556	GH_A12G0447	GH_A11G0963	GH_D08G1708	GH_D04G1282
GH_A08G0623	GH_D08G0369	GH_D04G1525	GH_A05G1961	GH_A08G2394	GH_A11G1801	GH_A01G0710	GH_A06G1786
GH_D02G2347	GH_A07G2323	GH_A06G0778	GH_A08G2017	GH_D03G1628	GH_D02G1734	GH_A05G1611	GH_D01G2280
GH_D12G2918	GH_D01G1811	GH_D06G0496	GH_A13G1169	GH_A07G0176	GH_A01G0388	GH_D11G0151	GH_A05G3680
GH_D08G0915	GH_A03G1236	GH_D11G0089	GH_D02G0680	GH_A10G1241	GH_D10G1167	GH_D12G2645	GH_D11G3085
GH_A02G0176	GH_D12G2465	GH_D09G0228	GH_A13G1678	GH_D04G0837	GH_A03G1974	GH_D13G1629	GH_A05G4068
GH_A08G1814	GH_D08G2327	GH_A09G0433	GH_D07G1281	GH_A06G1647	GH_A13G0117	GH_A09G1889	GH_A09G1163
GH_A13G1527	GH_D04G2033	GH_A06G1296	GH_A01G0447	GH_A01G0895	GH_A08G2342	GH_D01G2400	GH_D11G2083
GH_D03G1689	GH_D07G0363	GH_D08G1771	GH_A04G1483	GH_A02G1904	GH_D03G1373	GH_D05G1875	GH_A11G0506
GH_D07G1492	GH_D04G0240	GH_D12G2359	GH_D03G0850	GH_D06G1067	GH_A09G2308	GH_D13G0048	GH_D03G1638
GH_D06G1196	GH_D01G0848	GH_A05G1725	GH_D05G0056	GH_D13G0482	GH_A12G2520	GH_D06G1940	GH_A05G3649
GH_D10G2786	GH_A05G3401	GH_A10G1450	GH_D07G0806	GH_D04G1317	GH_D06G1732	GH_A12G0934	GH_D11G0478
GH_A12G1542	GH_A01G0365	GH_D07G1505	GH_D04G0542	GH_A05G0162	GH_D05G3563	GH_D08G1760	GH_A06G1771
GH_A12G1921	GH_D06G0506	GH_D05G4042	GH_D06G1847	GH_D02G2541	GH_D09G0831	GH_A10G1630	GH_A03G1075
GH_A08G0865	GH_D09G1916	GH_D13G2261	GH_A05G0271	GH_A08G0490	GH_A09G0318	GH_A06G2374	GH_D01G1840
GH_A11G0389	GH_D06G0273	GH_D10G0536	GH_A08G1579	GH_A05G0025	GH_D01G1577	GH_D12G0483	GH_A05G2903
GH_D01G0954	GH_D05G2018	GH_A12G1522	GH_A02G2022	GH_D02G0120	GH_A12G2829	GH_D09G0673	GH_A08G2859
GH_D04G1937	GH_A08G1579	GH_D08G2812	GH_A03G0163	GH_D02G1265	GH_A11G0787	GH_A04G1441	GH_A06G1345
GH_D08G0130	GH_A06G1698	GH_A08G2272	GH_D10G1239	GH_D10G1641	GH_A12G1697	GH_A01G1298	GH_A11G1886
GH_A10G2664	GH_A07G0356	GH_D09G0088	GH_A09G2467	GH_A06G0297	GH_D11G3354	GH_A01G1083	GH_D05G0656
GH_D01G1909	GH_A05G3405	GH_D09G1223	GH_D10G2710	GH_A05G0785	GH_D08G1300	GH_D10G1961	GH_D12G1957
GH_D06G1923	GH_D10G2061	GH_D11G2250	GH_D09G2473	GH_D13G0404	GH_A10G1096	GH_D13G1579	GH_D09G1896
GH_A13G2532	GH_D05G3793	GH_A08G1526	GH_A02G0866	GH_A01G2202	GH_D08G2726	GH_A12G0384	GH_A08G2152
GH_A11G3573	GH_A06G0735	GH_A04G0172	GH_A07G1306	GH_A12G0937	GH_A01G0549	GH_D10G1099	GH_D12G0135
GH_D05G3280	GH_A12G0176	GH_D12G0239	GH_A01G0397	GH_D07G0877	GH_A10G0124	GH_D06G1210	GH_A05G0291
GH_A03G1296	GH_D02G0660	GH_A11G0806	GH_D04G0814	GH_A12G1834	GH_D05G0746	GH_A06G2088	GH_A10G0600
GH_A06G1952	GH_D02G1426	GH_A06G0602	GH_A12G1175	GH_A12G1687	GH_A05G0121	GH_A05G1475	GH_A12G2902
GH_A11G0924	GH_A09G0180	GH_A05G2934	GH_D07G1685	GH_A11G2692	GH_A01G0770	GH_A11G2910	GH_A08G0922
GH_A04G0028	GH_D04G1349	GH_D13G1247	GH_A07G2201	GH_D08G0139	GH_A02G0535	GH_D06G1762	GH_D05G0810
GH_D08G0538	GH_D04G0664	GH_A06G2214	GH_A13G1765	GH_D11G2265	GH_D02G2327	GH_D13G2094	GH_D05G1375
GH_A06G0096	GH_A09G1151	GH_A11G0030	GH_A10G2167	GH_D11G0810	GH_D07G0068	GH_A12G0890	GH_A09G2216
GH_D11G0250	GH_D12G0310	GH_A02G1214	GH_A05G1171	GH_D12G1588	GH_A10G0938	GH_D12G2312	GH_A05G1865
GH_D05G1282	GH_D03G1517	GH_A03G0982	GH_D13G0729	GH_D08G2087	GH_A11G2910	GH_D07G0403	GH_A05G1375
GH_A04G0395	GH_A11G0327	GH_D02G1440	GH_D06G1588	GH_D03G1747	GH_D12G0105	GH_D04G1444	GH_A01G1052
GH_D09G0318	GH_D12G1874	GH_A08G2320	GH_D12G2852	GH_A07G0459	GH_A07G0037	GH_D04G0191	GH_A01G1182
GH_A08G2714	GH_D02G0837	GH_D11G0824	GH_D06G2223	GH_D10G1975	GH_D05G3757	GH_A01G1600	GH_A03G0142
GH_A01G0709	GH_A11G1629	GH_D03G0549	GH_A07G2263	GH_A13G1509	GH_D11G0411	GH_D12G2457	GH_D10G0442
GH_D12G1478	GH_D09G0698	GH_D10G1994	GH_A02G1421	GH_D04G1420	GH_A11G2950	GH_D12G1586	GH_D01G1332
GH_D13G2280	GH_A03G0198	GH_A09G1633	GH_A10G2583	GH_D13G0413	GH_D05G3157	GH_D05G2642	GH_A10G1124
GH_D09G0336	GH_D08G2785	GH_D11G2121	GH_D06G2268	GH_D13G0232	GH_A13G1475	GH_A12G0551	GH_A02G2001
GH_D03G0174	GH_D01G2280	GH_A05G4069	GH_A02G1788	GH_D13G1951	GH_A10G2265	GH_A07G0344	GH_A11G1017
GH_D03G0019	GH_A13G1504	GH_A13G2406	GH_D02G0983	GH_A03G1857	GH_D11G1234	GH_A06G0855	GH_A01G0030
GH_D01G1736	GH_A09G2417	GH_D02G2416	GH_A08G2454	GH_A10G1398	GH_D12G2664	GH_D13G2158	GH_D13G2196
GH_D11G2342	GH_D08G1357	GH_A13G1309	GH_D11G0891	GH_D01G1726	GH_A02G0355	GH_D06G0543	GH_A13G0576
GH_A05G1079	GH_A05G1674	GH_D13G0129	GH_A05G1359	GH_D11G2276	GH_D04G2104	GH_A08G0766	GH_D01G0612
GH_A10G1730	GH_A01G0008	GH_A07G1237	GH_D09G2454	GH_A05G4262	GH_D05G3022	GH_D05G2345	GH_D04G0538
GH_A06G1806	GH_D12G2844	GH_A12G2374	GH_D13G2404	GH_D03G1412	GH_A09G1318	GH_D11G0671	GH_D07G1698
GH_A12G1880	GH_A02G1172	GH_A09G2493	GH_D09G1126	GH_D07G0217	GH_A09G0407	GH_D05G1984	GH_D05G1981
GH_D12G1674	GH_D05G2373	GH_D11G0400	GH_D12G2959	GH_D12G1157	GH_A07G0848	GH_A09G1595	GH_D11G3278
GH_A06G0188	GH_D07G2429	GH_D09G2629	GH_D05G2813	GH_A11G0714	GH_D05G4057	GH_A03G2292	GH_D08G2851
GH_D04G1910	GH_A12G0060	GH_A08G2282	GH_D08G1681	GH_A10G1724	GH_A05G1717	GH_A07G2212	GH_A06G0729
GH_scaffold4622_objG0001	GH_A04G0111	GH_D04G1542	GH_D08G2377	GH_A05G4252	GH_D13G2019	GH_D01G0022	GH_A04G1325
GH_A11G3495	GH_A08G1946	GH_D08G2798	GH_D08G0347	GH_A05G2674	GH_A11G3686	GH_D02G2124	GH_A01G1059
GH_A12G1320	GH_A11G0511	GH_A01G0791	GH_A08G1250	GH_D10G1486	GH_A06G0181	GH_A11G2870	GH_A05G0183
GH_A06G1334	GH_A02G0194	GH_D07G2562	GH_D07G2520	GH_D01G1862	GH_A05G3614	GH_A05G0829	GH_A08G1933
GH_D11G2060	GH_A10G0773	GH_A07G1772	GH_A06G1849	GH_D03G1578	GH_D11G1526	GH_scaffold21814_objG0001	GH_D01G1635
GH_D03G0472	GH_A05G0603	GH_D12G2293	GH_D08G2430	GH_A05G4015	GH_A05G0976	GH_A09G1395	GH_D07G2539
GH_A05G2694	GH_D10G2261	GH_D10G0488	GH_A09G1811	GH_A07G1978	GH_A06G1875	GH_D05G0125	GH_D07G1117
GH_A11G1815	GH_A13G2166	GH_A10G2168	GH_D13G2343	GH_A03G0054	GH_D11G2543	GH_D03G1679	GH_D02G1943
GH_A08G0083	GH_A13G0968	GH_A07G2298	GH_D08G1001	GH_D03G0928	GH_D07G0225	GH_D11G0609	GH_A03G1202
GH_D03G1940	GH_A09G1692	GH_A09G2442	GH_A08G2788	GH_A02G1691	GH_A12G1602	GH_D09G0541	GH_A11G1603
GH_D01G0154	GH_A05G2488	GH_A02G1057	GH_A13G0343	GH_A05G0465	GH_A09G1242	GH_D03G1391	GH_D07G1295
GH_D01G2550	GH_A11G0798	GH_D01G0074	GH_D09G1937	GH_A07G0352	GH_A01G2320	GH_D01G2029	GH_D11G3319
GH_D11G3644	GH_D05G2929	GH_D06G1783	GH_D08G2321	GH_A02G0536	GH_D05G3104	GH_D05G1083	GH_A11G3524
GH_A02G0750	GH_D11G0273	GH_A11G1423	GH_A05G2216	GH_A11G0334	GH_A01G1733	GH_A12G2032	GH_D12G0771
GH_A12G0744	GH_A02G0406	GH_D08G0961	GH_A01G2484	GH_D06G2397	GH_A07G0098	GH_D13G0816	GH_D03G1000
GH_D03G1150	GH_A01G2054	GH_D02G1806	GH_A03G1467	GH_A10G2580	GH_A08G2306	GH_A01G2038	GH_D07G2136
GH_D11G0026	GH_A05G3654	GH_D12G0771	GH_D07G0319	GH_D11G2940	GH_A06G0921	GH_D11G1546	GH_A06G2016
GH_A11G3103	GH_D10G0300	GH_D10G1751	GH_D03G1395	GH_D11G0113	GH_D07G1554	GH_A05G4115	GH_A13G0725
GH_D08G0512	GH_A13G0486	GH_A07G1750	GH_A06G1273	GH_A09G1528	GH_D09G1415	GH_A05G2021	GH_A06G1721
GH_A01G1110	GH_A03G0331	GH_D08G2786	GH_A12G1650	GH_A06G0408	GH_A03G1101	GH_D06G1227	GH_D07G0242
GH_A05G3904	GH_A05G3718	GH_A09G1844	GH_D07G2444	GH_D02G0176	GH_A05G2750	GH_D05G1560	GH_A10G1450
GH_A05G3788	GH_D11G1095	GH_A08G0677	GH_A08G2342	GH_A12G2931	GH_D08G0093	GH_A01G2441	GH_D03G1434
GH_D08G1979	GH_A06G1106	GH_A05G2098	GH_D05G1683	GH_D13G0098	GH_A11G0858	GH_A01G1643	GH_D08G2083
GH_D02G1104	GH_D07G1883	GH_A11G1904	GH_A10G1661	GH_A05G4223	GH_A12G0003	GH_A01G1907	GH_A07G1538
GH_A02G1334	GH_A11G0369	GH_D11G1232	GH_D05G0717	GH_A13G1560	GH_D08G1969	GH_D07G2510	GH_A03G0930
GH_A07G1772	GH_A13G2613	GH_D11G3521	GH_D04G0653	GH_D05G1368	GH_A05G2672	GH_D13G1855	GH_D11G0249
GH_D03G1232	GH_D06G0224	GH_A11G2331	GH_A08G0816	GH_A11G2930	GH_A11G1948	GH_A02G0168	GH_D12G0176
GH_D12G2985	GH_D09G2470	GH_D06G2172	GH_A07G0660	GH_A01G2014	GH_D07G0805	GH_A03G2421	GH_D11G3062
GH_A02G1077	GH_A05G0725	GH_A06G0240	GH_A03G1345	GH_A08G2324	GH_D06G1090	GH_D11G3102	GH_A10G2667
GH_D09G1331	GH_A06G0818	GH_D08G0793	GH_D01G2284	GH_D07G0359	GH_D07G1130	GH_A10G0232	GH_A01G1655
GH_A12G2875	GH_D02G1272	GH_D08G1690	GH_D02G0541	GH_D08G1780	GH_D08G2557	GH_D09G2362	GH_A06G2111
GH_D13G0085	GH_D06G1433	GH_A13G0963	GH_A07G2146	GH_D08G2359	GH_A03G1127	GH_A01G1310	GH_D03G1595
GH_D05G1334	GH_A10G2131	GH_D13G0287	GH_D11G1233	GH_A11G2998	GH_A11G0608	GH_D06G0603	GH_D13G0668
GH_A05G0554	GH_A01G1059	GH_A13G2166	GH_D12G1097	GH_A05G2246	GH_A05G1183	GH_D09G1240	GH_D04G0263
GH_A02G0407	GH_A12G0394	GH_D06G1152	GH_D05G1382	GH_A11G0972	GH_D06G0004	GH_A02G1628	GH_D09G1689
GH_D10G0455	GH_D07G2377	GH_D05G3069	GH_A04G0904	GH_A02G0326	GH_A06G0812	GH_D07G2539	GH_D11G0285
GH_D10G2621	GH_D13G1634	GH_D02G0031	GH_D12G2096	GH_A08G2442	GH_D12G2260	GH_A05G2229	GH_A03G2265
GH_D06G0712	GH_A01G2185	GH_A09G1157	GH_A12G1137	GH_A05G1464	GH_D04G0568	GH_D12G1593	GH_D06G0265
GH_D06G0805	GH_A09G0574	GH_A11G3668	GH_D07G0992	GH_A11G1307	GH_D05G1674	GH_D11G2152	GH_A11G2808
GH_A12G2437	GH_D09G1174	GH_D11G3371	GH_D02G2204	GH_A01G0161	GH_D07G0250	GH_A13G2114	GH_A11G1106
GH_A01G1765	GH_A03G1852	GH_D02G0997	GH_A13G1148	GH_A07G0423	GH_D13G2400	GH_A06G0093	GH_D01G1433
GH_D09G1067	GH_D05G0049	GH_A05G3464	GH_D02G2216	GH_A13G1974	GH_A10G0112	GH_A05G1877	GH_A10G1610
GH_D11G3756	GH_D06G0051	GH_D06G0418	GH_D11G3277	GH_D12G1522	GH_A01G1875	GH_D01G2080	GH_D01G2021
GH_D12G0750	GH_A02G1585	GH_A07G1117	GH_A01G0684	GH_D04G0555	GH_A12G2938	GH_D05G2706	GH_A04G0774
GH_A13G1725	GH_A06G0360	GH_A09G0662	GH_A04G0343	GH_D01G0625	GH_D03G0615	GH_D11G2121	GH_D06G0140
GH_A09G1826	GH_D12G2317	GH_D13G1120	GH_A07G0990	GH_A01G2399	GH_D02G1311	GH_A05G0123	GH_A05G0419
GH_D08G2463	GH_A12G2805	GH_D11G3338	GH_A13G1706	GH_A04G1053	GH_A05G2443	GH_A12G1842	GH_D12G0125
GH_D02G1542	GH_D02G2575	GH_A12G2389	GH_A01G1052	GH_A11G0942	GH_A11G1968	GH_A05G1039	GH_A03G0575
GH_D09G1501	GH_A13G2230	GH_D12G0227	GH_A13G0302	GH_A10G0989	GH_D06G2299	GH_D02G0883	GH_D09G0930
GH_D10G1102	GH_D10G0271	GH_A09G1116	GH_D03G1265	GH_A13G2020	GH_A05G0552	GH_D05G1662	GH_A12G0447
GH_A13G1883	GH_A09G0227	GH_A10G2452	GH_A05G1889	GH_A11G3367	GH_D12G1272	GH_A02G0536	GH_D03G1869
GH_A10G1849	GH_A05G2640	GH_A13G0068	GH_D12G1133	GH_A10G1941	GH_A03G2155	GH_A12G2193	GH_D05G0110
GH_D11G2584	GH_A07G2326	GH_A01G0272	GH_A04G1065	GH_A03G1672	GH_A09G2184	GH_D12G2657	GH_D12G1432
GH_D09G1945	GH_D03G0318	GH_A10G0309	GH_A03G0536	GH_A08G0563	GH_A10G0261	GH_D10G2081	GH_D12G1686
GH_A07G0821	GH_D07G1893	GH_A12G2186	GH_A09G0747	GH_A12G1287	GH_D08G0644	GH_D11G1341	GH_D01G1566
GH_A05G0714	GH_A10G1494	GH_A07G2639	GH_D13G0746	GH_A10G1050	GH_A07G2379	GH_D06G1587	GH_D12G2645
GH_D13G2288	GH_D06G0084	GH_D05G3966	GH_A10G0680	GH_A02G1497	GH_D09G1340	GH_D12G2902	GH_A05G4220
GH_D01G0357	GH_D01G2310	GH_A03G1251	GH_A02G1803	GH_D10G1567	GH_A11G3362	GH_D03G0067	GH_A10G2449
GH_D10G1207	GH_A09G2353	GH_A12G2205	GH_A01G1011	GH_A10G2331	GH_A05G4291	GH_A11G2604	GH_D01G2571
GH_A05G2504	GH_A02G1173	GH_A13G1251	GH_D13G0341	GH_A05G1899	GH_A12G2793	GH_D12G0217	GH_D01G2419
GH_D09G1211	GH_D09G0423	GH_A07G2457	GH_A11G1976	GH_D01G1159	GH_D04G0607	GH_D08G2398	GH_D09G0027
GH_D11G1748	GH_D12G1449	GH_D08G1780	GH_D09G1632	GH_A07G2294	GH_A03G1668	GH_A07G1271	GH_D11G1644
GH_A12G1913	GH_D05G0361	GH_D07G2548	GH_D06G2010	GH_A05G2319	GH_A01G0498	GH_D04G1857	GH_A05G1906
GH_D07G2145	GH_A06G1654	GH_D10G0576	GH_A07G0136	GH_D06G2150	GH_A01G0640	GH_A10G0525	GH_A02G0863
GH_D06G0851	GH_D11G0387	GH_D12G0801	GH_A02G1540	GH_D02G0196	GH_D13G2601	GH_A02G1374	GH_D01G1686
GH_A11G0084	GH_A05G0177	GH_A06G1780	GH_D07G0462	GH_A11G1464	GH_A05G1552	GH_D06G1136	GH_A08G0647
GH_D12G0641	GH_D12G1373	GH_D05G2760	GH_D08G0774	GH_D10G0537	GH_A12G2234	GH_A07G1221	GH_A03G2429
GH_A06G1563	GH_A01G0189	GH_A10G2233	GH_A12G0271	GH_D11G0517	GH_A05G1481	GH_D03G0270	GH_D02G1536
GH_D04G1322	GH_A13G0775	GH_D11G3077	GH_A10G0505	GH_A08G1431	GH_A12G2288	GH_D07G0895	GH_D05G1575
GH_D07G2269	GH_A12G2747	GH_D07G0756	GH_A13G0911	GH_A12G1805	GH_D10G2528	GH_D02G0018	GH_A12G2733
GH_D02G2171	GH_D12G0060	GH_A08G2290	GH_A03G1057	GH_D02G0815	GH_D07G2236	GH_D07G1210	GH_A03G0441
GH_D05G1530	GH_D08G0342	GH_D05G0802	GH_D13G1213	GH_D08G0854	GH_D08G2875	GH_A05G1944	GH_A09G1438
GH_D11G0666	GH_D12G0319	GH_A01G0930	GH_A11G1089	GH_D09G2440	GH_D11G2360	GH_A05G1071	GH_A07G2361
GH_A07G1682	GH_D13G0203	GH_A06G1683	GH_A05G2275	GH_D01G0218	GH_D12G1112	GH_A10G0123	GH_A10G2198
GH_D10G2383	GH_A11G0403	GH_D11G2665	GH_D08G1232	GH_A05G3138	GH_A11G1096	GH_A12G0099	GH_A09G0951
GH_A05G0183	GH_A06G1296	GH_A13G0826	GH_A10G2081	GH_A05G0234	GH_D06G1850	GH_D11G3043	GH_D07G0820
GH_D07G1174	GH_D11G1763	GH_D04G1613	GH_A09G0878	GH_D03G1733	GH_D08G1386	GH_A09G0789	GH_A12G0700
GH_A08G0685	GH_D03G0493	GH_A04G1436	GH_A10G1593	GH_A03G1682	GH_A11G0654	GH_A07G1914	GH_A13G2126
GH_A08G0958	GH_D05G1713	GH_D07G0319	GH_D13G0105	GH_A07G1506	GH_A12G1807	GH_D02G0202	GH_A05G0512
GH_A13G0557	GH_D08G0048	GH_A09G0956	GH_D04G1487	GH_A08G2078	GH_D07G1566	GH_D10G0525	GH_A05G0754
GH_A12G0143	GH_A08G2286	GH_D09G2350	GH_A03G0932	GH_A10G0591	GH_D09G2097	GH_A03G0536	GH_A05G0035
GH_A02G2042	GH_A06G0188	GH_A10G0077	GH_D08G1467	GH_A06G0300	GH_A13G2196	GH_D12G0241	GH_D09G0697
GH_A13G1284	GH_A05G1224	GH_D12G1760	GH_D09G0642	GH_D12G0989	GH_D03G1844	GH_A07G1210	GH_D09G1177
GH_A12G1313	GH_A11G3362	GH_A03G2424	GH_A08G1885	GH_D13G2240	GH_A07G1455	GH_A07G0452	GH_D10G2090
GH_D13G2388	GH_D12G0107	GH_A05G2905	GH_A01G1674	GH_D11G3753	GH_A13G2116	GH_A08G0802	GH_A04G0096
GH_A13G2356	GH_D05G2650	GH_D12G1573	GH_A12G2828	GH_A10G2137	GH_D05G3574	GH_A06G0565	GH_D13G0598
GH_A10G1517	GH_D02G1941	GH_A09G2328	GH_A09G2442	GH_A11G2090	GH_D09G0620	GH_A05G1542	GH_D04G0175
GH_D03G1043	GH_A04G0815	GH_A06G1124	GH_A09G0349	GH_D08G0331	GH_A10G1765	GH_D05G3806	GH_D07G2511
GH_A03G1780	GH_D05G0389	GH_A01G1689	GH_A03G1444	GH_A03G0441	GH_D07G2109	GH_D11G3771	GH_A01G2197
GH_D11G1853	GH_D05G3844	GH_A03G1327	GH_A04G1502	GH_D12G2035	GH_D09G1357	GH_D02G0897	GH_A10G1883
GH_A11G2771	GH_D13G2602	GH_A08G2778	GH_A07G1851	GH_D11G1158	GH_A05G1746	GH_A10G2264	GH_A13G1697
GH_D13G1840	GH_A10G0669	GH_A13G1736	GH_A04G0407	GH_D01G1490	GH_D02G2617	GH_D05G2512	GH_A03G1627
GH_D08G1618	GH_A05G1011	GH_A13G0456	GH_D09G2615	GH_D13G1481	GH_A12G1536	GH_A05G2104	GH_A07G1045
GH_D09G1122	GH_A06G2145	GH_A12G0885	GH_D12G0432	GH_A03G1734	GH_D04G0297	GH_D02G1964	GH_A03G0284
GH_A11G0582	GH_D10G0236	GH_A01G1841	GH_A02G1045	GH_A03G2434	GH_D04G0067	GH_D05G3639	GH_A01G1085
GH_D08G1945	GH_A06G2099	GH_D04G1416	GH_A02G0066	GH_D07G2501	GH_A03G0834	GH_D05G1907	GH_A08G0895
GH_A13G1242	GH_A10G2044	GH_D11G0313	GH_D05G2268	GH_A06G0624	GH_A01G0281	GH_A07G0176	GH_A11G1964
GH_A12G1563	GH_A13G0848	GH_A12G2665	GH_A10G0412	GH_A07G2528	GH_A08G2744	GH_A05G0973	GH_D02G0687
GH_D05G0351	GH_D07G0339	GH_A13G0125	GH_A02G2023	GH_D09G2478	GH_A04G0292	GH_A10G2501	GH_A11G1491
GH_A01G1684	GH_D05G3363	GH_A02G1427	GH_A07G1809	GH_D04G1551	GH_D03G1085	GH_D10G0320	GH_D06G1547
GH_D06G0387	GH_A01G1426	GH_A01G1896	GH_A13G0470	GH_D10G1289	GH_D05G4031	GH_D09G0613	GH_D01G1909
GH_D08G1093	GH_D09G1067	GH_A05G3713	GH_D09G2050	GH_A07G0078	GH_A05G0223	GH_D03G1495	GH_A04G1689
GH_D05G1737	GH_D01G2142	GH_D01G1134	GH_D03G1970	GH_A06G1801	GH_A06G0524	GH_A12G2537	GH_D02G2393
GH_D05G1929	GH_D10G0265	GH_A13G0871	GH_D08G0192	GH_A01G0736	GH_A11G1016	GH_A05G3620	GH_D08G1827
GH_A11G3292	GH_A05G2097	GH_A13G0213	GH_A10G1056	GH_A04G1287	GH_A01G0229	GH_D06G2408	GH_A10G2624
GH_A05G3268	GH_A09G1889	GH_A07G1217	GH_D12G1192	GH_A01G1586	GH_D05G2254	GH_A10G0075	GH_A05G3116
GH_D02G0729	GH_D02G2214	GH_D08G2785	GH_D01G0846	GH_A04G0974	GH_D11G1326	GH_A11G0162	GH_D05G1946
GH_D04G1709	GH_D04G1740	GH_A09G1528	GH_A07G0221	GH_A04G1476	GH_A07G1699	GH_D02G1824	GH_A05G1321
GH_D03G0208	GH_D11G1047	GH_A06G0631	GH_D08G0329	GH_D05G2086	GH_A09G1424	GH_D09G1548	GH_D04G0939
GH_D10G1269	GH_D05G2817	GH_A13G1204	GH_D03G1226	GH_A11G1843	GH_A01G2417	GH_D10G1867	GH_A05G0834
GH_A05G2051	GH_D11G2647	GH_A10G0258	GH_D02G0815	GH_A04G1051	GH_A07G0412	GH_D05G0504	GH_A06G0150
GH_A09G1295	GH_D04G0893	GH_A06G1050	GH_D12G1977	GH_D07G0032	GH_A12G0091	GH_A10G2254	GH_A11G0909
GH_D01G1248	GH_D07G0010	GH_A12G1725	GH_A09G2584	GH_D01G0370	GH_D13G2429	GH_D11G1598	GH_D01G0700
GH_A05G0969	GH_A05G0230	GH_A05G3905	GH_A10G0342	GH_D11G0481	GH_A11G1044	GH_D07G1198	GH_D01G2516
GH_A02G1292	GH_A13G1679	GH_D07G0149	GH_D12G0800	GH_A09G0591	GH_A12G1412	GH_A06G1416	GH_A02G0100
GH_A05G3774	GH_A05G1343	GH_D01G2280	GH_A07G0367	GH_A05G3539	GH_D03G0242	GH_A09G2107	GH_A05G1417
GH_D09G2064	GH_D05G0703	GH_D01G1054	GH_D07G0805	GH_A12G1748	GH_D11G2172	GH_D02G0634	GH_A05G1529
GH_A12G0231	GH_D05G3711	GH_D11G2164	GH_A07G0194	GH_D03G1429	GH_D03G1591	GH_A09G1121	GH_A05G3660
GH_D13G1560	GH_D01G0594	GH_D02G0091	GH_D03G1498	GH_D04G1508	GH_D06G0183	GH_A11G1209	GH_D02G2365
GH_D11G2967	GH_A09G1177	GH_D06G1056	GH_A11G0829	GH_A12G1590	GH_A07G1136	GH_A05G1374	GH_A06G2131
GH_D04G1434	GH_A12G0737	GH_D09G0881	GH_D01G1141	GH_A05G2353	GH_D04G1182	GH_A11G0181	GH_A07G0633
GH_D09G0731	GH_D02G0426	GH_A01G2083	GH_D13G0917	GH_D07G2358	GH_A13G0848	GH_A05G0932	GH_A07G1393
GH_A05G3922	GH_A11G1151	GH_D02G1075	GH_A05G2748	GH_D12G2478	GH_D13G0558	GH_A05G1631	GH_A06G1745
GH_D02G2608	GH_A11G2221	GH_A08G1155	GH_D08G2231	GH_A06G0727	GH_A04G0585	GH_A12G1344	GH_A05G1234
GH_A11G0753	GH_D07G2502	GH_D03G1719	GH_D11G0796	GH_A12G1831	GH_A10G0459	GH_A07G1727	GH_D05G2169
GH_D08G1426	GH_A13G1155	GH_D02G1883	GH_D02G2400	GH_A09G1552	GH_D03G0207	GH_D03G1417	GH_D09G2575
GH_D05G3751	GH_D01G1878	GH_D01G2447	GH_D02G1509	GH_D10G1170	GH_A05G4136	GH_D10G1944	GH_A05G2137
GH_D05G4050	GH_D05G2100	GH_D12G1112	GH_A07G0616	GH_D13G1008	GH_A11G0207	GH_D05G1025	GH_A07G1992
GH_A07G2505	GH_D09G1761	GH_A09G0755	GH_D13G0331	GH_A01G1025	GH_D10G1148	GH_A09G2067	GH_A11G1535
GH_A12G1172	GH_D01G1749	GH_A06G0887	GH_A09G1663	GH_A03G0339	GH_D01G2383	GH_A07G0935	GH_D10G0994
GH_D02G1253	GH_A09G0660	GH_D10G0455	GH_D04G1609	GH_A07G2488	GH_D09G2189	GH_A08G1421	GH_D04G1731
GH_D08G0331	GH_D02G1590	GH_A09G1068	GH_D08G1435	GH_D02G0693	GH_A03G0848	GH_D01G0835	GH_D11G0236
GH_A02G0448	GH_D01G0048	GH_D07G2461	GH_D09G0936	GH_D08G1206	GH_A05G0916	GH_A06G1531	GH_D12G1663
GH_A11G2790	GH_D12G0883	GH_A01G1043	GH_D10G0803	GH_D12G2150	GH_A01G0927	GH_D11G2933	GH_A12G2355
GH_A05G0884	GH_A07G1197	GH_A05G0293	GH_A05G2593	GH_D02G2141	GH_A06G0371	GH_A11G2085	GH_D11G3719
GH_A11G0247	GH_A11G3538	GH_A13G1148	GH_D05G1736	GH_D04G2081	GH_D09G1631	GH_D11G2657	GH_A07G2568
GH_A02G0231	GH_A11G1800	GH_D11G1066	GH_D11G0951	GH_A06G2289	GH_D04G0347	GH_D11G0408	GH_A11G3267
GH_D12G0904	GH_D13G2148	GH_D11G1449	GH_A08G1843	GH_A12G2098	GH_A12G2652	GH_D03G1548	GH_A05G0201
GH_D06G1226	GH_A04G0138	GH_A13G2274	GH_D03G0424	GH_D07G0364	GH_A08G0209	GH_D10G1469	GH_A08G0061
GH_D08G2798	GH_A12G2246	GH_D04G1262	GH_A01G1378	GH_D12G0922	GH_A05G0616	GH_D05G3839	GH_D13G0584
GH_A01G0049	GH_A06G0540	GH_D13G1208	GH_A06G2389	GH_A05G3922	GH_D10G0621	GH_D11G1669	GH_A05G1941
GH_A07G1549	GH_D09G0917	GH_D01G1303	GH_A01G1066	GH_A06G0494	GH_D03G1643	GH_D09G1496	GH_A07G0024
GH_A02G0102	GH_D05G0566	GH_scaffold5612_objG0002	GH_D07G1289	GH_A05G3763	GH_D06G1164	GH_D11G3277	GH_A09G1913
GH_A13G1636	GH_D08G0730	GH_A02G2055	GH_A13G0777	GH_A08G1193	GH_A11G3678	GH_A06G2101	GH_D01G2099
GH_D05G2098	GH_D11G3526	GH_A02G1991	GH_D09G1235	GH_A13G2059	GH_A03G1266	GH_A03G1925	GH_D09G1699
GH_A05G3463	GH_D09G0631	GH_A03G0671	GH_A11G0234	GH_D01G2106	GH_D07G1061	GH_A11G0979	GH_D07G0730
GH_D01G0151	GH_A06G1322	GH_A07G0069	GH_D12G0204	GH_D12G0107	GH_A01G1391	GH_A05G0758	GH_A01G0897
GH_D11G1929	GH_A05G1038	GH_A10G2457	GH_A07G0021	GH_A12G2516	GH_A11G0642	GH_D05G0275	GH_D05G1834
GH_A03G0704	GH_D02G2223	GH_D11G0642	GH_A09G1319	GH_D06G1036	GH_D08G0593	GH_A12G2030	GH_A01G0078
GH_D12G2388	GH_D02G0848	GH_A13G2220	GH_D01G2386	GH_A13G2055	GH_A13G1141	GH_A11G0573	GH_A12G1480
GH_A01G1966	GH_D05G1908	GH_D12G1721	GH_D03G0587	GH_D05G1220	GH_D04G0927	GH_A11G1478	GH_A12G1695
GH_A07G1777	GH_A13G2389	GH_A10G0144	GH_D06G1043	GH_D01G2342	GH_D08G0698	GH_D12G2482	GH_D11G1341
GH_A11G0899	GH_A11G0586	GH_D04G0797	GH_A13G0076	GH_A07G1016	GH_A11G0436	GH_D11G3201	GH_D02G0192
GH_A11G1271	GH_D09G1966	GH_A06G0288	GH_A11G3501	GH_D08G0624	GH_A03G0926	GH_A10G0286	GH_D10G2360
GH_A06G0949	GH_A06G0342	GH_A02G1984	GH_D07G1465	GH_D01G0680	GH_D05G0670	GH_D08G2686	GH_D03G1975
GH_A05G3823	GH_D05G3925	GH_D13G1379	GH_A05G3131	GH_D05G1629	GH_A07G0172	GH_D05G3644	GH_D08G2421
GH_D13G1123	GH_A06G0643	GH_D10G1041	GH_D01G2195	GH_D01G2477	GH_D12G0800	GH_D10G1090	GH_A01G2099
GH_A09G1907	GH_D06G0727	GH_D06G1515	GH_D08G0060	GH_A01G2012	GH_D10G2320	GH_D10G2555	GH_A09G1544
GH_D02G0681	GH_A11G0806	GH_A04G1051	GH_D13G1594	GH_D06G2279	GH_D09G1089	GH_D07G2439	GH_A13G1197
GH_D07G2306	GH_A05G2004	GH_A05G0731	GH_D13G1012	GH_D05G1739	GH_A13G1648	GH_A11G1185	GH_A09G1088
GH_A04G1018	GH_A02G1902	GH_A02G0439	GH_D01G2368	GH_A08G1885	GH_D13G1220	GH_D11G2342	GH_D05G0877
GH_A09G1708	GH_D08G2680	GH_D12G1816	GH_A04G0462	GH_A03G0436	GH_A05G3546	GH_D03G1163	GH_A06G1512
GH_A01G2091	GH_D06G0800	GH_A01G0373	GH_A05G2679	GH_D12G2530	GH_A03G0650	GH_A09G2222	GH_D05G1445
GH_A05G4143	GH_D05G2859	GH_A09G1558	GH_A05G0078	GH_A12G0175	GH_D13G1484	GH_A02G0320	GH_A11G0327
GH_A01G0661	GH_A02G1166	GH_A11G0614	GH_D05G1314	GH_D07G0904	GH_D05G3790	GH_A02G0314	GH_A05G2491
GH_A05G2438	GH_D07G0213	GH_D13G0693	GH_D05G2183	GH_D02G2233	GH_A04G1234	GH_D13G2400	GH_D10G2471
GH_D05G1322	GH_D13G0403	GH_A08G0802	GH_A05G3818	GH_D04G0535	GH_A02G0326	GH_D12G1319	GH_A03G0159
GH_D04G0721	GH_D06G0750	GH_A12G1251	GH_D06G0222	GH_D11G0469	GH_A07G0271	GH_A08G2405	GH_D06G0335
GH_A12G2309	GH_A07G1772	GH_D09G2483	GH_A12G2141	GH_A04G0927	GH_A07G2092	GH_D03G0113	GH_A11G0542
GH_D06G0847	GH_A03G1150	GH_A06G2382	GH_D03G0049	GH_A13G1925	GH_D05G1537	GH_A11G2478	GH_A12G1538
GH_A08G0901	GH_A11G2269	GH_D09G0614	GH_D06G0492	GH_D04G1313	GH_A12G1352	GH_D10G2241	GH_D07G0997
GH_A05G4331	GH_A08G0310	GH_A05G2903	GH_D09G0029	GH_A03G1440	GH_A12G0176	GH_D07G1989	GH_A01G0285
GH_A06G0358	GH_A06G0459	GH_A05G3024	GH_D12G0892	GH_D06G1418	GH_D02G2029	GH_A11G3493	GH_D02G1386
GH_A01G0726	GH_A12G0503	GH_D11G2321	GH_A05G3314	GH_A08G1406	GH_D05G3851	GH_D05G1725	GH_D01G0540
GH_D13G0099	GH_A04G1236	GH_A05G0686	GH_D04G1082	GH_D04G0497	GH_A09G0946	GH_A11G1295	GH_D11G1322
GH_A02G1886	GH_A01G0049	GH_A07G2009	GH_D11G1450	GH_A08G0572	GH_D07G1194	GH_A07G2167	GH_D11G0747
GH_A05G0427	GH_D06G0915	GH_A08G2109	GH_D11G3753	GH_D13G2592	GH_D12G2713	GH_A09G2619	GH_A05G4224
GH_D03G1102	GH_A10G0293	GH_A09G1712	GH_A01G2301	GH_A09G0063	GH_D12G1265	GH_D05G0550	GH_D11G0422
GH_A01G0928	GH_D08G0098	GH_D05G3889	GH_D10G2192	GH_D11G0093	GH_A02G0151	GH_A02G1993	GH_A11G0668
GH_A11G1220	GH_A11G0879	GH_D05G1995	GH_A05G0925	GH_D02G1233	GH_D01G2565	GH_A05G2142	GH_A12G1585
GH_D09G0382	GH_D09G2481	GH_A12G2069	GH_D09G1071	GH_D05G1678	GH_D03G1680	GH_A05G3013	GH_D05G3324
GH_A11G1649	GH_A06G1168	GH_A05G3674	GH_A02G1812	GH_D12G1144	GH_D09G2435	GH_D13G2049	GH_D10G1814
GH_A04G1012	GH_A09G2452	GH_A10G0080	GH_A11G0103	GH_D06G2148	GH_D05G2092	GH_A05G2636	GH_A05G1777
GH_A12G0837	GH_D01G1601	GH_A08G0273	GH_D08G2065	GH_D08G2652	GH_D13G0099	GH_D02G1694	GH_D01G2332
GH_D10G1625	GH_A10G0579	GH_A11G0968	GH_A01G1185	GH_A04G1239	GH_A10G2010	GH_D07G2013	GH_A13G1050
GH_A01G1075	GH_D04G0545	GH_D05G2655	GH_D10G0372	GH_A06G0392	GH_A09G1639	GH_D13G1643	GH_A03G1281
GH_D05G1936	GH_A04G1396	GH_D13G0044	GH_D10G2384	GH_A09G2326	GH_D11G2047	GH_A07G0442	GH_A11G1221
GH_D11G1852	GH_A12G2349	GH_D03G0377	GH_D11G3540	GH_A07G0033	GH_D09G2300	GH_A13G1448	GH_D11G1251
GH_D05G2082	GH_D04G0721	GH_D09G2005	GH_D02G0193	GH_D13G0402	GH_D04G1724	GH_D08G0577	GH_A12G1638
GH_D12G2919	GH_D02G1477	GH_A02G1133	GH_A11G3677	GH_D07G0421	GH_D10G0634	GH_A05G4126	GH_D10G1533
GH_D07G0843	GH_A01G0317	GH_A05G0503	GH_A13G1717	GH_D08G1215	GH_A03G1662	GH_D05G0651	GH_D05G2825
GH_A05G4209	GH_D10G1840	GH_A03G0941	GH_A04G1042	GH_A05G0695	GH_D04G1379	GH_D13G2637	GH_D11G0489
GH_D08G1960	GH_D09G1982	GH_A09G2537	GH_D06G0761	GH_A11G1786	GH_D10G0289	GH_D06G0602	GH_D11G3055
GH_A13G2153	GH_D10G0134	GH_D12G2925	GH_A04G0596	GH_D05G3900	GH_D05G2260	GH_D05G1865	GH_A08G2825
GH_A10G2115	GH_A11G3020	GH_D05G0988	GH_A12G1715	GH_A11G2945	GH_A11G0913	GH_D11G2347	GH_D05G1623
GH_D06G0469	GH_D06G1152	GH_D11G3339	GH_A13G0789	GH_A07G2009	GH_A04G1515	GH_D11G0454	GH_D05G4044
GH_A07G1066	GH_D04G0762	GH_A10G0712	GH_D12G2143	GH_A06G1735	GH_A08G0035	GH_D03G0802	GH_D05G0159
GH_D01G0793	GH_A05G1359	GH_A02G1799	GH_D13G0482	GH_D03G1708	GH_A09G1503	GH_D12G2260	GH_A01G0546
GH_D06G1981	GH_A05G2772	GH_D11G2489	GH_A10G2586	GH_D11G1202	GH_A04G1493	GH_D07G0897	GH_A07G0819
GH_D08G2053	GH_A10G1561	GH_A04G0073	GH_D07G0477	GH_D01G2145	GH_A11G0625	GH_D09G0590	GH_D05G0125
GH_D13G1380	GH_D03G1786	GH_A05G0934	GH_A05G0034	GH_D02G2046	GH_D13G1713	GH_D09G1072	GH_D06G0511
GH_A02G0330	GH_D01G1155	GH_D12G0069	GH_D08G1710	GH_D11G1229	GH_D13G0697	GH_D12G0121	GH_A12G0518
GH_A05G3211	GH_D09G1124	GH_A13G1517	GH_D06G0320	GH_A08G0687	GH_D05G2347	GH_A04G1405	GH_D01G1501
GH_D12G0337	GH_D10G2721	GH_D07G1653	GH_A02G0817	GH_A10G0330	GH_A12G0209	GH_A11G1933	GH_A06G0368
GH_D12G1912	GH_A08G0483	GH_A11G0961	GH_A05G3185	GH_D05G2363	GH_D01G0706	GH_D06G0615	GH_D03G0499
GH_D07G1249	GH_D01G1371	GH_D10G0532	GH_A05G3713	GH_A05G2514	GH_A05G2374	GH_A05G0273	GH_D07G1315
GH_D12G1882	GH_D11G0999	GH_D10G1284	GH_D11G2898	GH_A03G1881	GH_D04G0111	GH_A01G0634	GH_D12G1972
GH_A06G2273	GH_D05G4037	GH_A04G0925	GH_D12G2419	GH_A12G2261	GH_A08G2273	GH_A05G2167	GH_D01G0569
GH_D09G2247	GH_A09G2020	GH_D04G0037	GH_D11G0801	GH_A08G0643	GH_D09G1466	GH_A10G2010	GH_D12G0107
GH_A13G0537	GH_A11G3065	GH_A10G2421	GH_D05G3209	GH_A03G1518	GH_D07G2188	GH_D01G1648	GH_D05G2665
GH_D10G0299	GH_A01G0161	GH_A03G0470	GH_D05G3116	GH_D06G1095	GH_A07G2243	GH_A02G1690	GH_D12G2747
GH_D03G0759	GH_A05G3134	GH_D08G0625	GH_A02G0233	GH_A08G0030	GH_A12G1842	GH_D13G0120	GH_D05G0911
GH_A10G0353	GH_A13G0563	GH_D11G2297	GH_D02G1391	GH_D02G0577	GH_D05G1475	GH_D09G1338	GH_D10G2241
GH_D02G1278	GH_D02G0843	GH_D08G2296	GH_D09G2017	GH_A01G1844	GH_A08G2497	GH_D11G0276	GH_D03G1640
GH_D08G0807	GH_D09G2134	GH_A10G2493	GH_A01G0083	GH_D13G0909	GH_A05G2335	GH_A12G0608	GH_A01G2399
GH_D13G1015	GH_D06G2179	GH_D04G1541	GH_A11G0461	GH_A13G0298	GH_A03G0300	GH_A11G0826	GH_D09G2598
GH_D13G0146	GH_A11G0855	GH_A02G1182	GH_A07G1794	GH_D01G0154	GH_A05G2695	GH_A05G1433	GH_D04G0261
GH_D05G3236	GH_A12G2592	GH_A08G2099	GH_D05G0851	GH_D01G1411	GH_A10G0646	GH_A12G2815	GH_A01G2503
GH_A13G0378	GH_D02G0429	GH_A01G2203	GH_A07G0580	GH_D12G1684	GH_A08G2603	GH_A12G1140	GH_D12G0609
GH_D10G2640	GH_D07G1758	GH_D05G0252	GH_A08G0229	GH_D01G1311	GH_D13G2149	GH_D05G2295	GH_D10G2122
GH_D05G2626	GH_D06G1923	GH_A09G1516	GH_A07G1173	GH_D02G1469	GH_A04G1396	GH_D01G0209	GH_A12G1981
GH_D10G0367	GH_D06G0274	GH_D07G0815	GH_A10G0781	GH_D12G0878	GH_D10G1130	GH_A07G0350	GH_A09G0444
GH_A02G1659	GH_D07G2518	GH_A03G1743	GH_D02G0474	GH_A04G1533	GH_D13G0811	GH_D04G1470	GH_A07G0176
GH_A02G1756	GH_D05G3550	GH_D01G0277	GH_A09G2653	GH_D06G0196	GH_A09G1665	GH_D13G1352	GH_D11G0086
GH_D11G1765	GH_A01G1162	GH_D05G1028	GH_A05G1739	GH_D05G3535	GH_D02G1451	GH_D12G1341	GH_A13G1769
GH_D09G1703	GH_D08G0684	GH_D06G0923	GH_D01G0530	GH_D11G0343	GH_D09G1625	GH_A01G1101	GH_D05G0123
GH_D11G1144	GH_D05G0196	GH_A09G0289	GH_A12G2993	GH_A04G1374	GH_D01G1728	GH_A09G2000	GH_D09G1089
GH_A11G2803	GH_D08G2170	GH_A13G0482	GH_D11G1002	GH_A07G0866	GH_D03G1713	GH_A10G1687	GH_A08G2793
GH_D05G2344	GH_D05G2463	GH_D02G2348	GH_D05G1070	GH_A11G0509	GH_D10G2061	GH_A05G2275	GH_A12G2055
GH_A13G0095	GH_D11G2213	GH_D08G2025	GH_D08G0617	GH_D09G0451	GH_A02G0747	GH_D13G0383	GH_A11G2378
GH_A07G1431	GH_D05G2481	GH_D07G0105	GH_D10G0426	GH_A10G1415	GH_D06G1907	GH_D06G0372	GH_D01G0469
GH_D07G1558	GH_A05G1217	GH_D05G2656	GH_A09G2564	GH_D12G0801	GH_A06G0061	GH_D11G0472	GH_A02G0431
GH_A07G1715	GH_D13G1367	GH_D13G1516	GH_D05G0161	GH_A02G0787	GH_A07G2578	GH_A07G0799	GH_A11G1314
GH_D08G1870	GH_D11G2235	GH_D02G0357	GH_A05G1599	GH_A09G1921	GH_D09G1473	GH_D11G0236	GH_D03G0360
GH_D08G1652	GH_A03G2075	GH_D13G1495	GH_D10G0941	GH_A03G0520	GH_D11G1977	GH_A06G0066	GH_D11G1348
GH_A03G2077	GH_A01G2059	GH_A01G0385	GH_A11G3321	GH_D08G1689	GH_D01G1975	GH_D11G0707	GH_D05G1750
GH_D12G2202	GH_A07G0559	GH_A10G1177	GH_D11G1481	GH_A03G1868	GH_A12G0179	GH_A07G1978	GH_D05G1123
GH_A09G2350	GH_A11G3345	GH_A03G1296	GH_A06G0541	GH_A11G0450	GH_A05G1056	GH_A04G1689	GH_A11G1163
GH_A07G2159	GH_A02G1440	GH_A11G3670	GH_A08G1416	GH_A04G0368	GH_A13G1344	GH_D03G1142	GH_A11G2870
GH_scaffold3056_objG0001	GH_A09G1071	GH_A05G0161	GH_A10G1627	GH_D13G0274	GH_A13G2308	GH_D04G0095	GH_A03G0356
GH_A06G2142	GH_A10G1889	GH_A04G0928	GH_D03G1476	GH_D05G3216	GH_A05G0253	GH_D12G2925	GH_A06G0396
GH_D02G1511	GH_D09G2064	GH_D02G1264	GH_A05G1174	GH_A05G0205	GH_D05G4052	GH_A08G1891	GH_D09G0074
GH_D09G1105	GH_A10G0759	GH_D13G0383	GH_D10G2589	GH_D05G0727	GH_A03G1657	GH_A08G1836	GH_A02G1628
GH_A09G1230	GH_A04G0319	GH_A11G0422	GH_D06G1815	GH_A11G2524	GH_A05G4288	GH_A05G1301	GH_D12G2594
GH_D01G0074	GH_D13G0146	GH_A11G0815	GH_D03G1263	GH_A05G2009	GH_D11G0846	GH_D04G0508	GH_D01G1726
GH_A13G0681	GH_D11G1405	GH_D08G1879	GH_A06G1771	GH_D04G0842	GH_A01G0771	GH_D06G0100	GH_D12G0679
GH_A09G1303	GH_A03G2281	GH_A10G1408	GH_D01G0816	GH_D05G0924	GH_A03G1033	GH_D12G0501	GH_A13G0214
GH_A10G2159	GH_D02G0013	GH_A06G0810	GH_D09G0427	GH_A01G0779	GH_A05G2539	GH_A05G2635	GH_A09G2215
GH_A03G1103	GH_A07G2612	GH_A09G1223	GH_D04G0727	GH_A07G0216	GH_D07G1373	GH_D06G0867	GH_D07G1653
GH_D02G0886	GH_D03G1628	GH_A06G0101	GH_D10G2471	GH_A10G0015	GH_D13G2055	GH_A06G1595	GH_A06G0573
GH_D05G0203	GH_A07G0119	GH_A11G1825	GH_A08G2647	GH_D12G1457	GH_A04G0164	GH_A01G2068	GH_A06G0204
GH_D03G1511	GH_A08G1918	GH_D03G0089	GH_D07G0786	GH_A02G0791	GH_A08G1517	GH_D09G2028	GH_D12G1810
GH_A13G0680	GH_D08G1469	GH_D12G1998	GH_D05G2071	GH_A08G2327	GH_A05G3296	GH_D01G1026	GH_D05G1926
GH_A13G0804	GH_A09G1695	GH_D10G2822	GH_D03G1747	GH_A13G0486	GH_D09G2312	GH_D08G0819	GH_A08G0866
GH_A09G1223	GH_A09G2483	GH_D01G1566	GH_D12G1895	GH_D07G2259	GH_D05G0602	GH_A12G0596	GH_A06G1277
GH_D01G2377	GH_D02G1636	GH_D01G1798	GH_A05G4364	GH_D04G0976	GH_A13G1899	GH_D02G0797	GH_D05G0775
GH_D07G2157	GH_D07G2242	GH_A08G1410	GH_D07G0138	GH_A03G0556	GH_A12G1952	GH_D11G0552	GH_D01G2356
GH_A01G1910	GH_D11G1027	GH_A09G0180	GH_D09G2583	GH_A09G0716	GH_A12G1750	GH_D11G2785	GH_A07G1754
GH_A07G2064	GH_A05G2803	GH_A09G1065	GH_A03G1562	GH_D09G2289	GH_A11G2410	GH_D06G0224	GH_A13G1381
GH_A02G1218	GH_A10G0924	GH_D12G1413	GH_D01G1859	GH_A11G0268	GH_D13G2466	GH_A05G1399	GH_D07G1827
GH_D08G1685	GH_D12G2360	GH_D08G1478	GH_D13G1484	GH_D05G2862	GH_A11G0699	GH_D08G2825	GH_A07G2238
GH_A12G1191	GH_A02G1745	GH_D05G2275	GH_D06G1010	GH_D04G1742	GH_A05G0652	GH_A01G1292	GH_D03G1698
GH_D02G0076	GH_A08G2364	GH_A12G2393	GH_D01G1753	GH_A05G0444	GH_A11G0008	GH_D07G1865	GH_A07G0799
GH_A02G0090	GH_A05G1455	GH_D05G0566	GH_D05G0457	GH_A12G2136	GH_D05G0914	GH_D13G1669	GH_A04G0950
GH_A02G0291	GH_D05G1936	GH_D04G1271	GH_A07G1387	GH_A10G1386	GH_D02G1838	GH_D03G0345	GH_A08G2116
GH_D10G2471	GH_D08G1341	GH_D07G0278	GH_A06G0665	GH_A07G0092	GH_D09G1731	GH_A11G2550	GH_A02G0109
GH_D09G2041	GH_D01G1303	GH_A06G0341	GH_A01G2210	GH_D12G1794	GH_D02G1877	GH_A05G0895	GH_D13G0131
GH_D05G2409	GH_A05G0724	GH_A08G2829	GH_D10G1564	GH_A11G0999	GH_D12G2744	GH_A05G1163	GH_D13G1652
GH_D01G0485	GH_D11G0922	GH_D05G2125	GH_A06G1137	GH_D08G0543	GH_A12G2658	GH_D01G1956	GH_A11G0543
GH_D12G1390	GH_A13G0303	GH_A06G1081	GH_D04G1938	GH_D03G0192	GH_A04G1120	GH_D07G1705	GH_A11G1593
GH_D01G0723	GH_A05G2426	GH_D05G2860	GH_D08G1632	GH_D09G1870	GH_A05G1840	GH_D03G0780	GH_D06G0615
GH_D06G0079	GH_D01G1381	GH_A03G1287	GH_A06G2298	GH_D11G0096	GH_A08G0062	GH_D10G1695	GH_A05G1679
GH_D05G1384	GH_scaffold22930_objG0001	GH_A12G1764	GH_D02G1724	GH_A10G0343	GH_A13G0863	GH_A05G1655	GH_A11G1000
GH_D11G3648	GH_A10G2412	GH_D09G2168	GH_A05G0641	GH_A01G2088	GH_D09G1711	GH_D09G0129	GH_A12G2944
GH_D06G2357	GH_D05G2657	GH_D09G0400	GH_D07G1313	GH_A05G4030	GH_A12G2254	GH_A11G1225	GH_D01G2391
GH_A13G2399	GH_A10G1631	GH_D09G2094	GH_A06G0843	GH_A05G1008	GH_D03G1694	GH_D06G1671	GH_A10G1787
GH_A11G3184	GH_A03G1172	GH_D05G2927	GH_A03G1563	GH_A01G0165	GH_A06G1420	GH_A12G1901	GH_D08G0421
GH_D08G1191	GH_A10G0432	GH_D06G2239	GH_A11G0091	GH_A11G1724	GH_A13G0520	GH_D06G0261	GH_D11G1172
GH_A06G0099	GH_A06G0725	GH_A11G1641	GH_D02G0730	GH_A13G0829	GH_D12G0989	GH_D04G1109	GH_D11G3458
GH_D06G1574	GH_D13G0792	GH_A13G1454	GH_A08G0056	GH_D04G0454	GH_A04G1727	GH_D02G1639	GH_A01G1276
GH_D05G0876	GH_D09G0141	GH_D06G2079	GH_A05G3567	GH_D02G1671	GH_A12G0680	GH_A03G2420	GH_A06G1428
GH_A13G0536	GH_A10G1571	GH_A08G2617	GH_A12G0666	GH_A05G0486	GH_D12G2065	GH_D01G2189	GH_D07G0592
GH_A05G2608	GH_D08G2771	GH_A04G0491	GH_A02G0121	GH_D02G2254	GH_A01G2293	GH_A01G2021	GH_D12G2065
GH_A01G1932	GH_D05G1074	GH_D12G2970	GH_D04G0054	GH_A01G1289	GH_A09G2631	GH_D08G0521	GH_D04G1664
GH_A07G0037	GH_D10G0802	GH_A05G1295	GH_D07G1774	GH_D03G1736	GH_D03G0274	GH_D05G0027	GH_A12G0228
GH_scaffold19847_objG0001	GH_D06G0409	GH_A11G3326	GH_A03G0930	GH_D06G0468	GH_D04G0244	GH_D11G0020	GH_D04G0841
GH_A11G2523	GH_A01G1651	GH_A01G2087	GH_D01G0347	GH_A03G0781	GH_D07G2181	GH_A02G0100	GH_A01G0805
GH_D09G1624	GH_D09G0240	GH_D06G1690	GH_A02G0389	GH_A13G0860	GH_A08G1970	GH_D03G1778	GH_D06G2082
GH_A05G1963	GH_A02G1696	GH_D12G2728	GH_D05G1680	GH_D12G2449	GH_D01G2429	GH_D04G0679	GH_A05G2554
GH_D01G1104	GH_A05G1225	GH_D06G2237	GH_A05G4068	GH_D08G0733	GH_A06G0940	GH_D02G1236	GH_A02G1991
GH_A10G1428	GH_D12G2889	GH_A05G0685	GH_A08G2580	GH_D11G1089	GH_A09G0917	GH_A05G0095	GH_D11G0691
GH_D08G1172	GH_D09G0175	GH_A11G1253	GH_A13G1093	GH_A05G2561	GH_D08G0342	GH_D09G0704	GH_D10G2692
GH_D04G0665	GH_A08G2379	GH_D11G1968	GH_D09G0626	GH_A04G1081	GH_A13G2438	GH_D01G1993	GH_A02G0699
GH_A11G3118	GH_A01G0494	GH_D10G2132	GH_D03G0012	GH_A11G2510	GH_A06G2043	GH_D02G1011	GH_A01G2038
GH_A10G2233	GH_D06G0006	GH_A09G1057	GH_D04G1247	GH_A04G1088	GH_A02G1292	GH_D12G2752	GH_D02G1489
GH_D08G0708	GH_D01G0787	GH_A01G0438	GH_D06G2237	GH_A12G0065	GH_D10G0133	GH_D05G2173	GH_D08G0611
GH_A07G1757	GH_D11G0951	GH_D06G0588	GH_A10G1784	GH_D11G1741	GH_A05G0547	GH_A12G2622	GH_D11G2218
GH_A12G2186	GH_A08G0127	GH_A03G1754	GH_A05G3762	GH_D13G1722	GH_A09G0019	GH_A08G1431	GH_D09G2198
GH_D11G3630	GH_D01G1001	GH_A03G0394	GH_A13G2433	GH_D11G1697	GH_D12G2901	GH_D08G2680	GH_D05G1656
GH_D13G1503	GH_A05G4103	GH_A05G2438	GH_D12G1647	GH_A07G1847	GH_D11G1123	GH_D12G1558	GH_D08G2631
GH_A11G2963	GH_D04G0573	GH_D06G1887	GH_A06G0650	GH_A12G0635	GH_D12G1642	GH_A02G1880	GH_D10G0382
GH_D01G0768	GH_D05G3798	GH_D02G2104	GH_A10G1724	GH_D03G1776	GH_A12G1883	GH_D11G0292	GH_D03G1692
GH_D01G1257	GH_A10G0615	GH_A08G1211	GH_D05G4096	GH_D08G1902	GH_A12G0878	GH_D11G0837	GH_D09G1183
GH_D13G2305	GH_A12G0141	GH_D07G0241	GH_A11G2226	GH_A03G0509	GH_A05G2153	GH_D11G1868	GH_D10G0553
GH_A09G2464	GH_D08G0335	GH_A09G1381	GH_A06G0182	GH_D07G0431	GH_A01G0386	GH_D02G2559	GH_A11G1895
GH_A12G1896	GH_A10G2145	GH_A11G1247	GH_A12G0302	GH_D13G2550	GH_A05G0044	GH_D09G2574	GH_A13G0893
GH_D10G0548	GH_D10G1597	GH_A12G1970	GH_D11G0697	GH_D12G1624	GH_D07G1200	GH_A06G2274	GH_D10G0013
GH_A02G0194	GH_D07G2123	GH_A04G1115	GH_A05G0311	GH_A02G1427	GH_D11G1783	GH_D10G2268	GH_D03G0334
GH_D13G1713	GH_D05G1532	GH_D08G1334	GH_D02G2409	GH_A05G1825	GH_D01G0022	GH_A05G1834	GH_D07G1198
GH_D05G1302	GH_A05G2666	GH_D12G1566	GH_D13G1009	GH_D02G0713	GH_D07G0986	GH_D13G1624	GH_A02G0070
GH_A03G0483	GH_A05G2176	GH_A12G1871	GH_D04G0176	GH_D07G2240	GH_D11G2285	GH_A11G1951	GH_D07G0654
GH_D11G0868	GH_D05G1364	GH_D06G1793	GH_A02G1890	GH_D12G2049	GH_D02G0757	GH_A03G0149	GH_D06G0940
GH_D12G2078	GH_A05G1487	GH_D13G1877	GH_D11G0345	GH_A05G3863	GH_D13G1575	GH_D08G0814	GH_A01G1502
GH_D04G1165	GH_A02G1576	GH_A05G2635	GH_A06G0615	GH_D05G1096	GH_D07G0351	GH_A12G2357	GH_A08G2276
GH_A05G0621	GH_A09G1143	GH_A13G0810	GH_A11G3609	GH_D11G3659	GH_D08G0817	GH_D12G2763	GH_A11G1948
GH_A09G1881	GH_D12G0554	GH_A02G0169	GH_A09G0035	GH_D13G1680	GH_A05G3763	GH_D02G0192	GH_D01G2166
GH_D06G1870	GH_A13G2612	GH_D06G2212	GH_A02G1542	GH_A05G1102	GH_A11G0965	GH_A09G2402	GH_A11G1284
GH_A02G1739	GH_A01G2038	GH_D06G0065	GH_A11G2997	GH_A01G1112	GH_A09G0641	GH_D11G0329	GH_A01G0951
GH_A04G1475	GH_D08G0811	GH_D04G1600	GH_D01G0303	GH_A03G1351	GH_D10G1503	GH_D02G1626	GH_D05G0595
GH_A12G0093	GH_A07G1117	GH_D06G1440	GH_D10G0630	GH_D05G0569	GH_D13G0101	GH_D02G1667	GH_D05G3948
GH_D07G0698	GH_A02G0576	GH_A08G1591	GH_D05G1264	GH_A10G2609	GH_D01G2011	GH_A08G1927	GH_A05G0698
GH_D05G0964	GH_D05G1474	GH_A12G0387	GH_A09G1507	GH_D09G2331	GH_D02G1541	GH_D01G0919	GH_D09G1632
GH_A12G2618	GH_D09G1841	GH_A12G2309	GH_D12G1894	GH_D02G2035	GH_D12G0547	GH_A07G2172	GH_A01G0644
GH_D08G1724	GH_A08G2324	GH_D03G0206	GH_A11G1782	GH_D05G0420	GH_A09G2228	GH_D05G0057	GH_D05G2012
GH_A11G3570	GH_D05G2245	GH_A11G0174	GH_D11G2011	GH_D10G0938	GH_D03G0060	GH_A01G0900	GH_D03G0254
GH_D05G3952	GH_D11G0161	GH_D08G1856	GH_D11G2229	GH_D11G0545	GH_D02G1288	GH_A05G0828	GH_D11G3713
GH_A05G3236	GH_D02G1807	GH_A13G2357	GH_A07G1646	GH_D12G1849	GH_A09G2241	GH_D13G0734	GH_D05G2302
GH_A12G0816	GH_D07G1372	GH_A07G1457	GH_A12G0438	GH_A09G0728	GH_A06G1710	GH_D08G2004	GH_D11G0697
GH_D13G0718	GH_A05G0751	GH_D03G1578	GH_D11G2505	GH_A12G0819	GH_D02G1566	GH_A10G1617	GH_A13G0112
GH_A03G1375	GH_A01G0511	GH_D05G2504	GH_A03G2076	GH_A07G2160	GH_A12G1860	GH_D05G2038	GH_D05G3969
GH_D12G1438	GH_A05G2359	GH_D05G0768	GH_A05G0646	GH_D09G1984	GH_A05G3024	GH_A10G2419	GH_D02G1901
GH_D01G1633	GH_A05G4030	GH_D02G1408	GH_A11G0241	GH_A06G0465	GH_D03G1818	GH_D11G2968	GH_D07G0443
GH_A06G0018	GH_D11G1505	GH_D09G0989	GH_A04G1395	GH_D13G2576	GH_D02G1870	GH_A05G0212	GH_D11G3754
GH_D08G2683	GH_A09G1921	GH_D11G0063	GH_A11G3455	GH_A12G0639	GH_D09G1031	GH_D07G1111	GH_D02G1563
GH_D11G2970	GH_A12G2220	GH_A07G2409	GH_A08G2554	GH_D05G1125	GH_A11G0788	GH_A12G2808	GH_D11G1428
GH_A10G1626	GH_D08G0289	GH_D06G1459	GH_A10G1914	GH_D11G1654	GH_A06G1856	GH_A08G1196	GH_A10G2024
GH_D09G1786	GH_A07G2361	GH_D12G0678	GH_D03G1411	GH_D02G0224	GH_D02G2325	GH_D11G1215	GH_D04G1120
GH_A11G3407	GH_D05G1182	GH_D09G2340	GH_D05G3924	GH_D06G1152	GH_D12G0731	GH_A03G0194	GH_D11G2602
GH_A02G0195	GH_A01G2197	GH_A10G1542	GH_A09G0943	GH_D12G1156	GH_D03G0256	GH_A07G2264	GH_A04G0757
GH_A11G1884	GH_D07G2082	GH_A13G2171	GH_A13G0864	GH_D04G0803	GH_D05G0633	GH_D12G0956	GH_D04G0645
GH_D05G2329	GH_A01G1076	GH_A08G2623	GH_A11G0618	GH_D06G1262	GH_A11G0363	GH_D05G2813	GH_D03G1443
GH_D11G0779	GH_A07G0087	GH_D04G0739	GH_A05G0921	GH_A06G1737	GH_D08G0281	GH_D06G0856	GH_D13G1859
GH_A03G1965	GH_D04G1262	GH_D05G2796	GH_D01G0561	GH_A07G0122	GH_A07G2352	GH_D11G1929	GH_D05G2942
GH_D07G2500	GH_D01G0165	GH_D08G2473	GH_A13G2456	GH_D10G2377	GH_D08G2438	GH_A12G2934	GH_A10G1797
GH_A05G1505	GH_A08G0303	GH_D11G0755	GH_A11G0016	GH_A01G2196	GH_A04G1053	GH_D07G2048	GH_A05G3238
GH_D06G0352	GH_A13G0386	GH_D05G0656	GH_A05G0375	GH_D06G1770	GH_D13G0761	GH_A09G0425	GH_A11G0640
GH_D12G2751	GH_D11G1746	GH_D12G0467	GH_A09G2246	GH_D05G0153	GH_D06G0219	GH_A06G0796	GH_D07G0821
GH_scaffold6167_objG0001	GH_D13G0443	GH_D11G2031	GH_A10G2651	GH_D08G1666	GH_D06G0078	GH_D06G1622	GH_A03G0552
GH_A01G2260	GH_D11G0130	GH_D11G1280	GH_A11G1491	GH_D12G0294	GH_A06G2174	GH_A01G0641	GH_A11G1395
GH_A05G1893	GH_A10G0360	GH_D10G0618	GH_D10G2690	GH_A08G1773	GH_D05G3173	GH_A01G1337	GH_A11G2524
GH_A08G2865	GH_D06G0880	GH_D02G2602	GH_A12G2761	GH_A12G0556	GH_A11G2320	GH_D12G1760	GH_A12G0984
GH_A05G1120	GH_A09G1922	GH_D04G1420	GH_D06G2143	GH_D09G1125	GH_D03G0265	GH_A01G0216	GH_A06G0885
GH_A11G1886	GH_A07G0235	GH_D04G0922	GH_A09G0016	GH_D13G1581	GH_A01G0364	GH_D02G0314	GH_D12G2681
GH_D10G1572	GH_D08G1334	GH_D13G2001	GH_A09G1720	GH_D05G2519	GH_A05G2233	GH_D06G2400	GH_A05G3128
GH_A12G0430	GH_D09G1521	GH_D06G1867	GH_A09G2323	GH_A05G1602	GH_D10G1284	GH_D10G1752	GH_A10G0594
GH_D10G2347	GH_D07G2195	GH_D02G1357	GH_D05G3879	GH_A07G1119	GH_D08G2175	GH_D13G2534	GH_A11G3746
GH_A01G2104	GH_D05G1027	GH_D08G2256	GH_A11G1307	GH_A03G2339	GH_A05G1299	GH_A08G0265	GH_D05G2361
GH_D02G0151	GH_D07G1976	GH_A12G1842	GH_D04G0314	GH_D02G2507	GH_A05G2091	GH_D11G0104	GH_A03G1169
GH_A01G2385	GH_A07G2366	GH_D02G2271	GH_D09G0513	GH_A01G1017	GH_A01G1162	GH_D12G0871	GH_D12G0764
GH_D06G0277	GH_D10G2140	GH_A05G0629	GH_A07G1867	GH_D08G1695	GH_D12G2682	GH_A12G0036	GH_D13G2331
GH_D11G1838	GH_D11G0816	GH_D09G2404	GH_D11G2049	GH_A05G1647	GH_D10G2355	GH_D08G0760	GH_A02G1816
GH_A05G0425	GH_D05G2099	GH_A03G2259	GH_A11G0622	GH_A13G0910	GH_D04G1403	GH_D08G1250	GH_D07G0745
GH_D06G0212	GH_A10G2664	GH_D10G0477	GH_D11G0641	GH_A11G1801	GH_A07G0344	GH_D09G1261	GH_A11G0713
GH_D10G2233	GH_D08G2068	GH_D05G1852	GH_A11G0870	GH_D05G2130	GH_D07G1351	GH_D12G1346	GH_A06G0289
GH_D11G1560	GH_A09G1507	GH_D02G0210	GH_A11G0846	GH_D11G1103	GH_D06G0460	GH_A08G0676	GH_D05G4056
GH_A07G1291	GH_D05G3276	GH_D11G2422	GH_D13G0161	GH_D13G1454	GH_D03G1408	GH_D03G1210	GH_D08G1412
GH_A07G2521	GH_A10G2456	GH_A03G2366	GH_D13G1696	GH_A09G0847	GH_A10G0977	GH_A06G0116	GH_D09G0979
GH_D08G1778	GH_D09G1778	GH_A05G0633	GH_A11G2464	GH_D07G0099	GH_A08G2688	GH_D12G1358	GH_D05G2204
GH_A06G0644	GH_A06G1902	GH_A11G2832	GH_D03G1377	GH_A05G0137	GH_D09G0640	GH_A06G2098	GH_A05G3654
GH_D07G2572	GH_A03G1648	GH_D02G2091	GH_A11G1011	GH_A01G1597	GH_A06G0231	GH_D07G2185	GH_A13G2174
GH_D02G0312	GH_D09G1415	GH_A07G1007	GH_A09G1284	GH_D07G0434	GH_A01G2043	GH_D11G0569	GH_D03G1844
GH_A02G0699	GH_D11G1311	GH_A11G1826	GH_A05G0400	GH_A11G3688	GH_D07G0802	GH_D05G2383	GH_D13G0888
GH_D09G1666	GH_D08G1137	GH_D04G1744	GH_D06G2364	GH_D03G0031	GH_D09G1169	GH_D02G0156	GH_A12G1561
GH_A12G2800	GH_D07G1153	GH_D02G2455	GH_D01G0012	GH_D11G0627	GH_D02G1542	GH_D08G2848	GH_D02G0717
GH_A10G0591	GH_A05G3458	GH_D12G0629	GH_D05G2226	GH_D02G2411	GH_D09G2160	GH_A12G1948	GH_A07G1772
GH_D11G1957	GH_A01G0012		GH_D03G0014	GH_A09G2505	GH_D08G2272	GH_D06G0165	GH_D12G0239
GH_D06G0470	GH_A09G1835		GH_A02G1902	GH_D05G2256	GH_A13G1597	GH_A09G0926	GH_D10G1811
GH_A07G1506	GH_A12G2945		GH_D06G0310	GH_D03G1718	GH_A11G0616	GH_D03G1614	GH_D05G1235
GH_A06G0029	GH_A09G0143		GH_A11G2182	GH_A09G0904	GH_D12G1727	GH_D05G2067	GH_D08G0160
GH_D11G2923	GH_D01G2343		GH_D09G2248	GH_D01G0786	GH_D01G0267	GH_A13G1386	GH_A11G2927
GH_A02G1149	GH_D05G2427		GH_D04G1377	GH_A03G2338	GH_D11G1352	GH_A09G2715	GH_D08G1684
GH_A02G0250	GH_D10G0133		GH_A07G2240	GH_D01G0657	GH_A09G1802	GH_D07G0994	GH_D13G1690
GH_A01G0415	GH_A03G0310		GH_D09G2565	GH_D11G3201	GH_A09G1731	GH_A10G0347	GH_D11G3034
GH_A07G1104	GH_D09G1706		GH_A05G1039	GH_A10G0570	GH_D11G0392	GH_A01G1184	GH_D05G0151
GH_D11G0505	GH_D10G0536		GH_D06G1803	GH_D07G1096	GH_A06G0132	GH_A03G0923	GH_D05G3814
GH_A08G1994	GH_A08G1323		GH_D05G1701	GH_D13G0572	GH_A09G1610	GH_D05G0795	GH_A07G0668
GH_A06G2005	GH_A12G1427		GH_A12G1338	GH_D13G2196	GH_D04G1731	GH_A05G4253	GH_A05G0462
GH_D02G1372	GH_D05G1689		GH_D07G1331	GH_A05G2204	GH_D12G1643	GH_A11G3677	GH_A08G0062
GH_D12G0237	GH_D10G0480		GH_A01G2251	GH_D02G0078	GH_D03G1232	GH_D10G0541	GH_A06G1662
GH_A02G0604	GH_A12G2585		GH_A10G0209	GH_A04G1483	GH_D09G0222	GH_A12G0021	GH_D04G0879
GH_A08G1934	GH_A03G1640		GH_D05G2328	GH_D08G1232	GH_A05G1174	GH_D04G0151	GH_D05G2155
GH_D07G2185	GH_D08G1390		GH_A13G2485	GH_A05G3964	GH_A12G1687	GH_A01G1591	GH_D06G1472
GH_A04G1213	GH_D12G2346		GH_D01G1205	GH_A05G2828	GH_A12G2608	GH_D07G0443	GH_A03G0857
GH_D04G1658	GH_D06G0045		GH_D09G2496	GH_A07G0434	GH_D12G0801	GH_D08G2046	GH_A13G1702
GH_D07G1262	GH_A10G0374		GH_A09G0893	GH_A13G1521	GH_D10G2546	GH_A06G1642	GH_A07G1344
GH_A03G0140	GH_A07G1582		GH_A07G0653	GH_D02G0409	GH_D08G1168	GH_D08G2830	GH_D06G1818
GH_D01G2213	GH_D08G1435		GH_D07G2432	GH_D07G0437	GH_D08G1135	GH_A07G0017	GH_D07G1336
GH_D05G1889	GH_D01G1092		GH_A09G2553	GH_A01G1592	GH_A12G1300	GH_D07G2176	GH_D09G0991
GH_D02G1460	GH_D13G0697		GH_D07G1302	GH_A05G0798	GH_A11G1906	GH_A07G1393	GH_A05G3836
GH_D13G2290	GH_A08G2821		GH_A09G1844	GH_A08G2040	GH_D03G1434	GH_D09G1360	GH_D05G2510
GH_A10G0972	GH_A12G2598		GH_A03G0381	GH_A10G0396	GH_D13G0959	GH_A13G0332	GH_D02G0104
GH_A03G1439	GH_D13G0889		GH_A07G1499	GH_D02G1669	GH_A12G1375	GH_D11G3275	GH_A01G0621
GH_D04G1130	GH_A11G1116		GH_A12G1818	GH_D03G1887	GH_D05G2373	GH_A10G1498	GH_D11G0571
GH_A07G2482	GH_A05G0329		GH_D08G2762	GH_D08G1012	GH_D01G0594	GH_D12G2779	GH_D02G1082
GH_D11G2980	GH_A02G1547		GH_A09G1574	GH_D07G0207	GH_D07G0381	GH_D03G0763	GH_A03G0622
GH_D04G0473	GH_D13G1009		GH_D08G1960	GH_D03G1354	GH_D04G1308	GH_A12G1024	GH_D10G1524
GH_D08G2387	GH_D06G0690		GH_D05G3289	GH_D09G2402	GH_D01G1433	GH_A11G1870	GH_D11G2839
GH_A07G0265	GH_A11G0520		GH_A13G0871	GH_A08G1781	GH_A03G0512	GH_D09G0017	GH_D09G2511
GH_D05G1368	GH_D11G2449		GH_A02G1732	GH_A08G2134	GH_A10G1864	GH_A05G2689	GH_D04G1604
GH_D05G3809	GH_A02G1541		GH_A08G2184	GH_A02G0394	GH_A09G0805	GH_A11G0588	GH_A05G2822
GH_A09G2022	GH_D11G0034		GH_A11G0356	GH_D05G0238	GH_A07G0743	GH_D05G0505	GH_A06G1577
GH_A06G1298	GH_A04G1391		GH_D04G0552	GH_D07G1351	GH_A11G1988	GH_A01G0602	GH_D04G1418
GH_D04G1207	GH_D06G1190		GH_A10G0709	GH_A05G2244	GH_D09G1105	GH_A05G3852	GH_D04G1105
GH_A06G0198	GH_D10G1044		GH_D05G0164	GH_A11G0121	GH_D04G1356	GH_D11G2219	GH_A01G2225
GH_D08G0990	GH_D12G1964		GH_D10G0025	GH_D05G1922	GH_D10G0668	GH_D13G0892	GH_D10G2305
GH_D10G0265	GH_D11G1499		GH_A07G1621	GH_A09G1776	GH_A07G1847	GH_D08G1619	GH_D12G1198
GH_D07G2095	GH_D09G0285		GH_A13G2475	GH_D01G2045	GH_A11G0343	GH_D04G0496	GH_A09G0111
GH_A10G2294	GH_D13G1762		GH_D12G0239	GH_A03G2261	GH_D02G0735	GH_A10G0530	GH_A01G1973
GH_A09G1710	GH_A13G2605		GH_D01G1418	GH_A13G1779	GH_A07G1376	GH_A03G1351	GH_A06G0627
GH_D02G1116	GH_A08G2713		GH_A13G0338	GH_D02G0451	GH_A07G0767	GH_A03G1803	GH_D01G2362
GH_D02G2068	GH_A02G1085		GH_D07G2537	GH_A07G0324	GH_A05G3562	GH_A11G2090	GH_D13G2107
GH_D07G1856	GH_D05G0401		GH_D12G0374	GH_A04G0026	GH_D12G0689	GH_A05G1281	GH_A13G1621
GH_D05G1721	GH_A06G1508		GH_D06G1061	GH_A11G0976	GH_A01G1579	GH_A02G2022	GH_D03G1438
GH_A05G2228	GH_D11G3046		GH_D07G0235	GH_A12G2438	GH_A09G1986	GH_A06G0988	GH_A01G0254
GH_A11G2849	GH_A04G0585		GH_D10G0648	GH_D08G1306	GH_D08G2087	GH_A03G0221	GH_A12G1478
GH_A10G2644	GH_D03G0521		GH_D11G3443	GH_A13G1923	GH_D06G1615	GH_A07G2362	GH_A02G0732
GH_A02G1351	GH_A09G2505		GH_A03G1422	GH_A10G0159	GH_A04G0607	GH_A11G0544	GH_A04G1734
GH_A11G0287	GH_D02G2158		GH_D09G1613	GH_D12G1511	GH_A11G0238	GH_D12G0545	GH_D08G0756
GH_A05G0070	GH_A02G0372		GH_D12G1310	GH_D07G0040	GH_A05G0056	GH_D05G1200	GH_D12G0965
GH_D08G1684	GH_D12G0202		GH_D05G4042	GH_A06G2277	GH_A11G2338	GH_A09G1724	GH_D09G0547
GH_D05G3657	GH_D02G2389		GH_D06G1824	GH_D13G0474	GH_D05G1747	GH_D01G0816	GH_D03G0672
GH_A05G2884	GH_D11G0467		GH_D05G0359	GH_A11G3120	GH_A12G0491	GH_D04G0675	GH_A05G3861
GH_D11G0545	GH_A05G2086		GH_D11G0130	GH_A13G1829	GH_D04G0999	GH_D06G0407	GH_D09G1545
GH_A12G1364	GH_A07G0153		GH_D12G0665	GH_D02G1966	GH_A11G2313	GH_D13G1566	GH_D11G3588
GH_A01G0077	GH_A05G2485		GH_D03G0759	GH_D04G2108	GH_D10G2257	GH_D05G2272	GH_A04G1078
GH_D05G3150	GH_A10G1634		GH_A06G0052	GH_A02G1982	GH_A01G0032	GH_D02G1254	GH_A13G2071
GH_D02G1406	GH_A13G2415		GH_D11G0413	GH_D09G1640	GH_D12G2579	GH_A13G1597	GH_A09G1909
GH_A11G1964	GH_A04G0220		GH_A01G2491	GH_D04G1880	GH_A02G0603	GH_D09G1499	GH_D05G0767
GH_A05G0313	GH_A09G1122		GH_D09G2434	GH_A06G0235	GH_A04G1715	GH_D05G2153	GH_A06G0240
GH_A05G2114	GH_A05G3625		GH_A05G1031	GH_A10G1723	GH_A10G1502	GH_D13G0805	GH_A06G0461
GH_A10G2002	GH_A02G0984		GH_A12G1890	GH_A11G2637	GH_A02G1026	GH_D01G2011	GH_D05G0178
GH_D01G0946	GH_A13G2019		GH_A08G1964	GH_D08G2306	GH_D04G0095	GH_A08G2076	GH_D13G1936
GH_A08G0486	GH_A10G0137		GH_A01G2393	GH_D10G0370	GH_A05G3917	GH_D03G1934	GH_A04G0390
GH_D08G1754	GH_D02G2365		GH_A03G0133	GH_A07G1491	GH_A13G0454	GH_A06G0046	GH_D02G2447
GH_D01G1808	GH_D07G0327		GH_A13G0277	GH_A10G2474	GH_D05G0951	GH_A08G2679	GH_A09G0841
GH_A09G0178	GH_A04G0964		GH_A06G1007	GH_D11G1272	GH_D10G1248	GH_D11G0107	GH_A05G1083
GH_A10G1359	GH_A03G0443		GH_A10G1058	GH_A11G0094	GH_A02G0619	GH_A05G1692	GH_D13G0224
GH_A12G0149	GH_A02G0109		GH_A11G2510	GH_A08G1780	GH_A05G1108	GH_A10G0589	GH_A12G2267
GH_A05G3575	GH_D03G1006		GH_D08G1650	GH_A09G0120	GH_A09G2498	GH_A10G0646	GH_A06G1694
GH_A07G0733	GH_A03G0871		GH_A03G1637	GH_A10G1973	GH_D02G2450	GH_D05G0980	GH_A09G2622
GH_A13G1031	GH_D01G1566		GH_A13G0364	GH_D05G0653	GH_A10G1963	GH_A03G1640	GH_D05G0452
GH_A08G2688	GH_A07G2617		GH_A09G2397	GH_D08G2123	GH_A10G2225	GH_A11G0775	GH_D09G0606
GH_D07G1329	GH_D11G1196		GH_D02G1526	GH_D08G2647	GH_A08G0268	GH_D06G1564	GH_D10G1568
GH_D07G2449	GH_D11G1662		GH_A06G1733	GH_D11G2967	GH_A05G3971	GH_D04G0939	GH_A09G1927
GH_D05G0316	GH_A11G1479		GH_A12G1250	GH_A03G1219	GH_A01G1655	GH_D08G1813	GH_A05G4367
GH_D12G2674	GH_A02G1621		GH_D05G2130	GH_D01G1922	GH_D10G0172	GH_D02G0323	GH_D06G0241
GH_D11G1201	GH_D03G0089		GH_D06G0837	GH_A10G0325	GH_A03G1515	GH_A12G0175	GH_A09G2113
GH_D12G2325	GH_A05G2525		GH_D03G0389	GH_D06G1002	GH_D13G1845	GH_A05G2352	GH_D11G2669
GH_D03G1299	GH_D01G0669		GH_D01G0291	GH_A05G0731	GH_D05G2202	GH_A04G1170	GH_D08G0521
GH_A06G1804	GH_A11G1364		GH_D12G0616	GH_A05G2804	GH_D03G0881	GH_A02G0055	GH_A10G1481
GH_D09G0501	GH_D04G1561		GH_D08G1109	GH_D10G1957	GH_A10G0319	GH_A05G2190	GH_A11G3275
GH_A06G1886	GH_A07G1457		GH_A08G1313	GH_A13G0363	GH_D09G2234	GH_A02G0840	GH_D04G1080
GH_D13G1115	GH_A05G1582		GH_A05G0990	GH_D12G2781	GH_A12G0989	GH_A07G1139	GH_A05G0401
GH_D08G0625	GH_A12G1280		GH_A10G1293	GH_D08G0281	GH_D01G0778	GH_D09G2543	GH_A10G0418
GH_D07G1377	GH_D09G0318		GH_D05G2070	GH_A11G2023	GH_D04G1311	GH_A09G2353	GH_D07G2056
GH_A05G0325	GH_D05G0695		GH_A12G2265	GH_D05G0338	GH_A03G1740	GH_A05G3781	GH_D13G1445
GH_A10G0773	GH_D10G1187		GH_A13G1172	GH_D02G0800	GH_D08G0772	GH_D07G0751	GH_A09G0337
GH_D10G1840	GH_A02G1790		GH_D05G0723	GH_A04G0011	GH_A01G0310	GH_D06G0242	GH_D05G2287
GH_D13G1214	GH_D07G0645		GH_D13G1492	GH_A01G1737	GH_A10G2080	GH_A12G1831	GH_D05G3825
GH_D11G2983	GH_D05G1510		GH_A09G1471	GH_A01G1278	GH_D08G1505	GH_A12G0244	GH_D02G0463
GH_A11G0733	GH_D05G1887		GH_D11G0499	GH_D07G1809	GH_D05G2043	GH_D02G0228	GH_A03G0032
GH_D03G1592	GH_A05G3900		GH_A03G0602	GH_A01G1076	GH_A05G3128	GH_A12G2691	GH_D13G0392
GH_A11G1123	GH_A13G1309		GH_A11G1095	GH_A05G3751	GH_D11G0905	GH_D06G0724	GH_A01G0661
GH_D09G0641	GH_D08G0086		GH_D03G1673	GH_A12G0909	GH_D08G0210	GH_A05G1746	GH_D03G1856
GH_A07G1530	GH_A12G1402		GH_D12G0113	GH_A08G2169	GH_D10G0083	GH_D10G1500	GH_A06G1774
GH_D10G2751	GH_A02G0508		GH_A06G1747	GH_A10G0172	GH_A13G2166	GH_D06G2317	GH_D05G1955
GH_D09G0733	GH_A12G0739		GH_A01G0868	GH_D13G0275	GH_A07G0923	GH_A04G0036	GH_A12G0028
GH_A13G1759	GH_D05G1139		GH_A09G2145	GH_D04G2083	GH_A11G1964	GH_D03G0011	GH_D07G1428
GH_A05G3327	GH_A12G0099		GH_A08G2637	GH_D01G1730	GH_D12G1937	GH_D05G0542	GH_A01G2385
GH_D12G1971	GH_A09G1554		GH_D11G3440	GH_D11G2354	GH_A12G2895	GH_D12G1937	GH_D05G0558
GH_A09G2633	GH_D12G1784		GH_D11G3254	GH_D07G1193	GH_A08G1373	GH_A05G2491	GH_D05G2286
GH_D01G2064	GH_D05G1848		GH_D05G1720	GH_D05G1680	GH_A06G0696	GH_D13G1560	GH_D06G0415
GH_D11G1042	GH_A11G0263		GH_A08G1155	GH_A03G0038	GH_A12G1972	GH_A05G0593	GH_D03G1887
GH_A03G1130	GH_A05G1833		GH_A11G3737	GH_D09G0336	GH_D10G1822	GH_A08G2719	GH_A13G0224
GH_A12G1882	GH_D05G1457		GH_D05G0247	GH_A12G2186	GH_A07G0267	GH_A08G2546	GH_A05G0827
GH_A09G1680	GH_D06G0411		GH_A01G0799	GH_D08G2049	GH_D06G0134	GH_D08G2586	GH_D08G1904
GH_A01G0211	GH_D08G2346		GH_A07G0329	GH_A03G1056	GH_A02G0833	GH_A12G0488	GH_A08G1919
GH_A12G0770	GH_D04G1525		GH_A13G2406	GH_A03G2103	GH_D11G2111	GH_D06G0710	GH_D04G0679
GH_D09G2429	GH_A12G1890		GH_D11G0135	GH_D13G0862	GH_A03G0351	GH_D06G0337	GH_A06G1926
GH_D12G1017	GH_D12G2967		GH_D02G1645	GH_D01G0022	GH_A12G2959	GH_A09G0515	GH_A07G1047
GH_A05G3128	GH_D05G2821		GH_D12G1519	GH_A13G0423	GH_A07G2394	GH_D03G1571	GH_D10G2343
GH_A10G0075	GH_D07G0149		GH_A13G2159	GH_A11G2268	GH_A03G0310	GH_A05G1400	GH_D01G0199
GH_D06G2213	GH_A01G0127		GH_D11G1301	GH_D04G0569	GH_D10G0297	GH_D13G0152	GH_D05G0696
GH_A03G1795	GH_D05G3382		GH_D13G1835	GH_A12G0257	GH_A11G1284	GH_D05G1841	GH_D01G0357
GH_A02G1347	GH_D07G0541		GH_A03G2023	GH_D10G0440	GH_D07G0808	GH_D04G0841	GH_A10G1988
GH_D06G1938	GH_D05G2275		GH_A12G0786	GH_D10G1817	GH_D13G1835	GH_A05G3713	GH_D09G0380
GH_A07G1719	GH_D02G0229		GH_A13G0027	GH_D10G0444	GH_D03G0165	GH_A03G0988	GH_A09G1249
GH_D03G1816	GH_A06G2312		GH_A12G0811	GH_D05G1933	GH_D05G2115	GH_D03G1678	GH_A12G1708
GH_D07G1893	GH_D04G0785		GH_D12G2614	GH_D09G1728	GH_A07G0694	GH_A01G1975	GH_D07G2376
GH_A12G1973	GH_D11G0400		GH_D07G1957	GH_D08G1638	GH_D09G2511	GH_A09G2661	GH_D10G2665
GH_D10G0713	GH_D12G2919		GH_A01G2379	GH_D03G1719	GH_A07G0793	GH_A07G0591	GH_D12G1919
GH_D04G0410	GH_A05G4209		GH_A04G1112	GH_A08G0132	GH_D06G2352	GH_A05G4367	GH_A12G1707
GH_D03G0061	GH_A06G0358		GH_A07G0943	GH_D13G1193	GH_A05G0349	GH_D08G0226	GH_A03G0641
GH_D06G0668	GH_A05G4139		GH_A10G1383	GH_D05G2671	GH_A07G2469	GH_D10G2517	GH_D07G0703
GH_A04G1364	GH_D11G1984		GH_D09G0628	GH_A03G1339	GH_A09G2198	GH_D03G0087	GH_D12G2389
GH_A05G3807	GH_A07G1680		GH_A01G0513	GH_A05G3963	GH_D01G2123	GH_D12G1774	GH_D11G3025
GH_A06G0824	GH_A07G2457		GH_A05G2632	GH_A09G1379	GH_D04G0138	GH_A02G1996	GH_A10G0290
GH_A11G3728	GH_A04G1426		GH_A11G2269	GH_A11G3087	GH_D10G0873	GH_A12G2487	GH_A06G0258
GH_D04G0259	GH_D06G1548		GH_D03G1827	GH_D04G1974	GH_A05G3729	GH_D04G0811	GH_D04G1976
GH_D12G0618	GH_D10G2688		GH_D05G1493	GH_D05G0411	GH_A03G1200	GH_D12G1991	GH_A05G2654
GH_D06G1920	GH_A03G1515		GH_A01G0161	GH_scaffold1185_objG0001	GH_A12G2105	GH_D13G0256	GH_A13G1076
GH_A02G0690	GH_A07G0498		GH_A11G1919	GH_D13G2464	GH_D10G0298	GH_D08G0793	GH_D02G1283
GH_A13G1762	GH_A03G1407		GH_D02G1889	GH_D03G0962	GH_A13G0409	GH_A03G1468	GH_D09G0733
GH_D08G0965	GH_A05G0802		GH_A10G1614	GH_D05G2463	GH_A09G1079	GH_A06G0645	GH_D09G2149
GH_D08G0154	GH_D07G2157		GH_D06G0482	GH_A13G0494	GH_D12G2178	GH_A12G1464	GH_D08G1233
GH_D12G0033	GH_A10G1611		GH_A11G2599	GH_D03G1617	GH_A02G1598	GH_D13G2005	GH_A07G1302
GH_A10G0615	GH_A09G0781		GH_A04G0704	GH_D10G1447	GH_A10G2026	GH_D04G2012	GH_D03G0175
GH_D04G0738	GH_A11G2233		GH_D12G2082	GH_A07G0132	GH_A04G1465	GH_D11G1202	GH_D07G2195
GH_D11G1112	GH_D05G3814		GH_A11G3678	GH_D08G2287	GH_D12G1387	GH_A07G0727	GH_A11G2587
GH_D09G2171	GH_A06G0362		GH_A12G2356	GH_D01G0884	GH_D07G0992	GH_D09G2151	GH_D11G2575
GH_D08G2428	GH_D02G2249		GH_A05G4359	GH_D01G1018	GH_A05G1584	GH_D03G0934	GH_A02G1975
GH_A11G0586	GH_A09G1715		GH_D11G3135	GH_A09G2129	GH_D04G1431	GH_D13G2350	GH_D11G2956
GH_D07G1537	GH_D10G1447		GH_D06G0118	GH_A07G2568	GH_D07G1748	GH_D01G1371	GH_D10G2347
GH_D05G1115	GH_A08G2236		GH_A02G0800	GH_D06G1478	GH_D02G1804	GH_A10G1064	GH_A03G1063
GH_D07G2336	GH_A13G1517		GH_D13G0830	GH_D09G2546	GH_D05G1449	GH_D09G1554	GH_A12G2464
GH_D06G0112	GH_A06G1591		GH_A13G2101	GH_D04G1112	GH_A11G1649	GH_D01G1083	GH_A13G0595
GH_D13G0408	GH_A10G2377		GH_D05G1125	GH_D11G2993	GH_D01G2494	GH_D12G1663	GH_D03G1657
GH_A09G1150	GH_A07G2467		GH_A11G1408	GH_A11G2552	GH_A06G0982	GH_D05G2119	GH_D13G2167
GH_D09G0380	GH_A12G0132		GH_A12G0685	GH_D04G1384	GH_A10G0518	GH_D11G3144	GH_D09G1028
GH_A09G1563	GH_A03G1497		GH_D05G1536	GH_D07G2415	GH_D09G2358	GH_A09G1177	GH_D07G0120
GH_D06G2176	GH_A09G1883		GH_D06G1214	GH_D06G0049	GH_A12G2618	GH_D05G0951	GH_A04G1142
GH_A02G1409	GH_D06G0435		GH_D11G2820	GH_D08G0688	GH_D12G2919	GH_A09G1696	GH_D02G0677
GH_D12G1083	GH_A07G1291		GH_A06G2248	GH_A12G1694	GH_D10G2644	GH_D02G1058	GH_D12G2816
GH_D12G0956	GH_D13G2001		GH_D05G1625	GH_A07G0431	GH_A12G0292	GH_A03G1416	GH_D07G1213
GH_D09G2383	GH_D03G1670		GH_D08G0051	GH_A01G2473	GH_A12G0402	GH_D03G1624	GH_A04G1259
GH_D06G2389	GH_D05G1632		GH_D11G3226	GH_A05G4200	GH_A03G0371	GH_A03G0587	GH_A12G2835
GH_D12G2586	GH_D05G2135		GH_A10G1947	GH_A10G1866	GH_A12G2419	GH_D05G0805	GH_D12G2631
GH_A13G1664	GH_D06G1158		GH_D06G0668	GH_D08G2798	GH_A06G2268	GH_A03G2261	GH_A03G0626
GH_A08G1199	GH_D01G0197		GH_A06G0900	GH_A06G0665	GH_D13G2393	GH_D09G2160	GH_A09G2314
GH_D05G2510	GH_A13G2570		GH_A12G2464	GH_D02G0294	GH_D01G1019	GH_A10G1968	GH_D02G0843
GH_A11G1128	GH_D05G2169		GH_A10G0634	GH_D06G0265	GH_D13G1599	GH_A02G1771	GH_A06G1919
GH_D07G0839	GH_D11G0832		GH_A09G1690	GH_D07G0896	GH_D05G4063	GH_A05G3486	GH_A12G0230
GH_A03G1168	GH_D11G0092		GH_A11G1712	GH_A12G0421	GH_D02G2317	GH_D11G1897	GH_D11G3385
GH_A12G0232	GH_A09G1933		GH_D11G2668	GH_D05G2675	GH_D08G0638	GH_D07G1615	GH_D08G0324
GH_A11G0933	GH_A12G1251		GH_D12G2714	GH_D07G0149	GH_D11G3681	GH_A11G1593	GH_A06G0880
GH_D05G1660	GH_A02G1802		GH_A13G1974	GH_D10G0224	GH_D02G0871	GH_D01G1247	GH_A08G2454
GH_A12G2715	GH_A12G2305		GH_D08G1598	GH_D05G1782	GH_D05G1627	GH_D12G0995	GH_A08G2724
GH_A12G1902	GH_D07G1251		GH_D03G1687	GH_D05G1650	GH_D07G0702	GH_A03G0400	GH_A07G1668
GH_D08G0247	GH_A09G0279		GH_D11G3313	GH_A04G0657	GH_A08G0153	GH_A11G0452	GH_A11G2019
GH_A05G4027	GH_A02G0326		GH_D04G1375	GH_D02G0824	GH_D10G0702	GH_A07G2578	GH_D05G1432
GH_D04G0151	GH_A08G2378		GH_A11G1161	GH_D05G2373	GH_D02G2245	GH_A02G0347	GH_D10G0381
GH_D03G0030	GH_A07G1406		GH_D06G0688	GH_D12G0933	GH_D06G1870	GH_D02G0715	GH_D12G2421
GH_A01G0870	GH_D05G2927		GH_A05G1662	GH_D02G0806	GH_D06G2239	GH_D12G0105	GH_D05G1480
GH_A03G0857	GH_D02G2025		GH_A01G1782	GH_D07G0194	GH_D05G0803	GH_A10G1631	GH_D12G1449
[truncated: 12,861 more rows]

## Sheet: Hai7124
Table S5 Gene lists of differentially expressed genes between adjacent time points in Hai7124
-3 DPA vs -1 DPA	-1 DPA vs 0 DPA	0 DPA vs 1 DPA	1 DPA vs 3 DPA	3 DPA vs 5 DPA	5 DPA vs 10 DPA	10 DPA vs 15 DPA	15 DPA vs 20 DPA	20 DPA vs 25 DPA
GH_A03G1118	GH_A03G2066	GH_A03G0725	GH_A01G1104	GH_A01G2295	GH_D05G4006	GH_D12G0988	GH_A01G2441	GH_D10G2466
GH_D02G1331	GH_scaffold28097_objG0001	GH_D06G0779	GH_A09G1224	GH_D02G2176	GH_A12G1322	GH_D03G1971	GH_D13G1615	GH_A07G2116
GH_D10G2103	GH_D07G1312	GH_D02G0907	GH_D02G2254	GH_D01G0008	GH_A02G0797	GH_A04G1441	GH_A11G3703	GH_D02G1999
GH_D12G1827	GH_A09G1054	GH_A09G1263	GH_D04G0939	GH_D07G1684	GH_D05G0274	GH_A05G1439	GH_A11G3740	GH_A05G0182
GH_D06G0445	GH_D01G0247	GH_D07G0830	GH_D09G1470	GH_D08G0163	GH_D03G1457	GH_D10G0582	GH_D11G3767	GH_D12G0291
GH_A05G0363	GH_A05G0374	GH_A08G2593	GH_D11G1614	GH_D07G1148	GH_D13G0885	GH_D06G1226	GH_D11G3731	GH_A03G1834
GH_A11G1039	GH_D07G0830	GH_A05G0228	GH_D11G2063	GH_A01G1797	GH_A06G0434	GH_D01G1180	GH_A05G2265	GH_A03G1837
GH_D11G1068	GH_D10G2129	GH_D13G1599	GH_A10G1631	GH_D04G0343	GH_D12G1342	GH_A12G0752	GH_D08G2099	GH_D07G0262
GH_D12G1826	GH_D12G1826	GH_D13G2166	GH_D09G2049	GH_D12G1848	GH_D03G1522	GH_D07G1302	GH_D05G2287	GH_D05G1234
GH_A07G1407	GH_A01G0694	GH_D08G2586	GH_D05G2125	GH_A13G2572	GH_D08G0195	GH_D09G2424	GH_A01G1269	GH_A06G1093
GH_D05G1490	GH_D07G1591	GH_D04G1485	GH_D09G1684	GH_A01G0022	GH_D09G1574	GH_A12G2735	GH_D06G0241	GH_D02G2001
GH_A10G0123	GH_A03G2349	GH_D01G0247	GH_D08G2631	GH_A01G0835	GH_A05G0270	GH_D01G1840	GH_D02G2002	GH_A05G1080
GH_A11G3684	GH_D01G0694	GH_A11G3326	GH_D01G1155	GH_A01G2320	GH_A08G1792	GH_A05G2340	GH_D01G1438	GH_A03G1833
GH_A12G2663	GH_D05G0691	GH_D09G2511	GH_A09G2700	GH_A07G0183	GH_A07G0116	GH_D10G0994	GH_D13G2167	GH_D01G2467
GH_D04G0449	GH_D06G0346	GH_A04G1140	GH_A13G1536	GH_D05G1898	GH_A04G1249	GH_D12G2680	GH_D02G2001	GH_A10G2583
GH_A04G0811	GH_D08G1426	GH_D03G1860	GH_D09G1182	GH_A07G0452	GH_D06G0407	GH_D04G0067	GH_A05G3286	GH_D04G1349
GH_D05G2451	GH_A06G1925	GH_A02G0410	GH_D10G1305	GH_A13G0104	GH_D07G1684	GH_D05G2567	GH_D01G2515	GH_A09G1263
GH_A10G2002	GH_D13G0885	GH_D12G2366	GH_A05G3758	GH_A06G1686	GH_A08G2825	GH_A02G1982	GH_A01G0617	GH_A06G1399
GH_A01G2012	GH_A10G2023	GH_D09G1220	GH_A11G1585	GH_A03G0492	GH_A13G0291	GH_A01G1762	GH_A13G0971	GH_D05G0186
GH_D01G2106	GH_A01G1762	GH_D10G1267	GH_A07G2486	GH_D04G2108	GH_D10G2383	GH_A05G2251	GH_A13G1665	GH_D04G0965
GH_D11G1871	GH_D05G2098	GH_D13G0176	GH_A05G2253	GH_A09G0747	GH_A05G0630	GH_A07G0573	GH_A03G1835	GH_A04G0716
GH_A10G2023	GH_A05G2190	GH_A02G0833	GH_D02G0886	GH_A05G2527	GH_A12G2939	GH_A06G1298	GH_A08G0762	GH_D12G2119
GH_A05G0505	GH_A01G1744	GH_A13G1648	GH_A13G2069	GH_A12G1587	GH_D07G1200	GH_D04G0683	GH_A03G1837	GH_A03G1835
GH_A01G0164	GH_A07G2156	GH_A09G0481	GH_D02G1668	GH_A09G0591	GH_D02G0815	GH_D13G0912	GH_D10G2771	GH_D07G0569
GH_D11G3713	GH_D13G1599	GH_A01G0684	GH_A11G3423	GH_A02G1991	GH_A03G1411	GH_A09G0306	GH_D07G1971	GH_A09G0661
GH_D02G1272	GH_A01G0232	GH_D02G2232	GH_D13G0448	GH_D12G2239	GH_A09G0685	GH_A01G2296	GH_A03G1480	GH_D02G2365
GH_D09G2050	GH_A06G0469	GH_scaffold28097_objG0001	GH_D08G2085	GH_D10G0086	GH_A07G1957	GH_A08G1839	GH_A03G1838	GH_D03G1005
GH_D09G1670	GH_D03G0442	GH_D02G0848	GH_D05G3846	GH_A09G1518	GH_A10G0646	GH_D01G1635	GH_D11G1172	GH_A03G0700
GH_D05G0346	GH_A12G2389	GH_A06G2367	GH_D03G0083	GH_A01G1796	GH_A11G0587	GH_A05G1943	GH_D06G0779	GH_A05G0181
GH_D04G1080	GH_A10G1801	GH_A09G1054	GH_D11G2259	GH_D04G1759	GH_A09G2433	GH_A05G2802	GH_A04G0800	GH_D01G2443
GH_A11G1225	GH_A02G1572	GH_A12G2351	GH_D13G1481	GH_D07G1117	GH_A06G0643	GH_A12G0984	GH_A08G1127	GH_A05G2650
GH_A06G0362	GH_D01G1772	GH_D02G0849	GH_A12G2191	GH_A11G1319	GH_D05G1880	GH_A05G3660	GH_A02G1585	GH_A10G2374
GH_D09G2334	GH_D02G2269	GH_A01G1085	GH_D04G0590	GH_D06G1847	GH_D06G0200	GH_D01G0008	GH_A05G1039	GH_A10G0400
GH_A12G1832	GH_D12G1827	GH_A05G1481	GH_D05G0343	GH_A01G2321	GH_A12G1722	GH_D08G2087	GH_A06G0258	GH_A05G2640
GH_A08G1907	GH_D06G2051	GH_D07G0358	GH_A02G1061	GH_A11G2182	GH_A11G1105	GH_A05G3541	GH_D01G1337	GH_D09G1108
GH_D06G2374	GH_D01G2051	GH_A05G4234	GH_D11G0765	GH_D01G2072	GH_D06G1740	GH_D10G2738	GH_A01G1366	GH_D09G1220
GH_A05G0133	GH_D08G2597	GH_A03G2349	GH_A08G1980	GH_A01G2296	GH_D10G1751	GH_A01G1797	GH_D10G1595	GH_D05G1072
GH_A13G1169	GH_A05G4285	GH_D07G1312	GH_D04G1773	GH_D13G0299	GH_A12G0989	GH_A05G0629	GH_D05G0428	GH_D11G3432
GH_A05G0382	GH_D04G1485	GH_D12G1247	GH_D08G0163	GH_D07G0823	GH_A03G1313	GH_D10G2089	GH_D07G1379	GH_D13G0869
GH_D09G1240	GH_scaffold12226_objG0001	GH_D11G3338	GH_D02G2389	GH_D07G2124	GH_A08G2079	GH_A11G2478	GH_A10G1307	GH_A03G1838
GH_A01G1629	GH_A03G2060	GH_A03G2066	GH_A08G2076	GH_A11G2330	GH_D12G0969	GH_D08G2004	GH_D05G1340	GH_A11G0723
GH_A11G1836	GH_scaffold9518_objG0001	GH_D01G0684	GH_A13G2374	GH_A11G0582	GH_A11G1585	GH_D09G1322	GH_D09G1290	GH_A13G1789
GH_D07G0530	GH_A02G0410	GH_A12G1244	GH_D10G1503	GH_A02G1495	GH_A08G1369	GH_A08G2040	GH_D02G2267	GH_D02G0907
GH_A03G0179	GH_D01G1876	GH_D09G1182	GH_A10G2349	GH_D05G2652	GH_A01G0442	GH_A09G1943	GH_D01G0889	GH_D06G1117
GH_A08G0740	GH_D09G2334	GH_D05G0343	GH_A06G1925	GH_A05G4030	GH_A02G1361	GH_D11G1067	GH_A07G1283	GH_D02G1998
GH_D02G0323	GH_D10G2473	GH_D06G2400	GH_D13G2083	GH_D13G2562	GH_D03G1071	GH_D04G1815	GH_A13G0318	GH_D10G0163
GH_D02G1565	GH_D04G1474	GH_A04G0382	GH_D09G1778	GH_D13G0248	GH_D08G0492	GH_A12G2191	GH_A11G0392	GH_D13G1744
GH_A08G0816	GH_A02G1061	GH_D02G1313	GH_D09G1202	GH_D04G1426	GH_D11G1913	GH_D04G1247	GH_A07G1393	GH_D13G1005
GH_D02G1306	GH_A05G3496	GH_A11G2076	GH_D12G1719	GH_A08G2527	GH_D12G1344	GH_A05G0436	GH_A03G1833	GH_D10G2080
GH_A05G2434	GH_A12G2397	GH_D01G1117	GH_A03G1962	GH_A05G2253	GH_A11G0383	GH_A07G0097	GH_A08G1278	GH_A13G2113
GH_A12G2487	GH_A05G0975	GH_D11G3377	GH_A02G1322	GH_A10G2583	GH_D11G1124	GH_A02G0194	GH_A01G1577	GH_D07G0822
GH_D06G0066	GH_D06G1950	GH_D08G0638	GH_D01G0022	GH_D03G1778	GH_D02G0373	GH_A11G0105	GH_A09G1004	GH_D05G2372
GH_A06G2111	GH_A11G0950	GH_A13G1536	GH_D05G0703	GH_D01G1691	GH_D12G2982	GH_D01G1736	GH_D02G2124	GH_D08G0884
GH_D06G2445	GH_D11G3658	GH_D06G1950	GH_A11G0185	GH_D05G0211	GH_D05G2900	GH_D03G1174	GH_D02G0204	GH_A07G2120
GH_D07G1685	GH_D12G0374	GH_D08G1262	GH_D09G2387	GH_A05G2095	GH_D02G1472	GH_D12G2209	GH_D13G2356	GH_A11G2898
GH_D08G1754	GH_A08G1907	GH_A07G0351	GH_A12G1230	GH_A06G0822	GH_A04G1515	GH_A01G1539	GH_A05G2252	GH_D03G0964
GH_D09G1461	GH_A13G0211	GH_D03G1174	GH_A03G1103	GH_A05G3735	GH_A05G3430	GH_A10G1626	GH_A09G2195	GH_D13G2094
GH_D05G3810	GH_D01G0726	GH_D05G3324	GH_A02G0797	GH_D11G0641	GH_D11G1614	GH_D09G1699	GH_A02G1055	GH_D08G1974
GH_A10G2279	GH_A11G1043	GH_D10G0419	GH_A02G0865	GH_D01G2205	GH_D07G0454	GH_D05G1208	GH_D07G1879	GH_D09G0590
GH_D11G1564	GH_D12G2625	GH_D04G0141	GH_A09G2114	GH_A03G2146	GH_D07G0123	GH_D02G0715	GH_D09G2424	GH_D05G0633
GH_A02G0830	GH_A13G0606	GH_A08G1413	GH_D11G3428	GH_A05G1817	GH_A09G1284	GH_A11G0308	GH_D03G0457	GH_A05G2937
GH_A08G1222	GH_A07G1365	GH_A09G1826	GH_D02G1913	GH_D04G1210	GH_A09G2185	GH_D10G0525	GH_A03G0896	GH_A07G2235
GH_D05G0367	GH_A04G1673	GH_D10G2808	GH_A09G1406	GH_D01G2341	GH_D01G0068	GH_A04G1476	GH_D05G1857	GH_D02G0815
GH_A12G1613	GH_D07G1685	GH_A04G1011	GH_A13G2218	GH_D08G2811	GH_A04G0862	GH_D03G1292	GH_A07G1392	GH_D05G0598
GH_A10G1627	GH_A05G1481	GH_A01G2008	GH_D10G1397	GH_D12G1588	GH_D10G0300	GH_A05G1941	GH_A12G2535	GH_D05G2845
GH_D13G0214	GH_D10G1901	GH_A03G2081	GH_A13G0445	GH_A05G4161	GH_A03G2326	GH_A09G1518	GH_A09G1339	GH_A03G0138
GH_D09G1898	GH_D11G0900	GH_A06G1925	GH_A10G1477	GH_A13G0121	GH_D11G0960	GH_A12G2396	GH_A02G0100	GH_A03G0560
GH_D09G2434	GH_A10G0413	GH_D04G0473	GH_A11G1597	GH_A09G1950	GH_A11G0445	GH_A12G1545	GH_D02G1998	GH_D13G0628
GH_A03G1075	GH_D11G2886	GH_A05G0374	GH_A08G1799	GH_A10G0927	GH_D06G0235	GH_A10G1596	GH_D08G1142	GH_A07G2146
GH_A03G2146	GH_A05G2270	GH_A10G1005	GH_A09G1660	GH_D07G1698	GH_A10G1630	GH_D05G1958	GH_A05G0155	GH_A08G2885
GH_A08G2335	GH_D10G2782	GH_A06G0469	GH_D01G0544	GH_A12G2230	GH_D04G0095	GH_A06G0948	GH_A09G1596	GH_D06G1350
GH_A08G2073	GH_D09G1746	GH_D02G2249	GH_D12G0562	GH_D03G1511	GH_D09G1126	GH_D07G1763	GH_D09G1540	GH_A06G0225
GH_D05G0561	GH_A09G1282	GH_D05G2037	GH_A11G0188	GH_A13G1561	GH_D09G1240	GH_A01G2320	GH_A06G0804	GH_A12G1907
GH_D12G1824	GH_A07G1455	GH_A07G0829	GH_A12G0371	GH_D12G2954	GH_D08G1813	GH_D01G0889	GH_A10G1886	GH_A07G2352
GH_A06G1710	GH_A11G1225	GH_A10G2627	GH_D01G2045	GH_D03G1827	GH_A12G2375	GH_D11G2149	GH_A12G2396	GH_D03G1173
GH_D02G1363	GH_D05G2661	GH_D04G1344	GH_D07G1650	GH_D01G1909	GH_A08G2073	GH_D03G0083	GH_D12G1659	GH_D02G2124
GH_D04G1328	GH_A09G0120	GH_D05G0967	GH_A11G1496	GH_A12G1987	GH_D12G0955	GH_D12G1432	GH_A12G2062	GH_A05G0602
GH_D02G0429	GH_A04G0460	GH_D05G2276	GH_A01G0944	GH_A01G1643	GH_A07G2233	GH_A12G1476	GH_A09G0654	GH_A08G1161
GH_D01G0153	GH_D11G2410	GH_D13G1481	GH_D11G0820	GH_A11G1836	GH_A11G1097	GH_D10G2003	GH_D10G2481	GH_D12G1965
GH_D10G0151	GH_D06G1445	GH_A01G1744	GH_D09G1322	GH_A07G0061	GH_A11G2600	GH_D08G2054	GH_A11G2584	GH_A05G1236
GH_D06G2156	GH_A13G1536	GH_D07G2303	GH_D11G0189	GH_D05G1021	GH_A12G1650	GH_A03G0492	GH_A11G2552	GH_A05G2492
GH_A05G0798	GH_A06G1977	GH_D05G3685	GH_A08G2287	GH_A05G2062	GH_D05G2852	GH_A07G0400	GH_A12G2390	GH_A06G0524
GH_D07G0846	GH_A01G2054	GH_scaffold12226_objG0001	GH_D10G0359	GH_D10G0640	GH_D03G1298	GH_A11G0555	GH_D05G0181	GH_A12G2020
GH_D08G2327	GH_A03G1510	GH_D06G0842	GH_A03G1495	GH_A12G0110	GH_D03G1636	GH_D11G0452	GH_D06G2426	GH_D02G0728
GH_A05G0385	GH_D09G2475	GH_A10G1631	GH_A01G2054	GH_D13G0885	GH_D11G1554	GH_A03G1679	GH_A09G1282	GH_D06G1000
GH_A09G2161	GH_D13G1997	GH_D06G1907	GH_D12G1176	GH_A13G0034	GH_A12G0786	GH_A06G0119	GH_A11G3040	GH_A12G2592
GH_D12G1740	GH_D02G2518	GH_A08G2792	GH_D12G0333	GH_A11G0399	GH_A09G0451	GH_A13G2492	GH_A06G0909	GH_D05G0130
GH_D11G0693	GH_D08G0163	GH_D02G2269	GH_A13G1882	GH_A05G0835	GH_D05G3031	GH_A02G0203	GH_A10G0400	GH_D01G2187
GH_A07G0321	GH_D07G2428	GH_A08G1270	GH_D05G2927	GH_A11G1491	GH_A05G0574	GH_A03G1518	GH_A11G0482	GH_D02G1372
GH_A06G0873	GH_D11G0185	GH_D10G0304	GH_A08G2040	GH_D05G2770	GH_D09G0416	GH_A09G1339	GH_D02G2000	GH_D05G0203
GH_D05G3162	GH_D13G1352	GH_A12G2350	GH_A04G0645	GH_A05G1531	GH_A11G1295	GH_D12G0922	GH_A05G0632	GH_D03G1406
GH_D08G2523	GH_D06G2009	GH_A10G0292	GH_A11G0785	GH_A11G3684	GH_D06G0123	GH_D09G1470	GH_D08G0446	GH_A05G0124
GH_A07G0233	GH_A11G2692	GH_A11G0560	GH_A08G2485	GH_A03G0193	GH_A12G2119	GH_A05G3813	GH_A10G0029	GH_D10G2686
GH_A05G1708	GH_A11G1586	GH_A10G0756	GH_A11G2584	GH_D04G0615	GH_A08G1750	GH_A05G1283	GH_D07G0188	GH_D11G1389
GH_D09G1056	GH_A13G0998	GH_A09G1406	GH_D06G0771	GH_A05G2015	GH_D02G1388	GH_A10G1343	GH_D12G2309	GH_A02G0713
GH_A13G0216	GH_D06G1953	GH_D04G0601	GH_A02G1982	GH_D12G2066	GH_A06G0909	GH_D05G1004	GH_A06G2391	GH_A07G0564
GH_D10G2039	GH_A09G2115	GH_D06G1740	GH_D13G2562	GH_A11G2889	GH_D01G0544	GH_D02G1306	GH_D12G0043	GH_A09G0482
GH_A01G1059	GH_A05G2129	GH_A13G0211	GH_A05G3458	GH_D05G1933	GH_D09G2267	GH_D07G2087	GH_D07G2087	GH_A09G2254
GH_D13G0776	GH_A13G1648	GH_D01G1602	GH_D01G1044	GH_D05G0810	GH_D10G2129	GH_D05G2287	GH_A07G0168	GH_D13G0136
GH_A06G1340	GH_A04G1373	GH_A03G2060	GH_D03G0928	GH_A06G1786	GH_A05G3868	GH_D12G0241	GH_A11G2478	GH_D07G1450
GH_A12G1381	GH_A02G0194	GH_D01G2327	GH_D03G0499	GH_D04G0204	GH_A02G0325	GH_D04G1831	GH_A03G0732	GH_D08G1993
GH_D09G1338	GH_D08G2048	GH_A06G1875	GH_A09G2452	GH_A05G0270	GH_A02G0414	GH_A04G0283	GH_A03G0764	GH_D09G2383
GH_A08G1369	GH_A04G1011	GH_A07G2361	GH_A09G1743	GH_A10G0989	GH_A03G0254	GH_D10G1269	GH_D04G1115	GH_A05G2091
GH_A06G2339	GH_A10G0130	GH_D02G2518	GH_D13G0239	GH_A02G0100	GH_D06G0905	GH_D08G1149	GH_A06G2294	GH_D12G2202
GH_A04G1468	GH_D09G2369	GH_A13G2659	GH_A10G1596	GH_D07G1569	GH_A06G0261	GH_A05G2025	GH_D07G1266	GH_D05G1845
GH_A09G2498	GH_A12G1832	GH_D02G2244	GH_D09G2161	GH_A07G1168	GH_D09G2564	GH_A11G0146	GH_D07G2442	GH_D09G2050
GH_D07G0612	GH_D13G1579	GH_D10G2473	GH_D05G2276	GH_A01G2113	GH_A10G2609	GH_A10G0963	GH_D11G1623	GH_A05G1629
GH_D09G1072	GH_A09G2161	GH_D03G1640	GH_A04G1429	GH_D06G1152	GH_D10G1170	GH_D08G2815	GH_D02G2342	GH_D08G0577
GH_D12G2500	GH_D11G3338	GH_A08G1287	GH_D06G0009	GH_A12G1722	GH_A06G1027	GH_D08G1219	GH_D03G1707	GH_A09G2141
GH_A13G2601	GH_A07G1508	GH_D13G1324	GH_A02G1770	GH_D07G1033	GH_A12G0176	GH_D05G0505	GH_A10G1179	GH_D02G2003
GH_D07G1424	GH_D05G1232	GH_D13G0885	GH_D11G0185	GH_D06G1945	GH_D03G0113	GH_A11G0543	GH_A08G1546	GH_D06G0043
GH_A07G2040	GH_A13G0826	GH_D10G2732	GH_A10G1601	GH_A12G2993	GH_A03G0193	GH_A06G0552	GH_A02G0527	GH_A06G1786
GH_D11G1853	GH_D13G0033	GH_D06G0570	GH_A01G1815	GH_A10G1723	GH_A05G2257	GH_D06G0057	GH_A09G1532	GH_D01G2362
GH_D09G1250	GH_D13G0207	GH_D08G2327	GH_D11G0775	GH_A12G1852	GH_A05G2579	GH_D04G1318	GH_A08G0172	GH_A08G1771
GH_D01G1412	GH_D02G1362	GH_A02G0713	GH_A09G1826	GH_A12G1123	GH_A05G1744	GH_D01G2177	GH_D03G0249	GH_A01G2008
GH_D05G0777	GH_A03G1679	GH_D02G0631	GH_A02G1132	GH_D13G2276	GH_A06G1817	GH_A05G3865	GH_D08G1695	GH_scaffold3193_objG0001
GH_D07G1644	GH_D05G0961	GH_D01G2051	GH_A01G0833	GH_A09G2315	GH_D06G2075	GH_D07G1650	GH_A07G0620	GH_D09G1999
GH_D08G1391	GH_D04G1575	GH_D07G1723	GH_D09G2621	GH_A10G0919	GH_D05G1150	GH_A06G0071	GH_D08G1507	GH_A09G1826
GH_A09G2485	GH_D04G0601	GH_D02G0426	GH_D11G0437	GH_D05G2092	GH_D11G2631	GH_D05G0703	GH_A02G0718	GH_A05G0625
GH_D03G0424	GH_scaffold35424_objG0001	GH_D12G2591	GH_D11G1629	GH_A13G0552	GH_D05G1441	GH_A07G0668	GH_A05G2284	GH_D08G0689
GH_A09G2394	GH_A09G2540	GH_A08G2077	GH_D12G2994	GH_D10G1167	GH_A07G0260	GH_D10G1397	GH_D01G0099	GH_A01G1586
GH_A06G0495	GH_D09G1239	GH_D02G0728	GH_A03G1518	GH_A10G1184	GH_D04G0493	GH_A13G2356	GH_D12G2065	GH_A04G1470
GH_A13G0287	GH_A06G0211	GH_scaffold12226_objG0002	GH_D13G2200	GH_D12G1492	GH_A07G0319	GH_D12G0937	GH_A03G1834	GH_A10G0678
GH_A13G2362	GH_D06G0196	GH_A10G1626	GH_D06G0985	GH_D13G1822	GH_A06G0099	GH_A01G1366	GH_A12G1667	GH_A11G0410
GH_D13G0283	GH_D01G2162	GH_D07G1591	GH_D04G2037	GH_D04G1182	GH_D01G0507	GH_D06G0016	GH_D09G1901	GH_A03G1856
GH_A04G1241	GH_A11G0485	GH_D03G1521	GH_A09G1236	GH_A05G2921	GH_D12G1347	GH_D13G0143	GH_A05G2573	GH_A06G0976
GH_D09G0699	GH_D01G1536	GH_A10G2694	GH_D11G0865	GH_D12G2968	GH_A09G0747	GH_A06G2391	GH_D07G0813	GH_A11G3053
GH_D03G1593	GH_A05G3807	GH_A06G1399	GH_D12G1588	GH_A03G0133	GH_D01G2294	GH_D07G2289	GH_D10G1693	GH_A04G0871
GH_A02G0147	GH_scaffold33504_objG0001	GH_D11G3494	GH_A07G0141	GH_A12G2815	GH_A08G2085	GH_A09G0137	GH_D07G1380	GH_A05G2479
GH_D02G1035	GH_A09G2432	GH_A13G0168	GH_D10G1413	GH_D02G2228	GH_D04G1315	GH_D01G0227	GH_D04G0985	GH_D08G2192
GH_A01G1807	GH_D10G0311	GH_A05G2270	GH_D05G1114	GH_A08G0802	GH_D02G0747	GH_A03G1056	GH_D04G0881	GH_A10G0285
GH_A11G3635	GH_A11G2221	GH_D10G0271	GH_A05G1546	GH_D10G2271	GH_D08G1910	GH_D13G2350	GH_A05G0241	GH_D01G1083
GH_A12G2395	GH_D02G0715	GH_D03G1173	GH_D02G2367	GH_A10G0499	GH_D13G1380	GH_A10G2349	GH_D09G1261	GH_D08G1824
GH_A03G1165	GH_D13G1832	GH_D01G1536	GH_A08G0320	GH_D05G0860	GH_D02G2026	GH_D07G1681	GH_D08G0819	GH_A10G1835
GH_D13G0408	GH_D06G0165	GH_A03G0768	GH_D12G1678	GH_D01G0846	GH_A10G2694	GH_A06G0804	GH_D02G1999	GH_D02G0241
GH_D12G1646	GH_A11G0140	GH_D09G1028	GH_A05G1805	GH_A05G1017	GH_D13G0443	GH_D10G1305	GH_D12G0983	GH_A07G0610
GH_A03G2434	GH_D13G1481	GH_D05G0547	GH_D10G1294	GH_D04G0205	GH_D07G1758	GH_A03G2097	GH_A05G0653	GH_D08G2272
GH_A13G0253	GH_D11G1853	GH_A01G0311	GH_D13G2244	GH_A10G2023	GH_D10G1305	GH_A02G0223	GH_A05G2593	GH_A05G1223
GH_A07G1680	GH_D13G1442	GH_D09G2358	GH_A05G1602	GH_A05G2257	GH_A01G1629	GH_D12G2779	GH_D12G1247	GH_D07G2367
GH_A11G0571	GH_A07G2146	GH_D11G0100	GH_D13G2529	GH_A06G1930	GH_D02G1901	GH_A06G1334	GH_D04G2029	GH_D12G0910
GH_A05G0504	GH_D04G0347	GH_A11G1478	GH_A12G0765	GH_A11G2307	GH_D01G0504	GH_D08G1969	GH_D08G1974	GH_A07G1046
GH_A02G0988	GH_A09G2340	GH_D01G2162	GH_D01G0075	GH_D09G2267	GH_D11G1791	GH_A13G1882	GH_A02G1114	GH_A10G0588
GH_D03G0208	GH_A13G1446	GH_D04G1474	GH_A04G1432	GH_A12G2927	GH_D07G1527	GH_A08G2837	GH_D12G2819	GH_D10G0920
GH_A06G0408	GH_D04G1587	GH_A02G1811	GH_D13G1258	GH_A08G1152	GH_A09G2336	GH_A12G0898	GH_D07G0179	GH_D11G3740
GH_A10G0298	GH_A01G2355	GH_scaffold9770_objG0001	GH_D03G1747	GH_D12G0475	GH_A12G1092	GH_A03G2292	GH_A01G0669	GH_D08G0625
GH_A11G1648	GH_D11G2360	GH_D11G0161	GH_A02G1632	GH_D03G0319	GH_A05G0325	GH_D13G0776	GH_A06G0179	GH_A05G0504
GH_A13G1284	GH_D09G2346	GH_A05G4285	GH_D05G3900	GH_D07G0805	GH_A05G0899	GH_A13G1665	GH_A07G0061	GH_A05G1513
GH_D03G0337	GH_D05G3810	GH_D02G1775	GH_D02G2354	GH_A10G1630	GH_A09G1685	GH_D03G1342	GH_D01G1129	GH_D10G0169
GH_D11G3324	GH_D11G2595	GH_D11G0900	GH_D07G1685	GH_D06G2420	GH_D01G1764	GH_D05G1933	GH_A02G0139	GH_A04G1081
GH_D08G0494	GH_D08G2459	GH_D05G0505	GH_D05G0057	GH_D10G0898	GH_D08G1647	GH_D08G1919	GH_D10G0153	GH_A07G2078
GH_D04G2108	GH_D09G1761	GH_A01G0232	GH_A08G2818	GH_D04G0268	GH_D04G1231	GH_A09G0556	GH_D09G2060	GH_A09G1922
GH_A11G2189	GH_D09G1010	GH_D08G0974	GH_D08G2293	GH_D06G1548	GH_D04G1080	GH_D07G0406	GH_A07G0573	GH_A05G1072
GH_D03G1359	GH_A03G1280	GH_A08G1562	GH_D08G2002	GH_A11G3075	GH_A01G1586	GH_A01G2295	GH_D11G0559	GH_A01G0700
GH_D13G1264	GH_A07G2350	GH_A07G0499	GH_A11G0418	GH_A05G2056	GH_A10G2260	GH_A06G1119	GH_A11G2331	GH_D06G2148
GH_A13G1509	GH_D02G0206	GH_D09G1223	GH_D13G0013	GH_A07G1680	GH_D10G1822	GH_D13G2625	GH_A13G0682	GH_A05G1509
GH_A01G0668	GH_D01G2159	GH_A05G1572	GH_A13G1177	GH_D10G1043	GH_A06G1108	GH_D05G0393	GH_D07G0193	GH_D12G1711
GH_A13G2356	GH_D11G3324	GH_D04G2037	GH_A06G0215	GH_A13G0122	GH_A12G2062	GH_A06G1686	GH_A05G3766	GH_A12G1715
GH_D08G2247	GH_D11G3035	GH_A10G0258	GH_D13G1609	GH_D04G1909	GH_D07G0764	GH_D12G2874	GH_D03G0456	GH_D06G1508
GH_D05G1347	GH_D11G1871	GH_A05G3496	GH_A08G1800	GH_D12G1053	GH_D06G0265	GH_A08G2452	GH_D01G1016	GH_D08G0695
GH_A12G2152	GH_D03G0997	GH_A03G1781	GH_D02G2455	GH_A04G0712	GH_D09G0443	GH_A04G1350	GH_A02G0730	GH_D11G2630
GH_D13G2591	GH_A08G2604	GH_A09G2418	GH_A01G1947	GH_A10G1035	GH_A12G0680	GH_D11G0240	GH_A04G1072	GH_A06G0039
GH_D05G1009	GH_D05G1540	GH_A05G0182	GH_A06G0978	GH_D07G1061	GH_A06G2294	GH_D11G0652	GH_A02G0277	GH_A10G1018
GH_A04G1174	GH_A02G0830	GH_A02G1061	GH_D10G2746	GH_A06G1778	GH_A02G0349	GH_A06G0645	GH_A10G0669	GH_A08G2175
GH_A05G0554	GH_A10G0916	GH_D11G0529	GH_D10G1302	GH_A05G1055	GH_D06G1923	GH_D09G1028	GH_D06G0209	GH_A11G1178
GH_A12G2098	GH_A01G1955	GH_D06G1953	GH_D07G0180	GH_D02G0691	GH_A09G0178	GH_D10G2786	GH_A03G0887	GH_A11G1843
GH_D12G1315	GH_scaffold23635_objG0002	GH_D13G0033	GH_A11G2023	GH_D05G1240	GH_A06G1894	GH_D03G0928	GH_A10G1064	GH_D11G1700
GH_A09G2452	GH_scaffold19810_objG0001	GH_A02G1786	GH_A13G0130	GH_D07G1257	GH_A09G2563	GH_D13G0771	GH_D05G1697	GH_A05G0553
GH_A04G0460	GH_D08G1297	GH_A06G1773	GH_D12G0922	GH_D11G1871	GH_A13G0659	GH_A05G4126	GH_D02G0935	GH_D02G2178
GH_D09G1358	GH_A05G0382	GH_D10G2782	GH_D04G1591	GH_A09G2350	GH_D06G0468	GH_D04G1814	GH_D11G2642	GH_A09G1670
GH_A09G1753	GH_A08G2793	GH_D11G0185	GH_A04G0889	GH_A13G1331	GH_D13G0497	GH_D09G2255	GH_D03G1807	GH_D05G0183
GH_A09G1907	GH_A08G2593	GH_A05G2253	GH_A01G0442	GH_D02G2317	GH_D02G1499	GH_D11G1520	GH_A09G0012	GH_D05G0184
GH_D02G1843	GH_D01G2443	GH_A13G0826	GH_D03G1174	GH_D07G1893	GH_D05G0765	GH_A03G0317	GH_A07G0811	GH_D05G2741
GH_D06G1866	GH_D01G0342	GH_A12G2913	GH_A12G0590	GH_D12G0969	GH_A12G2419	GH_A11G2154	GH_D04G0152	GH_D12G2334
GH_D07G0240	GH_D08G1391	GH_A08G1821	GH_D01G1335	GH_A08G1564	GH_D08G0155	GH_A11G1620	GH_D07G2131	GH_D01G2348
GH_A11G2410	GH_A06G1717	GH_scaffold9518_objG0001	GH_D01G0515	GH_D05G2279	GH_A08G1579	GH_D08G2327	GH_D04G1759	GH_A06G0902
GH_D07G0209	GH_A11G3326	GH_D11G0189	GH_D08G0444	GH_D11G2582	GH_A05G3801	GH_D04G1693	GH_A07G0442	GH_A08G0969
GH_A13G0303	GH_A05G3894	GH_D13G1352	GH_D10G0831	GH_A03G1734	GH_D05G0282	GH_A10G0867	GH_A12G0533	GH_A08G2280
GH_A08G0848	GH_A05G2902	GH_A07G1679	GH_D13G2534	GH_D10G0651	GH_D11G2360	GH_D06G2427	GH_D12G0270	GH_A06G1445
GH_A08G2818	GH_D10G0151	GH_A08G1036	GH_A05G4030	GH_D11G1787	GH_D12G0871	GH_D10G1568	GH_D03G0644	GH_A03G1127
GH_D13G1713	GH_A09G1263	GH_A13G0029	GH_D13G1259	GH_D06G1725	GH_A06G0498	GH_D05G1456	GH_A05G0234	GH_A12G1695
GH_A07G2249	GH_D05G2927	GH_D01G1772	GH_D13G2048	GH_D04G0121	GH_A09G1801	GH_D09G1901	GH_D06G1510	GH_D02G0202
GH_D08G1945	GH_D05G0627	GH_D07G1684	GH_A11G2175	GH_A07G2619	GH_D10G0321	GH_D05G0504	GH_D01G2563	GH_A09G0451
GH_D02G2450	GH_A10G1596	GH_D07G1683	GH_D03G0997	GH_D05G2536	GH_D10G0972	GH_D10G1575	GH_A02G0639	GH_D10G2553
GH_D06G1445	GH_D01G0919	GH_A08G2885	GH_D13G2064	GH_D03G1776	GH_D03G1713	GH_D05G3309	GH_D11G0409	GH_A07G1392
GH_D08G2219	GH_D11G1068	GH_D13G2091	GH_A13G2105	GH_A05G4126	GH_D05G1961	GH_D05G1384	GH_D02G2542	GH_A02G0223
GH_D12G2918	GH_D01G1512	GH_A11G0188	GH_A13G0301	GH_D07G1421	GH_D03G0319	GH_A09G2381	GH_A01G1087	GH_A11G2291
GH_A05G3335	GH_A03G1118	GH_A08G0860	GH_A03G0477	GH_A07G0935	GH_D11G2890	GH_A01G0717	GH_D11G0127	GH_A12G0137
GH_D04G0496	GH_D06G0917	GH_A13G0143	GH_A13G0244	GH_A01G1672	GH_D07G1953	GH_A05G2377	GH_A01G1467	GH_D05G2339
GH_A08G2010	GH_A07G2106	GH_D01G0694	GH_A02G1009	GH_D11G2360	GH_A07G0894	GH_D02G1947	GH_A07G2020	GH_D01G2080
GH_D02G0845	GH_D07G0434	GH_A07G1727	GH_D06G1092	GH_D05G0319	GH_D12G2766	GH_A07G0542	GH_A10G1560	GH_A08G2276
GH_D05G1950	GH_A01G1428	GH_D08G1279	GH_D11G2354	GH_D02G1228	GH_D01G0994	GH_D12G2884	GH_A11G0823	GH_D05G0338
GH_A12G0337	GH_A07G0560	GH_A04G0937	GH_D08G1919	GH_D10G2076	GH_D02G2025	GH_D08G1856	GH_D10G2505	GH_D05G4036
GH_D12G2594	GH_D02G2191	GH_A13G2184	GH_D08G1149	GH_scaffold48144_objG0001	GH_A11G2006	GH_D13G2547	GH_A09G2110	GH_A08G2567
GH_D04G1575	GH_A05G1234	GH_D13G1552	GH_A12G2714	GH_A02G1347	GH_A03G1861	GH_D07G0990	GH_D05G1998	GH_A05G2827
GH_D05G3722	GH_A07G1697	GH_D08G2739	GH_A04G1475	GH_D08G0195	GH_A03G2119	GH_A11G2089	GH_D10G0244	GH_D01G1001
GH_D08G2786	GH_A13G0639	GH_D05G1629	GH_A05G1119	GH_A09G2505	GH_D12G1112	GH_D11G3324	GH_D11G0502	GH_A09G2115
GH_D06G0346	GH_D11G3713	GH_A05G3894	GH_D01G0919	GH_A08G2689	GH_A03G1744	GH_D13G0780	GH_D12G0547	GH_A09G1908
GH_A08G2793	GH_A11G1118	GH_D06G2151	GH_A11G3689	GH_D08G2287	GH_A02G0517	GH_A03G2275	GH_D02G1651	GH_A10G0242
GH_D12G2724	GH_A10G1005	GH_A02G0616	GH_A07G2248	GH_A11G2420	GH_A11G0723	GH_D01G1438	GH_A12G2878	GH_D06G1571
GH_D03G1000	GH_D04G0092	GH_A12G2984	GH_A05G1506	GH_D05G0712	GH_D08G1391	GH_D12G1198	GH_A11G3745	GH_A03G1734
GH_D02G1856	GH_A10G2660	GH_D05G1063	GH_A13G2534	GH_A11G2587	GH_A03G1707	GH_D08G0973	GH_D01G1460	GH_D05G1538
GH_D11G2946	GH_A02G2012	GH_A04G1053	GH_A03G1440	GH_A04G0193	GH_A09G1168	GH_A12G1481	GH_A01G0812	GH_D02G0796
GH_D13G2091	GH_D11G3022	GH_D10G0955	GH_D04G0263	GH_D07G0454	GH_D11G0146	GH_A01G2012	GH_A02G0619	GH_D01G1448
GH_A06G1462	GH_D05G0703	GH_D13G2034	GH_A07G0109	GH_A08G2040	GH_A10G1046	GH_D06G0407	GH_A08G1386	GH_A07G1041
GH_A05G4329	GH_D04G1344	GH_D09G1684	GH_D13G1552	GH_D12G2481	GH_D05G0411	GH_D01G2092	GH_D08G1407	GH_D08G2788
GH_A07G1646	GH_D05G0167	GH_A01G0494	GH_D10G1902	GH_A13G0860	GH_A07G1434	GH_D13G2244	GH_A12G2285	GH_D12G2407
GH_D12G2153	GH_D07G0671	GH_D12G2247	GH_D04G2062	GH_D05G0340	GH_A04G0536	GH_A05G0104	GH_A12G2538	GH_A06G0984
GH_D09G1233	GH_A02G0147	GH_D13G0161	GH_D13G2309	GH_A06G1703	GH_A06G0289	GH_D12G0475	GH_D11G2603	GH_A05G0200
GH_A02G0151	GH_A06G0924	GH_A03G0331	GH_A03G1602	GH_A11G0613	GH_D10G0688	GH_A10G1988	GH_A07G0736	GH_A05G0636
GH_D13G1263	GH_D11G1226	GH_A11G3487	GH_A10G1822	GH_D07G0775	GH_D02G2496	GH_D09G1934	GH_A04G1441	GH_D08G2851
GH_A06G0099	GH_D11G3481	GH_A03G1063	GH_D08G2857	GH_A09G2652	GH_D06G0821	GH_D02G2347	GH_D12G1617	GH_D05G2252
GH_D13G0101	GH_D09G2213	GH_D05G3839	GH_D01G2581	GH_D11G3585	GH_D10G1302	GH_A04G0888	GH_D05G0228	GH_D04G1426
GH_A07G1431	GH_A01G0494	GH_A09G1282	GH_A06G0024	GH_A02G1585	GH_D06G0613	GH_A09G2588	GH_A09G1686	GH_A06G0498
GH_A09G1541	GH_D04G0932	GH_A05G1602	GH_D13G0274	GH_D06G0613	GH_D11G1939	GH_A11G3158	GH_D02G1499	GH_A07G1210
GH_A08G2234	GH_A05G2637	GH_A11G1309	GH_A02G1572	GH_D11G1250	GH_A05G0646	GH_A07G0644	GH_A08G0145	GH_A11G0460
GH_D12G0918	GH_A04G0653	GH_D02G2191	GH_D03G0827	GH_D10G0300	GH_D13G1164	GH_A11G1704	GH_D09G1778	GH_D09G1465
GH_A02G1628	GH_A11G0610	GH_D05G1573	GH_D09G1574	GH_D08G1919	GH_A05G4027	GH_D03G0387	GH_D05G2305	GH_D12G0186
GH_D05G2927	GH_D06G1732	GH_D10G1269	GH_A08G1253	GH_A08G1856	GH_D05G1100	GH_A11G0122	GH_D12G2069	GH_A12G0910
GH_D06G2165	GH_D09G2387	GH_D13G0696	GH_D12G2257	GH_D05G0287	GH_D07G2484	GH_A03G0861	GH_D01G0859	GH_D02G1940
GH_D05G1943	GH_D11G1402	GH_A09G2581	GH_A09G1738	GH_A10G1627	GH_D07G1363	GH_A12G1720	GH_D06G0533	GH_A01G0048
GH_D08G0703	GH_A12G1760	GH_A08G2742	GH_A01G2012	GH_A03G0465	GH_D05G0056	GH_D03G0780	GH_A08G1635	GH_A13G2117
GH_D09G2387	GH_D01G0847	GH_A05G3807	GH_A02G0121	GH_A08G1907	GH_D07G0904	GH_A07G1144	GH_D09G0590	GH_D02G2002
GH_A01G0232	GH_D05G1903	GH_D07G0339	GH_D08G1824	GH_D01G1002	GH_D05G2160	GH_D06G0627	GH_D10G0553	GH_D11G3132
GH_A11G0188	GH_A11G0792	GH_D02G1590	GH_A05G0052	GH_A09G2215	GH_D10G1096	GH_D08G1598	GH_A05G1572	GH_A01G0905
GH_D06G2364	GH_A02G0927	GH_A05G2190	GH_A01G0551	GH_D11G0809	GH_D04G1551	GH_A08G2026	GH_A01G2173	GH_D08G1510
GH_A10G0590	GH_D10G1167	GH_A03G0456	GH_A10G1384	GH_A08G1699	GH_A05G4253	GH_A05G2265	GH_D13G1341	GH_D01G0813
GH_scaffold28097_objG0001	GH_D06G0031	GH_D13G1634	GH_D01G0690	GH_A05G1486	GH_D04G1815	GH_D05G1575	GH_A02G0632	GH_D12G1492
GH_D11G0666	GH_D02G0151	GH_A05G2527	GH_A05G2238	GH_D13G1560	GH_A01G1579	GH_D09G0121	GH_A02G0713	GH_A11G2066
GH_A03G0685	GH_D12G2500	GH_D09G2213	GH_A10G0420	GH_A08G1024	GH_D07G2523	GH_D05G2361	GH_A07G0368	GH_A01G1269
GH_D11G2602	GH_D02G1583	GH_A03G0566	GH_A05G1860	GH_A08G1036	GH_A07G0543	GH_D01G1132	GH_D03G1102	GH_D09G1181
GH_D07G1394	GH_D06G0009	GH_A10G1777	GH_A03G2078	GH_D05G1852	GH_D07G2077	GH_D07G1428	GH_D09G1632	GH_A10G0368
GH_D12G0848	GH_A08G1562	GH_D06G0031	GH_A07G0660	GH_D11G1977	GH_D01G0506	GH_D07G0787	GH_D02G0682	GH_D05G3216
GH_D04G0167	GH_A11G2993	GH_A03G0704	GH_A10G0867	GH_D10G2096	GH_D06G2132	GH_D06G0867	GH_D04G1784	GH_A01G0513
GH_A12G0840	GH_D09G1461	GH_A04G0231	GH_D06G1210	GH_A01G1087	GH_D01G2277	GH_D11G0095	GH_D13G0040	GH_D05G0161
GH_D08G2341	GH_D09G0178	GH_A12G2573	GH_A13G1502	GH_A02G1136	GH_D03G0372	GH_A12G2848	GH_A08G1746	GH_D11G0570
GH_D05G0137	GH_D04G1721	GH_A06G0804	GH_D07G1705	GH_D08G1352	GH_D01G0779	GH_D10G0146	GH_D12G1670	GH_A12G1991
GH_A05G1072	GH_D07G1491	GH_A11G2054	GH_D07G2415	GH_A07G2209	GH_A05G1732	GH_D06G1690	GH_A12G1344	GH_D10G1536
GH_D12G0375	GH_A04G1241	GH_A13G2110	GH_A13G1975	GH_D01G0923	GH_D02G2408	GH_A10G2258	GH_D10G2138	GH_A10G1988
GH_A12G2441	GH_A01G0311	GH_A02G0892	GH_A10G0345	GH_A11G1558	GH_D13G1878	GH_D03G1778	GH_D07G2532	GH_D10G2421
GH_A06G2073	GH_D01G1764	GH_A05G1375	GH_D05G0092	GH_D08G1969	GH_D04G1508	GH_A03G1787	GH_D05G4021	GH_A10G1415
GH_D10G0955	GH_A09G2405	GH_A12G1675	GH_D13G2196	GH_A01G0235	GH_D12G1247	GH_A01G1796	GH_A05G4203	GH_D02G2135
GH_A11G0122	GH_D02G1233	GH_A01G1955	GH_D08G2121	GH_A03G0028	GH_A03G1033	GH_A07G1754	GH_A05G0978	GH_D09G0598
GH_D09G1789	GH_D07G1378	GH_A01G0641	GH_A08G1692	GH_A08G1926	GH_A09G0176	GH_D06G0241	GH_D02G0883	GH_D09G0609
GH_A10G0272	GH_D03G1359	GH_A09G1266	GH_D01G0042	GH_A10G1414	GH_D05G1848	GH_D08G0013	GH_A03G0260	GH_A02G0800
GH_A06G0723	GH_D04G0473	GH_D06G0342	GH_D07G0136	GH_A05G2302	GH_D06G2421	GH_A04G0800	GH_D12G1710	GH_D06G1348
GH_A07G0197	GH_A07G1719	GH_D04G0747	GH_D09G2554	GH_A05G0781	GH_A01G2205	GH_A07G0015	GH_A01G2488	GH_A03G0806
GH_D13G2034	GH_A08G1041	GH_D11G2360	GH_A04G1412	GH_D12G1920	GH_A05G4223	GH_D13G0673	GH_A06G0018	GH_D10G2688
GH_A10G1466	GH_A07G0431	GH_A12G2229	GH_D01G2453	GH_A04G1476	GH_A10G1415	GH_D11G2342	GH_A07G1428	GH_A02G0703
GH_A11G3628	GH_scaffold9770_objG0001	GH_scaffold35424_objG0001	GH_A12G2471	GH_A11G1488	GH_D07G0569	GH_A11G3684	GH_D13G0136	GH_A08G2821
GH_A05G1999	GH_A05G3748	GH_D06G1225	GH_A01G0213	GH_D05G0778	GH_A01G0526	GH_A13G2185	GH_A05G1373	GH_A09G0413
GH_D07G2467	GH_A05G0195	GH_A09G2329	GH_D07G0970	GH_D12G1894	GH_A01G0863	GH_D04G0498	GH_D11G1861	GH_D08G0563
GH_D06G2368	GH_A06G1828	GH_D11G2190	GH_D13G1701	GH_A11G0713	GH_D10G1294	GH_A08G0793	GH_A06G1633	GH_A12G0653
GH_A08G0167	GH_A04G0892	GH_A08G0461	GH_A05G2721	GH_A01G0048	GH_A03G2038	GH_A12G2504	GH_D05G2590	GH_D11G3299
GH_D08G2016	GH_D12G1492	GH_D04G0496	GH_D07G0148	GH_A01G2032	GH_A06G1825	GH_A07G0183	GH_D08G2028	GH_D10G0399
GH_A07G0042	GH_A12G2266	GH_D02G2588	GH_D01G0816	GH_D06G0867	GH_A05G2681	GH_D06G0054	GH_D13G0263	GH_D12G0513
GH_D11G1147	GH_D08G1510	GH_D10G0689	GH_A06G2094	GH_D09G2334	GH_D04G1814	GH_A12G2993	GH_D13G1972	GH_A09G1504
GH_D05G1975	GH_D02G1668	GH_A05G3748	GH_A06G0333	GH_A08G2085	GH_D11G0167	GH_D10G0967	GH_D03G1460	GH_A11G1124
GH_D12G2444	GH_D11G0825	GH_D05G0186	GH_D05G0307	GH_D06G0407	GH_A11G1268	GH_A06G1510	GH_A01G1052	GH_A11G1828
GH_D12G2399	GH_D07G1719	GH_D05G2292	GH_D05G2573	GH_D06G1002	GH_A01G2146	GH_D04G0343	GH_A02G1330	GH_D01G1463
GH_A02G0699	GH_A11G0484	GH_D05G2040	GH_A09G2228	GH_D11G0960	GH_A10G0707	GH_A02G1991	GH_A10G2583	GH_A12G2002
GH_D02G1744	GH_A09G1281	GH_D11G1226	GH_D11G0637	GH_D02G0335	GH_A13G2177	GH_D13G1235	GH_D10G0959	GH_D03G0960
GH_D01G1898	GH_A09G2452	GH_D13G0207	GH_D02G1118	GH_D09G2384	GH_A09G2506	GH_D01G1127	GH_D10G1333	GH_D08G0786
GH_D11G2918	GH_D10G1269	GH_A13G2669	GH_D07G0907	GH_A12G0084	GH_A10G1801	GH_D12G0043	GH_D02G0728	GH_A13G0714
GH_A05G1056	GH_D06G1235	GH_D05G0600	GH_D12G1235	GH_A08G1885	GH_D05G1775	GH_A11G3493	GH_A13G1313	GH_D11G0471
GH_D02G1583	GH_A02G1334	GH_D12G1868	GH_D06G0770	GH_A06G0899	GH_D03G1694	GH_D07G2066	GH_A12G1407	GH_A04G0823
GH_A07G0560	GH_A05G0817	GH_A05G3430	GH_A11G0610	GH_A05G1475	GH_D04G0512	GH_A05G0993	GH_D12G2043	GH_D06G1973
GH_D02G1781	GH_A13G1566	GH_A09G1076	GH_A08G2472	GH_D11G2143	GH_A08G1680	GH_D05G2100	GH_A03G1091	GH_D04G1190
GH_D02G0713	GH_A12G2860	GH_A12G2747	GH_D12G1478	GH_A11G2086	GH_D11G1179	GH_A10G2493	GH_A10G1304	GH_A08G2389
GH_A05G1963	GH_D01G2374	GH_D13G0383	GH_A01G0999	GH_A01G0159	GH_A12G0214	GH_A03G0613	GH_D05G2002	GH_A08G0429
GH_A09G1275	GH_D11G1489	GH_D03G1398	GH_A09G1507	GH_D09G2463	GH_A03G1283	GH_D12G2949	GH_A05G2496	GH_D01G1840
GH_A05G1584	GH_D01G1602	GH_A04G0219	GH_D09G0541	GH_D06G0352	GH_D02G1008	GH_D07G1685	GH_A04G0743	GH_D01G0018
GH_A05G0157	GH_A05G4026	GH_A13G2356	GH_A01G0448	GH_A13G0006	GH_A10G0370	GH_A09G1252	GH_A12G0762	GH_D05G2831
GH_A03G1589	GH_scaffold23635_objG0001	GH_D13G0392	GH_A13G0682	GH_A03G1014	GH_A11G0029	GH_D11G0505	GH_A07G1687	GH_A06G1745
GH_D11G2595	GH_A04G0823	GH_A11G1585	GH_D03G1672	GH_A12G1947	GH_D05G2279	GH_A05G0536	GH_A05G4224	GH_D13G2152
GH_A10G0209	GH_D05G0625	GH_A10G2586	GH_A06G0780	GH_D05G2547	GH_A13G1050	GH_D03G1657	GH_A12G0114	GH_A08G0771
GH_D08G2716	GH_A05G0133	GH_A12G2389	GH_A02G1730	GH_D07G0632	GH_A12G1908	GH_A01G1091	GH_D04G0871	GH_A08G0054
GH_A05G2576	GH_D01G2203	GH_D03G1536	GH_D03G1431	GH_A02G0785	GH_A11G0008	GH_A03G0768	GH_A07G2088	GH_D02G1845
GH_D08G0405	GH_A04G1374	GH_D07G0010	GH_A07G0977	GH_A01G0764	GH_A07G0935	GH_D07G1623	GH_A03G1857	GH_D11G0317
GH_A05G2902	GH_A12G2441	GH_D04G1642	GH_D03G1476	GH_A09G2052	GH_A10G1414	GH_A05G0932	GH_D05G1380	GH_A03G1858
GH_D05G0703	GH_A11G3719	GH_A05G0183	GH_A05G3120	GH_D05G2994	GH_A11G1291	GH_A10G0247	GH_D11G3071	GH_A07G0253
GH_A10G0360	GH_A05G0183	GH_A10G0646	GH_A03G0498	GH_A09G2394	GH_A13G1676	GH_A05G0574	GH_D12G1575	GH_A08G0701
GH_D05G3751	GH_A06G1296	GH_A05G1545	GH_D01G0842	GH_A05G3152	GH_D07G2101	GH_A12G2656	GH_A13G1827	GH_A09G1151
GH_A01G0666	GH_D05G0141	GH_A04G1689	GH_D03G1636	GH_D05G2281	GH_D10G1750	GH_D12G1357	GH_A12G1390	GH_A05G0901
GH_D13G2394	GH_A08G1369	GH_A03G1515	GH_A08G0995	GH_A09G2105	GH_D05G1892	GH_D13G1680	GH_D05G2455	GH_A05G4253
GH_D06G1732	GH_A10G0756	GH_D08G2785	GH_A04G0757	GH_A11G1016	GH_A12G2665	GH_D09G0141	GH_D05G0651	GH_D05G2994
GH_D08G0686	GH_A12G2093	GH_D08G0163	GH_D02G2400	GH_D02G2380	GH_A10G0138	GH_D11G3767	GH_A13G2596	GH_D12G1887
GH_A06G1886	GH_A02G1902	GH_D06G0165	GH_D11G2934	GH_D04G1742	GH_D01G2481	GH_A06G2299	GH_A09G2432	GH_D13G1867
GH_A05G0570	GH_D07G1448	GH_D04G1391	GH_D13G0131	GH_scaffold18810_objG0001	GH_D05G2397	GH_D09G1580	GH_A12G2344	GH_A12G1585
GH_D04G0634	GH_A07G2429	GH_A11G3223	GH_D01G1185	GH_D07G1293	GH_D08G0828	GH_A12G0065	GH_A04G0052	GH_A08G2617
GH_D13G2233	GH_D08G0160	GH_D13G2635	GH_A05G1015	GH_A07G2560	GH_A11G2596	GH_D10G1024	GH_D08G0151	GH_D02G0200
GH_A05G3862	GH_D03G0558	GH_A04G1295	GH_A13G1721	GH_A01G0832	GH_A05G0409	GH_D07G0802	GH_A09G2563	GH_D11G2415
GH_A01G1465	GH_A07G1189	GH_A09G1359	GH_A12G2437	GH_A08G0418	GH_A06G0235	GH_D01G1876	GH_A12G2230	GH_A09G0385
GH_D02G1379	GH_A07G2489	GH_D11G1662	GH_A01G1015	GH_D09G1356	GH_A01G1762	GH_D10G0359	GH_A01G2336	GH_A13G2020
GH_A02G1610	GH_D09G0149	GH_D08G0884	GH_D08G1704	GH_D04G1833	GH_D10G0154	GH_A13G2511	GH_A06G0862	GH_A08G1437
GH_D06G0165	GH_D08G2683	GH_D01G0569	GH_D07G1261	GH_A03G0276	GH_D11G1790	GH_A11G3747	GH_D11G2980	GH_A08G0793
GH_A07G1697	GH_A13G2177	GH_A10G0064	GH_D06G0248	GH_A09G1480	GH_A12G1251	GH_D02G1843	GH_D11G3747	GH_A12G1392
GH_D10G2540	GH_A11G0334	GH_A05G0993	GH_A08G1377	GH_D05G2662	GH_D12G1868	GH_D05G2815	GH_A10G1158	GH_A02G0838
GH_D06G0570	GH_D09G2267	GH_D09G1010	GH_D01G1110	GH_A06G0504	GH_D09G0620	GH_D07G1705	GH_A02G0862	GH_D02G0953
GH_A01G2295	GH_A02G0978	GH_A05G2002	GH_D02G2132	GH_A08G0951	GH_A02G0800	GH_D01G2106	GH_A04G1388	GH_A04G0211
GH_A02G1960	GH_D07G1351	GH_D01G1249	GH_D11G1637	GH_A10G1609	GH_A09G1065	GH_A08G1843	GH_D06G0842	GH_A05G2126
GH_A01G1780	GH_D06G0568	GH_D05G0712	GH_D06G0185	GH_D07G1683	GH_D13G0649	GH_D01G2203	GH_D07G0728	GH_D02G0371
GH_D12G0640	GH_D05G0360	GH_D03G0843	GH_D09G1606	GH_A05G4359	GH_A08G0202	GH_A01G0022	GH_D05G1384	GH_D04G1137
GH_D05G3101	GH_A10G0141	GH_A08G1041	GH_A01G0905	GH_A11G2076	GH_A12G2284	GH_D02G1247	GH_D05G0756	GH_A12G1752
GH_D12G0495	GH_D02G1745	GH_D11G3071	GH_A11G0732	GH_D06G2427	GH_A12G2153	GH_D12G0249	GH_D05G0763	GH_A10G1960
GH_A07G2146	GH_D05G2183	GH_A11G0482	GH_D05G2264	GH_D08G0510	GH_A03G2331	GH_A13G2072	GH_A06G0682	GH_D12G1037
GH_D03G0104	GH_D05G0639	GH_A07G1719	GH_D01G2162	GH_A12G1096	GH_A07G1679	GH_D11G0766	GH_D05G2693	GH_A13G1309
GH_scaffold23635_objG0002	GH_A03G0431	GH_D11G0587	GH_A07G0319	GH_D13G1799	GH_D11G2207	GH_D13G1832	GH_A11G3600	GH_D12G2570
GH_D02G0459	GH_D05G2711	GH_A01G0640	GH_D13G2373	GH_A06G1522	GH_A02G0893	GH_A01G2251	GH_A10G2391	GH_A05G1744
GH_D04G1304	GH_D01G0813	GH_D08G2138	GH_D10G1267	GH_D13G0030	GH_A13G2230	GH_A12G2943	GH_D08G2004	GH_D05G2568
GH_D07G1704	GH_D05G1474	GH_D04G0489	GH_D08G2054	GH_A07G0040	GH_D08G1957	GH_D12G1804	GH_A01G2008	GH_A04G1211
GH_D10G1850	GH_A10G0064	GH_A05G1072	GH_A05G0303	GH_D05G1347	GH_D13G0710	GH_A13G0807	GH_D04G0191	GH_A09G2448
GH_A13G2397	GH_A13G2036	GH_A07G0332	GH_D07G0116	GH_A02G1391	GH_A10G1902	GH_A03G1169	GH_A11G1660	GH_A07G0935
GH_A13G0422	GH_D07G1471	GH_D07G1688	GH_D11G2241	GH_D07G2305	GH_D11G2632	GH_D05G0057	GH_A12G2823	GH_A10G1768
GH_D04G0683	GH_A10G2676	GH_A08G1222	GH_D05G1629	GH_D07G1650	GH_A05G1813	GH_A05G2069	GH_A11G3039	GH_A12G0337
GH_A04G1377	GH_A09G1325	GH_A09G1281	GH_D12G0778	GH_A01G0466	GH_D04G1591	GH_D07G1971	GH_A12G2153	GH_D05G1523
GH_D12G0870	GH_D02G0907	GH_D07G1719	GH_A10G1626	GH_D12G1406	GH_A04G1346	GH_D02G2389	GH_A05G3833	GH_D04G0841
GH_A02G0448	GH_A13G0944	GH_A06G0261	GH_D06G1472	GH_D11G0612	GH_A05G3296	GH_A06G0974	GH_A07G0236	GH_D03G0030
GH_D10G1061	GH_A07G1122	GH_A13G0454	GH_D11G3112	GH_A13G0028	GH_D05G0961	GH_D05G1063	GH_A12G2592	GH_A03G0125
GH_A10G2094	GH_A02G1802	GH_D05G0650	GH_A10G1787	GH_D13G1164	GH_A13G2591	GH_A13G0205	GH_D13G0232	GH_D08G2324
GH_D08G0864	GH_A04G0114	GH_A11G2150	GH_A12G0809	GH_D13G0734	GH_A07G0332	GH_A05G1318	GH_D11G3072	GH_D10G0297
GH_A09G2323	GH_A10G1601	GH_A04G1292	GH_D13G0583	GH_D02G0192	GH_D12G2628	GH_A06G1462	GH_D07G1642	GH_A13G2521
GH_A09G1295	GH_A05G4253	GH_D06G0568	GH_D08G2480	GH_A05G1724	GH_A01G0524	GH_D02G1823	GH_D09G1779	GH_D07G1275
GH_A05G2356	GH_D05G1184	GH_A07G0700	GH_D03G1468	GH_D10G0967	GH_D06G1132	GH_A01G2038	GH_A12G1653	GH_A03G0339
GH_A08G1814	GH_A02G0512	GH_scaffold33504_objG0001	GH_A11G3726	GH_A11G0971	GH_D13G2466	GH_A05G4184	GH_D06G2077	GH_A07G1074
GH_D04G0386	GH_A13G2450	GH_A08G2452	GH_D06G1334	GH_A05G3542	GH_D08G0563	GH_D08G1619	GH_A06G1240	GH_D01G2109
GH_D08G1584	GH_A11G3671	GH_A10G1889	GH_A13G0277	GH_A07G2486	GH_D04G0010	GH_A05G1584	GH_A03G0609
GH_scaffold35424_objG0001	GH_D02G0056	GH_D09G1108	GH_A04G1689	GH_A11G1620	GH_A05G3101	GH_D13G0484	GH_D13G1370
GH_D07G0997	GH_A07G0965	GH_D08G1919	GH_A03G2184	GH_D03G1777	GH_D08G0814	GH_D09G1896	GH_D11G1695
GH_A05G2204	GH_A10G1627	GH_A08G0107	GH_A07G1484	GH_D07G0102	GH_A05G4285	GH_D02G0229	GH_D09G2642
GH_A13G2602	GH_A13G2184	GH_A05G2579	GH_A04G1713	GH_D12G2591	GH_A03G1065	GH_A07G1649	GH_D01G0389
GH_D12G2713	GH_scaffold12226_objG0002	GH_A05G1163	GH_A10G1944	GH_A03G0460	GH_D11G1128	GH_A13G1273	GH_D05G0151
GH_A07G0348	GH_D04G1888	GH_D09G1779	GH_A02G0422	GH_D07G2520	GH_A05G1991	GH_D05G0860	GH_D09G1843
GH_D13G2232	GH_D08G0076	GH_A10G2676	GH_D09G1867	GH_A13G0116	GH_D09G1683	GH_D05G0712	GH_D09G0598
GH_scaffold9770_objG0001	GH_D12G2595	GH_D09G1309	GH_A05G3874	GH_A05G0466	GH_D11G1464	GH_D06G1771	GH_A11G0503
GH_D11G1752	GH_A11G3015	GH_D12G2252	GH_A03G0217	GH_D08G0233	GH_A01G2028	GH_A03G1118	GH_D10G0321
GH_A08G0383	GH_D05G2292	GH_D10G2221	GH_A09G2002	GH_D13G2290	GH_A02G1691	GH_D03G1495	GH_D11G1653
GH_A03G0536	GH_A12G2790	GH_A07G0903	GH_D05G1575	GH_A10G0485	GH_A06G2169	GH_D06G0779	GH_A10G0610
GH_A04G1536	GH_A11G1039	GH_A05G1921	GH_D05G2183	GH_D06G0334	GH_A10G1765	GH_D10G2384	GH_D02G1342
GH_A03G2278	GH_D01G2488	GH_A01G1076	GH_A01G1757	GH_A08G2003	GH_D03G0238	GH_A06G2094	GH_D06G0656
GH_A09G1313	GH_A13G2362	GH_A01G1182	GH_A01G2379	GH_A11G2445	GH_A08G1979	GH_D09G2049	GH_D05G0866
GH_D13G1676	GH_A12G2934	GH_A09G0143	GH_A01G1347	GH_D06G1732	GH_A09G0223	GH_D04G0386	GH_A02G1797
GH_A09G1076	GH_A09G0951	GH_A01G0900	GH_A13G2577	GH_D10G2445	GH_D12G0102	GH_A01G1269	GH_A06G1141
GH_D10G0570	GH_D01G2340	GH_A11G0260	GH_A13G1345	GH_A05G0848	GH_A12G1424	GH_A04G0757	GH_A07G0167
GH_A01G2259	GH_A01G1629	GH_D09G0532	GH_A06G1131	GH_D11G2940	GH_A08G2313	GH_D05G1462	GH_D05G2981
GH_D09G1524	GH_A12G2098	GH_A05G3852	GH_A01G0534	GH_A07G1649	GH_D07G0549	GH_D13G0248	GH_A02G1584
GH_A11G2954	GH_D07G1683	GH_D13G1979	GH_D08G1598	GH_A01G1637	GH_D03G0836	GH_A01G0997	GH_A03G0512
GH_A09G0813	GH_A04G1375	GH_D07G1948	GH_D02G1590	GH_A05G0333	GH_D06G0856	GH_D05G2573	GH_A02G1489
GH_A04G0976	GH_A09G1324	GH_D06G1803	GH_D01G1415	GH_D06G1770	GH_A03G2031	GH_D11G2940	GH_D03G1634
GH_A04G0971	GH_D04G1720	GH_A05G0195	GH_D13G1936	GH_A12G1251	GH_D02G0668	GH_A05G4030	GH_D08G1853
GH_A11G3427	GH_A11G3684	GH_D05G2279	GH_A05G1082	GH_A07G0350	GH_A03G1858	GH_D01G0679	GH_A02G1996
GH_D10G2677	GH_A11G1312	GH_D10G0627	GH_D08G2727	GH_D05G1468	GH_D01G2351	GH_D11G0944	GH_D07G1148
GH_A10G2521	GH_D10G1950	GH_D12G2154	GH_A03G0945	GH_A01G1126	GH_D06G0851	GH_A08G0153	GH_D07G0821
GH_D10G2129	GH_D06G2151	GH_D10G0236	GH_A06G1577	GH_D12G2532	GH_D02G1288	GH_D02G0243	GH_D11G0837
GH_D11G1048	GH_D09G0710	GH_A05G0355	GH_A09G2535	GH_D12G1999	GH_D10G0787	GH_A13G1951	GH_D04G1718
GH_A09G1743	GH_A11G1604	GH_D03G0248	GH_D10G1602	GH_D03G0293	GH_A06G0061	GH_A13G2261	GH_A06G1546
GH_A12G2934	GH_A03G0028	GH_D01G2488	GH_D07G2303	GH_D11G0610	GH_D12G0616	GH_A10G0409	GH_A05G4048
GH_D02G1464	GH_D13G2166	GH_A01G2197	GH_D11G2895	GH_A10G0646	GH_D11G1783	GH_D10G2746	GH_A13G1407
GH_D01G1764	GH_D12G2680	GH_A10G1798	GH_A06G0643	GH_D02G1247	GH_D07G1257	GH_D06G0771	GH_A11G2337
GH_D05G2040	GH_D13G0655	GH_D13G1119	GH_A07G0357	GH_A12G2470	GH_A05G2259	GH_D13G2167	GH_A12G2351
GH_A01G0165	GH_A05G1572	GH_A05G0056	GH_A05G2087	GH_A11G0855	GH_D07G1177	GH_A06G0029	GH_D05G1602
GH_D10G0359	GH_A05G2252	GH_A08G0315	GH_D05G3199	GH_A05G0155	GH_A08G1699	GH_D04G0152	GH_D05G1801
GH_D13G1449	GH_A10G0868	GH_D08G1840	GH_A02G0508	GH_D09G1790	GH_D10G0800	GH_A09G0119	GH_D05G1892
GH_D02G2312	GH_D03G0109	GH_A11G0094	GH_D10G2383	GH_D07G0707	GH_A05G1531	GH_D03G1434	GH_A07G0095
GH_D02G0894	GH_D12G2766	GH_A13G0154	GH_A08G1526	GH_A07G0096	GH_D06G0615	GH_A05G3286	GH_A02G0905
GH_D11G3772	GH_D02G0529	GH_A05G4139	GH_D07G0406	GH_A06G0289	GH_A03G0182	GH_D12G1594	GH_A10G1045
GH_A05G1538	GH_D06G0033	GH_D05G3457	GH_A05G3781	GH_A10G2169	GH_D02G1897	GH_D13G2614	GH_A10G1422
GH_D07G1247	GH_A10G1849	GH_D01G0919	GH_D07G1043	GH_D08G1219	GH_D06G0334	GH_A10G2095	GH_A13G2185
GH_A05G2004	GH_D07G0546	GH_A07G1197	GH_D06G0856	GH_D09G2254	GH_D05G2246	GH_D05G1322	GH_D08G2142
GH_A11G0854	GH_A09G0481	GH_D08G0684	GH_D11G0141	GH_D06G1112	GH_A01G1941	GH_D07G1468	GH_D10G2080
GH_D06G1366	GH_D03G1883	GH_D08G0971	GH_D11G0581	GH_D02G0915	GH_D05G1074	GH_A13G0809	GH_D13G0443
GH_A10G1035	GH_A03G0495	GH_A01G2054	GH_A11G2054	GH_A08G1248	GH_A01G0975	GH_D13G1615	GH_D05G0404
GH_A03G1757	GH_D09G1789	GH_A06G2339	GH_A01G1068	GH_D11G2785	GH_A05G4359	GH_D05G0343	GH_A02G1601
GH_D13G0146	GH_D04G0390	GH_D10G2574	GH_D05G1075	GH_D02G2298	GH_D10G0259	GH_D03G0499	GH_A05G1769
GH_D01G2395	GH_A13G1621	GH_A09G1944	GH_A07G2528	GH_D11G0714	GH_A13G1895	GH_D05G0249	GH_A10G0747
GH_D02G0909	GH_D08G1562	GH_A01G0048	GH_D08G0679	GH_A10G1256	GH_A10G2584	GH_D11G3375
GH_D10G0221	GH_D11G2715	GH_D10G2690	GH_A05G3714	GH_D12G2389	GH_A03G2434	GH_D03G1000
GH_A12G2753	GH_A06G0652	GH_A01G1310	GH_D12G2705	GH_A13G1202	GH_D12G2781	GH_D11G2063
GH_A12G2227	GH_A05G2068	GH_A08G1919	GH_D06G1958	GH_D08G0974	GH_D10G1713	GH_D13G2485
GH_D05G2764	GH_A10G2168	GH_A01G2012	GH_A03G0536	GH_A13G0173	GH_A10G1607	GH_A01G0238
GH_D05G0595	GH_D07G0993	GH_A06G1462	GH_D13G0133	GH_A06G1111	GH_A01G1391	GH_D05G2636
GH_D06G0569	GH_D06G0569	GH_A12G0052	GH_A08G2245	GH_A11G3506	GH_D11G0612	GH_D08G2006
GH_A05G2670	GH_A10G2169	GH_A05G2408	GH_A11G2385	GH_A03G1468	GH_A05G1341	GH_A13G0603
GH_D01G1993	GH_A13G0303	GH_D07G2109	GH_A07G2263	GH_A05G3763	GH_A06G1734	GH_D08G0793
GH_D10G1424	GH_A01G1162	GH_A13G1892	GH_A07G1966	GH_D11G1048	GH_A12G1974	GH_A02G1495
GH_A11G1860	GH_D03G0208	GH_A12G2234	GH_D06G0319	GH_A01G2054	GH_A04G0282	GH_D08G0510
GH_D08G1149	GH_A09G1826	GH_A03G0553	GH_D05G2699	GH_D05G0469	GH_A05G0726	GH_D11G0818
GH_D01G1922	GH_D11G0581	GH_A03G1432	GH_D01G0331	GH_D08G2818	GH_A06G0252	GH_A05G1908
GH_D05G1283	GH_A05G4139	GH_A13G0993	GH_D08G1264	GH_A03G2091	GH_D03G0368	GH_A07G0620
GH_D12G1661	GH_A12G1325	GH_D04G0965	GH_A07G1277	GH_D04G1542	GH_A11G1038	GH_A12G2424
GH_D11G1002	GH_D05G1302	GH_A11G1273	GH_A01G0831	GH_D02G1272	GH_D04G0439	GH_D09G1778
GH_D04G0044	GH_D05G2764	GH_A13G1679	GH_D04G1686	GH_A11G0436	GH_D06G1164	GH_A05G1068
GH_D06G1715	GH_D04G1391	GH_D10G0330	GH_A10G1777	GH_A09G1801	GH_A03G2232	GH_D01G1094
GH_A02G1149	GH_A08G0167	GH_A13G2261	GH_A13G2538	GH_A13G0114	GH_D07G1560	GH_D05G2026
GH_A08G2026	GH_A10G2580	GH_A10G0379	GH_D08G1401	GH_A11G1144	GH_A10G2153	GH_A11G0233
GH_A09G1522	GH_D11G1765	GH_D11G0684	GH_D12G1133	GH_A04G0275	GH_A12G2098	GH_D11G3602
GH_A02G0435	GH_D10G2269	GH_D02G0151	GH_D02G1082	GH_A05G0628	GH_D02G2251	GH_A05G2095
GH_D08G2370	GH_A09G1406	GH_D09G2475	GH_D08G0340	GH_A05G1826	GH_D11G0402	GH_A13G0142
GH_D02G0376	GH_D11G2918	GH_D01G2443	GH_A11G1327	GH_D10G1144	GH_D10G2688	GH_D08G0913
GH_D01G1512	GH_D09G2097	GH_A01G0723	GH_A09G1518	GH_D02G2447	GH_D09G0419	GH_A07G1727
GH_A03G1486	GH_D08G2127	GH_D05G1913	GH_A03G0179	GH_D04G0499	GH_A13G2521	GH_A05G0691
GH_D08G2827	GH_D13G1006	GH_A06G0591	GH_D09G2443	GH_D06G2421	GH_D04G1805	GH_D02G1979
GH_A05G1022	GH_D06G0570	GH_D09G0742	GH_D04G0836	GH_D13G0870	GH_D07G1505	GH_D11G3713
GH_D08G2459	GH_D13G0696	GH_D07G1148	GH_A03G1517	GH_D12G1092	GH_D01G0347	GH_A06G1717
GH_A05G1074	GH_D05G2119	GH_D03G0871	GH_D13G1935	GH_D12G0987	GH_D02G1317	GH_D02G0646
GH_A11G3746	GH_D09G2494	GH_D01G2575	GH_A11G3005	GH_A12G0981	GH_D01G1898	GH_D03G0160
GH_D01G2065	GH_A11G3006	GH_A05G2616	GH_D05G3013	GH_D11G3501	GH_D05G1062	GH_D01G1728
GH_D08G1960	GH_D03G1490	GH_A02G0151	GH_D07G0100	GH_D01G2576	GH_D09G1473	GH_A09G1751
GH_A03G2061	GH_A11G2154	GH_D04G1328	GH_A04G1209	GH_A12G1948	GH_A03G1662	GH_A06G1050
GH_D05G2197	GH_D06G2165	GH_D10G1104	GH_D05G1266	GH_D05G2766	GH_D06G1580	GH_D05G1382
GH_D02G2596	GH_A10G1626	GH_A09G1550	GH_D13G0990	GH_A02G0332	GH_A09G1670	GH_A05G1052
GH_A12G2822	GH_D01G1795	GH_D08G0111	GH_A08G2865	GH_D09G2159	GH_A10G0678	GH_A11G0121
GH_A05G4115	GH_A02G1786	GH_A13G0010	GH_A07G2361	GH_D13G1534	GH_A05G1817	GH_D08G2734
GH_A05G2289	GH_A05G1896	GH_A07G1508	GH_A12G2848	GH_D10G0528	GH_D13G0133	GH_A04G0918
GH_D07G1249	GH_A09G1827	GH_A10G0867	GH_D08G2109	GH_A08G2688	GH_A13G0454	GH_A03G1517
GH_D13G2240	GH_D01G0017	GH_A05G1373	GH_D04G0921	GH_D12G1345	GH_D09G2150	GH_A11G1577
GH_A13G1725	GH_A01G2173	GH_D12G0905	GH_D05G2328	GH_D04G0267	GH_D04G1457	GH_D03G0249
GH_D07G1470	GH_D06G1866	GH_D07G1758	GH_A10G1238	GH_D09G1440	GH_A05G2004	GH_D05G2293
GH_D11G1152	GH_D12G0080	GH_A01G2295	GH_A09G0764	GH_A13G0039	GH_D10G2414	GH_D09G2384
GH_A13G1754	GH_A12G1576	GH_A02G0797	GH_D11G0270	GH_D05G1685	GH_A02G1495	GH_D05G0428
GH_D11G0475	GH_D12G2752	GH_D12G1264	GH_A07G0812	GH_A05G2061	GH_A04G1468	GH_A05G4025
GH_A02G1058	GH_D02G2254	GH_D06G1632	GH_D05G0578	GH_D02G0983	GH_D04G1182	GH_A04G0357
GH_scaffold12226_objG0001	GH_A03G0179	GH_scaffold19810_objG0001	GH_A12G0898	GH_D12G0316	GH_D13G0706	GH_A08G0643
GH_D10G2547	GH_A02G1172	GH_A03G2078	GH_D01G1757	GH_A03G2316	GH_D05G4057	GH_D07G0548
GH_A01G1820	GH_A04G0357	GH_A05G0126	GH_D03G1659	GH_A09G0618	GH_A10G2163	GH_D13G2513
GH_D11G0931	GH_A05G1163	GH_D01G0726	GH_A05G2151	GH_D13G0120	GH_A01G2378	GH_A05G0179
GH_A12G2793	GH_D09G1024	GH_D05G1927	GH_D01G0966	GH_A01G1357	GH_A07G1221	GH_D03G0287
GH_A07G0843	GH_A04G0649	GH_D08G1469	GH_A02G1006	GH_D01G2162	GH_A13G2196	GH_D04G1688
GH_D09G0893	GH_D10G1118	GH_A01G0373	GH_A13G1172	GH_D09G1891	GH_D06G1416	GH_D12G2072
GH_A05G4014	GH_A09G2562	GH_D07G1177	GH_A04G0827	GH_A05G1764	GH_A05G4281	GH_A11G3740
GH_A05G2154	GH_D03G1554	GH_A10G1494	GH_D11G1003	GH_A09G1224	GH_A08G0563	GH_D01G0813
GH_D04G1658	GH_A08G2335	GH_A09G0795	GH_A07G1008	GH_A08G1222	GH_A01G1091	GH_D08G0733
GH_D11G3728	GH_A13G0993	GH_A05G1584	GH_D05G0505	GH_A10G1797	GH_A11G0386	GH_A05G3464
GH_A11G1285	GH_D11G0189	GH_A02G1576	GH_A07G0099	GH_D08G2781	GH_D01G2467	GH_D06G0802
GH_D05G2600	GH_D01G0790	GH_A11G2086	GH_D12G0221	GH_D04G1513	GH_D12G0881	GH_scaffold18810_objG0001
GH_A03G0554	GH_D05G0393	GH_D07G1198	GH_A01G0387	GH_A01G0362	GH_D07G2236	GH_D11G1787
GH_D13G2635	GH_D09G1684	GH_D04G0016	GH_A10G2154	GH_A11G1593	GH_A08G0692	GH_A08G2485
GH_D05G1915	GH_D05G0810	GH_A05G0628	GH_D06G1849	GH_A03G1313	GH_D12G1438	GH_A08G2818
GH_A07G1757	GH_A05G1665	GH_D09G1712	GH_A06G0796	GH_D11G2413	GH_D05G2579	GH_A11G0179
GH_A11G1926	GH_D04G0449	GH_D03G0997	GH_D10G1886	GH_D12G1371	GH_D13G0991	GH_A07G1581
GH_A07G2350	GH_D13G0991	GH_D02G1896	GH_A13G1900	GH_D11G1352	GH_A10G0921	GH_A05G3763
GH_A05G0583	GH_A10G1852	GH_D13G1006	GH_A05G1083	GH_D08G0793	GH_D03G1930	GH_D02G2223
GH_A09G1846	GH_A06G0500	GH_A05G4167	GH_D11G0935	GH_A04G1083	GH_A06G0349	GH_A02G1572
GH_A08G2651	GH_A13G2475	GH_A03G1545	GH_D01G2106	GH_A09G1633	GH_A07G1431	GH_D01G0022
GH_A12G0062	GH_D05G1695	GH_D12G1920	GH_D13G1464	GH_A11G2284	GH_A11G0146	GH_A06G0068
GH_A11G1539	GH_D10G0330	GH_A13G0409	GH_A10G0047	GH_D02G0804	GH_A02G1746	GH_D05G1334
GH_A01G2200	GH_A03G0255	GH_D13G2350	GH_A13G1745	GH_A09G0241	GH_A03G0948	GH_A02G1905
GH_D04G1786	GH_A11G2076	GH_D07G1200	GH_A09G2406	GH_A05G0539	GH_A10G2023	GH_D04G1838
GH_D05G2238	GH_A09G2632	GH_A10G1596	GH_A08G2313	GH_D06G0876	GH_A12G1327	GH_A09G0755
GH_A03G0255	GH_D03G1174	GH_A12G1242	GH_D13G2591	GH_A05G0282	GH_A11G2240	GH_A02G0372
GH_A11G0860	GH_A01G0900	GH_D08G1960	GH_A08G0860	GH_D05G0831	GH_A12G1551	GH_A10G2291
GH_A10G1944	GH_D10G0126	GH_A02G0508	GH_D04G1719	GH_A06G1088	GH_A13G0093	GH_A06G0524
GH_A09G1835	GH_D04G0340	GH_A11G0420	GH_D03G1868	GH_D06G1534	GH_A05G0603	GH_A09G2114
GH_D02G1823	GH_D11G1258	GH_A11G0484	GH_A09G1913	GH_A05G1971	GH_A11G0343	GH_A03G0660
GH_A09G1722	GH_D06G1072	GH_scaffold23635_objG0002	GH_A11G0899	GH_D13G0174	GH_A06G0301	GH_A01G0805
GH_A12G1638	GH_A08G1791	GH_D02G0428	GH_A03G2028	GH_A05G1489	GH_D11G0958	GH_D01G0713
GH_D05G2133	GH_A13G2041	GH_A07G2106	GH_A01G1272	GH_D11G1525	GH_A07G2469	GH_A08G1607
GH_D11G2992	GH_A05G1964	GH_D06G0009	GH_A13G0151	GH_A03G0926	GH_A04G0006	GH_A13G0244
GH_A01G1428	GH_D10G2808	GH_A13G2041	GH_A09G2182	GH_A03G1179	GH_A01G0385	GH_A01G1896
GH_A11G3016	GH_D09G0090	GH_D12G0554	GH_D11G0652	GH_A12G0802	GH_D11G1764	GH_A12G1259
GH_D05G0027	GH_A03G1780	GH_D08G1328	GH_D11G0655	GH_D10G0955	GH_D10G0612	GH_D05G0980
GH_D13G0917	GH_A08G1726	GH_D06G1348	GH_A13G0176	GH_A05G1054	GH_A11G3158	GH_A05G3806
GH_A13G2493	GH_D11G3493	GH_A13G0395	GH_A12G0386	GH_A09G1389	GH_A02G0593	GH_A11G3559
GH_D01G0847	GH_D02G1939	GH_D12G0052	GH_A11G0826	GH_A09G1937	GH_A06G0047	GH_A05G1921
GH_D06G1758	GH_A05G0377	GH_A01G1763	GH_D06G0761	GH_A08G1412	GH_D12G2780	GH_D12G1716
GH_A11G3700	GH_D06G0352	GH_D13G0624	GH_D11G0636	GH_A13G0422	GH_A07G1209	GH_D10G2132
GH_A06G0047	GH_A07G1492	GH_A06G0134	GH_D06G1551	GH_A13G1846	GH_D12G0140	GH_D09G1326
GH_D05G1025	GH_D11G0023	GH_A05G3865	GH_D13G0915	GH_D06G0258	GH_D03G1030	GH_A02G0464
GH_D02G2367	GH_D10G1046	GH_A01G0729	GH_D10G2382	GH_D12G1246	GH_D05G1061	GH_A05G0761
GH_A06G0900	GH_A05G1647	GH_A10G2106	GH_D12G2209	GH_D01G0069	GH_D11G2339	GH_A08G0778
GH_D01G2477	GH_D10G1954	GH_A03G1605	GH_D05G1380	GH_D12G0142	GH_A05G0605	GH_D02G1805
GH_A11G3405	GH_D09G1747	GH_D12G1609	GH_A12G0928	GH_A08G2788	GH_A06G0356	GH_D07G2056
GH_A07G2528	GH_D05G2788	GH_A03G2077	GH_D03G1746	GH_D08G2109	GH_A03G0455	GH_A06G0741
GH_A02G0897	GH_A05G1584	GH_D10G0490	GH_A13G0253	GH_A03G1759	GH_A07G0195	GH_A09G2506
GH_A01G1278	GH_D13G1449	GH_A11G1225	GH_A13G2614	GH_A05G1426	GH_A05G1843	GH_D08G1191
GH_A13G1710	GH_A13G0448	GH_D05G3288	GH_D04G1744	GH_D05G2325	GH_D09G0478	GH_A06G1882
GH_A08G0062	GH_D05G2260	GH_D05G0360	GH_D06G0665	GH_D02G2083	GH_D06G0159	GH_D06G0403
GH_D11G3583	GH_D08G1819	GH_D02G1759	GH_D07G1009	GH_D07G1200	GH_A05G1584	GH_D05G2125
GH_D06G1852	GH_A05G0505	GH_D05G0033	GH_D11G0209	GH_A05G0341	GH_A07G2483	GH_A03G0533
GH_D11G3655	GH_D12G1067	GH_A05G0714	GH_A05G2551	GH_D05G0569	GH_D05G2217	GH_A05G1620
GH_A05G2320	GH_A11G2410	GH_A08G1626	GH_A09G2367	GH_A01G0042	GH_A08G1135	GH_A05G1375
GH_A08G1491	GH_A11G1196	GH_A06G1053	GH_D10G0049	GH_A12G1934	GH_A12G1587	GH_A05G0193
GH_D08G1834	GH_D11G2152	GH_D06G0066	GH_A12G1872	GH_D07G0329	GH_D05G2652	GH_A12G2751
GH_A09G1187	GH_A02G0171	GH_D11G2657	GH_A10G1866	GH_A13G2670	GH_D08G0160	GH_D13G0523
GH_D01G0822	GH_A04G0641	GH_D05G1943	GH_A05G3397	GH_A01G0012	GH_D09G1217	GH_A06G0780
GH_scaffold23635_objG0001	GH_D05G1063	GH_D13G2202	GH_A13G2601	GH_A08G2313	GH_D06G1066	GH_A07G2540
GH_A05G0539	GH_D11G1813	GH_A10G2050	GH_A12G1381	GH_A01G2249	GH_A06G0978	GH_D10G2740
GH_A11G0028	GH_D08G2586	GH_A03G0106	GH_A05G2800	GH_D05G2362	GH_A06G0377	GH_A03G0654
GH_D11G2152	GH_D12G1315	GH_A08G1698	GH_D11G1603	GH_A13G1883	GH_A13G0299	GH_A11G2023
GH_D10G2749	GH_A07G2483	GH_A04G1396	GH_D06G0533	GH_D12G2186	GH_A07G0903	GH_A04G1291
GH_A06G0330	GH_D01G1132	GH_D05G1958	GH_D12G2982	GH_D12G1387	GH_A12G1111	GH_A12G1337
GH_D07G0161	GH_D11G3765	GH_A05G3818	GH_D08G0597	GH_D12G0402	GH_D06G1957	GH_D01G2515
GH_A05G2236	GH_A03G1523	GH_D05G1302	GH_D13G1123	GH_A09G2496	GH_A01G2054	GH_D05G0107
GH_A05G1935	GH_A05G2804	GH_D06G0201	GH_D04G0717	GH_D04G0196	GH_D12G1972	GH_A10G2418
GH_A03G1439	GH_A12G0388	GH_D11G1402	GH_D08G0907	GH_D09G1751	GH_D03G0644	GH_A05G2612
GH_A12G2388	GH_A02G1949	GH_D09G1326	GH_D12G0878	GH_D09G2300	GH_D10G2520	GH_D06G1551
GH_A11G0448	GH_D09G0122	GH_D13G0454	GH_A09G0605	GH_A13G1611	GH_D02G1877	GH_A03G0038
GH_D09G0710	GH_A13G1669	GH_A02G0648	GH_D04G0092	GH_D02G1109	GH_D08G1197	GH_A10G2641
GH_A05G4223	GH_D11G0520	GH_A05G2356	GH_D04G0633	GH_A05G1896	GH_A08G2077	GH_A11G2193
GH_D05G1195	GH_A05G0177	GH_D09G1747	GH_D11G3375	GH_A11G0538	GH_D05G3457	GH_A11G1038
GH_A09G0120	GH_A06G0641	GH_D02G0409	GH_A06G0047	GH_A13G0955	GH_A12G2259	GH_A01G0783
GH_D08G0175	GH_D08G2523	GH_D12G0061	GH_D07G2269	GH_A05G3335	GH_D05G2260	GH_A06G2354
GH_A07G0400	GH_A02G0735	GH_D11G2603	GH_A02G1440	GH_D05G2424	GH_A10G2629	GH_D02G1388
GH_D01G2342	GH_D05G2295	GH_A09G1827	GH_A11G1880	GH_A07G1564	GH_A08G1191	GH_D11G0036
GH_A12G2715	GH_A10G2694	GH_D04G1270	GH_A13G0994	GH_D12G2763	GH_D03G1521	GH_A06G1484
GH_A07G0929	GH_D10G0141	GH_D13G0655	GH_A10G2290	GH_A01G0254	GH_A05G2674	GH_A01G1339
GH_A11G2054	GH_A06G0233	GH_A05G3249	GH_D11G0431	GH_D05G3809	GH_A09G0650	GH_A11G2587
GH_D02G2068	GH_A02G1952	GH_A05G2257	GH_D10G1557	GH_A06G0134	GH_D07G1302	GH_A07G1436
GH_D12G2927	GH_D05G0547	GH_A13G2060	GH_A01G0038	GH_D02G1744	GH_D12G1356	GH_A10G0123
GH_A12G1259	GH_A05G2579	GH_D01G1017	GH_A10G2106	GH_D08G2341	GH_D01G1679	GH_D12G2597
GH_D13G2158	GH_D11G0568	GH_D03G0245	GH_A03G1714	GH_A05G0449	GH_A08G2805	GH_D11G1788
GH_D06G1225	GH_A07G2469	GH_A11G2346	GH_A02G1568	GH_D08G0128	GH_D09G1632	GH_D13G1552
GH_D05G1832	GH_A10G1686	GH_A12G2602	GH_D06G1067	GH_D05G1045	GH_D13G2112	GH_A10G2023
GH_D13G0250	GH_D08G0822	GH_A02G0194	GH_D02G1865	GH_D10G0637	GH_D01G0573	GH_A04G1689
GH_D09G2260	GH_D12G2915	GH_A04G1083	GH_A11G0260	GH_A06G1486	GH_A01G1780	GH_A08G1981
GH_D11G1300	GH_A02G1518	GH_A10G2465	GH_D01G0444	GH_A12G1242	GH_A09G2241	GH_D12G1053
GH_D09G2097	GH_A04G1185	GH_D10G1473	GH_A10G1950	GH_A09G2432	GH_D06G0118	GH_A11G0985
GH_D12G1737	GH_D06G1600	GH_D03G0960	GH_D09G2362	GH_D09G1462	GH_A08G1150	GH_A13G0993
GH_A11G1798	GH_A04G1113	GH_A01G2355	GH_A11G3084	GH_D01G2466	GH_D09G1640	GH_D10G0950
GH_A11G0971	GH_A10G0707	GH_D03G0407	GH_A07G1059	GH_D03G1018	GH_A08G2306	GH_D10G2360
GH_D07G1302	GH_A01G1680	GH_D13G1120	GH_D09G1458	GH_D12G1937	GH_D11G1684	GH_A01G0592
GH_A12G1563	GH_D03G0499	GH_A01G0669	GH_A09G0926	GH_D13G1259	GH_D03G0188	GH_D07G1856
GH_A12G1894	GH_A05G0628	GH_A06G0741	GH_A10G1387	GH_D05G0071	GH_A09G1832	GH_D12G2523
GH_A01G1966	GH_D06G1065	GH_A13G0038	GH_A07G1727	GH_A12G0534	GH_D12G0956	GH_D13G2196
GH_A12G0596	GH_A05G2527	GH_D02G0179	GH_D06G1950	GH_A05G3416	GH_D12G2775	GH_A02G0139
GH_D08G0290	GH_D04G1886	GH_D05G2662	GH_D05G1803	GH_D07G2558	GH_A05G0512	GH_A12G0786
GH_D12G2610	GH_A08G1412	GH_D01G1371	GH_D02G0190	GH_D04G1815	GH_A01G2058	GH_A05G1899
GH_D10G2329	GH_A01G0944	GH_D12G2532	GH_D05G1871	GH_D02G1565	GH_D08G2314	GH_D09G1448
GH_D11G0786	GH_D07G0530	GH_A07G0168	GH_D05G0173	GH_A08G2134	GH_A01G0771	GH_A08G0267
GH_D08G2039	GH_D01G1717	GH_D08G0160	GH_D10G2039	GH_D01G1053	GH_A11G2076	GH_A10G0989
GH_D12G2687	GH_A11G2930	GH_A04G1644	GH_D02G0616	GH_D02G2244	GH_A07G2619	GH_A07G0434
GH_D07G1174	GH_A13G0036	GH_A05G3780	GH_A09G1187	GH_D02G1915	GH_A05G0338	GH_A11G3724
GH_A01G1680	GH_D02G2467	GH_D05G2275	GH_D07G2432	GH_A05G3459	GH_D09G0102	GH_D09G1688
GH_A01G0650	GH_D05G1775	GH_A02G1814	GH_D09G2553	GH_A11G1123	GH_D08G1266	GH_A05G4224
GH_A08G0860	GH_D04G1719	GH_A07G2238	GH_D06G2132	GH_D05G0901	GH_A10G2651	GH_A05G1906
GH_D01G0277	GH_D02G2232	GH_A03G0389	GH_A04G1194	GH_D11G2156	GH_A05G1805	GH_D13G0823
GH_A01G0840	GH_D10G1102	GH_A06G0233	GH_A02G2008	GH_A06G0047	GH_D09G0629	GH_A12G0608
GH_D04G0140	GH_D05G2650	GH_D11G1927	GH_D03G0248	GH_A03G0819	GH_D13G1629	GH_A08G0989
GH_D05G0388	GH_D13G1324	GH_A01G2411	GH_D12G2747	GH_A13G0334	GH_A13G0094	GH_D05G0846
GH_A11G0753	GH_D12G2399	GH_D09G1465	GH_D05G1124	GH_D04G1487	GH_D01G2269	GH_D03G0254
GH_A05G2270	GH_D11G1147	GH_D13G1275	GH_A06G1531	GH_D08G2459	GH_D11G1136	GH_A06G1443
GH_D03G0434	GH_D11G2657	GH_A13G2142	GH_D12G1442	GH_D07G0273	GH_A13G2130	GH_D05G1065
GH_D06G0034	GH_A05G1319	GH_D13G1442	GH_D08G0058	GH_A10G1978	GH_D03G0964	GH_A12G1705
GH_A03G0424	GH_D04G1064	GH_A05G2004	GH_D05G1346	GH_D11G2011	GH_D11G3740	GH_A05G2349
GH_A11G0638	GH_A09G1663	GH_A08G2688	GH_D01G1257	GH_A06G1546	GH_D06G0933	GH_A11G1491
GH_A06G1049	GH_D05G0950	GH_A08G2485	GH_D01G1029	GH_A13G2236	GH_A11G3292	GH_A09G1337
GH_D05G0579	GH_A09G1738	GH_D05G0061	GH_D11G3501	GH_D08G1337	GH_A02G0389	GH_D12G0176
GH_A05G0745	GH_D05G2280	GH_D05G3847	GH_D11G2919	GH_A01G2012	GH_D12G2866	GH_A09G1742
GH_A03G0147	GH_D12G1394	GH_D06G0047	GH_D10G1245	GH_A10G0707	GH_A10G0054	GH_A05G3527
GH_A05G3964	GH_D04G0121	GH_D11G0652	GH_A11G3495	GH_D01G2400	GH_D10G1596	GH_A12G1872
GH_D05G2507	GH_A05G1183	GH_D12G1383	GH_D11G0193	GH_D03G1787	GH_D02G2223	GH_A08G1141
GH_D06G1725	GH_D02G1464	GH_A11G1629	GH_D08G0638	GH_A01G1023	GH_A13G0386	GH_A01G2321
GH_A10G2258	GH_D10G0490	GH_D03G1490	GH_D03G0763	GH_A03G1679	GH_D11G1067	GH_A11G3700
GH_A11G0520	GH_D01G2483	GH_A01G2405	GH_D05G2483	GH_D01G1862	GH_D05G0793	GH_D07G0357
GH_D06G1022	GH_A01G0413	GH_A12G2576	GH_D13G2576	GH_D06G1957	GH_A13G0072	GH_A06G0576
GH_A06G1372	GH_D08G1541	GH_A07G0965	GH_A03G2238	GH_D03G0928	GH_D02G1804	GH_D13G0520
GH_A07G1021	GH_D05G0054	GH_A13G0639	GH_D03G1424	GH_A03G0449	GH_D10G1225	GH_A02G1009
GH_A02G1697	GH_D13G2091	GH_A12G1435	GH_A06G0203	GH_A12G1448	GH_A12G2058	GH_D11G1944
GH_D07G0894	GH_D13G1935	GH_D03G0050	GH_A12G0674	GH_A08G1659	GH_A05G2650	GH_A13G2001
GH_D02G1668	GH_A08G0951	GH_A03G2291	GH_D01G1708	GH_A04G1412	GH_D05G0951	GH_D09G0223
GH_D11G1056	GH_A01G1676	GH_A06G0896	GH_A01G2374	GH_A13G2661	GH_A01G0447	GH_D04G0590
GH_A07G2615	GH_D04G0044	GH_D12G1866	GH_A12G0009	GH_D10G0309	GH_D05G0340	GH_A12G2491
GH_D05G2099	GH_A09G0143	GH_A02G1440	GH_A05G1584	GH_A07G0228	GH_A11G2945	GH_D04G0496
GH_D03G1412	GH_A12G1974	GH_D11G0023	GH_D03G0405	GH_D09G1357	GH_A10G0273	GH_D11G2584
GH_D04G1474	GH_A07G0176	GH_D06G0325	GH_D05G1002	GH_A05G3468	GH_A07G2453	GH_A02G0968
GH_A10G1630	GH_D05G3722	GH_D10G0517	GH_A08G1416	GH_A12G0755	GH_A01G0018	GH_D06G1375
GH_D01G1502	GH_D13G2328	GH_A11G2552	GH_A01G0348	GH_A06G0147	GH_A06G0459	GH_A02G0719
GH_D03G1265	GH_A10G0298	GH_A07G0321	GH_A13G0278	GH_D10G0989	GH_A03G0432	GH_A10G0904
GH_D08G0612	GH_A07G1646	GH_A12G2848	GH_A10G0797	GH_scaffold28097_objG0001	GH_D12G2117	GH_A05G0252
GH_D09G0514	GH_A11G0343	GH_A06G2094	GH_D06G1865	GH_D07G0046	GH_D07G1148	GH_D10G0625
GH_D13G2094	GH_D10G0303	GH_A08G2604	GH_A07G2540	GH_A06G0018	GH_A01G2186	GH_D04G0463
GH_D01G0637	GH_A08G2466	GH_A01G1676	GH_A13G2292	GH_D11G2528	GH_D06G1847	GH_A10G2254
GH_D04G1346	GH_A05G0380	GH_D08G2786	GH_A07G0129	GH_D07G0375	GH_D07G1830	GH_D05G3840
GH_D05G0429	GH_A05G0504	GH_D11G2410	GH_A11G1577	GH_A05G1599	GH_D02G0403	GH_D09G1067
GH_D11G0060	GH_D08G0270	GH_A07G1221	GH_D07G0529	GH_D08G2788	GH_A02G1786	GH_A09G2316
GH_D09G0085	GH_D13G1513	GH_D04G2020	GH_D07G0645	GH_D10G1294	GH_D10G0076	GH_A12G2726
GH_D11G3494	GH_D04G1642	GH_A07G0136	GH_D09G2245	GH_D05G1995	GH_A04G0872	GH_D07G1893
GH_A07G1672	GH_D09G2554	GH_A02G0735	GH_D02G1306	GH_A11G0394	GH_A07G2464	GH_A05G3804
GH_D09G2420	GH_A09G1748	GH_A13G0036	GH_A13G1050	GH_D04G1719	GH_D06G0022	GH_D08G0760
GH_A08G1199	GH_A01G1772	GH_A01G0694	GH_D09G2308	GH_A02G1918	GH_A10G0309	GH_A08G1040
GH_A06G2317	GH_A08G0487	GH_A13G1883	GH_D06G0196	GH_A07G0792	GH_A11G1106	GH_D08G0160
GH_D08G2814	GH_A09G1550	GH_A08G1249	GH_D07G0105	GH_A13G0623	GH_D01G2343	GH_A13G0900
GH_A07G1008	GH_D02G1337	GH_A12G2928	GH_D07G0656	GH_D02G1389	GH_A05G3918	GH_D04G1571
GH_D12G2917	GH_A10G0288	GH_A06G1296	GH_A05G1681	GH_A03G0316	GH_scaffold3193_objG0001	GH_A05G1018
GH_A06G0880	GH_D13G2029	GH_D04G0386	GH_A05G1105	GH_D11G1137	GH_D10G0514	GH_A09G1738
GH_A07G1189	GH_A12G1452	GH_A06G1717	GH_A01G1937	GH_A12G2939	GH_D10G2289	GH_D06G2420
GH_D13G1164	GH_D01G0833	GH_A03G1460	GH_D08G2249	GH_D10G1490	GH_D08G0484	GH_A02G1628
GH_D05G3670	GH_D12G0217	GH_A12G0092	GH_D07G0795	GH_A11G1070	GH_D05G3966	GH_D10G0364
GH_A09G2329	GH_A01G0361	GH_D06G0835	GH_A07G0904	GH_A03G1219	GH_D11G1722	GH_A10G0413
GH_A06G0068	GH_D02G1856	GH_A02G0512	GH_A11G2080	GH_A05G2055	GH_D12G2276	GH_D13G2137
GH_D06G0471	GH_A04G1292	GH_A08G0009	GH_A09G1082	GH_D13G0274	GH_D02G0459	GH_A06G0814
GH_D02G1635	GH_A11G1836	GH_D11G1302	GH_D07G1351	GH_D01G0047	GH_A02G1173	GH_D02G2462
GH_D08G1033	GH_D09G1581	GH_D01G2106	GH_A11G0241	GH_A13G0853	GH_D10G0163	GH_D06G1417
GH_D11G2854	GH_A05G0728	GH_D05G1125	GH_D13G0501	GH_D04G1003	GH_D05G1796	GH_D02G0241
GH_D07G1997	GH_A05G0982	GH_A01G0934	GH_A05G0798	GH_D10G0229	GH_A13G0165	GH_D08G2857
GH_A02G0754	GH_A08G2242	GH_A12G1230	GH_A06G0084	GH_D01G2594	GH_A05G3128	GH_A07G0812
GH_A04G0918	GH_D13G0624	GH_A13G2272	GH_D09G0513	GH_D12G1982	GH_D12G1539	GH_A13G0318
GH_A08G1030	GH_D04G1688	GH_D09G1778	GH_A05G0580	GH_A13G1192	GH_A10G1073	GH_D12G0316
GH_scaffold9518_objG0001	GH_D03G1437	GH_A05G4299	GH_A02G0410	GH_D05G2878	GH_D09G1250	GH_A12G0989
GH_D02G1235	GH_A04G0046	GH_A07G0633	GH_D11G2316	GH_A13G0216	GH_D09G2050	GH_A11G3315
GH_A03G0441	GH_A01G2405	GH_D05G1540	GH_A09G2209	GH_D10G0429	GH_D11G0652	GH_D11G0752
GH_D03G0499	GH_A01G0048	GH_D12G1311	GH_D11G3481	GH_D05G1984	GH_A11G1150	GH_D03G0868
GH_D06G0031	GH_D12G1627	GH_A09G2452	GH_D05G2918	GH_D08G1932	GH_D04G0550	GH_A13G0563
GH_D07G0671	GH_A05G2408	GH_A05G1805	GH_D06G0492	GH_A12G0136	GH_A07G1178	GH_A06G0258
GH_A06G2417	GH_D01G1651	GH_D08G1436	GH_A06G1510	GH_D11G3676	GH_A05G2341	GH_A12G2896
GH_A02G0194	GH_D07G1615	GH_D11G0093	GH_A04G1396	GH_D05G0429	GH_A05G2527	GH_D08G1263
GH_A10G0068	GH_D02G1744	GH_A11G1146	GH_D13G0158	GH_A10G0938	GH_D06G0304	GH_D12G0489
GH_D10G2478	GH_D09G1220	GH_D12G2680	GH_A03G0303	GH_A12G0460	GH_A05G1269	GH_D05G0534
GH_D03G0843	GH_D12G1246	GH_D02G1944	GH_A12G0981	GH_D06G1450	GH_A07G1197	GH_D01G1337
GH_D05G0625	GH_D02G1272	GH_A09G1743	GH_D11G1029	GH_A10G2318	GH_A07G1217	GH_D05G1685
GH_A11G0746	GH_A02G2045	GH_D11G1265	GH_D12G2874	GH_D13G2122	GH_D08G2817	GH_D11G2160
GH_D01G0643	GH_A06G2247	GH_A03G1114	GH_A07G1022	GH_A03G1518	GH_D09G1277	GH_D12G2763
GH_D12G2264	GH_A08G2656	GH_D09G1458	GH_D04G1534	GH_D05G1082	GH_D01G0069	GH_D01G0504
GH_D01G1876	GH_A06G0767	GH_D02G2174	GH_D08G0541	GH_A13G0409	GH_A08G2663	GH_D11G1758
GH_A08G2702	GH_A01G1967	GH_D01G1898	GH_D05G1219	GH_D01G0022	GH_A11G1290	GH_A05G0714
GH_D09G1761	GH_D05G0556	GH_D02G0747	GH_D11G0274	GH_A08G1997	GH_A06G0746	GH_A01G2406
GH_A07G1034	GH_D10G0581	GH_A02G1101	GH_A13G0332	GH_D05G1756	GH_A09G1136	GH_A09G2433
GH_A03G0553	GH_D07G0667	GH_A08G0267	GH_A07G0803	GH_D11G3458	GH_D12G2119	GH_A08G0802
GH_D10G2466	GH_A03G0873	GH_D09G0111	GH_A13G2261	GH_D08G2534	GH_D05G3757	GH_A11G0617
GH_D10G0431	GH_D08G2321	GH_A06G0500	GH_D08G0771	GH_A11G3113	GH_A05G1685	GH_A02G1830
GH_A11G1300	GH_D07G1532	GH_A06G0862	GH_A06G0264	GH_A05G1117	GH_D10G1829	GH_A12G1695
GH_A06G1703	GH_D11G2956	GH_A08G1253	GH_D11G1504	GH_A13G0072	GH_D10G2466	GH_A06G0434
GH_D08G1113	GH_A09G1797	GH_A08G2579	GH_D01G0413	GH_A13G2166	GH_A11G2189	GH_A12G1551
GH_D05G2005	GH_D07G0240	GH_D06G0613	GH_A08G0773	GH_D11G1427	GH_A11G0699	GH_D04G1742
GH_D10G2284	GH_D12G1238	GH_D08G0333	GH_A11G1749	GH_D03G0760	GH_A13G0504	GH_D02G1878
GH_D11G1052	GH_A05G0205	GH_D01G0790	GH_D02G0229	GH_D13G2148	GH_A05G3634	GH_A08G2604
GH_D11G2984	GH_A01G0771	GH_A05G0800	GH_D08G2746	GH_A13G1636	GH_D12G1333	GH_A13G1674
GH_D05G3925	GH_D01G0852	GH_D07G0904	GH_A01G1723	GH_D02G1157	GH_A01G0365	GH_A02G0269
GH_A03G2175	GH_D02G1843	GH_D08G1545	GH_D08G2424	GH_D12G2571	GH_D05G3288	GH_D10G1545
GH_A04G0403	GH_D02G2358	GH_A05G1501	GH_D12G2696	GH_D04G1082	GH_A12G2677	GH_A12G2647
GH_A03G0386	GH_D10G2660	GH_D09G2346	GH_D10G1470	GH_D05G2661	GH_D06G0047	GH_A03G0985
GH_A01G0228	GH_A01G1002	GH_A06G1931	GH_A03G2077	GH_D10G2129	GH_D12G1866	GH_A05G0315
GH_A05G2880	GH_A05G0852	GH_D02G1837	GH_A06G0297	GH_A01G0805	GH_D07G0938	GH_A11G2930
GH_D11G0348	GH_D09G0053	GH_A12G0060	GH_A13G0367	GH_A03G0772	GH_D11G2587	GH_D12G2696
GH_A12G0592	GH_D07G0851	GH_A08G0983	GH_D12G2884	GH_A07G0260	GH_D02G0567	GH_A05G1602
GH_A13G1830	GH_A13G0300	GH_D09G1515	GH_A12G1465	GH_A05G3784	GH_D12G1678	GH_D11G1637
GH_D06G0607	GH_D06G0851	GH_D05G0428	GH_D01G1983	GH_D09G0616	GH_A12G0088	GH_A12G2651
GH_A12G1245	GH_A03G1602	GH_A05G3643	GH_D05G0273	GH_A11G1512	GH_A09G1514	GH_D05G3710
GH_A01G0844	GH_A09G1796	GH_A02G0830	GH_A09G1560	GH_D06G0031	GH_A12G1188	GH_A08G1127
GH_D05G2186	GH_A11G2251	GH_D05G0810	GH_A12G2520	GH_A11G2525	GH_A05G1426	GH_A05G4266
GH_A02G1622	GH_A01G0666	GH_A10G0590	GH_D05G0285	GH_A11G3495	GH_D09G1583	GH_D12G1912
GH_A02G1437	GH_D02G1929	GH_D07G0704	GH_D02G1855	GH_D11G0463	GH_A03G0533	GH_D01G0812
GH_A12G0900	GH_A03G2146	GH_A06G0856	GH_D13G0805	GH_D07G1071	GH_A07G0725	GH_D06G0718
GH_A12G2697	GH_A05G0427	GH_D08G0283	GH_D05G1958	GH_A02G1096	GH_D10G2241	GH_D02G0211
GH_D11G3493	GH_A09G1057	GH_A09G1284	GH_A12G2019	GH_D05G1302	GH_A01G0840	GH_A03G0547
GH_A05G3185	GH_A05G1368	GH_A09G1507	GH_A03G1118	GH_D04G0010	GH_A05G1117	GH_A07G0168
GH_D03G0367	GH_A13G1891	GH_A01G2202	GH_A07G2560	GH_D12G2246	GH_D12G0262	GH_A06G1345
GH_D12G1883	GH_A13G0725	GH_A12G2599	GH_A13G2041	GH_A12G0139	GH_D06G1615	GH_D06G0339
GH_A13G1703	GH_D03G1373	GH_A13G1419	GH_A01G0422	GH_D08G2327	GH_A03G1974	GH_D06G0389
GH_D12G0616	GH_D11G1172	GH_A13G1669	GH_D12G2177	GH_A13G0327	GH_A07G1843	GH_D11G2096
GH_A12G2505	GH_A08G1249	GH_D05G1010	GH_A13G2511	GH_A09G2498	GH_A05G2221	GH_D12G0308
GH_D08G1458	GH_D12G1965	GH_A09G0227	GH_A05G1413	GH_D12G1037	GH_D12G0970	GH_D10G1273
GH_A08G2078	GH_A06G0264	GH_D06G0138	GH_D12G2142	GH_A07G2466	GH_D12G1985	GH_A09G1144
GH_A11G2594	GH_A07G0680	GH_A09G2115	GH_D10G0311	GH_D06G1789	GH_A05G2091	GH_D05G3950
GH_D10G2347	GH_A01G0017	GH_D03G1000	GH_A08G2216	GH_A04G1494	GH_A06G1106	GH_D11G2410
GH_A12G1752	GH_D04G1377	GH_A09G1514	GH_D03G0424	GH_A04G0998	GH_A06G1771	GH_D05G2738
GH_A09G1304	GH_A05G3726	GH_D11G2108	GH_A11G0300	GH_D13G0417	GH_D12G2507	GH_D05G0322
GH_A06G0239	GH_A02G1153	GH_D05G3485	GH_A04G1258	GH_D05G2118	GH_A09G1679	GH_A01G2336
GH_D07G1196	GH_A07G2490	GH_D08G1219	GH_D03G0110	GH_A11G1375	GH_D09G1338	GH_A11G0435
GH_D08G0983	GH_A07G0042	GH_A10G1852	GH_D07G0526	GH_D13G1853	GH_A02G0328	GH_D04G0939
GH_A13G1623	GH_A08G1456	GH_D05G0980	GH_A09G1108	GH_D11G2820	GH_A03G0210	GH_A11G0582
GH_D11G0125	GH_A05G2289	GH_A02G1153	GH_A09G2350	GH_D07G1758	GH_A09G0008	GH_A01G2405
GH_A10G0185	GH_A05G1675	GH_A03G0532	GH_D03G0145	GH_A06G1829	GH_A11G2221	GH_A05G3836
GH_A05G1193	GH_A05G0971	GH_A01G2403	GH_D03G1391	GH_A11G2998	GH_D11G2060	GH_D10G0302
GH_D12G2739	GH_D11G0652	GH_A05G1218	GH_D13G1945	GH_D11G3427	GH_D06G2332	GH_D09G0111
GH_D06G0388	GH_D11G0402	GH_A11G0509	GH_A08G1283	GH_A11G1203	GH_A05G1333	GH_A06G1343
GH_A12G0612	GH_A11G3480	GH_D07G0046	GH_D12G2482	GH_D11G0791	GH_D05G3104	GH_D09G0130
GH_D02G2317	GH_D08G0210	GH_A08G1692	GH_A01G2337	GH_A11G0055	GH_D01G0032	GH_D09G1746
GH_A02G1742	GH_A12G2637	GH_A10G1801	GH_A01G0361	GH_A03G0331	GH_A07G0542	GH_D13G1859
GH_D05G0795	GH_A07G1679	GH_D09G1059	GH_A12G1259	GH_D08G0439	GH_A05G1826	GH_A09G1633
GH_A01G0017	GH_A10G0291	GH_D11G1788	GH_D12G2264	GH_D13G1380	GH_D07G1157	GH_D02G0190
GH_D01G1770	GH_D10G2547	GH_A11G1368	GH_D12G2687	GH_A06G0627	GH_D09G0686	GH_D02G2448
GH_A05G1877	GH_D13G0533	GH_D09G0150	GH_A08G2730	GH_D05G0892	GH_D03G0307	GH_A09G2586
GH_D01G2162	GH_D12G2282	GH_A13G0563	GH_D13G0497	GH_A09G2535	GH_A13G0993	GH_A03G0622
GH_A12G2437	GH_A07G0750	GH_D11G0402	GH_D11G1172	GH_A10G2080	GH_A05G0964	GH_A07G0350
GH_D08G1733	GH_D04G0158	GH_D08G1378	GH_A06G0200	GH_D11G3499	GH_D12G1964	GH_A03G0482
GH_D07G1526	GH_D04G0811	GH_A05G2098	GH_D09G1313	GH_A05G4068	GH_D03G0601	GH_A07G0099
GH_D13G2350	GH_D01G0666	GH_D06G1441	GH_A05G1921	GH_D10G0515	GH_D11G3771	GH_D07G2071
GH_A03G0837	GH_A02G0056	GH_A05G0427	GH_D01G0844	GH_D02G1843	GH_A05G2325	GH_A11G1295
GH_A11G1046	GH_A06G2006	GH_A06G0618	GH_A05G3176	GH_D08G2421	GH_D06G1865	GH_D01G0594
GH_A03G0687	GH_A04G1295	GH_D05G1135	GH_A10G0746	GH_D03G0604	GH_D11G3354	GH_D05G1346
GH_D05G3342	GH_A05G4299	GH_D06G2135	GH_D12G1886	GH_D06G0021	GH_D05G2127	GH_D07G0743
GH_A11G0895	GH_A11G2855	GH_A12G1832	GH_A08G0643	GH_A12G0164	GH_A01G1680	GH_D01G2594
GH_A03G2216	GH_D13G2063	GH_D03G0334	GH_D05G0986	GH_D12G0176	GH_A07G2615	GH_A04G1727
GH_D13G0128	GH_D12G2880	GH_A12G1974	GH_D06G0933	GH_A02G1548	GH_D05G0602	GH_D06G0212
GH_A01G0991	GH_D12G2952	GH_D09G1964	GH_D12G0641	GH_D06G2156	GH_D11G2171	GH_A11G3075
GH_scaffold33504_objG0001	GH_D11G1895	GH_A07G0674	GH_D09G0704	GH_A09G2379	GH_A07G1455	GH_D11G1904
GH_D07G0329	GH_A07G0141	GH_A08G1040	GH_A06G0741	GH_D09G1719	GH_D11G3756	GH_A09G2546
GH_A10G0903	GH_A01G1066	GH_A10G1072	GH_A05G3929	GH_A09G1212	GH_A01G0857	GH_D04G0204
GH_D10G2486	GH_D09G1536	GH_A13G0076	GH_D03G0558	GH_D07G1553	GH_D06G1571	GH_A03G0710
GH_A01G0361	GH_D02G2262	GH_A13G0199	GH_D11G1805	GH_A09G1105	GH_D11G0189	GH_A06G0058
GH_D11G1957	GH_A05G1865	GH_D06G1350	GH_D10G1269	GH_D03G0683	GH_D06G0035	GH_A03G0418
GH_D04G1072	GH_D04G1128	GH_D12G2209	GH_A08G1751	GH_D05G3457	GH_D03G1220	GH_D10G1104
GH_D05G2162	GH_D06G0445	GH_A03G1523	GH_A07G0406	GH_A07G1810	GH_D02G0355	GH_D13G0806
GH_A06G1822	GH_A06G1093	GH_D01G1965	GH_D01G0282	GH_A05G1471	GH_A12G1283	GH_D11G2486
GH_D07G0052	GH_A12G1242	GH_A05G2637	GH_A10G2640	GH_A01G2228	GH_A02G0897	GH_A01G0551
GH_D07G1035	GH_D05G0385	GH_D11G0957	GH_D13G1680	GH_D13G1351	GH_A12G2857	GH_A11G1724
GH_D06G0416	GH_D05G0145	GH_A13G1197	GH_A05G0999	GH_D02G1916	GH_A05G2021	GH_A12G1831
GH_D01G0347	GH_A05G2626	GH_A03G0497	GH_A13G2507	GH_A05G1450	GH_D02G0537	GH_D12G0987
GH_A05G4219	GH_A08G2579	GH_A06G0340	GH_D02G0224	GH_D11G0546	GH_D13G1867	GH_A13G0121
GH_A05G2283	GH_D01G0454	GH_D03G1436	GH_A03G2425	GH_D09G1237	GH_D01G1152	GH_A07G2326
GH_A07G1221	GH_D10G1267	GH_A02G2012	GH_D01G0525	GH_A05G0330	GH_D08G2165	GH_D06G0209
GH_D08G1979	GH_A11G2603	GH_D06G1334	GH_D09G2298	GH_D05G2927	GH_A05G1801	GH_D10G0727
GH_A04G1566	GH_A10G2131	GH_A07G0040	GH_D13G1447	GH_A13G0103	GH_A11G2090	GH_D02G2504
GH_D12G0866	GH_A01G1064	GH_A09G0244	GH_A01G0254	GH_D08G0768	GH_A07G2135	GH_D08G0776
GH_D10G1060	GH_A12G0840	GH_D11G1341	GH_D13G2049	GH_A09G0176	GH_D08G1332	GH_D09G1689
GH_A08G0429	GH_A08G0685	GH_A01G2462	GH_D08G0261	GH_D03G1694	GH_A03G0857	GH_A11G0810
GH_D12G2536	GH_D13G1571	GH_A05G0981	GH_A06G0837	GH_A01G1733	GH_D05G1959	GH_D11G2276
GH_D13G0668	GH_D07G0612	GH_A06G0750	GH_A09G2145	GH_D06G1810	GH_A10G2450	GH_D03G1654
GH_D10G1568	GH_D10G1289	GH_D10G2721	GH_A08G0553	GH_D05G3869	GH_D07G0273	GH_A02G0186
GH_A01G2316	GH_D07G0663	GH_D10G0480	GH_A01G1097	GH_D05G1183	GH_D09G0900	GH_D05G0338
GH_D05G2229	GH_D08G1134	GH_A05G2289	GH_D09G0920	GH_D01G1185	GH_D05G0794	GH_D07G0038
GH_D10G0630	GH_A11G1146	GH_A07G1705	GH_A05G3573	GH_A01G1942	GH_A08G1415	GH_D11G1680
GH_A07G1194	GH_A03G0768	GH_D05G0723	GH_A02G1165	GH_A09G2691	GH_A13G2570	GH_D07G2214
GH_D10G1935	GH_D04G1255	GH_D13G1151	GH_A05G2505	GH_A11G0047	GH_A13G1987	GH_A05G0270
GH_A05G2359	GH_D08G1216	GH_D11G1258	GH_A08G1412	GH_D05G1558	GH_D05G3766	GH_D01G1931
GH_D02G0652	GH_D02G2317	GH_A09G0351	GH_A09G2227	GH_A10G0751	GH_A05G3620	GH_A11G1361
GH_D13G0857	GH_A03G1075	GH_D12G2571	GH_A09G1760	GH_D09G1994	GH_A09G2448	GH_A03G2023
GH_D04G1207	GH_A09G0693	GH_D05G1928	GH_A07G0375	GH_A11G0810	GH_D09G2358	GH_D02G1342
GH_D12G2671	GH_A13G0361	GH_A03G0441	GH_A02G0142	GH_A12G1386	GH_A12G1401	GH_D11G1086
GH_D06G1000	GH_A13G1197	GH_A06G0886	GH_A08G2105	GH_A03G1103	GH_D09G2441	GH_A11G2054
GH_A02G0019	GH_D09G1003	GH_D12G0641	GH_D07G1966	GH_A07G1194	GH_A11G0924	GH_A05G3555
GH_A10G1804	GH_D11G0775	GH_D11G1110	GH_D13G2091	GH_A08G1490	GH_D08G1158	GH_A09G1071
GH_A13G2011	GH_D09G1233	GH_D05G0141	GH_D08G0580	GH_D10G1816	GH_D01G0113	GH_A12G2552
GH_A12G1818	GH_A08G2209	GH_D02G1744	GH_A06G0629	GH_D13G1665	GH_A12G0686	GH_D10G2621
GH_A08G2128	GH_A05G3780	GH_A03G2024	GH_D01G1870	GH_D06G1443	GH_D05G0600	GH_D06G0274
GH_A11G1464	GH_A12G0857	GH_A01G1780	GH_A13G2084	GH_A08G1635	GH_A07G0292	GH_D08G1142
GH_A05G0946	GH_D03G1083	GH_D09G2387	GH_D08G2821	GH_A02G0234	GH_D09G2172	GH_D05G0319
GH_A04G1623	GH_D11G1655	GH_A05G0590	GH_D04G1151	GH_D05G1950	GH_D09G0423	GH_A11G2788
GH_D11G0356	GH_D08G1149	GH_D08G1295	GH_D12G0098	GH_A06G2239	GH_D07G0198	GH_D01G0816
GH_D13G2567	GH_D13G0330	GH_D01G1764	GH_A07G0521	GH_D04G1313	GH_A07G0499	GH_A05G1769
GH_D04G1391	GH_A13G1284	GH_A11G3656	GH_A06G0565	GH_A07G1046	GH_D08G1892	GH_A11G1550
GH_A10G2687	GH_A01G0373	GH_A06G0239	GH_A13G0114	GH_D09G1662	GH_A06G1465	GH_D10G2291
GH_A13G2113	GH_scaffold23635_objG0003	GH_A05G1685	GH_D13G2097	GH_D12G0616	GH_A12G2913	GH_A10G0029
GH_A01G1833	GH_D08G1266	GH_A11G3362	GH_A03G0544	GH_A11G1945	GH_A04G0712	GH_A03G2078
GH_D10G2777	GH_D03G0245	GH_A01G0700	GH_D11G1580	GH_D09G2475	GH_A06G2329	GH_A06G0461
GH_A11G0781	GH_D11G3428	GH_A04G1759	GH_A04G0538	GH_A11G1196	GH_D04G0121	GH_A05G1546
GH_A11G1586	GH_D10G0359	GH_D07G1394	GH_D02G1843	GH_A01G0799	GH_A05G0597	GH_D01G2277
GH_D03G0921	GH_A09G2329	GH_A02G1719	GH_A08G1613	GH_A05G4285	GH_A05G1090	GH_D13G2447
GH_A13G0830	GH_A09G1670	GH_D04G1064	GH_D01G1686	GH_D13G1346	GH_D10G0133	GH_D03G0903
GH_A05G1468	GH_D02G0926	GH_D10G2073	GH_D04G1420	GH_D05G2293	GH_D01G0915	GH_A11G2284
GH_D05G1190	GH_A05G0228	GH_D08G2253	GH_A04G1288	GH_D04G0504	GH_A04G1465	GH_D05G1408
GH_A08G1688	GH_D03G0893	GH_A03G1468	GH_A03G0300	GH_D11G0193	GH_A13G0157	GH_D02G1615
GH_D04G1888	GH_D11G0181	GH_A01G2073	GH_A10G2180	GH_A11G3745	GH_D10G0309	GH_D03G1307
GH_D12G0244	GH_D05G1323	GH_D12G0308	GH_A05G2362	GH_D04G0678	GH_A06G1917	GH_A01G1114
GH_D07G2089	GH_A05G1744	GH_A10G1043	GH_A08G0581	GH_A04G1759	GH_D02G0909	GH_A10G0335
GH_D04G0268	GH_D05G0581	GH_D08G1149	GH_A01G1662	GH_D05G0057	GH_A04G1288	GH_D02G2500
GH_A05G0296	GH_D03G0185	GH_D13G0915	GH_D10G1534	GH_A06G1710	GH_A09G2281	GH_A01G0871
GH_D10G0496	GH_D10G1952	GH_D08G1694	GH_D09G1607	GH_D02G2052	GH_D11G1800	GH_A11G0560
GH_A05G0210	GH_A06G1378	GH_D07G0076	GH_A11G3553	GH_D07G2013	GH_A03G2446	GH_A07G1646
GH_D10G1898	GH_D13G1119	GH_A05G0505	GH_D12G1112	GH_A11G2078	GH_D09G2254	GH_D08G0764
GH_D11G2083	GH_D07G0623	GH_A13G2177	GH_A01G0238	GH_A12G2438	GH_D05G1736	GH_A12G0981
GH_A08G0762	GH_D01G0485	GH_D04G1484	GH_A13G1197	GH_D05G2946	GH_A02G1767	GH_D08G1824
GH_D07G0806	GH_D03G1342	GH_A10G2271	GH_D08G1434	GH_D13G2190	GH_A05G1587	GH_A03G1339
GH_A07G0636	GH_D03G0439	GH_A01G2406	GH_A01G1219	GH_A12G0989	GH_D08G1426	GH_D08G2426
GH_D04G1771	GH_D06G1693	GH_D08G0973	GH_A12G1808	GH_D07G1594	GH_D06G2299	GH_D09G2441
GH_D05G0083	GH_D09G2254	GH_A01G0388	GH_D12G1293	GH_D03G0270	GH_D07G0881	GH_D11G0181
GH_A11G3184	GH_D02G0845	GH_D13G0150	GH_D13G2623	GH_A03G1634	GH_D05G1845	GH_D09G1289
GH_D09G2061	GH_D06G0112	GH_A06G1431	GH_D03G1087	GH_D07G0566	GH_A08G0275	GH_D11G2156
GH_A11G2963	GH_D12G0641	GH_A09G0181	GH_A03G0331	GH_A12G0134	GH_D08G1993	GH_D13G1725
GH_A13G0567	GH_A13G0072	GH_D05G2661	GH_A03G0218	GH_D12G1459	GH_A12G2815	GH_A08G1771
GH_D12G1894	GH_A11G3656	GH_D10G0426	GH_D13G1437	GH_A01G0364	GH_D05G0259	GH_D08G0907
GH_D11G2848	GH_A01G1129	GH_A07G2120	GH_D01G2576	GH_A08G0369	GH_D10G1961	GH_A08G0718
GH_D01G0668	GH_D05G2429	GH_D05G3276	GH_A04G0166	GH_A13G1050	GH_A12G1907	GH_A01G1075
GH_A05G4253	GH_D11G0753	GH_D02G1890	GH_D13G2276	GH_A01G1664	GH_A10G1234	GH_A06G1705
GH_D05G0054	GH_D11G1629	GH_A05G0828	GH_A02G1915	GH_A12G0337	GH_A03G1344	GH_D08G2173
GH_A04G1505	GH_D04G0950	GH_A10G0707	GH_A12G2239	GH_A01G1912	GH_A12G2747	GH_A07G0863
GH_A12G1464	GH_A05G0051	GH_A05G3929	GH_D07G0412	GH_D10G1161	GH_A06G1841	GH_A03G1179
GH_scaffold20318_objG0001	GH_D05G2662	GH_D11G2827	GH_A07G0490	GH_D05G1364	GH_D11G0065	GH_D02G2312
GH_A11G0185	GH_D09G0629	GH_D11G1177	GH_A02G0020	GH_A12G2129	GH_D12G0678	GH_A11G1036
GH_D06G0344	GH_D09G0396	GH_D02G0800	GH_A08G2452	GH_D03G1785	GH_D02G2289	GH_D09G1177
GH_D04G0158	GH_A05G4359	GH_A11G2445	GH_D12G2148	GH_A10G0019	GH_D03G1351	GH_A05G3784
GH_A01G0285	GH_A05G0052	GH_A01G1813	GH_D05G0331	GH_A06G0532	GH_D06G1850	GH_D01G2400
GH_A10G0291	GH_A04G1252	GH_A05G2551	GH_A05G2416	GH_D08G1015	GH_D07G0568	GH_A11G1955
GH_D11G2972	GH_D07G1071	GH_D08G2127	GH_A11G0628	GH_D04G1420	GH_D06G0747	GH_D06G0704
GH_A08G2719	GH_A12G2265	GH_D05G0625	GH_A08G2749	GH_A08G2335	GH_A13G1613	GH_D11G2011
GH_A10G2255	GH_A10G0818	GH_D11G2648	GH_A05G4121	GH_D08G1894	GH_D06G0761	GH_D13G2534
GH_D12G0080	GH_A08G1336	GH_D10G0554	GH_D06G2135	GH_A05G0858	GH_A02G1047	GH_D07G0761
GH_D05G0301	GH_A02G1719	GH_A09G1325	GH_D05G1076	GH_D07G2256	GH_A03G1736	GH_D11G2188
GH_scaffold19810_objG0001	GH_A06G1096	GH_D10G1225	GH_A05G0104	GH_A10G0502	GH_A09G1389	GH_A02G1136
GH_A01G0771	GH_A10G2232	GH_A04G1078	GH_D12G1578	GH_D01G2203	GH_D10G0689	GH_D01G1083
GH_D03G1299	GH_A10G0334	GH_D05G2711	GH_D04G1755	GH_A06G1717	GH_D03G0274	GH_A06G2325
GH_D02G0843	GH_D05G1968	GH_A05G4308	GH_D03G1499	GH_A06G1577	GH_A13G1846	GH_D12G2153
GH_A11G2672	GH_D07G1104	GH_A11G2230	GH_A09G1063	GH_D08G0013	GH_D11G1153	GH_D09G1056
GH_D06G0867	GH_D06G0260	GH_A09G2417	GH_D07G2483	GH_A13G1710	GH_A05G0637	GH_D06G1390
GH_A02G1725	GH_D01G2236	GH_D13G0657	GH_D10G1043	GH_D05G0797	GH_D05G2040	GH_A11G3206
GH_D01G2236	GH_D08G0703	GH_A04G0141	GH_A11G0019	GH_A05G1341	GH_D08G1486	GH_D05G1801
GH_D13G1671	GH_D04G0747	GH_D13G0448	GH_D02G1981	GH_D10G1289	GH_A13G1928	GH_A11G1380
GH_D12G2448	GH_D01G0668	GH_D04G0010	GH_A11G1741	GH_D04G0629	GH_A01G2197	GH_A09G2329
GH_A09G2641	GH_A12G2166	GH_D03G0490	GH_D12G0980	GH_D12G2120	GH_D05G0643	GH_A10G1561
GH_D07G2176	GH_D07G1198	GH_A05G2674	GH_D06G0889	GH_D09G1142	GH_D01G0491	GH_D13G0120
GH_D09G1003	GH_D06G0471	GH_D08G1266	GH_A13G0232	GH_D03G0442	GH_A01G0386	GH_D11G3500
GH_A02G1555	GH_A05G0559	GH_D12G1067	GH_D01G0979	GH_D09G1289	GH_D11G1214	GH_D07G1591
GH_A11G0949	GH_D02G2225	GH_A07G0894	GH_A03G2278	GH_D05G3641	GH_D12G2690	GH_A05G2632
GH_D03G1940	GH_A02G0713	GH_A09G2460	GH_D05G2279	GH_A12G2690	GH_A04G0863	GH_A02G1067
GH_D08G2322	GH_D06G2005	GH_D06G1901	GH_A02G0073	GH_A06G1464	GH_A11G3729	GH_D05G3285
GH_A09G0100	GH_D01G0779	GH_D06G0334	GH_A10G1355	GH_A10G0238	GH_D02G1453	GH_D13G1106
GH_A12G2855	GH_D02G1700	GH_A05G0728	GH_D05G3123	GH_D11G1172	GH_D09G0794	GH_D03G1754
GH_A07G1642	GH_A04G1555	GH_D12G0217	GH_A11G0131	GH_D11G0627	GH_A06G1836	GH_A13G1903
GH_D04G1247	GH_A09G1514	GH_D08G2597	GH_A11G0985	GH_D11G1667	GH_A12G0608	GH_A06G0796
GH_A09G2496	GH_D11G2934	GH_A03G1118	GH_D06G1818	GH_D11G0617	GH_A06G0319	GH_A13G1566
GH_D02G2228	GH_D12G1588	GH_A07G1215	GH_D06G0054	GH_D08G0098	GH_A11G1368	GH_D08G1757
GH_D13G0989	GH_D07G1200	GH_D11G1853	GH_D02G0112	GH_D06G2367	GH_A04G1336	GH_D12G2324
GH_A12G1741	GH_A09G1570	GH_A02G1435	GH_D09G1147	GH_A11G1164	GH_D06G1442	GH_D06G1735
GH_A05G0602	GH_D07G0717	GH_D08G1495	GH_A13G2356	GH_A08G0216	GH_D12G1963	GH_A09G1801
GH_A05G4235	GH_A13G0027	GH_D13G1832	GH_D05G1367	GH_A12G1188	GH_A03G1770	GH_A04G1364
GH_A09G1629	GH_D11G0216	GH_A04G0811	GH_A03G0356	GH_A01G1512	GH_A09G0693	GH_A03G0476
GH_D11G3338	GH_D11G1047	GH_A13G1475	GH_D11G0082	GH_D01G2228	GH_A09G1665	GH_A01G1556
GH_A11G0398	GH_D12G2884	GH_D03G1834	GH_A10G1867	GH_D11G1514	GH_A05G2747	GH_D08G1341
GH_A08G2242	GH_D10G2354	GH_A13G2492	GH_A05G3705	GH_A13G2198	GH_A12G2832	GH_A05G1206
GH_A05G2492	GH_A08G0762	GH_A05G0224	GH_D11G3417	GH_D10G2669	GH_A10G2278	GH_A09G1076
GH_D08G0913	GH_A03G1056	GH_A04G0641	GH_D11G1889	GH_A02G0168	GH_D13G0482	GH_D04G1080
GH_D01G1018	GH_D13G0402	GH_D10G0359	GH_D12G0931	GH_A10G0965	GH_D01G0971	GH_A01G1815
GH_A04G1013	GH_D12G2389	GH_D07G2117	GH_A11G0655	GH_D08G0638	GH_D08G2818	GH_A02G0185
GH_A07G2238	GH_A08G0062	GH_D02G1023	GH_D01G1728	GH_D09G0545	GH_D11G0100	GH_D02G2283
GH_A04G0839	GH_D12G1256	GH_A07G0357	GH_D11G3015	GH_A07G0369	GH_D12G2936	GH_D02G2111
GH_A11G0847	GH_D06G1348	GH_A13G1749	GH_A07G1485	GH_A08G0254	GH_A03G0138	GH_A11G1105
GH_D08G1341	GH_A03G2075	GH_D01G2374	GH_D06G0832	GH_A09G1691	GH_D07G1096	GH_D12G1692
GH_D04G0128	GH_D05G1440	GH_A07G1680	GH_D01G1660	GH_D01G0580	GH_A11G1040	GH_A01G0231
GH_D07G0070	GH_D11G3702	GH_D12G2952	GH_D08G0117	GH_A03G0381	GH_D05G1536	GH_D05G1852
GH_A05G1190	GH_D01G1032	GH_D01G2284	GH_D13G1549	GH_D05G0203	GH_D02G1665	GH_D03G0601
GH_D02G0488	GH_D08G1834	GH_A03G0390	GH_D13G2003	GH_A09G2540	GH_A07G2542	GH_A12G2944
GH_A01G1420	GH_D08G1688	GH_A13G1204	GH_A03G1339	GH_A08G1136	GH_A05G2682	GH_D07G1339
GH_A11G0168	GH_D09G2481	GH_A05G0528	GH_A06G1038	GH_A01G1913	GH_A08G0759	GH_D04G1638
GH_D10G2794	GH_D11G2383	GH_D12G1246	GH_A11G1192	GH_A10G0003	GH_D06G0536	GH_D13G1164
GH_A13G2010	GH_D08G2341	GH_A04G0757	GH_D11G1886	GH_A06G1202	GH_A12G2573	GH_D08G0122
GH_A02G1436	GH_D04G1600	GH_D05G2699	GH_D10G0890	GH_A13G0007	GH_D09G2226	GH_A09G0747
GH_D11G2241	GH_D02G1796	GH_A10G1414	GH_A10G0366	GH_D12G1236	GH_A13G2389	GH_A09G1282
GH_D03G1872	GH_D03G0871	GH_A05G0298	GH_A11G2559	GH_D11G1336	GH_D04G1491	GH_A09G1722
GH_A05G0564	GH_A09G0385	GH_A06G2111	GH_A10G0022	GH_D11G1603	GH_A12G2793	GH_A05G3781
GH_A03G1902	GH_A05G0545	GH_A06G2006	GH_A12G0236	GH_D09G1250	GH_A05G1828	GH_D12G2919
GH_D11G1701	GH_scaffold20318_objG0001	GH_A01G2259	GH_D06G0718	GH_D06G1516	GH_D04G0067	GH_D13G0013
GH_A05G2903	GH_A05G2084	GH_A10G0399	GH_D05G2138	GH_D13G1878	GH_D07G0719	GH_D05G1290
GH_D04G1999	GH_A05G3750	GH_A05G3934	GH_D04G0497	GH_A09G0499	GH_A03G0667	GH_D05G1521
GH_D05G2292	GH_A12G0586	GH_D05G2927	GH_A08G1607	GH_A03G1914	GH_D01G1253	GH_A04G1741
GH_A10G1601	GH_D05G0161	GH_D02G1700	GH_A09G1661	GH_D13G2375	GH_D06G0234	GH_D04G0261
GH_D11G0009	GH_A08G2033	GH_A09G2020	GH_A11G2122	GH_D03G1377	GH_D13G1845	GH_A07G2271
GH_A06G0401	GH_A11G2854	GH_D12G0336	GH_D10G1620	GH_A04G1432	GH_scaffold7323_objG0001	GH_A09G2280
GH_D02G1594	GH_D12G2724	GH_D11G1564	GH_D11G2158	GH_D02G1632	GH_A07G1680	GH_A08G0990
GH_A10G0601	GH_D13G1005	GH_A11G2954	GH_D04G0810	GH_D13G1611	GH_D11G1158	GH_D13G1650
GH_D13G0473	GH_D05G2627	GH_D13G0484	GH_D09G1864	GH_A10G2000	GH_D12G2901	GH_D08G2142
GH_A12G1882	GH_D01G0580	GH_A05G0221	GH_D11G2933	GH_A13G0383	GH_D11G2089	GH_D05G0817
GH_A05G4181	GH_D04G0167	GH_D05G1074	GH_D03G0289	GH_D12G0117	GH_D03G1623	GH_D01G2072
GH_D08G0732	GH_D01G2423	GH_D08G1710	GH_A08G0678	GH_D06G0717	GH_A07G1816	GH_D02G2274
GH_D11G3650	GH_A11G2807	GH_A09G0080	GH_D08G0698	GH_D11G0505	GH_D02G0802	GH_D06G1130
GH_A09G1680	GH_D05G2275	GH_D04G0179	GH_D13G1999	GH_D11G0537	GH_A02G1880	GH_A09G2496
GH_A13G2538	GH_D03G1924	GH_D03G0424	GH_D01G1429	GH_A10G0123	GH_A03G2091	GH_A11G1068
GH_D03G0793	GH_A13G0398	GH_D02G0529	GH_D09G2160	GH_A05G0526	GH_D04G0583	GH_A08G1657
GH_D13G2178	GH_A13G2659	GH_A05G2235	GH_D12G1272	GH_A11G0775	GH_A03G0790	GH_A08G0156
GH_A13G0595	GH_A02G0881	GH_A12G2471	GH_D07G1148	GH_A10G1667	GH_D08G2791	GH_A01G0038
GH_D11G1633	GH_A07G1021	GH_A03G0280	GH_D07G0994	GH_A10G0624	GH_A06G1592	GH_D07G0412
GH_A03G0124	GH_A11G3738	GH_A01G1790	GH_A13G2245	GH_A09G1894	GH_A06G0355	GH_A05G2800
GH_D13G0767	GH_D12G1140	GH_D07G1196	GH_D03G1778	GH_D12G0679	GH_A11G2047	GH_A09G1687
GH_D06G1938	GH_D05G0760	GH_A05G0992	GH_D09G1047	GH_A01G1239	GH_A05G0500	GH_A01G1651
GH_D05G2135	GH_A01G2058	GH_A02G0927	GH_A05G3006	GH_A03G1432	GH_D13G2506	GH_A03G2022
GH_A03G1070	GH_A10G0185	GH_A08G0969	GH_D05G2766	GH_D01G1490	GH_D10G2546	GH_A08G0848
GH_D02G0620	GH_A09G2177	GH_D03G1130	GH_D10G2221	GH_D07G0417	GH_D08G2247	GH_A05G2020
GH_D13G2111	GH_D09G2609	GH_A03G0843	GH_D13G1372	GH_A08G2327	GH_A05G3155	GH_D05G0183
GH_D12G1248	GH_D10G0719	GH_D09G1644	GH_D09G0939	GH_D09G0170	GH_A09G1925	GH_A10G0751
GH_D05G2342	GH_A06G1347	GH_A04G0119	GH_D13G2158	GH_D13G2244	GH_A06G1275	GH_A05G0245
GH_D08G2048	GH_A11G1144	GH_D06G1095	GH_D08G2134	GH_A07G0109	GH_A13G0105	GH_A07G2238
GH_A05G1922	GH_A01G0424	GH_A06G1829	GH_A12G2670	GH_D05G0636	GH_D03G0206	GH_D02G0037
GH_D08G1684	GH_A04G0231	GH_D09G0381	GH_D12G0612	GH_D11G0110	GH_D05G2281	GH_D06G1773
GH_A06G1347	GH_D13G1264	GH_A05G1890	GH_D08G2053	GH_A09G1707	GH_D04G0019	GH_D07G2442
GH_A01G0645	GH_A05G3964	GH_D10G0719	GH_A08G0295	GH_A10G1706	GH_D09G1354	GH_D13G0358
GH_D11G3677	GH_A11G0937	GH_D02G0734	GH_A06G1717	GH_D07G0235	GH_D11G2586	GH_D04G0632
GH_D05G0533	GH_D05G3751	GH_D13G2576	GH_A06G0389	GH_A06G0576	GH_A12G2055	GH_A03G0704
GH_D06G2111	GH_D13G0071	GH_D05G0187	GH_A10G2288	GH_A05G2514	GH_A12G0186	GH_A01G1643
GH_D11G3763	GH_A12G1894	GH_D08G0248	GH_A05G3496	GH_D07G0374	GH_A08G0315	GH_A06G1348
GH_D03G0592	GH_D09G1786	GH_A07G1394	GH_D03G0441	GH_D09G0356	GH_D05G1046	GH_A13G2517
GH_A04G0892	GH_A03G1757	GH_D09G1461	GH_A02G0701	GH_D11G0885	GH_A01G0896	GH_D11G1897
GH_A09G0795	GH_D05G1949	GH_A13G0725	GH_D08G2765	GH_A06G0977	GH_A13G0658	GH_D05G1246
GH_D01G0779	GH_D13G2394	GH_D09G0698	GH_D04G1637	GH_A01G1276	GH_D03G0318	GH_A11G2019
GH_A03G0080	GH_D10G2721	GH_A02G0178	GH_A11G3075	GH_A13G2061	GH_D05G3803	GH_D03G0183
GH_A05G3670	GH_D06G1184	GH_D07G0958	GH_D02G0741	GH_A03G1264	GH_A02G0208	GH_D04G0205
GH_D05G0106	GH_D05G0343	GH_A05G2681	GH_A06G1931	GH_A08G0122	GH_D01G0636	GH_A13G0243
GH_A02G1310	GH_A10G0380	GH_D03G0908	GH_A01G0900	GH_D13G1771	GH_A01G1992	GH_A12G1861
GH_A13G1446	GH_A03G1863	GH_D01G0954	GH_D04G1304	GH_D03G1934	GH_A05G1787	GH_A09G1663
GH_D10G1236	GH_A08G1640	GH_A02G1952	GH_A01G0641	GH_D05G3712	GH_D09G1413	GH_A04G1374
GH_D04G1886	GH_A03G0769	GH_D04G1080	GH_D06G0437	GH_D12G2623	GH_A02G2032	GH_A07G2550
GH_A04G1170	GH_A06G2313	GH_D11G0181	GH_D13G2505	GH_A05G2800	GH_A01G0071	GH_A02G1632
GH_D02G1651	GH_D01G0216	GH_D13G0776	GH_A05G3605	GH_A10G1590	GH_A07G1847	GH_D08G0657
GH_D08G1510	GH_D05G2573	GH_D10G0146	GH_A03G0911	GH_A02G0389	GH_D05G0057	GH_A07G1431
GH_D05G2359	GH_D13G0701	GH_A11G1043	GH_A10G0694	GH_D07G0896	GH_A03G0339	GH_D07G2013
GH_A07G2353	GH_D10G1123	GH_A05G3401	GH_A13G2243	GH_D06G0583	GH_D07G0707	GH_D09G1858
GH_A09G1425	GH_D04G2020	GH_D09G1444	GH_A13G0831	GH_A06G0203	GH_A07G1742	GH_D05G1943
GH_A13G0900	GH_A10G0379	GH_A05G0975	GH_A03G1757	GH_A12G2573	GH_A02G0068	GH_D02G0419
GH_A04G1649	GH_A13G2602	GH_D08G0386	GH_D06G1152	GH_A07G2614	GH_A04G0889	GH_A03G2119
GH_A13G0103	GH_D05G0344	GH_A11G0087	GH_A05G3670	GH_A02G0213	GH_D05G0240	GH_A09G1108
GH_D07G2282	GH_A11G0018	GH_A12G2512	GH_A12G1886	GH_D01G2462	GH_D03G1021	GH_A07G0767
GH_D11G2919	GH_D10G2271	GH_D02G1929	GH_D08G0438	GH_A06G2221	GH_D10G2687	GH_A08G0468
GH_A07G1816	GH_D12G0727	GH_D01G0815	GH_A06G0709	GH_A13G0117	GH_D12G0888	GH_D04G0121
GH_A12G2576	GH_A01G0493	GH_D12G1217	GH_D11G0140	GH_D09G2440	GH_A11G0788	GH_A12G2411
GH_A11G3000	GH_A11G1177	GH_D01G0048	GH_A13G0779	GH_A03G2185	GH_D01G1717	GH_D05G0121
GH_D09G1859	GH_A04G1111	GH_D12G2595	GH_A09G0619	GH_A06G2277	GH_D05G2121	GH_D05G1946
GH_A08G2050	GH_A05G2525	GH_D07G0542	GH_D03G0334	GH_D04G0589	GH_D05G3950	GH_D08G1176
GH_D11G1501	GH_A05G2772	GH_A13G0475	GH_A12G0493	GH_D12G0228	GH_A10G0064	GH_A02G1075
GH_D11G3050	GH_A12G2720	GH_A07G1047	GH_D02G0410	GH_A06G0362	GH_A11G2950	GH_D09G1223
GH_D12G2045	GH_A05G2251	GH_A05G0570	GH_D11G2200	GH_A07G1862	GH_A11G2790	GH_A10G0345
GH_A01G1304	GH_D11G2648	GH_D09G0029	GH_D07G0381	GH_D01G2309	GH_A02G1827	GH_D11G0236
GH_D07G2292	GH_D03G1822	GH_A06G0216	GH_A06G1703	GH_A05G2948	GH_A06G0300	GH_A02G0045
GH_D02G2316	GH_A04G0656	GH_D12G1872	GH_A06G0833	GH_A13G1803	GH_A10G2318	GH_D08G2811
GH_D08G0449	GH_D06G1350	GH_D12G0680	GH_D05G1059	GH_A12G2958	GH_D05G1003	GH_D10G0544
GH_A07G1318	GH_A10G2626	GH_D11G2977	GH_D11G1226	GH_D12G1222	GH_D05G2034	GH_D07G1492
GH_D07G0406	GH_D03G0851	GH_A11G0258	GH_A10G2289	GH_A10G1397	GH_D01G0209	GH_A01G2259
GH_D08G2406	GH_D06G2105	GH_D12G2936	GH_D12G2968	GH_D01G1681	GH_D12G2594	GH_D12G2013
GH_A06G0494	GH_A08G2688	GH_D03G1678	GH_A06G1800	GH_D12G2253	GH_A05G0750	GH_D07G1768
GH_D05G2304	GH_D05G0209	GH_D04G2082	GH_D01G0556	GH_D05G1682	GH_A12G2605	GH_A12G1947
GH_D04G0259	GH_A07G0459	GH_A01G0997	GH_A06G1856	GH_D09G1887	GH_D06G1392	GH_A07G2147
GH_A08G2059	GH_D10G0410	GH_D10G0128	GH_D09G2347	GH_A10G1032	GH_A11G2050	GH_A08G1980
GH_D12G2039	GH_A09G1809	GH_D06G0219	GH_D01G1681	GH_D01G0149	GH_D01G1257	GH_D02G0091
GH_D11G2630	GH_A12G0059	GH_D02G1843	GH_D02G0734	GH_D05G0266	GH_A11G0334	GH_A03G0529
GH_D09G0250	GH_A08G2096	GH_D11G0801	GH_D06G0603	GH_D13G1585	GH_D02G0352	GH_A08G0833
GH_D13G0750	GH_A13G0331	GH_A05G4359	GH_D03G1210	GH_A02G1432	GH_A05G4136	GH_A05G0703
GH_A08G2688	GH_A08G2078	GH_D01G0833	GH_A09G2422	GH_D05G1380	GH_D05G2339	GH_A09G0227
GH_A11G1914	GH_A08G0816	GH_D13G2506	GH_A10G0583	GH_D13G2550	GH_A05G0333	GH_D04G0722
GH_D10G0569	GH_A04G0141	GH_A03G2091	GH_A03G0793	GH_A12G1109	GH_D13G2605	GH_A09G0319
GH_A06G2321	GH_D07G1688	GH_A12G2656	GH_A13G0082	GH_A05G0534	GH_D08G1755	GH_A10G1777
GH_A03G0922	GH_A01G0212	GH_A07G0525	GH_A05G3656	GH_D11G0307	GH_D02G2500	GH_D04G0178
GH_A04G1759	GH_D04G0498	GH_D02G0700	GH_A10G2052	GH_A10G1068	GH_A09G1731	GH_D02G1011
GH_A05G4033	GH_D11G1202	GH_D07G2176	GH_A12G0281	GH_D08G0658	GH_A05G1633	GH_A03G1962
GH_A09G1151	GH_D05G1342	GH_D06G1884	GH_D11G0446	GH_A06G0021	GH_D02G0046	GH_D02G0909
GH_D11G0189	GH_A09G1835	GH_A03G0038	GH_D08G1469	GH_A11G0850	GH_A06G0282	GH_A05G0338
GH_A05G2051	GH_A11G2086	GH_A13G1345	GH_A11G0555	GH_A12G2229	GH_A12G0539	GH_D13G2356
GH_D05G2341	GH_D04G0965	GH_D05G2640	GH_A12G1812	GH_D08G2330	GH_D04G1003	GH_D08G2083
GH_D03G0322	GH_D02G1823	GH_A06G1096	GH_D06G0076	GH_D11G0411	GH_A03G1739	GH_A08G2252
GH_D04G1498	GH_A04G0219	GH_D08G1957	GH_A09G2439	GH_A13G1509	GH_A10G2663	GH_A12G1007
GH_A08G0583	GH_D09G0175	GH_D13G2020	GH_A01G0030	GH_D01G2106	GH_A05G2672	GH_A11G1422
GH_D07G1071	GH_D09G1028	GH_A08G1155	GH_D03G1675	GH_D01G1796	GH_D11G2652	GH_A05G2241
GH_A02G0750	GH_A09G1907	GH_D12G1964	GH_A09G1742	GH_A08G2079	GH_A07G1232	GH_D13G1560
GH_D05G1234	GH_D10G0463	GH_A09G1764	GH_D13G2228	GH_D09G2470	GH_A13G0010	GH_A10G0628
GH_D06G1658	GH_D10G2383	GH_A07G0831	GH_D07G1768	GH_D10G0085	GH_D05G1642	GH_A05G4027
GH_D13G1462	GH_A05G3185	GH_D05G2429	GH_A01G0562	GH_D11G2221	GH_D13G1552	GH_A08G0062
GH_A08G0402	GH_D10G0307	GH_A05G1929	GH_D13G1827	GH_A04G0862	GH_A04G0534	GH_D09G1385
GH_D04G0154	GH_D12G1345	GH_A04G1536	GH_D07G2189	GH_A11G1889	GH_A08G1360	GH_A07G1759
GH_D05G1629	GH_D09G1644	GH_A09G1108	GH_A07G1754	GH_A12G0455	GH_A08G0644	GH_A13G2069
GH_A13G0800	GH_A08G2422	GH_A10G1971	GH_A09G1706	GH_A13G0917	GH_A06G1606	GH_D11G0919
GH_A11G2849	GH_D13G0734	GH_D10G1199	GH_A07G2231	GH_A06G1721	GH_D13G2199	GH_D12G1037
GH_A07G0519	GH_D12G1417	GH_A01G1337	GH_D09G1949	GH_A03G2440	GH_A05G0195	GH_D01G1878
GH_D08G1426	GH_D11G0468	GH_A09G1057	GH_D02G1615	GH_A12G0898	GH_D07G0269	GH_A01G0524
GH_A04G0979	GH_A13G2332	GH_D09G1711	GH_D11G1361	GH_A08G0429	GH_A04G1248	GH_D11G3751
GH_D13G0710	GH_A06G0991	GH_D02G1306	GH_D06G2396	GH_A11G2898	GH_A12G2634	GH_D12G0294
GH_D10G0288	GH_D06G1715	GH_A01G0987	GH_A01G1556	GH_A08G1850	GH_A11G0931	GH_D08G0952
GH_D13G1759	GH_D03G0294	GH_A11G2254	GH_D12G1094	GH_A02G1982	GH_A01G0837	GH_A08G1278
GH_D10G0480	GH_A12G1300	GH_D01G2142	GH_D11G2654	GH_A10G2538	GH_A09G1610	GH_D06G1068
GH_D05G0465	GH_A04G1140	GH_D04G2108	GH_A10G0141	GH_A05G2802	GH_D12G0554	GH_D11G1426
GH_A11G1843	GH_A03G2125	GH_D12G0955	GH_A07G0094	GH_A11G0965	GH_D10G2756	GH_D11G2839
GH_A06G1791	GH_A05G1205	GH_D07G0363	GH_A13G2484	GH_A12G2228	GH_D12G0937	GH_A05G0505
GH_A10G1830	GH_D09G1415	GH_D02G2609	GH_A04G1709	GH_A11G0140	GH_A05G1546	GH_D09G1968
GH_D02G0833	GH_A11G3271	GH_A05G2252	GH_A07G0525	GH_A01G0980	GH_A02G1779	GH_A09G2360
GH_A10G2168	GH_A01G2185	GH_D12G2874	GH_D02G1507	GH_A07G0802	GH_A07G0863	GH_A05G3713
GH_D04G1889	GH_A12G1402	GH_A11G1148	GH_A02G1361	GH_A08G2708	GH_D04G0244	GH_A10G2301
GH_A13G0428	GH_D13G2232	GH_A03G2146	GH_A12G1256	GH_D12G1866	GH_A05G2020	GH_D10G0630
GH_D02G2025	GH_A01G1740	GH_D08G2459	GH_A06G1290	GH_D09G2134	GH_D05G2066	GH_D11G0846
GH_A11G0055	GH_A06G1773	GH_D03G0847	GH_A13G1593	GH_D13G0108	GH_D13G2406	GH_D06G0668
GH_D06G2349	GH_A03G0280	GH_A13G0299	GH_A01G0247	GH_A11G1645	GH_A13G0328	GH_A05G1558
GH_D06G2353	GH_A06G0815	GH_A12G1536	GH_D12G2416	GH_D01G1299	GH_A01G0032	GH_A05G0271
GH_A11G0879	GH_A08G1814	GH_D11G1783	GH_D01G1877	GH_A13G1296	GH_D02G0408	GH_D10G2561
GH_A05G3750	GH_A06G0015	GH_D11G1438	GH_D11G1783	GH_A01G0034	GH_D11G0076	GH_A09G2195
GH_A09G0225	GH_D07G2558	GH_A11G0436	GH_A12G1276	GH_D11G2134	GH_D10G2365	GH_D04G0566
GH_D07G2432	GH_A11G0730	GH_A12G1211	GH_A12G0400	GH_D06G0461	GH_D02G0063	GH_A13G0302
GH_D08G2761	GH_A02G1567	GH_D13G1671	GH_A05G3690	GH_D06G2140	GH_D09G1346	GH_D04G1338
GH_A05G0225	GH_A05G2275	GH_A13G2286	GH_A08G0510	GH_D01G1989	GH_D10G0156	GH_D08G1774
GH_A07G0838	GH_A01G1337	GH_D02G0715	GH_A03G2216	GH_A01G2021	GH_D13G2602	GH_A05G2117
GH_D08G1018	GH_D09G1853	GH_D06G1732	GH_A09G1389	GH_A12G2766	GH_D07G1321	GH_A05G2685
GH_A06G0759	GH_A01G2411	GH_D05G0691	GH_D13G2211	GH_D06G0648	GH_A01G0585	GH_D02G0231
GH_A10G1416	GH_D11G1207	GH_A12G2339	GH_A11G0743	GH_A08G2183	GH_D10G0498	GH_D12G2421
GH_A07G0034	GH_A12G2326	GH_D11G2984	GH_D08G1685	GH_A03G2063	GH_A10G1256	GH_D09G2431
GH_A09G1150	GH_A06G0436	GH_D09G1125	GH_A05G0871	GH_D01G1512	GH_D08G1984	GH_D13G1926
GH_A03G1754	GH_A07G1345	GH_D11G3215	GH_D07G1487	GH_A07G2453	GH_A09G0619	GH_A03G0364
GH_D05G0161	GH_A08G2885	GH_A02G0171	GH_A13G0508	GH_D11G2646	GH_D08G0013	GH_D08G1386
GH_A07G2181	GH_A03G0531	GH_A08G2818	GH_A11G1772	GH_A05G2930	GH_A08G1697	GH_D07G1312
GH_D07G0565	GH_A11G0331	GH_D07G1615	GH_D03G0833	GH_D12G1575	GH_D06G1632	GH_D08G1339
GH_A10G2605	GH_A03G2091	GH_D10G0307	GH_D13G2477	GH_D04G0568	GH_A13G0323	GH_D05G1983
GH_D05G0692	GH_A05G3656	GH_A05G0341	GH_A10G0521	GH_A02G0271	GH_A12G1676	GH_A12G2012
GH_D01G1180	GH_D10G2621	GH_A06G0476	GH_A06G2395	GH_D09G1893	GH_A09G0311	GH_A05G1330
GH_D04G1308	GH_D02G0179	GH_D05G0586	GH_A01G1007	GH_A05G0597	GH_D01G1975	GH_A07G0176
GH_A07G0777	GH_A06G1710	GH_A10G2226	GH_D10G0154	GH_A12G1501	GH_D05G3885	GH_scaffold48144_objG0001
GH_D08G1541	GH_A09G1465	GH_A02G1618	GH_D06G1587	GH_A07G2363	GH_D06G0287	GH_D05G0783
GH_A05G0728	GH_D08G0276	GH_D12G1235	GH_D06G1748	GH_D07G0327	GH_D10G0710	GH_A02G0893
GH_A02G0682	GH_A03G1731	GH_D12G0374	GH_D10G0444	GH_A11G0694	GH_A08G1744	GH_D06G1723
GH_D04G1579	GH_D02G0228	GH_A05G2514	GH_A05G0667	GH_A08G0280	GH_D08G0638	GH_D10G2682
GH_D07G0930	GH_D12G2504	GH_D12G1165	GH_D13G0235	GH_D12G0922	GH_D01G2494	GH_D11G0037
GH_D05G0209	GH_D12G0308	GH_A02G0392	GH_A05G1519	GH_D09G2324	GH_D07G1624	GH_A08G2867
GH_D11G3800	GH_D10G1236	GH_D13G1571	GH_D10G1469	GH_A13G2268	GH_A07G1318	GH_A08G1800
GH_A13G0568	GH_D11G1944	GH_D11G0270	GH_A02G0604	GH_D07G1492	GH_A07G2272	GH_D12G1275
GH_D05G1691	GH_D02G1834	GH_D12G1654	GH_A13G1974	GH_D02G2282	GH_A07G0452	GH_D06G1728
GH_A11G1141	GH_A06G0362	GH_D10G1901	GH_A13G1244	GH_D10G0544	GH_D12G2400	GH_A10G1723
GH_A10G2328	GH_A13G0277	GH_D12G1492	GH_D08G2166	GH_A04G1076	GH_A05G1643	GH_A08G2313
GH_D12G2052	GH_A07G0066	GH_A11G0160	GH_D12G2425	GH_D13G1675	GH_A05G2302	GH_A07G1130
GH_D05G0526	GH_D10G2466	GH_D10G1813	GH_D02G1464	GH_A06G0541	GH_D02G2249	GH_A12G1024
GH_A01G0854	GH_A03G0954	GH_A05G0797	GH_D10G1104	GH_D11G1047	GH_A04G0937	GH_A10G0858
GH_A01G1122	GH_D04G1003	GH_A11G1312	GH_D06G0917	GH_A05G2097	GH_D05G1112	GH_A11G1948
GH_D05G1149	GH_D09G1105	GH_D06G1072	GH_D11G1965	GH_A09G1494	GH_D06G1235	GH_D05G4044
GH_A13G1149	GH_D06G0335	GH_D12G0562	GH_A02G1914	GH_D11G1914	GH_A12G1952	GH_A03G2175
GH_D10G1161	GH_A03G2278	GH_D09G2523	GH_D05G0666	GH_D05G1406	GH_D02G1827	GH_D13G0274
GH_D05G2280	GH_D05G1074	GH_A08G0153	GH_A03G1278	GH_D12G2745	GH_A09G2606	GH_A13G1745
GH_A08G0659	GH_D10G1225	GH_D10G2269	GH_A04G1712	GH_D02G2601	GH_D09G0602	GH_A06G1776
GH_D12G1657	GH_D06G0914	GH_A05G3316	GH_A05G3863	GH_D01G0998	GH_D12G1585	GH_D03G0081
GH_A12G2045	GH_D07G0846	GH_D08G1024	GH_A04G0141	GH_D10G1418	GH_A11G3220	GH_D05G0257
GH_A12G0306	GH_D04G1393	GH_D04G0840	GH_D07G1827	GH_A12G2037	GH_D03G0622	GH_D09G0513
GH_A10G0570	GH_A08G2651	GH_A08G0418	GH_A11G3710	GH_D01G1717	GH_D05G1337	GH_D03G1359
GH_A07G0680	GH_A06G0356	GH_A12G1752	GH_D13G0750	GH_D12G0453	GH_D13G0427	GH_A06G0880
GH_A12G0298	GH_D09G1712	GH_A11G1625	GH_A12G2315	GH_D02G2393	GH_D05G2153	GH_D09G1545
GH_D13G2092	GH_D05G2377	GH_scaffold23635_objG0003	GH_D05G2380	GH_D06G0851	GH_A12G1679	GH_D13G2225
GH_D12G2343	GH_A10G0403	GH_A01G0634	GH_D02G2188	GH_A10G0977	GH_D12G2305	GH_A09G0496
GH_A07G2505	GH_A07G2247	GH_A13G2389	GH_D11G2446	GH_A02G0975	GH_D05G0237	GH_A10G2658
GH_D06G0262	GH_D13G1252	GH_A10G1630	GH_A12G1156	GH_D05G2821	GH_D10G0121	GH_D01G2066
GH_D05G1931	GH_A11G0478	GH_D08G0538	GH_D13G0275	GH_A06G0039	GH_A04G0882	GH_A13G0367
GH_D11G1075	GH_A07G2058	GH_D01G2236	GH_A03G1050	GH_D13G0385	GH_A10G1032	GH_A03G0193
GH_A13G0829	GH_D08G2786	GH_A09G1738	GH_D04G0044	GH_A09G0349	GH_A11G1196	GH_D11G0478
GH_A10G0759	GH_A12G2424	GH_A10G0407	GH_D05G1033	GH_D05G2801	GH_D06G0730	GH_A03G1809
GH_A11G0662	GH_A06G0499	GH_A07G0535	GH_A13G2092	GH_A04G1400	GH_A03G1432	GH_A10G0821
GH_A06G1795	GH_D07G1512	GH_D06G0873	GH_D04G1510	GH_D05G1775	GH_D11G1669	GH_A10G2036
GH_D01G2210	GH_A01G2257	GH_A13G2069	GH_A01G2411	GH_D13G0164	GH_D02G1789	GH_D12G1977
GH_D04G1246	GH_A05G1390	GH_A09G1976	GH_A06G1705	GH_D06G2088	GH_D08G2459	GH_D12G1368
GH_D11G2723	GH_D11G1682	GH_D03G0109	GH_D05G0056	GH_D02G1426	GH_A03G1397	GH_A04G0811
GH_A10G0568	GH_A07G0307	GH_A13G2670	GH_D05G1627	GH_D08G0455	GH_D13G0381	GH_D09G1565
GH_D12G2563	GH_A12G1613	GH_A05G2084	GH_D13G2226	GH_D08G2787	GH_D02G1824	GH_D11G0610
GH_D01G1795	GH_D11G3313	GH_A13G1729	GH_A05G1666	GH_D01G0545	GH_D12G2968	GH_A07G0406
GH_D04G0411	GH_A08G0916	GH_A03G2446	GH_A07G0400	GH_D07G2459	GH_A08G0476	GH_A09G2624
GH_D09G1583	GH_A12G2500	GH_A01G0049	GH_D11G3102	GH_A09G0613	GH_A09G2405	GH_D13G0877
GH_A01G2345	GH_D02G0700	GH_A04G1288	GH_A05G0169	GH_A03G2013	GH_D01G1893	GH_A03G1509
GH_D02G2535	GH_A10G2391	GH_A09G1389	GH_D05G0863	GH_A12G1831	GH_D05G1280	GH_A05G2116
GH_A09G1417	GH_D12G2407	GH_A11G1065	GH_D01G2224	GH_A02G1904	GH_A01G2260	GH_D01G1002
GH_D06G0466	GH_A05G0245	GH_D10G0395	GH_A03G2049	GH_D13G0049	GH_D01G2365	GH_D07G0194
GH_D05G0537	GH_D08G2851	GH_D05G0961	GH_D09G0710	GH_D09G1470	GH_D05G1660	GH_A10G1258
GH_D12G1461	GH_A03G1545	GH_A12G2748	GH_D10G0142	GH_A05G2035	GH_A13G1107	GH_A11G1478
GH_A04G0193	GH_A05G0542	GH_D13G1421	GH_D09G1059	GH_D03G0763	GH_D03G1098	GH_A09G2387
GH_D02G0907	GH_A06G1931	GH_D02G2389	GH_A05G2257	GH_A03G2037	GH_A03G2155	GH_A11G3074
GH_A04G1556	GH_A06G2396	GH_D05G1083	GH_A08G1852	GH_A08G2867	GH_A11G2300	GH_D07G2539
GH_A01G1426	GH_A05G1072	GH_D05G0056	GH_A01G2405	GH_A08G0389	GH_A09G2535	GH_D09G1122
GH_D07G2515	GH_A02G0708	GH_A13G0089	GH_A03G2183	GH_A13G1419	GH_D05G2014	GH_A05G1285
GH_A04G0885	GH_D04G2037	GH_A03G1634	GH_A11G2213	GH_D09G1017	GH_A05G1524	GH_A05G1965
GH_A07G0803	GH_D05G0920	GH_D02G1826	GH_D04G0632	GH_A04G1684	GH_A13G2355	GH_A06G1522
GH_D01G0916	GH_A13G1729	GH_D13G0402	GH_D06G0602	GH_D09G2288	GH_A12G1392	GH_A05G4235
GH_D07G1853	GH_D07G2043	GH_A05G1505	GH_A13G2376	GH_D11G0536	GH_D03G0934	GH_A05G1036
GH_D04G0985	GH_A01G0634	GH_D11G3072	GH_A05G1074	GH_A06G0046	GH_D07G1683	GH_A07G0519
GH_D08G0097	GH_A06G1791	GH_D08G0706	GH_A11G2903	GH_A05G0874	GH_D01G0443	GH_A10G0332
GH_A10G2667	GH_D12G1824	GH_A10G0345	GH_A13G2038	GH_D13G1110	GH_D05G0011	GH_D04G1988
GH_D02G2294	GH_D09G1462	GH_A09G0030	GH_A01G1894	GH_D01G1303	GH_D03G1934	GH_A07G0525
GH_A02G1949	GH_D05G2909	GH_A04G1185	GH_D08G2716	GH_D01G1129	GH_D11G3248	GH_A05G0467
GH_A02G2012	GH_A10G1270	GH_A11G3724	GH_A08G1656	GH_D05G1266	GH_A12G0688	GH_D03G0433
GH_D02G2286	GH_D11G2777	GH_A06G0132	GH_A12G2751	GH_A06G0510	GH_D09G2370	GH_A13G0416
GH_A13G1430	GH_A12G2395	GH_D07G1481	GH_A10G0601	GH_A05G0224	GH_D02G0653	GH_A07G1480
GH_D01G1225	GH_D10G0240	GH_A05G1330	GH_D10G1502	GH_D10G1987	GH_A13G2475	GH_A10G0550
GH_D08G1026	GH_D09G2182	GH_A06G1484	GH_D06G1885	GH_D07G1351	GH_A06G1508	GH_D07G0362
GH_A07G1448	GH_D13G1676	GH_D10G0537	GH_D11G0110	GH_A08G2722	GH_A03G2083	GH_D13G2085
GH_A04G1346	GH_A07G1560	GH_A05G0852	GH_A10G1383	GH_D11G0328	GH_A11G1296	GH_A01G0729
GH_D03G0802	GH_A10G0746	GH_A05G2202	GH_D06G2214	GH_D08G0907	GH_A12G2603	GH_A02G0699
GH_D09G0434	GH_A03G0140	GH_D02G1796	GH_A02G1811	GH_D09G2425	GH_D05G1058	GH_A02G1873
GH_D11G2089	GH_D06G0340	GH_A02G1567	GH_A02G0833	GH_A05G3933	GH_D06G1200	GH_A09G1814
GH_A05G1452	GH_A13G0181	GH_D13G0697	GH_D01G2488	GH_D12G0796	GH_D02G2029	GH_D03G0073
GH_D03G1177	GH_A11G0666	GH_A03G1375	GH_A09G1167	GH_A11G2269	GH_D09G0170	GH_D07G0703
GH_D11G1772	GH_D06G0943	GH_A11G0948	GH_D05G4021	GH_D10G2420	GH_D08G2089	GH_D09G1237
GH_D12G2351	GH_D13G0299	GH_D05G3848	GH_A01G1081	GH_A13G0102	GH_D08G2741	GH_A05G1655
GH_D05G0076	GH_D03G1916	GH_D12G1991	GH_A07G1375	GH_A02G0560	GH_D04G0410	GH_A08G2737
GH_A06G0207	GH_D07G1492	GH_A13G2220	GH_D11G0701	GH_D10G0675	GH_A04G1036	GH_D03G1785
GH_A11G3321	GH_D02G0886	GH_D03G0439	GH_D02G0697	GH_D11G0565	GH_D08G2785	GH_D05G2322
GH_D03G0871	GH_D03G1690	GH_D13G2560	GH_A05G0078	GH_A06G1033	GH_D10G1901	GH_A11G3208
GH_A03G0495	GH_A01G0164	GH_D02G0616	GH_A05G1459	GH_A05G1502	GH_A11G2054	GH_D05G1936
GH_A08G2504	GH_A13G2320	GH_D08G1144	GH_D10G0268	GH_D05G2322	GH_D05G0316	GH_D12G1433
GH_D08G0287	GH_D05G2657	GH_A06G1510	GH_D07G2295	GH_D03G0217	GH_A10G0890	GH_A08G2679
GH_D06G1409	GH_D01G1273	GH_D09G1211	GH_A11G1850	GH_D05G1951	GH_D08G0296	GH_A11G1954
GH_A11G1947	GH_D11G2946	GH_D11G0615	GH_D06G2180	GH_D05G3254	GH_D12G2060	GH_D02G2176
GH_A10G1072	GH_D09G0224	GH_A07G1092	GH_A10G2658	GH_A12G2394	GH_A11G3745	GH_A05G3735
GH_A06G0081	GH_A02G1979	GH_D03G1636	GH_A12G2246	GH_A10G0329	GH_A01G1912	GH_D09G0521
GH_D05G0723	GH_A05G3562	GH_A05G0982	GH_D06G0656	GH_D09G2068	GH_D09G0698	GH_A06G0015
GH_D12G2880	GH_A09G1764	GH_D08G1394	GH_A06G1849	GH_A01G0168	GH_A12G0340	GH_A13G2355
GH_A13G0202	GH_D11G2602	GH_D10G1572	GH_D12G1760	GH_A01G0484	GH_A01G0216	GH_D01G2228
GH_A12G1485	GH_D03G0908	GH_A12G2855	GH_A03G2129	GH_A07G0321	GH_D08G2810	GH_D04G0378
GH_D03G1952	GH_scaffold19303_objG0001	GH_D09G1966	GH_A11G0664	GH_A09G1361	GH_D01G0018	GH_A08G2720
GH_A01G1806	GH_D05G2817	GH_A07G0006	GH_D03G1785	GH_A05G3759	GH_D09G2478	GH_D07G2186
GH_A12G1569	GH_A11G0326	GH_D11G0752	GH_A05G3980	GH_A01G0386	GH_D07G1855	GH_A06G2038
GH_D12G1863	GH_D12G2711	GH_D03G0110	GH_A03G0284	GH_A03G1577	GH_D01G2395	GH_D12G2888
GH_D06G1847	GH_D06G2349	GH_D06G0084	GH_D02G2587	GH_D11G2652	GH_A03G0456	GH_D09G0219
GH_D11G1258	GH_D06G0718	GH_A11G1123	GH_D10G0774	GH_D06G1227	GH_D10G0184	GH_A01G1064
GH_D02G1743	GH_D02G0376	GH_A01G0836	GH_A10G1619	GH_D07G0850	GH_A05G1704	GH_D13G2034
GH_A07G2349	GH_A03G0590	GH_A11G1749	GH_A01G0307	GH_A12G1429	GH_A07G1047	GH_A05G0766
GH_A04G1153	GH_A13G2130	GH_D11G0976	GH_D04G0208	GH_D04G2110	GH_D07G2464	GH_D06G0445
GH_D11G2218	GH_A08G2359	GH_A13G1717	GH_A04G0803	GH_A04G1626	GH_A05G0145	GH_D11G0617
GH_A10G0407	GH_D05G0229	GH_D06G1959	GH_A01G0388	GH_A11G3026	GH_D04G0601	GH_A07G0307
GH_D01G1936	GH_D06G0171	GH_A11G2550	GH_D13G2553	GH_D01G0007	GH_D12G1861	GH_D02G0196
GH_D05G1711	GH_D11G1048	GH_A08G2221	GH_D02G2245	GH_A10G0995	GH_D05G2052	GH_D10G2420
GH_D02G1550	GH_A06G2179	GH_D05G2197	GH_A07G2611	GH_A09G2682	GH_A02G1949	GH_A02G1082
GH_D07G2402	GH_D02G2347	GH_D02G1823	GH_D09G1505	GH_A12G1284	GH_D06G0219	GH_A10G1165
GH_A07G0895	GH_A01G2196	GH_D06G0856	GH_A05G0962	GH_A01G0606	GH_A05G0119	GH_D12G2043
GH_D08G1608	GH_D01G2463	GH_A12G1760	GH_D04G1824	GH_D12G2344	GH_D13G1481	GH_D11G0994
GH_A13G2635	GH_A05G2841	GH_A11G2889	GH_D11G1527	GH_D10G2142	GH_D10G1993	GH_D02G2104
GH_D07G1671	GH_D10G2546	GH_D02G2242	GH_D02G0747	GH_D08G1685	GH_D07G0329	GH_D04G0016
GH_A01G0903	GH_D04G0499	GH_A05G0142	GH_A12G2160	GH_A08G2316	GH_A06G0014	GH_A08G1222
GH_D08G0130	GH_D03G0337	GH_A11G2205	GH_D11G0960	GH_D13G1390	GH_A12G2892	GH_D02G2289
GH_A07G0352	GH_A13G1208	GH_D05G1314	GH_D13G0250	GH_A12G2931	GH_A11G0436	GH_A08G1754
GH_D11G3640	GH_A07G0674	GH_A06G1467	GH_D06G0283	GH_A06G1481	GH_A05G0505	GH_A03G1981
GH_D05G2477	GH_D01G1104	GH_A11G1228	GH_A06G2189	GH_A08G1431	GH_A10G1124	GH_D05G3790
GH_D07G1641	GH_D12G0249	GH_D02G1927	GH_A09G0041	GH_A06G0632	GH_A12G2014	GH_A11G3762
GH_A10G0138	GH_D11G0416	GH_A12G1365	GH_D07G0617	GH_A09G0009	GH_D01G0543	GH_D12G2847
GH_D03G1347	GH_D01G0700	GH_D11G2347	GH_A10G2418	GH_A05G1011	GH_A11G0460	GH_A05G4120
GH_D10G2320	GH_D08G2226	GH_A11G2370	GH_A11G0357	GH_D05G0505	GH_D13G2622	GH_D04G0564
GH_D12G2554	GH_A05G4033	GH_A07G2475	GH_A11G0238	GH_A09G2673	GH_D11G3657	GH_D06G0158
GH_D06G1046	GH_D09G1096	GH_A09G0736	GH_D08G0232	GH_D12G0274	GH_A07G1149	GH_A01G0281
GH_D10G2423	GH_D03G0778	GH_D01G0633	GH_D01G0291	GH_A12G2107	GH_D05G2186	GH_A09G1817
GH_D09G1028	GH_D01G1859	GH_A13G2166	GH_A02G1741	GH_A10G2658	GH_A12G2438	GH_D06G2274
GH_D05G1828	GH_A05G1837	GH_D05G1968	GH_D03G0773	GH_A09G2285	GH_A08G2175	GH_D06G0798
GH_A07G1406	GH_D13G0301	GH_A11G0710	GH_D07G2387	GH_D01G0668	GH_A12G0061	GH_D06G2397
GH_A03G1495	GH_A11G1185	GH_D03G1265	GH_A05G4235	GH_A08G1879	GH_A05G2214	GH_D03G1126
GH_A05G1921	GH_A12G1852	GH_D10G2518	GH_A12G2906	GH_A12G0928	GH_D02G1705	GH_A11G2436
GH_D01G0485	GH_D01G0954	GH_A06G0235	GH_D09G1708	GH_A01G2456	GH_D05G0918	GH_D13G0340
GH_A07G0152	GH_D05G0967	GH_A06G0694	GH_D07G1545	GH_D09G2149	GH_A07G1406	GH_D07G1723
GH_A05G3059	GH_A05G0761	GH_D04G0932	GH_A03G0054	GH_D04G0444	GH_A02G0348	GH_D10G0009
GH_D12G0278	GH_D05G1163	GH_A01G1118	GH_A10G0502	GH_D08G1559	GH_D02G1893	GH_A07G1609
GH_D08G1471	GH_A05G0896	GH_D05G0981	GH_D13G0926	GH_A02G0321	GH_D02G2146	GH_A11G2675
GH_D13G1366	GH_A12G2388	GH_A09G1150	GH_D04G0499	GH_A12G1330	GH_A05G4288	GH_D11G3658
GH_D09G0222	GH_A10G0828	GH_D08G1578	GH_A08G2240	GH_A08G1626	GH_D09G0219	GH_A05G4161
GH_D05G0471	GH_D13G0427	GH_A09G1151	GH_A12G2696	GH_A05G0925	GH_D05G1871	GH_D11G3248
GH_D11G2067	GH_D05G1629	GH_A12G0388	GH_A10G0523	GH_A02G0817	GH_A08G1640	GH_A13G1974
GH_D10G2117	GH_A08G2338	GH_A08G1372	GH_A02G0361	GH_D02G1639	GH_D09G2334	GH_D05G3898
GH_A07G1506	GH_D03G0234	GH_A13G2362	GH_A02G1949	GH_A05G0568	GH_D06G0183	GH_A07G1970
GH_A01G2260	GH_D12G1465	GH_D12G2760	GH_A03G1334	GH_D12G2150	GH_D12G2591	GH_A02G0967
GH_A01G1762	GH_D12G2516	GH_A11G0079	GH_D03G0582	GH_D02G0063	GH_D12G1910	GH_D08G1290
GH_A01G0811	GH_D12G1848	GH_A07G2326	GH_A09G1448	GH_D08G2548	GH_A09G1881	GH_D06G0712
GH_D05G2719	GH_D13G0408	GH_D06G0867	GH_D02G0075	GH_A05G1090	GH_A12G1353	GH_D01G0850
GH_A03G1700	GH_D09G1685	GH_D04G0138	GH_A10G0290	GH_A06G1237	GH_A13G2219	GH_A07G0412
GH_D08G0582	GH_A12G1587	GH_A07G2102	GH_D09G1400	GH_D08G2306	GH_A05G1746	GH_D06G1587
GH_D06G0235	GH_D12G2854	GH_A12G1250	GH_D07G0370	GH_A06G2080	GH_A06G1758	GH_D08G1910
GH_D04G0498	GH_A05G0981	GH_A02G1058	GH_D08G1838	GH_D10G0707	GH_D04G0196	GH_A06G0696
GH_D05G0598	GH_D11G1785	GH_A05G1964	GH_A05G2728	GH_A11G2157	GH_D01G2187	GH_D05G0469
GH_A08G0153	GH_D11G0239	GH_D11G0761	GH_A03G1735	GH_D08G0076	GH_A12G2382	GH_A09G1376
GH_D10G1876	GH_A12G2599	GH_A01G1059	GH_A04G1118	GH_A01G2186	GH_A06G0239	GH_D12G1719
GH_D08G0331	GH_D09G1412	GH_A10G0500	GH_D12G0429	GH_D12G2857	GH_A05G1486	GH_D12G2532
GH_D06G1112	GH_D13G0736	GH_D02G1998	GH_A12G2679	GH_D07G1465	GH_A05G1999	GH_D04G0717
GH_D04G1582	GH_D02G2005	GH_A09G2546	GH_D08G0099	GH_A13G0130	GH_A11G1756	GH_D11G2789
GH_A13G1172	GH_A05G1705	GH_A07G2393	GH_A07G1833	GH_A13G0438	GH_A11G1128	GH_D07G0179
GH_D06G1629	GH_D03G1616	GH_D01G0153	GH_D05G1065	GH_A02G0053	GH_A08G1761	GH_D12G2066
GH_D03G1414	GH_A07G0099	GH_A10G0553	GH_A08G0867	GH_A07G1076	GH_D03G1754	GH_A12G2223
GH_D07G1684	GH_D08G1486	GH_A11G2098	GH_D11G1182	GH_A05G1257	GH_A11G1964	GH_D01G1044
GH_D12G1570	GH_D06G1884	GH_D12G1449	GH_D12G2779	GH_D08G2704	GH_A07G1978	GH_D07G0805
GH_A01G1941	GH_D10G0630	GH_A03G1603	GH_D01G0038	GH_D05G0771	GH_A11G0950	GH_D11G0470
GH_D13G1935	GH_D08G1313	GH_A05G0467	GH_D07G1835	GH_D03G0145	GH_D01G1976	GH_A08G2865
GH_D11G2528	GH_A01G1104	GH_A11G0008	GH_A13G0505	GH_D13G0443	GH_D12G2554	GH_D10G1486
GH_D05G0427	GH_A11G1895	GH_D02G1610	GH_A11G0699	GH_A09G0137	GH_D02G1929	GH_D11G0193
GH_D09G1492	GH_A09G1485	GH_A08G2121	GH_D06G0886	GH_D02G0824	GH_A03G1466	GH_D08G0521
GH_D08G1093	GH_A12G0615	GH_D09G0178	GH_A10G1450	GH_D09G0175	GH_D05G0595	GH_A05G2551
GH_D06G0839	GH_D12G0516	GH_A13G2601	GH_D10G1840	GH_D12G0272	GH_A12G2393	GH_A08G1170
GH_D09G1326	GH_D12G1329	GH_A03G1297	GH_D09G0141	GH_A05G0599	GH_A03G0700	GH_A09G2604
GH_D04G0838	GH_D01G1035	GH_A05G1081	GH_A09G0509	GH_D02G0993	GH_A09G2390	GH_A10G0965
GH_D09G1934	GH_D06G0600	GH_A12G2356	GH_D09G1125	GH_A11G2294	GH_D01G1958	GH_A07G1466
GH_D09G1836	GH_A01G0519	GH_D12G2716	GH_A05G1242	GH_A13G0277	GH_A05G3572	GH_D12G2154
GH_A13G0804	GH_D05G0563	GH_A13G0998	GH_A04G0657	GH_A01G0870	GH_A05G1810	GH_A04G1429
GH_A12G0653	GH_D12G1575	GH_D01G1617	GH_D04G0434	GH_A03G2412	GH_A05G1067	GH_A13G2538
GH_D03G0868	GH_D06G0466	GH_A09G0496	GH_A07G1767	GH_A13G0033	GH_D13G2101	GH_D04G1140
GH_A11G2089	GH_D12G1466	GH_A02G0690	GH_A08G0440	GH_D06G0235	GH_D12G1265	GH_A09G1105
GH_A12G0920	GH_D07G2178	GH_D01G1909	GH_A07G0535	GH_D10G0787	GH_A08G0034	GH_A05G1733
GH_D12G1357	GH_A05G1911	GH_D10G1123	GH_A03G1056	GH_D05G1529	GH_D04G1127	GH_D08G1390
GH_D06G0325	GH_A04G1218	GH_D09G2553	GH_D12G1887	GH_A10G0926	GH_A11G2182	GH_A03G0340
GH_D01G1303	GH_D04G1833	GH_A09G0764	GH_A05G2902	GH_D08G1247	GH_D05G0333	GH_scaffold33504_objG0001
GH_D06G2357	GH_D10G1357	GH_A02G0177	GH_A04G1290	GH_D09G1457	GH_A09G1295	GH_D12G0526
GH_A05G1681	GH_D10G2134	GH_A02G2041	GH_A07G1646	GH_A02G0217	GH_A12G0112	GH_D03G1959
GH_A12G1753	GH_A05G3607	GH_A03G1433	GH_D03G0149	GH_A05G0298	GH_D03G0280	GH_D12G2082
GH_D05G0385	GH_A04G1346	GH_D09G2050	GH_A06G0921	GH_D03G1707	GH_D10G0637	GH_A08G1138
GH_D05G0498	GH_D02G2294	GH_A02G0150	GH_D08G2718	GH_A04G0011	GH_D06G0116	GH_A10G0828
GH_D12G0897	GH_A10G1630	GH_A05G2626	GH_D06G1053	GH_D04G0172	GH_D03G0252	GH_D06G0411
GH_D11G0415	GH_D04G0979	GH_A12G1985	GH_A01G2403	GH_D08G2763	GH_D10G0959	GH_A05G3872
GH_D02G2335	GH_D10G2481	GH_D02G0429	GH_A11G0554	GH_D11G1629	GH_A08G1194	GH_D08G0068
GH_A06G0573	GH_D03G1173	GH_D06G0747	GH_D13G2490	GH_D10G1277	GH_A11G1629	GH_A06G0225
GH_D12G1264	GH_D09G1366	GH_D12G2459	GH_D13G1151	GH_A05G0116	GH_D09G1562	GH_A08G0498
GH_D08G0098	GH_A13G0642	GH_A05G1813	GH_A13G2565	GH_D12G0278	GH_D11G2612	GH_D05G3798
GH_A11G1601	GH_A12G0340	GH_A11G0625	GH_D08G1290	GH_D12G1291	GH_A12G0204	GH_D06G2257
GH_D13G0794	GH_scaffold25299_objG0001	GH_A11G0729	GH_A11G1300	GH_D12G1606	GH_A05G0162	GH_A07G2596
GH_A07G2081	GH_A05G2674	GH_D12G2833	GH_D02G0494	GH_A12G0586	GH_D09G2456	GH_D09G2554
GH_D01G1989	GH_D05G3508	GH_D11G0999	GH_A09G1951	GH_A13G1321	GH_A05G2551	GH_D13G1346
GH_D06G0684	GH_A08G1323	GH_A09G0427	GH_A09G0988	GH_D07G2066	GH_D13G1946	GH_D06G1170
GH_D11G1910	GH_A05G0035	GH_D11G2918	GH_D02G1818	GH_D03G1951	GH_D02G1284	GH_D08G1455
GH_A07G1742	GH_D06G1191	GH_D11G0415	GH_A05G0691	GH_A12G2735	GH_A13G1025	GH_A11G3419
GH_D11G1047	GH_A12G1299	GH_D12G2072	GH_A05G1655	GH_A01G2388	GH_D08G1262	GH_A02G1884
GH_D12G2633	GH_D09G0698	GH_A02G0147	GH_D08G1619	GH_A12G0768	GH_A08G2052	GH_D05G2680
GH_A04G0402	GH_A02G0701	GH_D02G1513	GH_A10G1293	GH_A06G1817	GH_D08G2295	GH_A12G1230
GH_D07G0363	GH_D06G2320	GH_D01G2483	GH_A09G2631	GH_D07G0265	GH_A11G1635	GH_D03G0442
GH_A03G0024	GH_A05G1302	GH_D10G2321	GH_D05G0734	GH_A02G0897	GH_D05G0633	GH_A09G1389
GH_A12G2611	GH_D02G1848	GH_D11G2016	GH_D07G2219	GH_A11G2938	GH_A03G0606	GH_D01G1407
GH_D08G1178	GH_A11G0398	GH_D13G1419	GH_D02G2411	GH_A03G0844	GH_D02G1079	GH_A12G0020
GH_D12G0843	GH_A05G0466	GH_A13G2262	GH_D05G2286	GH_D09G2611	GH_A05G2647	GH_D11G0742
GH_A04G1246	GH_D11G2992	GH_A09G0482	GH_A02G0108	GH_D11G3751	GH_D02G2286	GH_A12G1719
GH_D11G0018	GH_A06G0099	GH_A02G0703	GH_A12G1393	GH_D01G1946	GH_D07G1519	GH_D03G1783
GH_D05G3948	GH_A05G0714	GH_A09G1376	GH_D12G1341	GH_A13G0513	GH_A07G0176	GH_D05G0258
GH_D07G1471	GH_A06G0315	GH_A13G2440	GH_A08G2117	GH_A11G1456	GH_A08G2428	GH_A09G0013
GH_A04G1056	GH_D11G0141	GH_D03G0629	GH_D04G1556	GH_D11G3673	GH_D07G1262	GH_D01G1941
GH_scaffold19303_objG0001	GH_D04G0095	GH_A04G0755	GH_D13G0086	GH_A03G0710	GH_A10G1867	GH_A05G2921
GH_A13G2345	GH_A12G0705	GH_D02G2166	GH_A09G1547	GH_D05G0823	GH_A07G2353	GH_A08G2412
GH_A11G2226	GH_A03G1432	GH_D09G1746	GH_A05G0157	GH_D04G1814	GH_A06G0489	GH_A07G0750
GH_D09G1592	GH_A11G1368	GH_A03G0819	GH_D09G2375	GH_A13G0037	GH_A06G1835	GH_D02G0228
GH_A11G3382	GH_A04G0755	GH_D12G0978	GH_A01G2369	GH_D05G1493	GH_A12G1692	GH_D10G1499
GH_A02G0903	GH_D06G2029	GH_D04G0047	GH_A08G0426	GH_D11G0189	GH_A13G1419	GH_D02G0206
GH_A05G1149	GH_D12G1661	GH_D06G0917	GH_D08G1711	GH_A03G2429	GH_D02G1679	GH_A05G0781
GH_A04G1009	GH_D11G0009	GH_A13G0099	GH_D13G0340	GH_A07G0723	GH_D06G1406	GH_A07G1620
GH_A13G0872	GH_A01G1126	GH_A02G1621	GH_A13G2492	GH_A10G1460	GH_D10G0224	GH_D12G2571
GH_A02G1696	GH_D04G1792	GH_A11G1227	GH_D11G2143	GH_A13G0018	GH_A06G1710	GH_A05G4201
GH_D09G0090	GH_D05G3809	GH_D12G1153	GH_D07G0870	GH_D12G2249	GH_A02G1697	GH_A11G0452
GH_A01G2253	GH_A13G0556	GH_A11G2026	GH_D01G1853	GH_A05G0658	GH_A06G0921	GH_D09G2410
GH_A12G0957	GH_D07G0118	GH_A08G1336	GH_D11G2228	GH_A11G3234	GH_D12G1190	GH_A06G2364
GH_A11G2576	GH_D01G0347	GH_D05G1232	GH_A13G1636	GH_D03G1493	GH_D12G2440	GH_D01G0690
GH_A06G2273	GH_D09G0711	GH_D12G1256	GH_A13G1561	GH_A09G0344	GH_A10G0419	GH_A07G0197
GH_D04G0016	GH_D13G1940	GH_D08G1435	GH_A13G2572	GH_A13G2490	GH_D04G0346	GH_D10G1993
GH_D05G3829	GH_D06G0894	GH_D01G1921	GH_D12G2429	GH_A08G2779	GH_D12G1417	GH_A13G1536
GH_A05G1236	GH_A05G1602	GH_A13G2046	GH_A05G1749	GH_A10G1711	GH_A02G0151	GH_A04G1118
GH_D01G0772	GH_A05G1856	GH_D11G1504	GH_D11G1804	GH_A12G2261	GH_A02G0840	GH_D06G0165
GH_D06G0642	GH_D11G0822	GH_A08G1907	GH_A09G0351	GH_A11G0022	GH_A10G1122	GH_D05G0735
GH_A11G0865	GH_D11G0637	GH_A11G2510	GH_D12G1920	GH_A02G0965	GH_A07G0069	GH_D06G1715
GH_A04G1537	GH_A05G3591	GH_A08G2441	GH_D04G0820	GH_D11G1410	GH_D04G0881	GH_D12G0921
GH_D02G0151	GH_A06G0899	GH_D05G3363	GH_A12G2230	GH_A05G0182	GH_D06G1732	GH_D05G1283
GH_A11G1309	GH_A03G2336	GH_D04G1526	GH_D04G1388	GH_D10G0105	GH_A09G2381	GH_A03G1145
GH_A06G0030	GH_D08G1378	GH_D09G1240	GH_D02G2412	GH_A10G1558	GH_D06G0939	GH_D09G1492
GH_A05G0639	GH_A06G0358	GH_D05G1382	GH_D02G2450	GH_A10G2016	GH_D07G0128	GH_D04G1165
GH_A01G1586	GH_D01G1257	GH_A11G3039	GH_D08G1552	GH_D08G1587	GH_A05G4173	GH_D01G0506
GH_A01G2201	GH_D08G2054	GH_D11G3111	GH_A11G1416	GH_A09G2401	GH_A05G1715	GH_A13G2060
GH_D01G2423	GH_A09G0615	GH_D08G2321	GH_D06G0547	GH_A05G1655	GH_D13G0945	GH_A10G1849
GH_A05G2024	GH_A06G2005	GH_A08G1238	GH_D02G0965	GH_D02G0918	GH_A07G0726	GH_A11G2759
GH_A02G0472	GH_A04G0738	GH_D07G1492	GH_A02G1082	GH_A05G2902	GH_D13G1799	GH_D12G1592
GH_A02G0605	GH_A11G1761	GH_D04G1128	GH_D12G0171	GH_A11G0329	GH_A11G1879	GH_A09G2505
GH_A05G2251	GH_D13G1757	GH_D03G1924	GH_A13G1281	GH_D09G0047	GH_A08G0908	GH_D05G0307
GH_A06G0513	GH_D10G2574	GH_D10G1155	GH_A12G1675	GH_A01G2058	GH_A05G3614	GH_D13G0590
GH_A06G1007	GH_A04G0207	GH_D11G1574	GH_D01G0923	GH_A05G1032	GH_A01G0083	GH_A03G1264
GH_D10G2134	GH_D07G1078	GH_D03G1085	GH_A02G1170	GH_A13G2137	GH_D10G1061	GH_A12G1972
GH_A13G2658	GH_D12G1535	GH_D07G0667	GH_D02G2436	GH_D08G1860	GH_A10G2443	GH_D11G0493
GH_A03G1463	GH_D10G1161	GH_A12G1572	GH_D08G0375	GH_D12G2888	GH_D05G1240	GH_D10G0307
GH_D08G0657	GH_D11G2838	GH_A10G1625	GH_D04G0751	GH_D12G1511	GH_A04G1183	GH_D10G0290
GH_A11G1681	GH_D11G2884	GH_A11G0105	GH_D01G2414	GH_A05G0419	GH_D12G1153	GH_A10G0135
GH_A05G1846	GH_D13G2548	GH_A11G1743	GH_D07G1723	GH_A06G0465	GH_A05G2603	GH_A12G1020
GH_A10G0421	GH_D07G1660	GH_D03G1355	GH_A07G0633	GH_D08G2018	GH_A04G1100	GH_D10G1357
GH_A03G0509	GH_D02G1771	GH_A08G0687	GH_A04G1487	GH_D01G0573	GH_A03G0125	GH_D12G0630
GH_D07G0482	GH_D01G1595	GH_D03G1762	GH_A13G2163	GH_D02G2535	GH_D10G2774	GH_D12G1999
GH_A11G1514	GH_A06G1303	GH_D01G2112	GH_A11G2197	GH_D08G1434	GH_D07G2187	GH_D05G1777
GH_A08G1141	GH_A04G0212	GH_A10G0238	GH_D08G1337	GH_A09G1528	GH_A03G1266	GH_A11G0634
GH_A12G2447	GH_A03G0532	GH_A10G1867	GH_D07G0364	GH_A13G2161	GH_D12G2664	GH_D10G2349
GH_A05G1330	GH_D10G0338	GH_A13G1169	GH_D07G2280	GH_A02G0755	GH_D01G0923	GH_A07G2180
GH_D04G1542	GH_D05G3523	GH_A05G2934	GH_D07G1484	GH_A13G0852	GH_D13G2048	GH_D08G2459
GH_D05G0406	GH_D12G0283	GH_D03G1359	GH_D08G1440	GH_D02G0752	GH_D11G2843	GH_D05G1493
GH_A01G1189	GH_A02G0703	GH_A02G1409	GH_A10G1491	GH_A12G0009	GH_A05G1552	GH_D12G0195
GH_A12G2245	GH_A09G0482	GH_A11G3620	GH_D12G0468	GH_A10G0488	GH_A13G2020	GH_D09G2254
GH_D05G4041	GH_D13G1624	GH_A01G0361	GH_A07G2466	GH_D13G0256	GH_D13G0914	GH_D12G2481
GH_D12G1111	GH_A12G1234	GH_D12G2594	GH_A08G2079	GH_D02G2586	GH_D03G0400	GH_A07G1952
GH_A05G0025	GH_scaffold9603_objG0001	GH_D13G2585	GH_A04G0823	GH_A03G1944	GH_A07G2361	GH_D05G2370
GH_A01G1889	GH_A11G0947	GH_A10G0420	GH_A01G2146	GH_D07G0644	GH_A04G1029	GH_D01G0836
GH_D05G2082	GH_D13G0232	GH_D11G1311	GH_D02G2244	GH_A11G1014	GH_D09G1886	GH_D09G2286
GH_D09G1701	GH_A12G0674	GH_D05G3790	GH_D08G2695	GH_D07G0578	GH_D01G2257	GH_D07G2109
GH_D10G0375	GH_A13G0517	GH_D10G0410	GH_D07G1424	GH_D01G2220	GH_D13G0082	GH_A01G0831
GH_D08G2332	GH_D13G0327	GH_A11G2790	GH_A07G1992	GH_D02G2262	GH_D13G0683	GH_D13G1878
GH_A03G1196	GH_A07G0830	GH_D11G3658	GH_D05G1394	GH_D07G1613	GH_A05G2166	GH_D05G3125
GH_D06G1092	GH_D06G0389	GH_D01G2196	GH_D11G0695	GH_A04G1483	GH_D05G1336	GH_D10G2507
GH_D09G1643	GH_A13G1910	GH_A05G3758	GH_D04G1783	GH_A04G0534	GH_A11G0399	GH_D04G1718
GH_A05G2184	GH_A10G2687	GH_A07G2481	GH_A04G1266	GH_D13G0638	GH_A13G2232	GH_A02G1231
GH_D06G0384	GH_A12G2069	GH_D10G2578	GH_D05G3211	GH_A05G2834	GH_A11G0049	GH_D04G1271
GH_D13G1757	GH_D04G0042	GH_D02G1834	GH_A02G0598	GH_A08G1262	GH_A05G0525	GH_A10G2618
GH_D12G2669	GH_D05G1313	GH_D08G1650	GH_D11G1904	GH_A05G0246	GH_D01G2575	GH_A06G1564
GH_D08G2362	GH_D08G1584	GH_D04G0893	GH_A05G4288	GH_D05G0401	GH_A02G0312	GH_D08G0233
GH_A12G2053	GH_D01G0246	GH_D08G0861	GH_D10G1636	GH_D03G0665	GH_A11G1612	GH_A08G1808
GH_A12G0686	GH_A09G1677	GH_D05G0837	GH_D04G0172	GH_D12G2339	GH_D06G0671	GH_A07G2486
GH_D04G0499	GH_D05G0846	GH_D05G2806	GH_D07G1483	GH_D11G3230	GH_A03G0258	GH_D11G1348
GH_A04G1683	GH_D02G2052	GH_D08G2494	GH_D12G0796	GH_A06G0568	GH_A06G0179	GH_D11G3481
GH_D12G2245	GH_A09G0937	GH_A13G1838	GH_A11G0883	GH_A03G2274	GH_A11G2889	GH_A11G3347
GH_A02G0112	GH_A01G0661	GH_A06G0643	GH_A11G1157	GH_D06G1130	GH_D10G0633	GH_D11G3585
GH_A12G2038	GH_D02G2118	GH_A05G0231	GH_A06G2184	GH_A13G0092	GH_D04G0596	GH_D02G1010
GH_D01G1331	GH_A07G0829	GH_D09G1113	GH_D11G0918	GH_D11G0065	GH_A04G0288	GH_D09G1668
GH_A09G1794	GH_D05G0540	GH_D07G0329	GH_D02G0147	GH_D09G0296	GH_D13G0932	GH_A08G1046
GH_D05G0804	GH_D02G2646	GH_D03G1690	GH_D03G0148	GH_D05G3342	GH_A07G1407	GH_D05G1490
GH_A02G1107	GH_D05G1926	GH_D03G1550	GH_A11G3066	GH_D08G0180	GH_D07G0340	GH_D10G2500
GH_A03G0552	GH_A07G1282	GH_A02G0557	GH_D07G0905	GH_D12G0715	GH_D08G0784	GH_A08G2288
GH_A07G2271	GH_D06G0907	GH_A05G1056	GH_D11G2148	GH_A03G0553	GH_D09G1022	GH_A10G1481
GH_A01G1931	GH_A07G1680	GH_A12G1275	GH_D11G2154	GH_D09G1474	GH_A05G3320	GH_A11G1751
GH_D06G1392	GH_A12G2762	GH_A01G2242	GH_A12G2603	GH_A11G0663	GH_A12G1371	GH_D09G1275
GH_A05G0011	GH_A01G2345	GH_A04G0193	GH_A04G0811	GH_D08G2412	GH_D02G2262	GH_A10G0588
GH_D10G0435	GH_A06G0376	GH_A11G2842	GH_D13G0484	GH_D11G1095	GH_D03G0293	GH_A06G1745
GH_A05G0469	GH_D02G1686	GH_A11G1245	GH_A12G0449	GH_A05G2289	GH_A03G1996	GH_A10G1826
GH_A11G2197	GH_D11G3677	GH_D11G3777	GH_D05G3031	GH_D11G2862	GH_A03G1324	GH_D07G2427
GH_A09G1766	GH_D09G1047	GH_A10G0361	GH_D04G0251	GH_D05G1576	GH_A12G2598	GH_D04G0227
GH_D08G2090	GH_D01G1956	GH_D13G0401	GH_A13G2132	GH_A03G1850	GH_A05G1920	GH_D02G1865
GH_D07G2290	GH_A08G2687	GH_D10G0858	GH_D01G2231	GH_D11G3773	GH_D02G0800	GH_A05G2818
GH_A05G3780	GH_A06G2147	GH_D13G1675	GH_D04G0652	GH_D02G2384	GH_A09G0666	GH_D07G1852
GH_D09G1004	GH_A08G0774	GH_D13G2527	GH_D13G2637	GH_D08G1473	GH_A01G1599	GH_D08G1469
GH_D11G2095	GH_D13G2240	GH_D05G1984	GH_D11G0597	GH_A11G1612	GH_D06G0352	GH_D11G2199
GH_D03G0239	GH_A07G0724	GH_A13G0081	GH_A09G0612	GH_A10G1166	GH_D01G1751	GH_A06G0289
GH_A11G1156	GH_A02G0641	GH_D11G1449	GH_D09G2473	GH_A03G1237	GH_A05G4348	GH_D05G0145
GH_A06G2313	GH_A09G1417	GH_D11G0775	GH_D09G0966	GH_D10G2071	GH_A03G1715	GH_D13G0451
GH_D04G1321	GH_D05G0328	GH_D06G0218	GH_D07G1953	GH_A09G1337	GH_A01G0159	GH_A05G1896
GH_D05G0977	GH_A12G2928	GH_A10G2498	GH_A09G0177	GH_A05G0859	GH_D13G0164	GH_A05G1826
GH_D11G0778	GH_A03G0685	GH_A11G0485	GH_A07G0227	GH_D05G1345	GH_D05G0153	GH_D01G0042
GH_D13G0676	GH_D06G1786	GH_A13G2570	GH_A09G1944	GH_D10G1257	GH_D10G1108	GH_A10G0502
GH_A12G2543	GH_D05G3101	GH_A02G1859	GH_D01G1263	GH_D05G3971	GH_A11G1044	GH_D05G1573
GH_A10G0004	GH_D04G1639	GH_A12G0533	GH_A11G1478	GH_A01G0707	GH_D06G2420	GH_D13G1313
GH_D08G0270	GH_D11G1511	GH_A10G0288	GH_A03G0575	GH_A04G0026	GH_A08G1383	GH_A05G3857
GH_A11G3176	GH_D06G1609	GH_D05G0183	GH_D05G1913	GH_D11G2816	GH_A01G0870	GH_A05G4091
GH_D06G0812	GH_A05G2666	GH_A11G2524	GH_D11G2718	GH_A02G0606	GH_D08G1781	GH_D13G0322
GH_A08G1718	GH_A09G0227	GH_A02G0827	GH_A12G1433	GH_A03G1172	GH_D13G2201	GH_A03G1868
GH_D02G2232	GH_A07G0233	GH_A03G1443	GH_A02G0472	GH_A13G0301	GH_A05G3852	GH_D08G0163
GH_D13G0533	GH_A11G1141	GH_A13G1882	GH_A12G1604	GH_D05G2967	GH_D09G1249	GH_A01G0803
GH_D05G2261	GH_D12G1719	GH_D11G2401	GH_D05G2295	GH_D02G1676	GH_D02G2191	GH_D11G0612
GH_D11G0897	GH_A05G3537	GH_A01G0212	GH_D05G0552	GH_A13G0989	GH_A05G4376	GH_D05G2379
GH_A08G1245	GH_A07G0535	GH_A01G0704	GH_D03G0710	GH_A07G1049	GH_D02G0206	GH_D08G1324
GH_D13G1472	GH_D01G1404	GH_A13G2661	GH_D07G2372	GH_D07G2534	GH_D09G2382	GH_D06G1171
GH_A05G3487	GH_D02G1768	GH_D07G2071	GH_A10G0714	GH_A12G0402	GH_A04G0585	GH_D04G1598
GH_A07G0015	GH_A05G3617	GH_A03G0443	GH_D02G0018	GH_D07G2307	GH_A12G0155	GH_A05G0763
GH_D12G0904	GH_D11G0437	GH_A01G1599	GH_A13G2110	GH_D06G1195	GH_A05G0817	GH_A07G0802
GH_D08G0155	GH_A01G0592	GH_D12G1861	GH_A09G0607	GH_D04G1215	GH_A12G2534	GH_D08G2174
GH_A13G0254	GH_D08G1504	GH_A12G2259	GH_A02G1998	GH_A12G1833	GH_A10G2374	GH_D01G2205
GH_A03G0708	GH_A05G2694	GH_A05G2903	GH_D13G2350	GH_A01G2345	GH_D09G2383	GH_A01G0032
GH_A09G1817	GH_A13G1899	GH_A11G0937	GH_A03G0315	GH_A13G0807	GH_D05G2809	GH_D12G1354
GH_D08G0214	GH_D02G1743	GH_A05G1023	GH_A12G1098	GH_A10G1601	GH_A03G1740	GH_A07G1560
GH_A03G1408	GH_D12G2571	GH_A11G0327	GH_A08G1136	GH_A13G0011	GH_A03G0725	GH_D03G0070
GH_D11G0329	GH_D11G3006	GH_A01G1134	GH_D10G2566	GH_D10G0512	GH_D08G1382	GH_D07G1125
GH_A13G0343	GH_D12G2632	GH_D11G0239	GH_A04G1485	GH_D03G1592	GH_D06G0049	GH_A05G3670
GH_D05G3723	GH_D06G2369	GH_A12G1353	GH_A13G1670	GH_A13G1527	GH_A12G2330	GH_A12G0238
GH_A05G0581	GH_A01G0476	GH_A09G0385	GH_A08G0111	GH_D05G2386	GH_A01G0164	GH_D09G1235
GH_A11G1726	GH_A04G0281	GH_A06G0645	GH_A12G1251	GH_D03G1768	GH_A01G2203	GH_A12G0043
GH_D11G2011	GH_A11G1471	GH_D06G0600	GH_A02G1136	GH_A11G0327	GH_A11G1705	GH_D09G2362
GH_D03G0342	GH_A10G2115	GH_D03G0870	GH_D05G3140	GH_A13G0921	GH_A12G1244	GH_D08G0924
GH_D11G0568	GH_A11G2751	GH_D02G2245	GH_A07G0039	GH_A03G0781	GH_D13G0650	GH_D06G1803
GH_D12G2263	GH_D13G2221	GH_D02G0845	GH_D05G0756	GH_D01G1163	GH_A07G0610	GH_A11G1594
GH_A07G2566	GH_D04G0325	GH_A07G0356	GH_D12G2571	GH_D13G0884	GH_D13G0256	GH_D05G3211
GH_A01G0934	GH_D10G0875	GH_D07G0379	GH_D06G2420	GH_D01G0679	GH_D01G2372	GH_D08G1690
GH_D12G2482	GH_D12G0022	GH_D05G1150	GH_D05G3370	GH_A05G2433	GH_A10G0665	GH_D11G1603
GH_D05G0130	GH_D08G0683	GH_D06G0335	GH_A11G2273	GH_D12G2681	GH_D02G0138	GH_A10G1886
GH_D07G0839	GH_D04G0010	GH_D08G2068	GH_A05G4240	GH_D11G1908	GH_D02G0052	GH_D11G2972
GH_A04G1083	GH_A11G0781	GH_D12G1401	GH_D03G1202	GH_A08G0124	GH_D03G0278	GH_D07G2534
GH_D10G0612	GH_A02G0435	GH_D10G0376	GH_D10G0648	GH_A07G0279	GH_A08G2427	GH_D11G1903
GH_D12G1000	GH_A08G0153	GH_D10G1294	GH_A05G1373	GH_D11G0206	GH_D09G1968	GH_A10G1161
GH_A12G2069	GH_A02G1361	GH_D11G0753	GH_D11G0400	GH_D07G2563	GH_A08G2034	GH_D03G0877
GH_D08G2344	GH_A05G3774	GH_A03G1510	GH_A05G2067	GH_D03G1071	GH_D05G0513	GH_D10G2517
GH_A05G1091	GH_D11G1574	GH_A12G1563	GH_D13G0336	GH_D01G2330	GH_A12G1966	GH_D02G0598
GH_D11G1042	GH_A11G1620	GH_A08G1872	GH_A08G1534	GH_A04G1770	GH_D01G2579	GH_D10G1715
GH_D12G2516	GH_A08G2858	GH_A04G1441	GH_D07G2385	GH_D07G2186	GH_D11G1320	GH_D11G1988
GH_A07G2001	GH_A09G1939	GH_A02G0176	GH_A05G0087	GH_D02G2452	GH_D13G1887	GH_A03G0633
GH_A12G0143	GH_A09G0955	GH_A05G1439	GH_A08G0033	GH_A01G0905	GH_A04G1054	GH_A07G2286
GH_D12G2524	GH_A06G2065	GH_A08G0234	GH_A11G2889	GH_A02G0327	GH_A04G1158	GH_A11G0019
GH_A01G2462	GH_D11G1644	GH_A12G2860	GH_D13G2190	GH_A13G0050	GH_A08G0184	GH_D07G0225
GH_A08G2452	GH_A10G0228	GH_D08G0480	GH_A05G1385	GH_D10G1357	GH_A08G1881	GH_A12G1913
GH_A12G2304	GH_A05G1597	GH_D01G0295	GH_D05G2501	GH_A07G0368	GH_D11G1322	GH_D07G1198
GH_D06G2337	GH_A05G1339	GH_A11G0461	GH_D10G1702	GH_D03G0750	GH_D07G2264	GH_D01G1989
GH_A10G1658	GH_D01G2268	GH_A11G1144	GH_A12G0092	GH_A07G0974	GH_A13G2129	GH_D13G2613
GH_D01G0576	GH_D12G1756	GH_D11G2581	GH_A05G1269	GH_A01G1651	GH_D06G1446	GH_A08G1249
GH_D13G1213	GH_D06G1254	GH_A06G0666	GH_D12G1703	GH_D07G2355	GH_D05G1063	GH_A08G2791
GH_A13G0785	GH_A12G1784	GH_D12G1573	GH_D02G1058	GH_A11G2012	GH_D01G1132	GH_D01G2042
GH_A12G0059	GH_D07G2082	GH_D02G2025	GH_D13G2485	GH_D12G0865	GH_A08G0268	GH_D07G0415
GH_D03G1234	GH_D03G0019	GH_A03G1996	GH_A05G1577	GH_A10G1167	GH_D13G1375	GH_A13G2389
GH_D06G0132	GH_D10G0565	GH_D13G0007	GH_D12G2976	GH_D02G2600	GH_A06G0035	GH_A06G1254
GH_A02G2056	GH_A04G1158	GH_A03G0769	GH_A11G0264	GH_A13G0082	GH_D04G1498	GH_D08G2448
GH_D10G0303	GH_D04G0138	GH_D02G0359	GH_D08G2735	GH_D13G2478	GH_A09G1719	GH_D05G2341
GH_A02G0479	GH_A08G1510	GH_A12G2447	GH_A01G2375	GH_A12G2371	GH_A08G1367	GH_D11G3505
GH_D11G3658	GH_D13G2313	GH_A13G1783	GH_D04G0281	GH_A12G2375	GH_A13G1899	GH_A11G1225
GH_D01G2511	GH_D09G2061	GH_A10G0123	GH_D12G1970	GH_A09G2216	GH_A01G2395	GH_A11G0523
GH_A04G0004	GH_D03G0546	GH_A13G1347	GH_A11G0281	GH_A11G0625	GH_D10G2421	GH_D09G1670
GH_A04G1169	GH_D06G0806	GH_D01G0700	GH_D09G1168	GH_A03G0054	GH_A07G0194	GH_A05G3758
GH_A11G0651	GH_D05G2831	GH_D09G2434	GH_D05G2734	GH_D09G1670	GH_A06G1531	GH_D06G1911
GH_A11G0011	GH_A12G0350	GH_A05G2593	GH_D02G1872	GH_A05G4027	GH_D07G0478	GH_D07G2415
GH_D09G1960	GH_D03G1021	GH_D03G1794	GH_D09G0962	GH_D12G2104	GH_A01G1657	GH_A05G1336
GH_D12G1427	GH_A13G1783	GH_A01G1710	GH_D13G0816	GH_D07G0291	GH_D11G2647	GH_D07G0103
GH_A12G1296	GH_D03G0010	GH_D08G2010	GH_A07G0348	GH_A11G2109	GH_A07G1621	GH_A11G0307
GH_D05G1959	GH_A01G0551	GH_A08G2687	GH_D05G3137	GH_D09G0645	GH_A12G2350	GH_D11G1095
GH_D07G0719	GH_D02G1019	GH_A12G0539	GH_A11G0570	GH_A05G2891	GH_D06G0886	GH_D04G0633
GH_D04G0568	GH_D01G1853	GH_D11G0666	GH_D13G0146	GH_D04G1648	GH_D02G1669	GH_D02G1990
GH_A07G0224	GH_D08G1483	GH_A01G2127	GH_A08G0022	GH_A02G0893	GH_D11G0467	GH_D09G2425
GH_D09G0742	GH_D12G2039	GH_A12G1784	GH_A02G2051	GH_A05G3665	GH_D05G0563	GH_A04G0167
GH_A11G1760	GH_D05G1586	GH_D01G0701	GH_A07G0802	GH_D11G1146	GH_D05G1125	GH_D03G1417
GH_A05G3906	GH_D13G0899	GH_A11G2946	GH_D05G2928	GH_D02G0191	GH_A08G2252	GH_D05G2362
GH_D11G0510	GH_D07G1196	GH_D04G0568	GH_A11G0910	GH_D13G1038	GH_A02G0601	GH_D08G1426
GH_A11G1118	GH_D03G0424	GH_D03G1373	GH_D09G0026	GH_D05G1235	GH_D11G0053	GH_A11G0775
GH_A10G2418	GH_D05G3839	GH_D11G1035	GH_D08G2769	GH_A13G0662	GH_D01G2482	GH_D13G1822
GH_D11G1055	GH_D08G0884	GH_A07G1365	GH_D12G1013	GH_A03G1050	GH_A10G1596	GH_A12G0410
GH_D04G1484	GH_A03G2178	GH_scaffold23635_objG0001	GH_D13G0461	GH_A04G0069	GH_D09G1017	GH_A12G2823
GH_A12G2592	GH_D11G0472	GH_D05G3809	GH_D09G1056	GH_D01G0023	GH_D12G2567	GH_A01G0291
GH_D06G1755	GH_D12G0895	GH_D02G1253	GH_A09G1017	GH_A09G2191	GH_A08G1373	GH_A08G2302
GH_A01G0447	GH_D07G0474	GH_A13G2532	GH_A04G1631	GH_A08G1539	GH_D11G3371	GH_D10G0126
GH_D07G0069	GH_A05G2184	GH_D07G0703	GH_D03G1687	GH_A02G1406	GH_A08G1785	GH_A08G0762
GH_A05G0951	GH_D05G0039	GH_A01G2417	GH_D04G1720	GH_A05G4314	GH_D11G2373	GH_A08G2841
GH_D06G1928	GH_A13G0740	GH_D04G0267	GH_A13G0325	GH_A06G2179	GH_A05G1300	GH_A02G0410
GH_D06G2172	GH_A09G1586	GH_A13G1846	GH_A11G0972	GH_D11G3046	GH_A13G0661	GH_D01G1135
GH_D13G2486	GH_D08G0405	GH_D05G2260	GH_A05G4162	GH_A02G1657	GH_D03G0829	GH_A10G2290
GH_D03G0894	GH_D12G0614	GH_A12G2487	GH_D01G1146	GH_A12G0596	GH_A01G1658	GH_A01G2297
GH_A11G2958	GH_A07G1754	GH_A02G1620	GH_A12G0410	GH_D09G2184	GH_D13G0059	GH_D13G2408
GH_D02G0761	GH_D10G0192	GH_A07G2453	GH_D04G1535	GH_D08G1431	GH_A11G0713	GH_D11G2968
GH_A03G1540	GH_A10G1466	GH_D08G0710	GH_A10G0255	GH_A13G0680	GH_A07G0571	GH_A03G1815
GH_A10G0777	GH_D08G1960	GH_D02G2179	GH_A06G0552	GH_D01G2345	GH_A08G0793	GH_A08G1416
GH_D02G2387	GH_A11G1228	GH_D05G1903	GH_A04G1081	GH_D10G0291	GH_D07G0823	GH_D04G0422
GH_D08G2458	GH_A12G0365	GH_D11G3120	GH_D05G0924	GH_D06G1861	GH_A03G0335	GH_A06G0359
GH_D12G2522	GH_A02G0718	GH_A12G2419	GH_A06G2311	GH_D02G0151	GH_D05G0145	GH_A07G0501
GH_D10G0045	GH_A09G1771	GH_D11G0240	GH_A01G0078	GH_A12G2827	GH_A09G1786	GH_D01G0277
GH_A03G0759	GH_D10G1951	GH_A07G1168	GH_D08G1438	GH_A04G1287	GH_D10G2528	GH_A01G1122
GH_D08G1690	GH_A09G0322	GH_D06G0911	GH_A13G0340	GH_A01G1289	GH_D11G1068	GH_D04G0675
GH_D08G1932	GH_A13G0409	GH_D12G1376	GH_D09G0172	GH_A05G0690	GH_D12G1088	GH_A03G0262
GH_A03G2201	GH_D02G1804	GH_A08G2527	GH_A02G0943	GH_A03G0529	GH_D05G1010	GH_A02G1770
GH_A11G2325	GH_D12G2712	GH_A11G0743	GH_A01G0805	GH_A13G1226	GH_D01G1083	GH_D04G1879
GH_A03G1868	GH_A10G2152	GH_A12G2239	GH_D04G2027	GH_D11G0884	GH_D13G1643	GH_D01G0580
GH_D01G1438	GH_A03G0079	GH_A12G1234	GH_A03G0510	GH_A11G2786	GH_A10G0224	GH_A11G1494
GH_D05G2381	GH_D11G0751	GH_D02G0206	GH_D05G1841	GH_A01G0007	GH_A05G2570	GH_A05G1971
GH_A01G1689	GH_D05G0970	GH_A11G2950	GH_A10G1328	GH_D10G2264	GH_D04G1044	GH_D11G0765
GH_A06G0337	GH_A04G1623	GH_D01G1731	GH_A04G1408	GH_D03G1636	GH_D07G2558	GH_D05G0473
GH_D01G2547	GH_A13G1414	GH_D03G0234	GH_D04G1688	GH_D08G2791	GH_D13G2185	GH_D05G1629
GH_D08G1180	GH_A11G3724	GH_D13G0273	GH_D06G0266	GH_D04G1646	GH_D10G0690	GH_A03G0385
GH_A12G2190	GH_D11G1152	GH_D11G3526	GH_A04G0904	GH_A09G2381	GH_D05G3503	GH_D02G0478
GH_A05G2525	GH_A11G2006	GH_A02G0984	GH_A08G0509	GH_A11G1116	GH_A05G2675	GH_D13G0697
GH_A06G1373	GH_A12G2984	GH_D11G2160	GH_D10G0640	GH_D05G2066	GH_A01G0873	GH_D11G1314
GH_D12G2449	GH_A11G0418	GH_A02G0372	GH_A11G1852	GH_D12G2244	GH_A13G1736	GH_A13G0273
GH_D04G0326	GH_A11G0435	GH_A04G1174	GH_A13G0136	GH_D13G2349	GH_D09G1501	GH_D02G1827
GH_D10G1813	GH_A10G0050	GH_D11G3251	GH_D07G1362	GH_A05G3101	GH_D05G0230	GH_A02G0431
GH_A09G0498	GH_A12G0416	GH_D09G0380	GH_A12G2367	GH_A08G0996	GH_A05G4353	GH_A09G0619
GH_D02G2279	GH_D05G0536	GH_D06G1304	GH_D04G0671	GH_D01G1731	GH_D11G1180	GH_D03G1331
GH_A01G1161	GH_A07G2326	GH_A12G0857	GH_A09G0106	GH_D11G2722	GH_A10G1690	GH_D10G1841
GH_D12G0753	GH_A12G1335	GH_D11G0171	GH_D11G1443	GH_D10G0343	GH_D06G1117	GH_A09G1192
GH_scaffold1306_objG0001	GH_D10G0496	GH_A12G1170	GH_D02G0915	GH_D07G2467	GH_A01G0591	GH_A07G0936
GH_D09G0822	GH_D03G1480	GH_D03G0493	GH_A12G0858	GH_D05G1936	GH_D08G2182	GH_A10G0290
GH_D12G0317	GH_A05G3922	GH_D11G1660	GH_A11G3588	GH_A12G0045	GH_A05G1023	GH_A13G2555
GH_A02G0118	GH_A04G0847	GH_D09G1898	GH_D13G1904	GH_A10G2421	GH_D05G0764	GH_D09G1142
GH_D04G0030	GH_A11G1128	GH_A12G2805	GH_A11G1503	GH_A06G1124	GH_D09G0328	GH_A01G1095
GH_D01G1566	GH_D02G1363	GH_A10G2603	GH_A04G1074	GH_D01G1852	GH_A08G0107	GH_D03G0778
GH_D03G0960	GH_D11G1405	GH_A10G0746	GH_A03G0312	GH_A11G0107	GH_D11G2526	GH_A05G2359
GH_D06G1508	GH_A11G1401	GH_D13G0991	GH_A13G2310	GH_D09G1428	GH_A03G1637	GH_A05G1430
GH_A12G0737	GH_D05G3927	GH_A03G2125	GH_A12G1007	GH_A09G0670	GH_A09G0244	GH_D12G2245
GH_D11G3539	GH_A02G0178	GH_D11G2215	GH_A11G0876	GH_D02G1712	GH_A05G1629	GH_D12G2459
GH_A07G0073	GH_A01G1741	GH_D07G1281	GH_A13G0180	GH_D03G1868	GH_A01G0176	GH_D07G1174
GH_D12G2649	GH_A08G2849	GH_D01G0632	GH_D01G1405	GH_D13G2438	GH_A01G1051	GH_D11G0661
GH_D07G2449	GH_D05G3848	GH_D05G2876	GH_A12G0407	GH_A05G0052	GH_A02G0879	GH_D02G0804
GH_A11G1858	GH_A12G2447	GH_A09G1252	GH_D05G2382	GH_D02G1550	GH_A05G2750	GH_D08G0180
GH_D05G2821	GH_A05G1226	GH_D06G1508	GH_D10G2379	GH_A03G1737	GH_A12G2932	GH_A10G1403
GH_D05G2626	GH_D01G0038	GH_A01G1629	GH_D06G0325	GH_D08G0695	GH_A11G0457	GH_A01G2181
GH_D13G1123	GH_A02G0865	GH_D01G0847	GH_A11G0776	GH_A13G0146	GH_D10G0707	GH_A05G1290
GH_D09G1108	GH_D02G2025	GH_D01G0540	GH_A06G0690	GH_A09G2563	GH_A05G0466	GH_D02G0396
GH_D12G0935	GH_D13G1759	GH_A11G0028	GH_A06G2339	GH_D12G1692	GH_D01G2065	GH_D02G1904
GH_A07G0176	GH_A13G1890	GH_D01G1956	GH_A06G1492	GH_A09G1631	GH_A12G1123	GH_D11G2785
GH_D09G2362	GH_D05G1283	GH_A07G1963	GH_D12G1802	GH_A07G2005	GH_D04G1578	GH_D11G3026
GH_D10G0719	GH_A09G1846	GH_A10G0499	GH_A05G1837	GH_D13G1352	GH_A02G0830	GH_A08G1335
GH_A09G2568	GH_A10G0301	GH_D11G0571	GH_A04G0090	GH_A05G2009	GH_A05G2491	GH_D10G2553
GH_D01G0786	GH_A01G0548	GH_D06G0730	GH_A11G2507	GH_A10G0627	GH_D05G3276	GH_D04G1262
GH_D04G0160	GH_D08G0449	GH_A08G1226	GH_A07G1155	GH_A09G2294	GH_D08G0899	GH_A10G2198
GH_A11G1929	GH_D05G3925	GH_D13G1164	GH_D01G2458	GH_D08G1589	GH_D05G0797	GH_D11G2152
GH_D12G0995	GH_D05G1094	GH_A04G1246	GH_A13G2027	GH_D07G0194	GH_D08G2659	GH_D13G2166
GH_D13G2142	GH_A09G2688	GH_D07G1351	GH_D01G1026	GH_D10G1656	GH_D04G1140	GH_D06G0218
GH_A06G0464	GH_A05G1455	GH_A10G2617	GH_D11G2149	GH_A08G2076	GH_A13G1321	GH_D06G0220
GH_A09G0080	GH_D06G0702	GH_A11G3118	GH_A11G1848	GH_D07G1681	GH_D02G2176	GH_D01G0842
GH_D03G1417	GH_A05G4220	GH_A08G0437	GH_A02G0360	GH_D12G1627	GH_A01G2029	GH_A13G1145
GH_A09G0346	GH_D02G0616	GH_A05G2067	GH_D11G3027	GH_A11G2504	GH_A09G2351	GH_A01G1059
GH_A13G0995	GH_D06G1830	GH_A11G3643	GH_A01G1597	GH_D08G2350	GH_D07G1329	GH_A11G2934
GH_D01G1376	GH_A06G0746	GH_A13G0387	GH_A03G1699	GH_A05G1374	GH_D09G0665	GH_D07G2042
GH_A11G3185	GH_A10G1043	GH_A08G1800	GH_A02G1499	GH_A08G2280	GH_D04G1487	GH_D11G0301
GH_A12G0266	GH_D05G1946	GH_A11G2269	GH_D01G1876	GH_D10G2520	GH_D13G0697	GH_A13G2475
GH_A08G1104	GH_D01G1107	GH_D08G2460	GH_D08G2356	GH_D02G0747	GH_A12G0033	GH_D11G2243
GH_D10G1575	GH_A07G1689	GH_D06G1392	GH_A04G1649	GH_D10G1239	GH_A01G0244	GH_D13G2042
GH_A12G2199	GH_D06G0218	GH_A08G0074	GH_A07G1952	GH_D08G0170	GH_D05G3363	GH_D03G1482
GH_A03G2091	GH_A04G0976	GH_D13G1390	GH_A12G0454	GH_A05G1611	GH_D04G1349	GH_D08G0077
GH_A05G3986	GH_D11G1142	GH_A10G0904	GH_A09G2307	GH_A05G1343	GH_D13G0840	GH_D10G1867
GH_D10G0637	GH_A12G1447	GH_A11G0947	GH_D12G2817	GH_A07G2596	GH_D09G0948	GH_A05G3874
GH_D11G0344	GH_A06G0481	GH_D01G0669	GH_D07G1101	GH_A04G0224	GH_D13G0806	GH_D09G0423
GH_A03G1466	GH_D10G0127	GH_A12G2061	GH_A03G0482	GH_A13G0423	GH_D06G1600	GH_D02G0653
GH_A06G0293	GH_D06G2374	GH_A08G2830	GH_D02G1638	GH_A01G2329	GH_D10G0343	GH_D07G0662
GH_D10G2073	GH_A09G0496	GH_A05G2857	GH_A05G0825	GH_D11G0696	GH_A08G1222	GH_A09G2644
GH_D10G0803	GH_D12G2408	GH_A03G2426	GH_D01G0289	GH_D06G0933	GH_D07G1182	GH_D04G0092
GH_A03G1518	GH_D04G0555	GH_A09G1643	GH_A01G1621	GH_D12G1861	GH_D08G2170	GH_A05G1732
GH_D07G2185	GH_D04G1311	GH_A06G1710	GH_A11G1948	GH_A11G1012	GH_A07G0669	GH_D06G2165
GH_D10G0717	GH_D12G2143	GH_D11G0489	GH_D09G2255	GH_A11G3202	GH_D13G0750	GH_D13G1768
GH_D03G1511	GH_D01G2511	GH_D05G2098	GH_A08G2841	GH_A13G2591	GH_D02G0983	GH_D05G1888
GH_D13G0993	GH_D05G3838	GH_D10G1898	GH_D01G1037	GH_D10G2375	GH_D12G1681	GH_D03G0330
GH_D05G1934	GH_D06G1092	GH_A11G0360	GH_D02G1771	GH_A09G1345	GH_A01G0448	GH_A05G1823
GH_D05G0446	GH_A09G1068	GH_A04G1483	GH_A10G1683	GH_D01G1479	GH_D12G0319	GH_D12G2966
GH_A05G4331	GH_D12G2448	GH_D06G0283	GH_A05G4167	GH_A11G0774	GH_D12G0185	GH_D12G2880
GH_D05G0322	GH_A01G2021	GH_D01G1205	GH_A11G1751	GH_D11G0994	GH_A05G0416	GH_A03G0641
GH_A13G1722	GH_D05G0401	GH_D08G2292	GH_A08G0620	GH_D12G2716	GH_A05G2782	GH_D10G1620
GH_D02G1721	GH_A06G0049	GH_D11G0013	GH_D02G0619	GH_D08G0130	GH_A11G0830	GH_D05G3128
GH_A05G2804	GH_D05G1206	GH_D13G1919	GH_D03G1458	GH_A10G1625	GH_A13G0431	GH_A12G2797
GH_D03G1816	GH_D05G0452	GH_A12G2153	GH_D05G1383	GH_A07G0587	GH_A12G2246	GH_D13G2386
GH_A10G0141	GH_D08G1206	GH_A07G2064	GH_D05G0061	GH_D11G1098	GH_A05G3735	GH_D03G0095
GH_D05G2510	GH_D11G0701	GH_D05G1300	GH_A05G3563	GH_D13G0319	GH_A05G2797	GH_D11G0582
GH_D05G2946	GH_D03G1398	GH_D09G2334	GH_A07G2273	GH_D11G2657	GH_D05G1560	GH_A12G1386
GH_D13G0025	GH_A13G1803	GH_D10G1084	GH_A11G0670	GH_A09G1679	GH_D06G0911	GH_A04G1198
GH_A09G2164	GH_D11G0976	GH_A05G3432	GH_A02G0238	GH_D09G0931	GH_D09G1668	GH_A11G0588
GH_A05G2002	GH_A11G1124	GH_D13G1590	GH_D10G0569	GH_A13G2285	GH_D10G1954	GH_D07G1751
GH_D10G2721	GH_A05G4352	GH_D09G1474	GH_A05G0564	GH_D04G0532	GH_A10G0296	GH_A05G0848
GH_A06G0134	GH_D02G0413	GH_A08G2055	GH_D02G1463	GH_A12G0584	GH_A05G3458	GH_A07G0535
GH_A09G2044	GH_D01G2430	GH_A10G2168	GH_A12G1283	GH_A08G0149	GH_D07G0511	GH_D12G2416
GH_A11G1547	GH_D12G1863	GH_A05G3394	GH_D05G0751	GH_D03G0159	GH_A09G0996	GH_A13G1749
GH_A01G1262	GH_A02G0019	GH_D11G1895	GH_D03G0029	GH_D12G1350	GH_D02G1565	GH_A01G0889
GH_D02G2182	GH_A08G2421	GH_A10G1520	GH_A11G0325	GH_D04G2032	GH_D07G1472	GH_D12G1700
GH_D13G0401	GH_A12G1865	GH_D02G0413	GH_A09G0653	GH_D11G3680	GH_A12G0596	GH_A08G2146
GH_A06G0500	GH_A04G1476	GH_A13G0153	GH_D11G3085	GH_D12G0008	GH_A10G2421	GH_A03G0730
GH_A12G0340	GH_D05G1800	GH_D05G0145	GH_A04G0411	GH_A06G1673	GH_A13G1330	GH_D04G0567
GH_D03G0415	GH_D07G2177	GH_D10G2647	GH_D10G0921	GH_D13G1680	GH_A07G2167	GH_A11G1558
GH_D11G1703	GH_A12G1755	GH_D11G3119	GH_A01G0281	GH_A09G0946	GH_D12G0228	GH_D06G1752
GH_D11G3375	GH_D04G1120	GH_A12G1337	GH_D04G0205	GH_D09G0349	GH_D03G0240	GH_A06G1391
GH_A08G2590	GH_A03G0553	GH_A11G3006	GH_A06G0377	GH_D07G1685	GH_D08G0034	GH_A01G0980
GH_A10G0758	GH_A13G1980	GH_D08G2226	GH_D06G0340	GH_D13G0877	GH_D12G1540	GH_D04G0996
GH_A11G0821	GH_A04G1131	GH_D11G3022	GH_A05G3585	GH_A05G4150	GH_D13G1713	GH_A04G1396
GH_A04G1332	GH_A10G0904	GH_D01G1708	GH_D13G1671	GH_D02G2046	GH_D09G2216	GH_D04G1773
GH_A06G1554	GH_A11G1402	GH_A05G0925	GH_A08G2262	GH_A06G2362	GH_D09G2431	GH_D08G2068
GH_A11G1228	GH_D09G0664	GH_A09G0552	GH_A12G1448	GH_D05G0089	GH_A13G1883	GH_A10G1619
GH_A05G1137	GH_D03G0829	GH_A11G1980	GH_A10G1804	GH_A06G1118	GH_A06G2011	GH_D12G1860
GH_A03G2075	GH_D11G1654	GH_D11G3610	GH_D12G2078	GH_A05G4189	GH_A11G1402	GH_A01G0466
GH_D01G1949	GH_A09G1197	GH_D12G0593	GH_A02G1961	GH_A12G1447	GH_D10G1238	GH_D06G1463
GH_D04G0625	GH_D11G0960	GH_D07G2264	GH_A07G0869	GH_A09G1636	GH_D13G2353	GH_D05G0404
GH_A03G2416	GH_A07G0727	GH_A12G2222	GH_D05G1062	GH_D07G0183	GH_D13G1691	GH_D07G1885
GH_A08G0023	GH_A11G3501	GH_D10G2553	GH_A05G1811	GH_D06G0456	GH_A04G1142	GH_D13G2083
GH_D06G1693	GH_D07G0329	GH_A08G0167	GH_A03G0768	GH_A05G1944	GH_A08G0498	GH_D13G2276
GH_D09G1096	GH_A05G1587	GH_A03G1633	GH_A03G1357	GH_A06G0402	GH_D03G0294	GH_A12G2217
GH_A08G2359	GH_A13G1495	GH_A10G0224	GH_A12G0658	GH_D08G2677	GH_D02G1584	GH_D13G0642
GH_D09G1140	GH_A11G0328	GH_D12G1196	GH_A08G0035	GH_A11G2207	GH_A12G1536	GH_D10G0992
GH_A03G1965	GH_A07G0843	GH_D01G1852	GH_A13G2624	GH_A08G2795	GH_D05G1226	GH_A05G1417
GH_D02G1477	GH_D11G1437	GH_A01G1145	GH_A01G0883	GH_A05G0149	GH_D11G2144	GH_D02G2195
GH_D12G1478	GH_D05G2239	GH_D12G1403	GH_A05G0116	GH_D10G0281	GH_A11G3727	GH_D06G0053
GH_A01G0988	GH_A05G1717	GH_D13G0304	GH_D11G0475	GH_D08G1508	GH_A06G0006	GH_D02G1431
GH_A11G3747	GH_A06G1564	GH_A12G1385	GH_A08G0038	GH_D02G1686	GH_A12G2663	GH_A12G1704
GH_A05G2626	GH_A10G0579	GH_A05G1796	GH_D13G2604	GH_D12G2241	GH_D07G1151	GH_A11G3120
GH_A12G2917	GH_D06G1197	GH_D07G0179	GH_A01G0997	GH_D01G1160	GH_A11G1184	GH_D05G1432
GH_A10G1474	GH_D04G0905	GH_A08G2285	GH_D10G0920	GH_A09G0267	GH_D08G2087	GH_A07G1705
GH_D03G0120	GH_D13G0343	GH_D04G0208	GH_A07G0723	GH_D05G1998	GH_D07G0550	GH_D10G1144
GH_A05G1777	GH_A10G2529	GH_D13G1188	GH_A13G0461	GH_D07G0590	GH_A03G0650	GH_D02G1694
GH_D08G1930	GH_A03G0456	GH_D13G0475	GH_D07G2176	GH_A03G0938	GH_D03G1792	GH_D09G1108
GH_D03G1762	GH_D02G1890	GH_D04G0422	GH_A13G0051	GH_D13G0121	GH_D03G0367	GH_D04G1470
GH_D01G0651	GH_D11G2347	GH_D05G1589	GH_A03G0954	GH_D13G1566	GH_D03G1016	GH_D07G2307
GH_A03G0609	GH_A09G0049	GH_D05G2909	GH_D11G3696	GH_D01G0068	GH_D13G0275	GH_D12G1311
GH_A12G0093	GH_D02G2387	GH_D10G2076	GH_A08G1286	GH_A13G0944	GH_D05G3678	GH_A03G0456
GH_A08G2365	GH_D05G0235	GH_A03G0602	GH_A07G2334	GH_D09G1802	GH_D01G0508	GH_A13G2163
GH_D03G0171	GH_A07G2241	GH_D08G1733	GH_D05G2527	GH_D04G1788	GH_A06G2332	GH_A12G1336
GH_A05G1364	GH_A13G1617	GH_D07G0357	GH_D11G3055	GH_D13G0982	GH_D07G2269	GH_A05G2434
GH_D08G0772	GH_D04G0683	GH_A07G0122	GH_A04G0210	GH_A09G1481	GH_D08G0854	GH_A08G0426
GH_A11G0139	GH_D08G1945	GH_D10G1876	GH_D03G1934	GH_A13G0620	GH_D04G0568	GH_A05G1666
GH_A05G0765	GH_D07G2474	GH_A06G0358	GH_A11G2019	GH_D01G0289	GH_D01G0165	GH_D01G0099
GH_A05G3643	GH_D03G1608	GH_D08G1915	GH_A11G2115	GH_A06G0408	GH_D05G2197	GH_D02G0681
GH_A01G0070	GH_A10G0123	GH_A13G0142	GH_D08G1015	GH_D02G1782	GH_A12G2608	GH_A11G1593
GH_D04G0364	GH_A11G3486	GH_D07G0148	GH_A08G0802	GH_D13G0233	GH_D06G0052	GH_A09G1532
GH_A13G1597	GH_A09G0225	GH_A05G1255	GH_D07G2552	GH_A05G2304	GH_D04G1806	GH_D13G1817
GH_D11G3762	GH_A13G2493	GH_D01G0666	GH_D10G0528	GH_A03G1444	GH_A03G2439	GH_D04G0281
GH_A13G1865	GH_A01G1221	GH_A11G2306	GH_D06G0352	GH_A05G0512	GH_A05G2168	GH_A01G1883
GH_D04G1773	GH_A13G0775	GH_A08G2301	GH_D10G2553	GH_A08G1672	GH_D02G2169	GH_A01G2228
GH_A01G0837	GH_D08G0733	GH_D09G1630	GH_A11G1787	GH_A07G1014	GH_A13G0136	GH_D13G1566
GH_A09G1692	GH_D09G1934	GH_A05G0766	GH_D06G0471	GH_A10G0899	GH_A09G2581	GH_A01G1825
GH_D02G2633	GH_A03G0386	GH_D01G0690	GH_A12G0941	GH_A11G0640	GH_A12G1868	GH_D11G0954
GH_A13G0777	GH_D03G1282	GH_A11G2251	GH_D12G0511	GH_D12G2082	GH_D06G0569	GH_D06G1622
GH_D11G1644	GH_D05G2628	GH_D09G1338	GH_D08G0409	GH_D08G1481	GH_D12G2449	GH_D08G2109
GH_D11G0507	GH_A05G4301	GH_D05G3885	GH_A10G2641	GH_D08G1012	GH_A11G2516	GH_D07G1644
GH_A05G4225	GH_A13G2261	GH_D10G0820	GH_A03G0029	GH_A12G0266	GH_A13G0808	GH_D11G2266
GH_A05G3865	GH_A07G0277	GH_A11G1755	GH_A12G1126	GH_A11G1009	GH_D05G3710	GH_A11G3309
GH_D05G0958	GH_A13G2272	GH_D05G1228	GH_A09G1364	GH_D02G0143	GH_D08G1694	GH_D01G1417
GH_D06G0814	GH_D10G1424	GH_D12G1891	GH_D06G0346	GH_D09G1333	GH_D06G0130	GH_D02G0138
GH_D02G1706	GH_A11G1962	GH_A07G1345	GH_A08G0387	GH_A12G2133	GH_D03G1787	GH_D05G1300
GH_A11G2817	GH_D05G0135	GH_D05G1530	GH_D05G2579	GH_A13G2129	GH_D13G0926	GH_A06G1481
GH_D06G1992	GH_D13G2111	GH_D05G0235	GH_A13G1331	GH_D01G1381	GH_D06G0426	GH_A06G2324
GH_D06G1559	GH_A08G0665	GH_A12G0559	GH_D03G1825	GH_D11G3630	GH_A11G0963	GH_A12G0498
GH_A08G1761	GH_A13G2204	GH_D13G1005	GH_A08G0619	GH_A11G1699	GH_A03G2116	GH_D11G0411
GH_D13G0572	GH_D04G1526	GH_D01G1104	GH_D05G3711	GH_A09G2348	GH_A11G0865	GH_A11G0895
GH_A02G0473	GH_A05G1023	GH_D01G2494	GH_D12G2625	GH_A12G0762	GH_D11G0348	GH_D08G1173
GH_D07G0910	GH_D11G1931	GH_D07G1033	GH_D12G0304	GH_D08G1232	GH_A02G0391	GH_D11G3351
GH_A07G0724	GH_A07G0321	GH_A05G0051	GH_D09G1970	GH_D12G1845	GH_A08G2547	GH_D09G1464
GH_D07G2315	GH_D08G1458	GH_A10G0075	GH_A13G2116	GH_D01G0728	GH_A03G0418	GH_D05G0152
GH_D10G0921	GH_D05G3847	GH_D13G2280	GH_D08G2201	GH_D07G0593	GH_A03G1843	GH_D10G0514
GH_A04G1378	GH_D12G2796	GH_D13G0736	GH_D12G0965	GH_A13G0134	GH_A12G0269	GH_A04G1515
GH_A08G0073	GH_D10G1354	GH_A06G0778	GH_D02G0549	GH_D11G2603	GH_D08G1908	GH_D02G0494
GH_A05G4341	GH_D10G0274	GH_A04G0585	GH_D02G2409	GH_D09G1010	GH_A02G0316	GH_D06G2135
GH_D13G0695	GH_D11G0392	GH_A12G0503	GH_D13G0854	GH_A06G0019	GH_D11G0485	GH_A08G0400
GH_D05G2115	GH_A04G0238	GH_A05G0599	GH_A08G1964	GH_A12G1392	GH_A04G1308	GH_A05G1080
GH_A08G2352	GH_D13G0273	GH_D13G2148	GH_D12G2495	GH_D13G2274	GH_A13G1574	GH_D06G1184
GH_A05G2217	GH_D08G0638	GH_A09G1925	GH_D03G1495	GH_A03G0035	GH_A08G1909	GH_A13G1975
GH_D04G1551	GH_A01G0014	GH_A03G1833	GH_A02G1239	GH_D05G1007	GH_A11G1081	GH_D01G0544
GH_D02G2579	GH_D02G2588	GH_D04G0985	GH_A10G2254	GH_D10G1653	GH_A12G2704	GH_A11G0774
GH_D10G1220	GH_A13G1722	GH_A07G1045	GH_D09G1688	GH_A03G0321	GH_A13G2613	GH_D05G0961
GH_D12G0727	GH_D10G0637	GH_A05G1806	GH_A05G1922	GH_D11G0930	GH_D05G0701	GH_D05G2440
GH_D05G1750	GH_D10G0803	GH_A07G2464	GH_D11G0954	GH_D08G1259	GH_A05G0052	GH_A03G1411
GH_D05G1532	GH_D05G0505	GH_A02G1170	GH_A07G1874	GH_A13G0194	GH_D05G2256	GH_A13G2413
GH_D02G0616	GH_D10G0227	GH_A11G1836	GH_D05G0633	GH_A04G1303	GH_D12G0987	GH_A02G0212
GH_D08G2302	GH_A05G0553	GH_D12G2365	GH_A11G0399	GH_A04G0979	GH_A05G2772	GH_D12G0609
GH_A13G1170	GH_D07G0241	GH_A13G2061	GH_D04G0511	GH_D05G2841	GH_A02G1802	GH_A06G0203
GH_D03G1411	GH_D02G1759	GH_A13G0834	GH_D11G1776	GH_A12G2603	GH_A07G2612	GH_D10G0408
GH_A12G0912	GH_D05G3449	GH_A03G1657	GH_D01G0491	GH_A02G0865	GH_D12G0513	GH_A05G1341
GH_D10G1397	GH_A12G2246	GH_A11G2807	GH_A05G1961	GH_A01G1579	GH_A02G0203	GH_D08G1845
GH_A12G1890	GH_A07G1608	GH_A04G0738	GH_A06G1101	GH_A11G1441	GH_A06G2174	GH_D07G0437
GH_A11G2803	GH_D08G1524	GH_A13G1721	GH_A13G0993	GH_A06G0377	GH_D01G2404	GH_A12G1538
GH_D08G0335	GH_A05G0182	GH_D05G2536	GH_A09G1843	GH_A01G0677	GH_D09G2554	GH_A10G1748
GH_A05G0648	GH_A13G2110	GH_D13G2602	GH_D11G0240	GH_D05G0617	GH_D02G2402	GH_D11G3680
GH_A04G0220	GH_D12G1461	GH_A02G1902	GH_D07G1411	GH_D11G0493	GH_A05G0887	GH_D10G2018
GH_A11G1170	GH_D04G2078	GH_A12G2939	GH_D12G2338	GH_D06G2231	GH_D11G2035	GH_D10G1909
GH_A01G1670	GH_D04G0037	GH_D11G1486	GH_D12G2704	GH_A08G1258	GH_D06G0186	GH_A01G0911
GH_A03G1375	GH_D11G3655	GH_D02G1788	GH_A09G1546	GH_D03G1433	GH_A13G0409	GH_D07G0984
GH_D02G1597	GH_D05G2809	GH_D11G0922	GH_D09G1609	GH_D05G0339	GH_D11G0697	GH_A04G1475
GH_A03G1190	GH_A07G1194	GH_A13G2263	GH_D11G1430	GH_D02G1386	GH_A11G3656	GH_A10G0590
GH_D06G0964	GH_D10G2815	GH_D03G1412	GH_D02G2442	GH_D05G2501	GH_A13G0204	GH_D02G0341
GH_D03G1354	GH_scaffold22930_objG0001	GH_D12G1390	GH_D13G2225	GH_D09G1736	GH_A13G0782	GH_D09G1211
GH_D11G0867	GH_A12G0503	GH_D06G2140	GH_D06G0220	GH_A11G3646	GH_A13G1523	GH_A05G2302
GH_A09G1321	GH_A01G1118	GH_D03G0758	GH_D02G2356	GH_D08G2351	GH_D05G0988	GH_A11G0754
GH_A01G0014	GH_D10G0395	GH_A13G1418	GH_A03G0436	GH_D08G0749	GH_A02G0464	GH_A10G0564
GH_D04G0841	GH_D08G2682	GH_A12G1886	GH_D04G0927	GH_A01G1678	GH_D02G2268	GH_D08G1432
GH_D12G1991	GH_A06G1048	GH_A07G1093	GH_A04G1308	GH_D05G1509	GH_A01G1449	GH_A08G1466
GH_D05G0316	GH_A09G2061	GH_D07G2428	GH_A03G0530	GH_D09G1518	GH_D02G0425	GH_A01G0753
GH_D08G2583	GH_D12G1605	GH_D04G0263	GH_A08G2352	GH_A03G0870	GH_D05G1715	GH_A07G0934
GH_D11G2145	GH_A05G1884	GH_scaffold25299_objG0001	GH_D08G2089	GH_A11G1880	GH_D01G2462	GH_A08G0399
GH_A01G2083	GH_A09G0100	GH_D04G1993	GH_A05G2895	GH_D13G0938	GH_A09G2274	GH_D04G1337
GH_D13G0196	GH_A09G1643	GH_D07G0143	GH_D02G1836	GH_D11G0416	GH_A10G0601	GH_D09G1663
GH_A05G1417	GH_D01G0576	GH_A06G1615	GH_D11G0615	GH_D05G2815	GH_D08G2192	GH_A07G0342
GH_A01G2054	GH_A10G2226	GH_A01G1069	GH_A06G2180	GH_D05G0452	GH_D07G0623	GH_D06G0388
GH_A07G1198	GH_D05G1888	GH_A07G0830	GH_D08G2494	GH_A13G0243	GH_A11G1956	GH_D05G3571
GH_A12G2619	GH_A07G0040	GH_D13G1660	GH_A08G1710	GH_D01G1132	GH_A02G0355	GH_A05G3964
GH_D13G1416	GH_D05G0595	GH_A13G2610	GH_A13G1342	GH_A13G0205	GH_D09G2213	GH_A08G1526
GH_D08G0077	GH_D08G0175	GH_A02G0606	GH_A11G0028	GH_D13G2483	GH_A13G0132	GH_D01G1253
GH_A09G1219	GH_A01G1621	GH_D06G0346	GH_D04G0396	GH_D05G3322	GH_D03G1818	GH_D04G0615
GH_A05G3316	GH_D08G0335	GH_D13G0912	GH_D01G2393	GH_D02G2116	GH_D03G0342	GH_A03G1723
GH_A02G0703	GH_D02G1453	GH_D12G2713	GH_D12G0766	GH_D03G1003	GH_D11G1438	GH_A01G1512
GH_D02G1561	GH_A11G0524	GH_D10G2421	GH_A08G2773	GH_D06G0478	GH_A02G1747	GH_A05G0899
GH_D11G1927	GH_D05G1560	GH_A04G0375	GH_A08G1672	GH_D12G1541	GH_A01G1568	GH_D02G2298
GH_D12G1972	GH_D02G0335	GH_A07G2392	GH_D12G1700	GH_A13G2287	GH_A08G2248	GH_A11G0976
GH_A06G0288	GH_A06G1974	GH_D05G1560	GH_D08G0033	GH_A03G1040	GH_D01G1671	GH_D09G2340
GH_A11G3557	GH_A11G0385	GH_D06G1824	GH_A08G0098	GH_D11G0795	GH_D12G2029	GH_D13G1251
GH_D07G1451	GH_A01G0704	GH_A09G0938	GH_A07G2545	GH_A01G2406	GH_D12G0029	GH_D05G2537
GH_D05G0181	GH_D12G2435	GH_A11G2347	GH_D12G2095	GH_A06G1053	GH_D02G0482	GH_A10G0055
GH_A07G0909	GH_A12G2295	GH_A12G2300	GH_D13G2558	GH_A05G1805	GH_A13G0149	GH_A06G1563
GH_D05G2657	GH_A05G0687	GH_A12G0739	GH_A07G2443	GH_A06G0843	GH_D12G0372	GH_D05G0209
GH_D06G0334	GH_D07G2256	GH_D13G0350	GH_D12G1409	GH_A08G1610	GH_A05G2136	GH_A12G1808
GH_A06G0026	GH_D09G2344	GH_A13G1910	GH_A06G0359	GH_A06G2335	GH_A05G3765	GH_A11G2020
GH_A11G0287	GH_A05G0693	GH_A03G1050	GH_D05G2272	GH_D02G2534	GH_A11G1238	GH_A09G0570
GH_A03G0009	GH_A07G0700	GH_D02G1734	GH_A12G2919	GH_A05G0304	GH_A12G1300	GH_D11G1789
GH_D08G0276	GH_D09G1719	GH_A01G1715	GH_D01G0373	GH_A01G2283	GH_D08G2484	GH_D13G0133
GH_D11G1865	GH_D07G0076	GH_D05G0132	GH_A13G1090	GH_A07G2502	GH_A12G0552	GH_A08G2351
GH_A10G0919	GH_D13G1941	GH_A11G0721	GH_A08G2039	GH_D07G1197	GH_A01G0229	GH_A06G0319
GH_D05G0933	GH_A09G2449	GH_D11G0273	GH_A11G0729	GH_D05G0361	GH_A04G1429	GH_D04G0871
GH_D03G0283	GH_A05G4153	GH_A01G1262	GH_D04G1814	GH_A08G2119	GH_D04G1134	GH_D05G0354
GH_D09G2228	GH_A11G1730	GH_A11G0018	GH_A06G0458	GH_D06G0807	GH_A05G2685	GH_A12G1996
GH_D09G0664	GH_D07G0032	GH_A11G1386	GH_A10G2095	GH_A09G0561	GH_A09G0661	GH_A09G0769
GH_A04G0027	GH_D01G2045	GH_A05G0017	GH_A01G2223	GH_A12G2487	GH_A02G0659	GH_D05G0763
GH_D07G2181	GH_D09G1108	GH_A06G1592	GH_A09G1933	GH_D02G2493	GH_D07G0077	GH_D11G1123
GH_A11G3048	GH_D04G1212	GH_D05G3846	GH_A05G0741	GH_A12G1390	GH_A12G2576	GH_D02G0691
GH_D11G0086	GH_A07G2631	GH_A04G0292	GH_D11G2410	GH_A06G0443	GH_A07G0167	GH_A09G1177
GH_A01G0778	GH_D11G1229	GH_D11G1172	GH_D08G0764	GH_A03G2242	GH_A13G2612	GH_A02G1809
GH_D05G0347	GH_D05G0958	GH_D10G0688	GH_D03G0183	GH_D03G0878	GH_A05G2428	GH_D13G0164
GH_A13G1519	GH_A05G0748	GH_D05G0970	GH_D02G2462	GH_A09G1723	GH_A03G1895	GH_A03G0494
GH_D05G1083	GH_D05G0526	GH_D13G0443	GH_D12G0008	GH_D05G1512	GH_A11G1498	GH_D05G0360
GH_D09G1113	GH_D09G0443	GH_A12G0369	GH_D12G0640	GH_A12G2935	GH_A04G0811	GH_D13G1144
GH_D08G2776	GH_D08G0864	GH_A05G0817	GH_D09G0107	GH_A07G1679	GH_D09G2274	GH_D10G1004
GH_D05G1463	GH_A12G1296	GH_A09G1570	GH_D03G0895	GH_D07G1768	GH_D05G2204	GH_D06G1616
GH_A09G0784	GH_A03G2363	GH_D05G0303	GH_A06G1202	GH_A01G0523	GH_D03G1053	GH_D05G0778
GH_A02G1347	GH_A12G1945	GH_A03G0140	GH_D11G0319	GH_A05G1932	GH_A06G0134	GH_D12G2177
GH_D03G0999	GH_D05G2953	GH_A01G1553	GH_A11G3317	GH_A12G2226	GH_D10G2798	GH_D06G0044
GH_A07G1987	GH_A11G1186	GH_D07G0967	GH_D08G0293	GH_D02G0526	GH_D03G0060	GH_D08G0086
GH_A07G1724	GH_A12G0065	GH_D01G0047	GH_D07G1090	GH_D07G0213	GH_D05G1927	GH_D10G1961
GH_A13G2556	GH_A09G0938	GH_D11G3528	GH_A09G0175	GH_A12G2576	GH_D13G0319	GH_D13G2548
GH_D05G1235	GH_A09G2702	GH_D13G0025	GH_D06G1854	GH_A03G0588	GH_D06G0286	GH_D11G3619
GH_A11G3015	GH_A09G0468	GH_D09G0396	GH_D02G1621	GH_A06G2111	GH_A04G1493	GH_D03G0054
GH_D01G2064	GH_A12G2656	GH_A13G1811	GH_A13G2001	GH_A04G1734	GH_A13G0215	GH_D10G0137
GH_D04G1177	GH_D01G1770	GH_A03G0954	GH_D05G3653	GH_A05G1529	GH_D13G0098	GH_A02G1051
GH_D10G0182	GH_A12G1390	GH_D11G2983	GH_A01G0198	GH_A12G1024	GH_A10G2529	GH_A06G0410
GH_D07G1935	GH_A11G1625	GH_A13G0092	GH_A13G1927	GH_A03G0858	GH_D05G2845	GH_A11G3595
GH_D07G1639	GH_A11G3636	GH_A10G0722	GH_A13G2568	GH_A01G1883	GH_D07G1212	GH_D01G0417
GH_D11G0613	GH_A07G1558	GH_A04G1139	GH_D09G1798	GH_D05G0178	GH_D07G0403	GH_A06G0340
GH_A08G2788	GH_A03G2216	GH_A04G1081	GH_A13G0240	GH_D13G2561	GH_A04G1009	GH_A11G2042
GH_D05G2176	GH_D02G0924	GH_A05G1103	GH_A10G1749	GH_A04G1727	GH_A07G0279	GH_A09G2388
GH_A08G1934	GH_D12G1406	GH_D13G2159	GH_D02G0440	GH_A05G0211	GH_A12G1867	GH_A03G0575
GH_D05G0751	GH_A03G0046	GH_A08G0529	GH_D07G1200	GH_D07G1563	GH_A03G0328	GH_D12G1442
GH_D07G0764	GH_D05G0187	GH_D05G4021	GH_A05G1375	GH_A05G3780	GH_D12G0680	GH_D10G0526
GH_D10G1357	GH_A01G0364	GH_A03G2379	GH_D12G0308	GH_A08G0816	GH_D01G0684	GH_D13G1935
GH_A03G0129	GH_D13G2112	GH_A06G0540	GH_A07G2088	GH_D13G1951	GH_D07G1448	GH_A12G2470
GH_D06G1968	GH_D05G0420	GH_A01G2185	GH_A01G2250	GH_D09G0537	GH_A11G1604	GH_D12G1937
GH_D05G0340	GH_A11G0995	GH_D10G0625	GH_D05G0623	GH_D10G0709	GH_scaffold2396_objG0001	GH_D13G2221
GH_A10G0772	GH_A02G0372	GH_A13G1891	GH_D06G1622	GH_D10G2299	GH_A05G1431	GH_D09G1338
GH_A04G1157	GH_D13G2142	GH_A12G0059	GH_D05G0107	GH_D09G1785	GH_A04G0111	GH_D12G1715
GH_A06G1086	GH_A05G4225	GH_D05G3722	GH_A07G0610	GH_A08G0071	GH_A09G1959	GH_A10G2039
GH_A10G0260	GH_D07G1465	GH_A04G0281	GH_A07G0363	GH_D08G1937	GH_A13G0103	GH_D10G1939
GH_D08G2287	GH_D11G2273	GH_A11G2006	GH_A07G1436	GH_A07G1011	GH_A06G1053	GH_A08G0520
GH_A08G1152	GH_A07G1742	GH_A05G2682	GH_D12G0231	GH_A11G1733	GH_D11G1529	GH_D11G1696
GH_A05G0103	GH_A11G3641	GH_A13G2458	GH_D08G1680	GH_A13G0351	GH_A11G0912	GH_A07G2481
GH_A06G0279	GH_D13G1366	GH_D03G1534	GH_A04G1439	GH_A05G0899	GH_D12G2399	GH_D05G1798
GH_D09G1185	GH_D10G2183	GH_D12G2098	GH_D11G1297	GH_A06G1126	GH_A03G0386	GH_A05G2139
GH_D10G2468	GH_A13G1745	GH_A08G2222	GH_A05G2462	GH_A12G2605	GH_D04G1777	GH_A06G1773
GH_D09G0175	GH_D09G0749	GH_D02G0427	GH_A10G2167	GH_A09G1893	GH_D06G0726	GH_A12G2822
GH_A10G2617	GH_A01G1579	GH_D05G2928	GH_D05G1283	GH_A05G3922	GH_A01G2417	GH_A08G1896
GH_D11G3404	GH_A03G0322	GH_A05G0471	GH_D05G0337	GH_D08G2717	GH_D12G2571	GH_A06G1815
GH_D10G0873	GH_D12G2317	GH_D06G1417	GH_D09G0254	GH_D03G1579	GH_A12G2877	GH_A13G1892
GH_A11G1666	GH_A13G2612	GH_A11G0326	GH_D11G0606	GH_A06G1835	GH_D05G3137	GH_A05G3454
GH_A12G2812	GH_D12G0757	GH_D13G2601	GH_A08G0064	GH_D13G1874	GH_A07G2578	GH_D01G2294
GH_A03G1397	GH_D09G0911	GH_A11G0398	GH_A12G1096	GH_A06G0527	GH_D10G2233	GH_D09G1907
GH_A09G1266	GH_D12G1111	GH_A05G1054	GH_A08G1921	GH_A05G0056	GH_A04G1034	GH_A12G1036
GH_A10G0275	GH_D05G1300	GH_D05G1240	GH_A08G1956	GH_D09G2434	GH_A10G1871	GH_D10G0698
GH_A05G4010	GH_D10G0189	GH_A10G0579	GH_D08G1473	GH_A06G0275	GH_A12G0937	GH_A05G1183
GH_A03G1485	GH_A07G0303	GH_A08G0316	GH_D01G0128	GH_A05G3853	GH_A12G1565	GH_D03G0979
GH_D13G0792	GH_A13G1981	GH_A01G2478	GH_D12G0296	GH_A13G0406	GH_A06G1686	GH_D02G0735
GH_A06G2003	GH_D01G1558	GH_D01G2517	GH_D03G0721	GH_D01G1954	GH_A10G1666	GH_A12G0395
GH_A01G0051	GH_D03G1843	GH_A10G0317	GH_D12G2962	GH_D02G0499	GH_A13G0154	GH_D12G2681
GH_D09G0851	GH_D10G1081	GH_D08G0335	GH_A13G0117	GH_D11G1301	GH_A09G1121	GH_D06G0188
GH_A04G1707	GH_D05G3711	GH_A05G1475	GH_A08G0930	GH_A01G2224	GH_A09G1520	GH_D06G1593
GH_D06G0658	GH_D11G0090	GH_A06G0231	GH_A12G2095	GH_D04G0999	GH_A06G2324	GH_D13G1706
GH_D09G1780	GH_D11G2256	GH_D05G0130	GH_A02G1542	GH_D12G0892	GH_D08G0210	GH_A05G2034
GH_A09G0282	GH_D02G0396	GH_A06G0932	GH_A07G1588	GH_A09G2020	GH_D11G3144	GH_A12G2375
GH_D09G1658	GH_D04G0128	GH_A06G0796	GH_D06G2288	GH_D09G1424	GH_A02G0792	GH_A09G1743
GH_A10G2039	GH_A11G3016	GH_D09G0287	GH_A03G1841	GH_A01G1731	GH_D08G0289	GH_D05G0276
GH_D11G1435	GH_A10G2088	GH_D09G1105	GH_A03G2241	GH_D02G1501	GH_D05G3499	GH_D12G2954
GH_A05G3818	GH_A10G0772	GH_D05G0765	GH_D09G1536	GH_A05G1196	GH_D01G1612	GH_A06G0837
GH_A01G2417	GH_D01G1152	GH_A10G2626	GH_A08G2414	GH_A02G0894	GH_D13G2004	GH_D06G1136
GH_A11G2580	GH_D05G0139	GH_D10G1437	GH_A08G0762	GH_A12G1576	GH_A01G2030	GH_D05G0627
GH_A03G0127	GH_A07G2109	GH_A12G2690	GH_A06G0464	GH_D13G0755	GH_A06G0694	GH_D12G1049
GH_A12G2012	GH_D09G1720	GH_A10G2448	GH_A11G0544	GH_A01G2177	GH_A03G1756	GH_A01G0042
GH_D10G2360	GH_D08G0087	GH_D12G0080	GH_D08G2341	GH_D11G1803	GH_A01G2211	GH_A12G0738
GH_A09G1391	GH_D10G2683	GH_D08G2362	GH_D05G1927	GH_D02G2243	GH_A12G2029	GH_A12G0153
GH_A05G0024	GH_A13G1419	GH_A07G0247	GH_A12G0395	GH_A13G2508	GH_D09G2369	GH_A13G1177
GH_A05G3249	GH_D12G2198	GH_A13G1566	GH_D12G0294	GH_D10G1545	GH_D11G2190	GH_D12G1760
GH_D06G0003	GH_D04G0629	GH_D11G3507	GH_A05G2068	GH_A03G0443	GH_D09G2118	GH_A11G2006
GH_A03G2193	GH_A05G3354	GH_D03G0558	GH_A09G2239	GH_D12G0614	GH_D09G2470	GH_D01G1501
GH_D11G3137	GH_A02G0651	GH_D05G0920	GH_A12G0028	GH_A03G1932	GH_A05G1332	GH_A13G0689
GH_A08G2339	GH_A09G1924	GH_A05G0151	GH_D05G1560	GH_D09G2287	GH_A09G2290	GH_D08G0530
GH_D13G1680	GH_A10G0499	GH_A05G0844	GH_D11G3026	GH_A05G0338	GH_A05G2858	GH_A11G2816
GH_A01G0743	GH_D12G0858	GH_D07G0851	GH_D03G0059	GH_D12G1140	GH_A08G1456	GH_A13G2271
GH_D10G0601	GH_D05G1750	GH_D03G1785	GH_D07G2487	GH_A09G2410	GH_A12G2085	GH_A08G1566
GH_A08G0774	GH_D02G1883	GH_A10G0301	GH_A04G0138	GH_A12G2512	GH_D09G1344	GH_A05G4336
GH_A13G1766	GH_D07G1723	GH_D09G1063	GH_D10G1168	GH_D11G0343	GH_D11G0493	GH_A13G2178
GH_D04G1305	GH_A06G1830	GH_D02G2035	GH_A03G1541	GH_A12G2843	GH_A01G1875	GH_D07G1117
GH_D02G2262	GH_A08G0623	GH_D12G2641	GH_A12G0518	GH_D13G0995	GH_A05G1951	GH_D05G2005
GH_A07G0537	GH_A10G2543	GH_D05G1848	GH_A03G2116	GH_D11G2969	GH_A02G0486	GH_D08G0457
GH_D09G1982	GH_D11G0415	GH_A12G1880	GH_D01G1841	GH_D01G0159	GH_D10G0640	GH_D03G1220
GH_A05G2910	GH_D02G1278	GH_D03G0502	GH_D13G2474	GH_D02G2025	GH_D05G2460	GH_D12G0493
GH_D08G0342	GH_D07G1650	GH_A06G0019	GH_D03G1463	GH_A12G2259	GH_A06G1104	GH_D01G2488
GH_D11G0468	GH_D06G2111	GH_D09G2323	GH_D10G0302	GH_D07G2413	GH_D13G1027	GH_D13G0101
GH_D04G2015	GH_D11G2063	GH_D05G2228	GH_A03G1051	GH_D01G0343	GH_D10G1155	GH_A05G1218
GH_D12G1442	GH_D10G2540	GH_A07G0154	GH_D05G2747	GH_D10G1730	GH_D11G1027	GH_D02G1495
GH_A13G1197	GH_A05G1645	GH_A11G3421	GH_D04G1337	GH_D02G1897	GH_A07G1016	GH_D09G0462
GH_D04G0953	GH_A10G1306	GH_A05G2251	GH_A12G0217	GH_D05G1551	GH_A07G0121	GH_D06G1547
GH_A12G0008	GH_A12G1657	GH_D07G1182	GH_D03G1081	GH_A05G4281	GH_D02G2509	GH_A09G1574
GH_D10G1693	GH_D11G1996	GH_A05G1724	GH_A11G1864	GH_A02G0968	GH_A03G1837	GH_D05G1480
GH_A02G1059	GH_A05G0667	GH_D11G1207	GH_D01G2410	GH_D12G2459	GH_A13G2411	GH_D01G1770
GH_A13G2153	GH_D10G1431	GH_D13G2152	GH_D11G2329	GH_D05G1293	GH_D12G1360	GH_A07G1675
GH_A13G1502	GH_A09G2400	GH_A02G0475	GH_D03G1685	GH_A01G2145	GH_D09G1031	GH_A04G0215
GH_D09G1415	GH_D05G0131	GH_D09G1926	GH_D02G0879	GH_A13G0303	GH_A12G1813	GH_D05G2831
GH_A13G1891	GH_D05G1874	GH_A10G0818	GH_A07G2249	GH_D07G0743	GH_A02G1096	GH_D07G1071
GH_D05G2011	GH_A10G0432	GH_A02G1340	GH_D12G2766	GH_A01G2289	GH_A13G0006	GH_D08G2433
GH_D13G0273	GH_A10G0028	GH_D12G1294	GH_A03G0845	GH_D09G2107	GH_D02G2141	GH_D13G1930
GH_D01G2038	GH_D08G2791	GH_scaffold19303_objG0001	GH_D13G0160	GH_D06G0339	GH_D09G1169	GH_D11G1654
GH_D08G1780	GH_A05G0978	GH_D12G2060	GH_D08G2833	GH_D08G2113	GH_D05G3452	GH_A07G0674
GH_D11G0508	GH_A05G3291	GH_A11G1576	GH_A04G1227	GH_A13G1074	GH_D10G0234	GH_D07G2124
GH_D05G2276	GH_A13G1093	GH_A13G1208	GH_D03G0440	GH_D06G1616	GH_scaffold19794_objG0001	GH_D01G1098
GH_A08G1565	GH_A06G1786	GH_A10G1627	GH_D10G0253	GH_A03G0594	GH_D10G1712	GH_D06G0759
GH_scaffold23635_objG0003	GH_A13G1418	GH_D11G0392	GH_D10G0598	GH_D03G1354	GH_D10G1473	GH_A12G0037
GH_A01G0895	GH_A01G0781	GH_D09G2184	GH_A12G0596	GH_A03G2331	GH_A06G0555	GH_D04G1208
GH_D07G0879	GH_A02G0732	GH_A12G0910	GH_D11G0810	GH_A09G0975	GH_D06G2151	GH_D13G2562
GH_D02G1954	GH_D10G0703	GH_D12G1588	GH_A13G0104	GH_D06G1886	GH_D05G3324	GH_A05G0205
GH_A05G0224	GH_D12G2917	GH_A12G0395	GH_A11G2012	GH_D12G0417	GH_D03G0234	GH_A07G0236
GH_D05G2006	GH_A03G2426	GH_D11G0794	GH_A13G0838	GH_A03G0593	GH_A01G1204	GH_D03G0675
GH_A10G2644	GH_D12G2431	GH_scaffold20318_objG0001	GH_A06G0620	GH_A03G1794	GH_A12G1932	GH_D05G0282
GH_A11G1317	GH_D06G1425	GH_A05G3922	GH_D10G1499	GH_D07G1063	GH_D02G2526	GH_D11G3608
GH_A01G1740	GH_D11G1066	GH_D11G3035	GH_A13G1929	GH_A08G1742	GH_D06G0947	GH_D01G2275
GH_D02G0409	GH_A11G0593	GH_D04G0580	GH_D08G0333	GH_D05G1446	GH_A02G1202	GH_A08G1738
GH_A01G2399	GH_D01G1735	GH_A03G0219	GH_D03G0868	GH_D12G2302	GH_D11G3763	GH_A01G1276
GH_D12G0633	GH_A10G2130	GH_D08G0822	GH_D01G1921	GH_A13G0132	GH_D10G0047	GH_A13G1774
GH_D08G1172	GH_D05G1961	GH_A05G2759	GH_A11G2116	GH_D05G0134	GH_A12G2141	GH_A07G0452
GH_D10G1036	GH_D11G2215	GH_D13G0013	GH_D12G2929	GH_D09G1575	GH_D05G4041	GH_A12G2816
GH_A07G1215	GH_D08G0837	GH_A01G1126	GH_A09G1935	GH_A03G0184	GH_D10G2330	GH_A03G2336
GH_D12G2506	GH_D02G0849	GH_A13G2197	GH_A06G2312	GH_A09G2433	GH_D13G0754	GH_A06G0233
GH_D04G0121	GH_D05G1877	GH_A10G1898	GH_A05G0507	GH_A05G3765	GH_D06G1917	GH_A11G2998
GH_D07G2333	GH_D06G1901	GH_D06G0471	GH_A10G2457	GH_D01G2351	GH_D08G2207	GH_D05G0211
GH_A12G1866	GH_D11G1525	GH_D11G2715	GH_A02G1172	GH_A12G2501	GH_A08G1674	GH_D01G1026
GH_A03G1253	GH_A06G0071	GH_D05G1630	GH_D11G3372	GH_A03G0328	GH_A12G0134	GH_A07G1194
GH_A09G1586	GH_D05G0576	GH_A12G2191	GH_D09G0813	GH_D07G1066	GH_D05G0653	GH_A01G0869
GH_D04G0893	GH_D09G0607	GH_D07G1262	GH_A08G1250	GH_A06G1836	GH_A07G0373	GH_A10G2465
GH_D10G1610	GH_A03G1700	GH_D12G2985	GH_D01G1019	GH_A08G1946	GH_A10G2029	GH_A11G3207
GH_A05G0197	GH_D06G1937	GH_A05G3106	GH_D04G0860	GH_D08G0886	GH_A13G1192	GH_D02G2132
GH_A05G1893	GH_A11G0224	GH_A02G1172	GH_A12G1578	GH_A13G2206	GH_D13G0289	GH_A01G2189
GH_A12G0559	GH_A03G0837	GH_A06G0021	GH_A12G0509	GH_D01G1958	GH_D05G0130	GH_A11G3501
GH_D01G1957	GH_A01G1391	GH_D04G1779	GH_A12G0105	GH_D11G0060	GH_D05G2174	GH_D11G0808
GH_D08G2025	GH_A09G1151	GH_A03G2274	GH_A07G1656	GH_D12G0063	GH_D07G0680	GH_A11G1106
GH_A13G0809	GH_A01G1937	GH_D06G2341	GH_A09G1325	GH_A01G0634	GH_A03G0497	GH_D01G0569
GH_A11G3318	GH_D09G0479	GH_D11G2060	GH_D04G1609	GH_A02G1129	GH_A10G1692	GH_A05G0855
GH_D05G2998	GH_D10G0320	GH_D02G0357	GH_D11G1152	GH_A01G1967	GH_D07G1748	GH_A01G1757
GH_A08G1921	GH_A10G0570	GH_D10G0315	GH_D12G1186	GH_A12G1311	GH_D09G2312	GH_A08G2441
GH_D05G0164	GH_A03G0536	GH_D12G0712	GH_D03G0960	GH_D13G2063	GH_A09G1692	GH_D07G0642
GH_D05G0160	GH_A11G0651	GH_A05G2149	GH_A12G0705	GH_A03G2262	GH_A05G2937	GH_D07G0645
GH_D06G1196	GH_A03G2195	GH_A12G0355	GH_A07G2352	GH_D08G2329	GH_A07G1191	GH_D09G1860
GH_A01G2112	GH_A12G0738	GH_D02G0154	GH_D11G0026	GH_A04G1534	GH_A09G1774	GH_A05G2565
GH_A07G2413	GH_A06G0404	GH_A11G0263	GH_D08G1960	GH_A11G1220	GH_D05G2954	GH_D10G0556
GH_D11G1110	GH_D13G0128	GH_A10G2349	GH_A01G2264	GH_D11G2654	GH_A05G0094	GH_A11G1782
GH_D02G2271	GH_A12G2793	GH_D05G1830	GH_A05G0637	GH_A03G2043	GH_A08G2147	GH_A10G2452
GH_A11G2156	GH_D11G0377	GH_D04G0522	GH_A13G0771	GH_D12G0045	GH_A02G0352	GH_A02G0632
GH_A05G1826	GH_A10G1690	GH_D02G1337	GH_D11G1503	GH_A05G2405	GH_A09G1720	GH_D02G1683
GH_D01G1717	GH_D08G1853	GH_D03G1552	GH_D01G1857	GH_A13G2626	GH_D02G1886	GH_A10G1387
GH_A05G2091	GH_D05G0977	GH_D12G2766	GH_D05G0084	GH_A12G1894	GH_D09G0291	GH_D12G0105
GH_A10G2234	GH_A06G1073	GH_D09G0479	GH_A05G2561	GH_D01G0779	GH_D09G0678	GH_A02G1870
GH_D09G0876	GH_D10G2061	GH_D12G0240	GH_D02G1053	GH_A11G2812	GH_D05G1898	GH_D11G0875
GH_D01G0154	GH_A13G1509	GH_D12G1358	GH_D08G2026	GH_A11G0087	GH_D13G1223	GH_D01G0216
GH_A12G1337	GH_D08G2253	GH_D01G0413	GH_D10G1500	GH_A05G1958	GH_D05G1795	GH_A05G1471
GH_D10G2546	GH_A08G0903	GH_D01G2351	GH_A10G1630	GH_D06G0536	GH_A05G0805	GH_A02G0394
GH_D09G2384	GH_A10G1898	GH_D04G1015	GH_D04G0508	GH_D10G0833	GH_D11G1744	GH_D12G0395
GH_D07G0215	GH_A10G0958	GH_D04G0599	GH_D10G0549	GH_D03G0096	GH_D11G3029	GH_D11G1338
GH_D12G0372	GH_A03G1485	GH_D12G2265	GH_D07G1318	GH_A12G1921	GH_A09G0351	GH_D11G0345
GH_D03G1424	GH_D07G2282	GH_D11G2152	GH_D05G0712	GH_D04G0724	GH_A12G2641	GH_A06G1344
GH_D05G2065	GH_D08G1780	GH_D02G2254	GH_D02G0095	GH_D01G2443	GH_D11G0559	GH_A04G0987
GH_A06G1081	GH_A04G1648	GH_A12G0755	GH_A07G2428	GH_D03G1483	GH_D12G2264	GH_D11G0587
GH_A13G1708	GH_D08G2428	GH_D05G2097	GH_A11G0105	GH_A11G3223	GH_A07G1046	GH_A08G2652
GH_A05G0852	GH_A05G1689	GH_D04G1879	GH_A08G0043	GH_D08G0449	GH_A07G0096	GH_A10G0356
GH_A12G2647	GH_D06G2243	GH_D13G2190	GH_A08G0353	GH_A05G1931	GH_A09G1317	GH_D01G0721
GH_A06G0261	GH_D11G1614	GH_A07G0806	GH_A08G0025	GH_A01G1844	GH_D06G0460	GH_A06G0355
GH_A05G2271	GH_D12G1737	GH_D10G1573	GH_D08G2029	GH_A08G1347	GH_A08G0867	GH_A12G1890
GH_D05G2379	GH_A07G1144	GH_D13G2261	GH_A11G2987	GH_D09G2495	GH_A04G1234	GH_A06G1586
GH_A05G2252	GH_D13G2008	GH_D06G1874	GH_A13G0479	GH_D12G1245	GH_D12G0165	GH_A11G1581
GH_D12G0860	GH_D10G1898	GH_D13G1706	GH_A04G0759	GH_A08G1526	GH_D07G2428	GH_D08G2674
GH_A04G1243	GH_A13G0301	GH_A03G2101	GH_D06G1084	GH_A05G3453	GH_A01G2113	GH_D04G1115
GH_D05G1448	GH_D05G1083	GH_D11G2956	GH_D11G1822	GH_D03G1098	GH_D05G2089	GH_D13G0511
GH_A01G2327	GH_D04G1216	GH_A05G4115	GH_A04G0114	GH_D02G1499	GH_A06G0116	GH_A04G1227
GH_D01G2268	GH_D10G0076	GH_D08G0946	GH_D12G0493	GH_D07G0439	GH_A12G1948	GH_A02G1872
GH_A13G1848	GH_D06G1855	GH_A12G1966	GH_A08G0356	GH_D12G1465	GH_A03G0680	GH_A11G0083
GH_D11G0345	GH_D11G3046	GH_D12G2614	GH_A04G1680	GH_A09G1787	GH_D09G2349	GH_D04G0583
GH_D05G0183	GH_A04G1057	GH_A05G2632	GH_D09G2278	GH_D11G3128	GH_A10G1158	GH_A11G2955
GH_A05G1366	GH_D12G2400	GH_D07G2389	GH_D05G0950	GH_D13G0017	GH_A10G1866	GH_D02G0497
GH_A05G1892	GH_D10G0396	GH_D06G1130	GH_D12G2018	GH_D05G0028	GH_D08G1853	GH_A05G0406
GH_D12G2208	GH_D09G1964	GH_A06G1642	GH_A05G3993	GH_A13G0088	GH_A08G2296	GH_A12G1833
GH_A01G0078	GH_D13G1120	GH_D07G1031	GH_D10G0024	GH_A11G0487	GH_D07G2007	GH_A04G1437
GH_A05G0093	GH_D04G1484	GH_A03G0867	GH_A02G1347	GH_A07G2250	GH_D08G0786	GH_D03G0763
GH_D08G1516	GH_D06G0269	GH_A05G3546	GH_A13G1094	GH_A13G0829	GH_D06G1675	GH_D11G0809
GH_A04G1593	GH_A03G0544	GH_A12G2550	GH_A06G2239	GH_D05G2420	GH_D05G1479	GH_D11G2021
GH_A11G0069	GH_D10G2471	GH_D01G0347	GH_A05G1754	GH_A08G1317	GH_D13G2560	GH_A11G2576
GH_D08G0685	GH_D13G1351	GH_A11G3430	GH_A09G1211	GH_A11G2331	GH_D03G1005	GH_D06G2028
GH_A07G2044	GH_A06G0377	GH_A13G1477	GH_D10G1237	GH_A08G0422	GH_A01G1655	GH_A03G0257
GH_D06G1740	GH_D13G0482	GH_A11G0818	GH_A11G1194	GH_A08G1420	GH_D03G1373	GH_A03G1730
GH_A09G2449	GH_D04G2015	GH_A01G1095	GH_A05G2097	GH_D07G1111	GH_A02G1736	GH_A11G2175
GH_A10G2159	GH_D07G0169	GH_A13G2323	GH_A13G1796	GH_A08G2364	GH_D08G1481	GH_A07G1682
GH_A01G0709	GH_D09G0356	GH_D06G0727	GH_scaffold29929_objG0001	GH_D10G2585	GH_D10G1788	GH_D02G0912
GH_A05G1718	GH_A05G1817	GH_D09G1462	GH_D12G0318	GH_D10G0498	GH_A11G0999	GH_D08G2492
GH_A05G2100	GH_A13G0554	GH_A12G1358	GH_D11G0582	GH_D02G2223	GH_A09G2278	GH_D09G2149
GH_A06G0832	GH_A13G2556	GH_D09G1574	GH_A10G0768	GH_D06G0368	GH_A05G0871	GH_A12G2058
GH_A10G0111	GH_A08G2867	GH_D05G2115	GH_A03G0514	GH_A10G2640	GH_D09G2122	GH_D10G0528
GH_D08G1357	GH_A03G0389	GH_A11G2991	GH_A06G0682	GH_A05G1188	GH_D01G1878	GH_A02G1570
GH_D04G1296	GH_D12G2429	GH_A04G1346	GH_A01G1825	GH_A04G1249	GH_D07G0833	GH_A07G0723
GH_A05G0992	GH_A04G1009	GH_A05G0849	GH_A03G0135	GH_D09G1761	GH_D03G1860	GH_A08G2301
GH_D07G0469	GH_A11G3729	GH_A07G2181	GH_D02G2355	GH_D02G1584	GH_D07G2582	GH_D05G0382
GH_D08G1870	GH_D11G3351	GH_D05G2573	GH_D05G0053	GH_D01G1819	GH_A07G0769	GH_D12G1593
GH_A10G2232	GH_D10G2088	GH_D06G1184	GH_D10G0111	GH_D11G0415	GH_A03G1815	GH_D10G0689
GH_A11G0586	GH_D11G0616	GH_A13G2258	GH_D11G0842	GH_A07G1742	GH_A10G1609	GH_A11G0525
GH_A12G0297	GH_A01G0549	GH_D05G0346	GH_D01G0236	GH_D05G0598	GH_D08G2306	GH_D02G2434
GH_D10G0810	GH_A02G0882	GH_A05G0377	GH_A11G1161	GH_D09G2387	GH_A06G0633	GH_A13G1074
GH_D05G4047	GH_D01G1155	GH_A07G0974	GH_A05G1287	GH_A05G3822	GH_D12G0273	GH_D05G0071
GH_A10G0591	GH_A12G0495	GH_A01G0633	GH_D03G1485	GH_A05G0245	GH_A05G3846	GH_A13G0398
GH_A12G2438	GH_D08G0990	GH_D06G1472	GH_A02G1249	GH_D11G0869	GH_D09G1581	GH_D13G0618
GH_A07G1589	GH_A01G0365	GH_D11G0472	GH_A09G2540	GH_D11G1234	GH_A12G2640	GH_A05G3427
GH_A10G1803	GH_D01G1958	GH_A13G0944	GH_D12G0483	GH_A12G0030	GH_D09G0405	GH_A05G1074
GH_A11G3702	GH_A12G1675	GH_D12G2569	GH_A12G1464	GH_D06G2118	GH_D06G1992	GH_D12G1192
GH_A08G2151	GH_A11G2938	GH_D05G2480	GH_D04G0642	GH_D11G1097	GH_D05G0417	GH_A07G0241
GH_D08G0960	GH_D08G2280	GH_A09G1425	GH_D13G0447	GH_D07G1037	GH_D02G2535	GH_A05G0971
GH_A09G0254	GH_D11G1200	GH_A06G0018	GH_D10G2517	GH_A05G2341	GH_D13G1352	GH_A11G0962
GH_A13G1050	GH_D05G2857	GH_A09G1224	GH_D08G1722	GH_D08G0681	GH_A06G0554	GH_A01G1967
GH_D10G0530	GH_A08G2479	GH_D06G0569	GH_D02G1848	GH_A01G2330	GH_A07G1386	GH_D03G1910
GH_D03G0030	GH_D10G0116	GH_D07G0474	GH_D09G2117	GH_D05G3139	GH_D09G2625	GH_A05G1055
GH_D09G2041	GH_D07G1758	GH_A13G1617	GH_A04G0231	GH_A11G3186	GH_A01G1959	GH_D02G2447
GH_D10G1102	GH_A03G1517	GH_D01G0198	GH_D09G1490	GH_D01G0199	GH_D07G2270	GH_D09G0541
GH_D12G2920	GH_A09G0918	GH_A05G1633	GH_A05G3218	GH_D13G0748	GH_D05G2450	GH_A03G0210
GH_D03G0368	GH_A12G0739	GH_A06G2005	GH_D06G1803	GH_D07G0073	GH_D05G2461	GH_A11G2577
GH_D04G0551	GH_D11G1428	GH_D06G1113	GH_D05G3448	GH_A13G1155	GH_A01G1066	GH_A11G2808
GH_D10G0289	GH_A13G0428	GH_D02G2646	GH_D08G0377	GH_A10G1046	GH_A05G2342	GH_D04G0837
GH_D07G0426	GH_A04G0324	GH_A05G0730	GH_D13G1179	GH_D07G0307	GH_D07G2096	GH_A10G1631
GH_A09G1793	GH_A09G0671	GH_D07G2082	GH_A08G0278	GH_A12G1752	GH_D12G1236	GH_D12G0146
GH_A11G3486	GH_A08G0267	GH_D06G2374	GH_D10G2268	GH_D03G0387	GH_A01G2196	GH_D09G0794
GH_D13G0219	GH_D06G1521	GH_A13G0219	GH_A02G0419	GH_A08G1256	GH_D08G1770	GH_D01G1726
GH_A02G1720	GH_D10G1840	GH_A07G2159	GH_D11G0243	GH_A02G1047	GH_A09G2072	GH_D07G2306
GH_D11G1506	GH_A09G1391	GH_D05G0846	GH_A01G1697	GH_D13G0438	GH_A13G1204	GH_A03G0560
GH_A06G1303	GH_A03G0819	GH_D02G0591	GH_A11G1933	GH_D11G2276	GH_D04G1762	GH_D10G0086
GH_D05G0846	GH_A10G0182	GH_D11G1772	GH_D04G1650	GH_D12G0761	GH_D07G2074	GH_D11G0157
GH_D12G2198	GH_D02G2303	GH_A05G0896	GH_A08G0056	GH_A06G0641	GH_A12G1118	GH_A11G1366
GH_D13G1454	GH_A11G2910	GH_D02G0196	GH_A09G2011	GH_A11G0830	GH_A13G0264	GH_D06G0103
GH_A11G1024	GH_A03G0441	GH_A05G1016	GH_A08G1249	GH_D06G2100	GH_A12G2656	GH_A02G1061
GH_A10G1963	GH_D10G1780	GH_D07G0327	GH_D06G1289	GH_A03G1300	GH_D13G0150	GH_D11G3650
GH_D11G3672	GH_D10G0872	GH_D08G2247	GH_D06G0222	GH_D10G0992	GH_D07G0283	GH_A12G1713
GH_A05G3625	GH_D05G1139	GH_D11G0994	GH_D02G0753	GH_D05G2718	GH_D10G2535	GH_D12G2303
GH_D05G1660	GH_D13G2356	GH_A09G2409	GH_A12G2419	GH_A02G0830	GH_D12G2066	GH_D05G3384
GH_A11G3404	GH_A03G2034	GH_A02G1166	GH_A05G2688	GH_D05G1225	GH_A05G0179	GH_A09G1151
GH_D12G0979	GH_A09G0310	GH_A08G1904	GH_A08G1667	GH_D12G2090	GH_A05G0017	GH_A12G1591
GH_D11G0822	GH_A05G1265	GH_D05G0047	GH_D05G3517	GH_D09G0444	GH_A12G0455	GH_D10G1302
GH_A01G1883	GH_A07G0006	GH_A03G1280	GH_D08G1266	GH_A07G0727	GH_A07G0796	GH_A02G0865
GH_D11G3236	GH_D05G2202	GH_A12G2421	GH_D11G1897	GH_D02G1489	GH_D12G0217	GH_D13G1481
GH_A05G0325	GH_A12G1353	GH_A07G0591	GH_A09G0860	GH_D05G1070	GH_D11G1587	GH_A02G0958
GH_D10G0286	GH_A05G0849	GH_A03G1430	GH_A03G2372	GH_D03G1698	GH_A01G0219	GH_A04G0382
GH_A01G0016	GH_A06G2082	GH_D10G1602	GH_A13G0302	GH_D09G1105	GH_A13G1148	GH_A11G2378
GH_D12G2680	GH_D05G0759	GH_A03G1485	GH_A08G1569	GH_A08G0671	GH_D03G0366	GH_A13G1996
GH_A13G1890	GH_A07G0126	GH_A09G0413	GH_D13G0364	GH_A12G2552	GH_D07G0206	GH_D01G1249
GH_A12G1679	GH_D13G1348	GH_D11G0405	GH_A05G2171	GH_A07G0475	GH_D03G0521	GH_D07G2065
GH_A12G1308	GH_A13G1725	GH_A06G0376	GH_D10G1551	GH_D03G0996	GH_D09G0481	GH_A01G0361
GH_A08G0687	GH_D09G1278	GH_D09G0710	GH_D10G0551	GH_D05G0303	GH_D12G0186	GH_A08G1675
GH_D09G0296	GH_D12G0640	GH_D05G0540	GH_D13G1239	GH_A11G0444	GH_D08G1233	GH_D02G0526
GH_D07G1792	GH_D04G1304	GH_A04G1449	GH_D06G2268	GH_D09G2321	GH_A10G0250	GH_D04G0347
GH_D13G1581	GH_A08G2234	GH_D07G0118	GH_D10G0538	GH_D08G2775	GH_D10G1043	GH_A06G0729
GH_D03G1643	GH_A05G4049	GH_D12G2465	GH_D01G0887	GH_D11G3052	GH_A13G1561	GH_D10G0390
GH_D02G1406	GH_D10G2032	GH_A05G0426	GH_A05G4348	GH_A05G3199	GH_D11G2334	GH_D05G1099
GH_D13G2464	GH_D01G1722	GH_A08G1214	GH_A04G1196	GH_D13G1992	GH_D01G1602	GH_D05G1025
GH_D04G0921	GH_D02G0757	GH_D11G1044	GH_A05G0504	GH_A04G0442	GH_D12G2702	GH_A11G2142
GH_A07G0700	GH_D11G2221	GH_D01G0786	GH_A05G0129	GH_A13G1704	GH_A07G0017	GH_D05G0498
GH_A12G2500	GH_D12G0882	GH_D13G1258	GH_A09G0258	GH_D08G1386	GH_A06G0026	GH_A05G1706
GH_A11G1277	GH_A05G0528	GH_A12G2955	GH_D01G2483	GH_D09G0864	GH_D02G0608	GH_D12G2994
GH_A05G0693	GH_D06G1152	GH_A08G2689	GH_A10G0984	GH_D03G1883	GH_D12G0512	GH_A06G0198
GH_A07G0927	GH_D09G0597	GH_D10G1465	GH_D07G0245	GH_A11G1724	GH_A07G1503	GH_A09G1494
GH_A04G1069	GH_A01G0743	GH_D08G1297	GH_D13G1212	GH_A09G1522	GH_D08G0760	GH_D09G0948
GH_D08G0749	GH_D08G2327	GH_A06G0780	GH_A06G0236	GH_A13G1604	GH_D11G0090	GH_A01G0012
GH_A05G0628	GH_D06G1461	GH_A05G4195	GH_D09G0044	GH_A08G1853	GH_A10G2493	GH_A06G1577
GH_A06G1866	GH_D10G0148	GH_A01G0844	GH_D10G0172	GH_A03G0335	GH_D02G2039	GH_A11G2751
GH_D06G0465	GH_A03G1407	GH_D02G2380	GH_A06G2028	GH_A01G0439	GH_D04G2033	GH_A03G1368
GH_scaffold9603_objG0001	GH_D07G2467	GH_D07G0161	GH_D08G1292	GH_D03G1643	GH_A03G1515	GH_D08G1337
GH_D07G0359	GH_A05G0827	GH_D02G2214	GH_A03G2286	GH_A05G0243	GH_A10G2434	GH_A01G0951
GH_D04G0157	GH_A01G0161	GH_D07G0846	GH_D02G1996	GH_D05G0721	GH_D12G2915	GH_A04G1644
GH_A01G1684	GH_A11G1199	GH_D09G1798	GH_D07G2573	GH_D02G2456	GH_A11G2692	GH_A09G2044
GH_D06G1213	GH_A10G0317	GH_D10G2257	GH_A12G2415	GH_A04G0249	GH_D08G0822	GH_A10G2480
GH_A01G2061	GH_D03G1578	GH_A11G3480	GH_A06G1064	GH_D05G1017	GH_A03G0184	GH_A11G1356
GH_D10G2732	GH_A01G1005	GH_A11G0385	GH_D11G2194	GH_A08G1240	GH_D01G2256	GH_A03G2365
GH_A09G0385	GH_D05G0717	GH_D13G1351	GH_D09G1156	GH_A05G0356	GH_A07G0227	GH_D05G0027
GH_D10G1602	GH_D02G2584	GH_A09G1156	GH_D10G0558	GH_A10G0294	GH_A12G2778	GH_D08G0324
GH_A11G2991	GH_D02G2531	GH_D11G0345	GH_A05G2716	GH_D10G2304	GH_D12G2098	GH_D08G0698
GH_A05G0926	GH_A06G0018	GH_A04G1555	GH_A12G2323	GH_D10G1065	GH_D13G2213	GH_A12G1276
GH_D07G2157	GH_A10G2493	GH_A13G2129	GH_D08G1173	GH_D06G1593	GH_A03G1754	GH_D07G2187
GH_A13G2111	GH_A01G0702	GH_A12G1870	GH_A05G0454	GH_A03G1881	GH_A09G1245	GH_D07G1432
GH_D05G3276	GH_A11G0948	GH_D07G0203	GH_D13G0498	GH_A13G1815	GH_A13G2669	GH_D04G2029
GH_A12G0746	GH_A05G2359	GH_D08G1167	GH_A09G2715	GH_A12G2245	GH_A12G1675	GH_D13G0914
GH_D04G1713	GH_A05G1001	GH_A03G1868	GH_A07G1466	GH_A13G2196	GH_D05G0948	GH_D12G2918
GH_A12G1598	GH_D01G1633	GH_A05G3726	GH_A12G1118	GH_A05G2314	GH_D13G1652	GH_D01G0007
GH_D12G2781	GH_A01G0844	GH_A05G2772	GH_D02G1770	GH_A11G3346	GH_D13G1979	GH_A09G1211
GH_A11G3501	GH_A09G0914	GH_D09G1900	GH_A13G1234	GH_D11G0294	GH_D10G1394	GH_A13G0837
GH_D06G2051	GH_A12G0559	GH_D11G0090	GH_A01G0953	GH_A12G0671	GH_A01G0551	GH_D12G2047
GH_D07G0717	GH_D05G0803	GH_D02G0926	GH_D07G2501	GH_D07G1483	GH_A10G0124	GH_A10G0594
GH_D11G3637	GH_D13G1766	GH_A12G2266	GH_A02G1736	GH_D08G2048	GH_D08G1767	GH_A01G1843
GH_D12G2400	GH_A08G0260	GH_D04G1419	GH_D02G2195	GH_A02G0488	GH_A11G0758	GH_D05G2451
GH_D05G2376	GH_A10G2026	GH_A07G2247	GH_A11G0070	GH_A08G1750	GH_A07G0112	GH_A06G0018
GH_A03G1944	GH_D07G1573	GH_D13G1766	GH_D02G0689	GH_A07G0288	GH_A05G4358	GH_A10G0167
GH_A05G2546	GH_A12G1679	GH_D12G2757	GH_A04G1221	GH_A01G0997	GH_A07G0694	GH_A03G1860
GH_A11G3736	GH_A09G1844	GH_A10G0958	GH_A11G3583	GH_D11G2965	GH_A10G0938	GH_D11G0146
GH_A05G3617	GH_D13G2290	GH_A07G1104	GH_A04G0529	GH_A05G2211	GH_A05G1430	GH_A08G1905
GH_A05G2253	GH_D05G2020	GH_D02G0802	GH_A13G2312	GH_D04G0646	GH_D02G1826	GH_A06G0186
GH_A12G1965	GH_D09G1436	GH_A07G0717	GH_A10G0380	GH_A01G0069	GH_D06G0244	GH_A11G2044
GH_D09G1114	GH_A07G1649	GH_D04G1527	GH_A05G3659	GH_D12G1443	GH_A08G2152	GH_D07G1101
GH_A11G0488	GH_A13G0777	GH_A03G0660	GH_D12G1446	GH_D07G2532	GH_A09G1664	GH_D10G0348
GH_A05G1029	GH_D05G0889	GH_A05G0031	GH_A11G0971	GH_D13G0403	GH_D12G2429	GH_D13G1445
GH_D05G2243	GH_D05G3153	GH_D13G1575	GH_D09G1689	GH_D03G1263	GH_D01G1035	GH_A09G2187
GH_A11G3234	GH_A01G1239	GH_A05G1013	GH_A04G0935	GH_D11G1112	GH_A06G0497	GH_D05G0266
GH_D10G0727	GH_D01G0544	GH_A12G2594	GH_A08G2046	GH_A06G0244	GH_A08G1985	GH_D02G1855
GH_D11G2197	GH_D13G0381	GH_A11G1268	GH_D09G0698	GH_D05G2449	GH_A04G1400	GH_D06G1210
GH_D01G1897	GH_A12G1752	GH_A05G2619	GH_D03G0437	GH_D03G1789	GH_A05G0620	GH_A07G1267
GH_D08G2279	GH_A07G1841	GH_D12G1539	GH_D04G2021	GH_D09G1043	GH_A08G0372	GH_A09G2410
GH_D05G3949	GH_A02G1409	GH_A03G1008	GH_D06G0165	GH_D13G1015	GH_A08G0035	GH_A06G0604
GH_A01G0365	GH_D11G1156	GH_A13G0361	GH_A10G2291	GH_D12G1317	GH_D08G2175	GH_A11G0310
GH_D12G0188	GH_D01G1412	GH_A13G1448	GH_A13G2495	GH_A03G2077	GH_A09G0127	GH_A13G2238
GH_D12G1728	GH_A05G2640	GH_A12G2935	GH_D08G1768	GH_A11G2579	GH_D12G1149	GH_D01G0788
GH_A06G0811	GH_D12G0995	GH_D07G2336	GH_D05G1874	GH_D11G2578	GH_D01G1956	GH_D13G2506
GH_D05G2242	GH_D06G0390	GH_D12G1730	GH_D09G0653	GH_A11G3128	GH_D12G2478	GH_D05G0758
GH_D07G0421	GH_A10G2617	GH_D04G0693	GH_D04G1184	GH_A09G1847	GH_A05G2401	GH_A10G1072
GH_D11G3440	GH_D06G1958	GH_A10G1351	GH_D09G0403	GH_D01G0127	GH_A13G0143	GH_A11G1874
GH_D09G1513	GH_D12G0905	GH_D09G2092	GH_D09G0550	GH_D02G0637	GH_A04G1174	GH_A05G1444
GH_D03G0691	GH_A08G1885	GH_D07G1505	GH_D13G0153	GH_A13G0387	GH_A05G3899	GH_D08G1024
GH_A07G0061	GH_A10G0004	GH_A03G2187	GH_D02G1892	GH_A06G1842	GH_A08G2527	GH_D13G0991
GH_D05G2579	GH_D05G2099	GH_A13G2081	GH_D05G4015	GH_D05G2684	GH_D06G1548	GH_A12G0753
GH_A05G0211	GH_D07G1565	GH_D12G0938	GH_A02G0177	GH_A05G0836	GH_D08G1733	GH_A02G0789
GH_D03G0665	GH_A05G0019	GH_D01G2210	GH_D12G2942	GH_A01G0278	GH_A01G0226	GH_A01G1182
GH_A13G2578	GH_A05G1921	GH_A01G0781	GH_A13G2094	GH_D07G0589	GH_A13G0017	GH_D05G2699
GH_D05G1799	GH_A11G2772	GH_A09G1679	GH_D02G2543	GH_D12G2176	GH_D12G2078	GH_D07G0105
GH_A11G2420	GH_D13G0302	GH_A05G0652	GH_A07G1537	GH_D06G0274	GH_D10G1130	GH_A07G0799
GH_A13G1729	GH_D01G1303	GH_A09G1322	GH_D05G0249	GH_D03G0152	GH_A02G0215	GH_D07G1565
GH_D11G2755	GH_A02G0909	GH_D02G0974	GH_A07G1957	GH_D05G3109	GH_D04G1260	GH_A05G2320
GH_D13G1552	GH_A06G0696	GH_A05G3109	GH_D12G0027	GH_D13G1656	GH_A05G1718	GH_A05G0690
GH_A10G0003	GH_A07G1130	GH_D01G0330	GH_A05G1319	GH_A13G1495	GH_D12G2464	GH_A05G3152
GH_A08G2865	GH_D04G0885	GH_A13G2486	GH_D13G1940	GH_A12G2027	GH_D08G1792	GH_D06G2364
GH_D10G2367	GH_A07G0770	GH_A06G0330	GH_D02G2286	GH_D08G0281	GH_D06G0076	GH_A07G1217
GH_A07G2106	GH_A10G0421	GH_A11G0086	GH_D11G0050	GH_A09G0013	GH_D09G1056	GH_D06G0138
GH_D06G1052	GH_D07G2412	GH_D13G2386	GH_D08G2370	GH_A08G2181	GH_D12G1509	GH_A12G2164
GH_A07G1664	GH_D13G2486	GH_A04G1111	GH_D07G1865	GH_D02G1844	GH_A10G2465	GH_D11G3238
GH_D13G2027	GH_D08G0521	GH_A03G1249	GH_A11G0807	GH_D09G1157	GH_D05G2738	GH_A09G0008
GH_A05G0811	GH_D11G1078	GH_A02G1436	GH_D10G2048	GH_D11G3211	GH_D12G1100	GH_A12G2040
GH_D12G1963	GH_A09G2125	GH_D03G0367	GH_A01G2179	GH_A08G1874	GH_D05G0593	GH_D12G1848
GH_A05G4281	GH_D12G0712	GH_D01G0816	GH_D11G1913	GH_A05G1991	GH_A09G2642	GH_D12G2380
GH_A07G1455	GH_A10G0346	GH_D03G1460	GH_D12G1894	GH_A05G0519	GH_A03G1803	GH_A05G0313
GH_A03G0306	GH_A09G0502	GH_D05G2819	GH_D12G2852	GH_D01G0971	GH_D02G0200	GH_A11G3652
GH_A07G0844	GH_D06G0300	GH_D02G1511	GH_D12G2031	GH_A01G0269	GH_D05G3502	GH_D06G0761
GH_D01G1722	GH_D06G1216	GH_D12G1972	GH_D06G0867	GH_A11G1410	GH_A12G1913	GH_D13G1652
GH_A08G1671	GH_A10G0553	GH_A10G1400	GH_A07G2220	GH_D08G2158	GH_D01G0311	GH_D13G2201
GH_D11G3403	GH_D01G0548	GH_A01G1064	GH_A09G2392	GH_A03G2427	GH_A13G0027	GH_A02G0448
GH_A09G0655	GH_D12G0240	GH_A07G2489	GH_A02G0927	GH_D09G1562	GH_D07G1796	GH_A07G2329
GH_A09G2409	GH_A04G1729	GH_D08G0449	GH_D10G2777	GH_A11G3492	GH_D07G0291	GH_D04G0504
GH_D10G0190	GH_A09G1908	GH_D05G0328	GH_A05G2374	GH_A05G1038	GH_A09G0032	GH_A08G0740
GH_A10G0271	GH_A02G0792	GH_A10G2039	GH_A06G1033	GH_A08G2720	GH_A13G2659	GH_A05G0426
GH_A05G0347	GH_A11G0444	GH_D06G1478	GH_D03G0577	GH_D10G1333	GH_D05G0723	GH_A01G0933
GH_D11G2250	GH_A11G3327	GH_D11G1921	GH_D09G0986	GH_D06G0440	GH_A09G0768	GH_D02G2372
GH_A08G1041	GH_A12G2437	GH_D05G2128	GH_A10G1748	GH_D08G1332	GH_A05G0142	GH_A02G1351
GH_A01G2185	GH_D10G0315	GH_D05G0777	GH_D09G2080	GH_A08G0677	GH_A02G1196	GH_D02G0897
GH_A11G0489	GH_A06G0811	GH_A13G1745	GH_D05G1688	GH_A03G1765	GH_A08G1455	GH_D11G0761
GH_A02G1279	GH_A04G1475	GH_A08G0487	GH_D07G0571	GH_D13G0817	GH_D10G0344	GH_D11G1341
GH_A08G1919	GH_D12G0689	GH_A13G2178	GH_D11G0151	GH_A12G0176	GH_A09G1506	GH_A09G1513
GH_D03G0372	GH_A01G1651	GH_A11G1650	GH_A08G1214	GH_D05G0493	GH_D03G0289	GH_A04G0118
GH_D08G0704	GH_A05G0390	GH_D05G0472	GH_A10G1258	GH_A07G1186	GH_A11G1043	GH_D12G0133
GH_A13G1857	GH_A03G0054	GH_D08G0695	GH_D08G1588	GH_D10G0189	GH_A11G3346	GH_D13G0655
GH_D03G1936	GH_D05G0428	GH_D11G3742	GH_A06G1819	GH_A01G0663	GH_A01G2297	GH_D03G1001
GH_A01G2066	GH_D09G0221	GH_D11G2820	GH_A09G0753	GH_D07G1532	GH_A08G1468	GH_A05G0975
GH_D08G2063	GH_D11G1394	GH_A08G1487	GH_A13G0372	GH_D11G1446	GH_D05G1957	GH_A06G0901
GH_D13G2085	GH_A05G1805	GH_A11G3303	GH_A05G0626	GH_D01G1284	GH_D08G2219	GH_A07G2151
GH_D06G1226	GH_A12G1429	GH_D06G0300	GH_D12G1092	GH_A04G0713	GH_D05G4028	GH_D13G1748
GH_D03G0558	GH_D01G0047	GH_A05G3110	GH_D04G0771	GH_D02G1820	GH_D02G1795	GH_D07G0296
GH_A04G1131	GH_A08G2222	GH_D09G2481	GH_A13G0944	GH_D04G0569	GH_A13G1803	GH_D03G1457
GH_D03G1882	GH_A13G2210	GH_D12G1863	GH_D10G0838	GH_D10G1034	GH_D05G0598	GH_D07G1111
GH_A10G1682	GH_D12G2060	GH_D10G2096	GH_D09G2304	GH_A05G2154	GH_A11G3362	GH_A11G1798
GH_A01G2205	GH_A11G3432	GH_D09G1239	GH_D05G2819	GH_A03G0522	GH_A09G1068	GH_A12G1982
GH_D10G1184	GH_A03G0401	GH_D02G0189	GH_A03G1912	GH_D05G3966	GH_A10G1968	GH_D04G1987
GH_D05G3017	GH_A02G0754	GH_A02G1555	GH_D10G1586	GH_A10G2468	GH_A11G2434	GH_A07G2500
GH_D03G0836	GH_D05G1894	GH_A08G0400	GH_D02G1088	GH_A11G2940	GH_D08G0456	GH_A10G0379
GH_A01G1621	GH_D13G1247	GH_A11G2729	GH_A06G2067	GH_A09G1786	GH_D01G2457	GH_D04G1420
GH_A05G3758	GH_A10G2636	GH_D11G0413	GH_A10G0789	GH_D13G2479	GH_D11G3777	GH_A08G1535
GH_D09G1618	GH_D13G2288	GH_D10G1928	GH_A05G2515	GH_A06G2120	GH_A08G1635	GH_D06G2360
GH_scaffold22930_objG0001	GH_A02G0186	GH_A07G1544	GH_A03G1860	GH_D08G2859	GH_A06G2080	GH_A13G1576
GH_D05G2007	GH_A05G3766	GH_A13G0554	GH_A02G1754	GH_D02G0412	GH_D06G0006	GH_A13G1696
GH_A13G1887	GH_A09G1264	GH_D05G0843	GH_D12G2516	GH_D06G2246	GH_A07G0139	GH_D07G1948
GH_A12G2564	GH_D10G2323	GH_A10G0828	GH_A12G2255	GH_A11G2516	GH_D11G1474	GH_A10G1486
GH_D08G0684	GH_D02G2182	GH_D03G1411	GH_D11G0168	GH_D01G0626	GH_D11G0545	GH_A03G1744
GH_A12G1833	GH_D06G2341	GH_D03G0658	GH_D04G0727	GH_A08G0887	GH_A13G1079	GH_D02G0713
[truncated: 19,643 more rows]

## Sheet: 3-79
Table S5 Gene lists of differentially expressed genes between adjacent time points in 3-79
-3 DPA vs -1 DPA	-1 DPA vs 0 DPA	0 DPA vs 1 DPA	1 DPA vs 3 DPA	3 DPA vs 5 DPA	5 DPA vs 10 DPA	10 DPA vs 15 DPA	15 DPA vs 20 DPA	20 DPA vs 25 DPA
GH_D10G2103	GH_A08G2273	GH_D04G0747	GH_A02G1572	GH_D05G1775	GH_D08G0195	GH_A03G2012	GH_A12G2191	GH_D09G0090
GH_D04G1328	GH_D05G0600	GH_A02G0410	GH_A03G1602	GH_D07G1684	GH_D05G0274	GH_A06G0434	GH_A11G3724	GH_D05G2506
GH_D12G1826	GH_A03G0106	GH_A10G1626	GH_D04G0939	GH_D02G2176	GH_A09G2433	GH_A11G0105	GH_D05G1880	GH_D04G0675
GH_A09G0481	GH_D10G1269	GH_A12G1675	GH_D11G1614	GH_A11G0524	GH_D04G1815	GH_D07G1071	GH_A08G2085	GH_D10G2771
GH_A09G2498	GH_D12G2366	GH_A05G0404	GH_D05G2125	GH_D01G1909	GH_A01G2033	GH_D09G0784	GH_D10G0419	GH_A03G0159
GH_D13G1006	GH_D11G0100	GH_A05G3496	GH_D01G1155	GH_D01G2205	GH_D06G0851	GH_A06G1717	GH_A09G0769	GH_D10G0959
GH_D09G1240	GH_A08G1287	GH_A01G2403	GH_D11G0775	GH_A06G1406	GH_A05G0270	GH_A10G1596	GH_D11G1124	GH_A01G2419
GH_A03G1118	GH_D08G1262	GH_A08G2604	GH_D13G2613	GH_D08G0195	GH_A05G0338	GH_D09G1028	GH_D11G1790	GH_D04G1439
GH_D09G2334	GH_A06G1106	GH_A10G1596	GH_D09G1470	GH_D07G1148	GH_D06G0235	GH_D03G1174	GH_D09G1540	GH_D12G2967
GH_D04G1420	GH_D08G2281	GH_D07G1723	GH_D09G1684	GH_D10G2271	GH_A11G0587	GH_D08G0560	GH_A13G0168	GH_D12G1100
GH_D09G1338	GH_D03G1860	GH_A07G0040	GH_D06G0856	GH_D07G0102	GH_D09G2267	GH_A09G2329	GH_D02G2000	GH_D12G2871
GH_D10G1928	GH_A12G2351	GH_A11G1309	GH_D06G0009	GH_D01G1092	GH_A08G1369	GH_D05G2004	GH_A03G1165	GH_D12G0146
GH_A09G2394	GH_D05G2806	GH_A09G0227	GH_D02G1913	GH_A13G0121	GH_A10G1561	GH_A08G0515	GH_A09G1494	GH_A04G0823
GH_A11G3684	GH_A12G2153	GH_D02G0206	GH_D09G2621	GH_A07G1168	GH_A06G0909	GH_A03G2010	GH_D04G1831	GH_D06G1953
GH_A05G0363	GH_A11G0094	GH_D08G2597	GH_A09G2700	GH_D02G2448	GH_D03G1707	GH_D08G0163	GH_A09G1507	GH_D11G1027
GH_D08G2327	GH_A09G2581	GH_D06G1740	GH_D01G2045	GH_A10G0989	GH_A08G2825	GH_A13G2184	GH_D11G0846	GH_A11G0511
GH_A01G2259	GH_A12G2234	GH_D03G1174	GH_A07G2486	GH_D04G2108	GH_D06G0905	GH_D13G0030	GH_A08G2076	GH_D13G0531
GH_D08G2786	GH_A10G0977	GH_A07G1679	GH_A13G2218	GH_A05G1017	GH_D02G2223	GH_A03G1118	GH_D05G1933	GH_D06G2270
GH_A10G0123	GH_D05G3363	GH_D02G0426	GH_A11G3495	GH_D10G2076	GH_D09G0219	GH_A10G2641	GH_A05G1741	GH_D10G0070
GH_A08G1041	GH_D12G2952	GH_A06G1773	GH_D13G0448	GH_A11G1947	GH_D09G1142	GH_D02G1306	GH_D09G2384	GH_D13G2331
GH_D06G0445	GH_A05G0603	GH_D07G0046	GH_D12G1538	GH_A13G2055	GH_D09G1608	GH_A03G1962	GH_A09G1596	GH_A11G0317
GH_D11G1871	GH_D01G1117	GH_D05G2279	GH_D08G2631	GH_D05G1633	GH_A11G3745	GH_A02G0616	GH_D09G0423	GH_A04G1281
GH_D09G2434	GH_D08G2327	GH_A05G2257	GH_A07G1117	GH_D01G0626	GH_A05G4027	GH_D13G2484	GH_D10G2771	GH_A07G0091
GH_A04G0811	GH_A12G2928	GH_D08G2327	GH_D11G1629	GH_A08G1699	GH_D05G1082	GH_D07G0439	GH_A07G0253	GH_A05G0993
GH_A03G2146	GH_D12G0680	GH_A05G4285	GH_A05G0973	GH_A05G1531	GH_A08G2085	GH_D12G0308	GH_D08G2321	GH_A07G0260
GH_A09G0482	GH_D11G1662	GH_A05G1072	GH_D09G2177	GH_A05G1190	GH_A06G1817	GH_D07G1723	GH_D07G0372	GH_A12G0137
GH_D05G2927	GH_D12G2591	GH_D10G1267	GH_D08G2085	GH_D05G2536	GH_A04G0862	GH_A09G0833	GH_D10G2507	GH_D05G0633
GH_D13G1919	GH_A05G3401	GH_D07G1684	GH_D09G2049	GH_D08G1352	GH_A12G1353	GH_A01G0022	GH_D02G0918	GH_D10G2100
GH_A09G2129	GH_A09G0143	GH_D05G1629	GH_D04G1773	GH_D05G2770	GH_D08G1233	GH_D08G0233	GH_D11G0402	GH_A01G1772
GH_D09G2064	GH_D02G1313	GH_D10G1269	GH_D07G0761	GH_D12G2968	GH_D09G2254	GH_A05G1055	GH_A02G0203	GH_A03G1837
GH_A04G1081	GH_A08G2077	GH_A13G2060	GH_D11G0865	GH_A05G2527	GH_A12G1587	GH_A01G2296	GH_D11G0502	GH_D04G1709
GH_D11G1048	GH_D08G2597	GH_D06G2051	GH_D02G1771	GH_D05G1898	GH_A11G0436	GH_D01G0008	GH_A05G0602	GH_D13G2266
GH_A10G2002	GH_D08G0012	GH_D07G1683	GH_A08G1980	GH_A03G0046	GH_A01G0975	GH_A03G0038	GH_D05G1175	GH_A13G0743
GH_D12G2143	GH_A01G2008	GH_D04G1688	GH_D13G1481	GH_D12G1406	GH_A12G0176	GH_A13G2492	GH_A07G1646	GH_D13G1811
GH_A12G1832	GH_D08G0111	GH_A05G1921	GH_A08G2076	GH_A05G1817	GH_D03G0293	GH_A06G1930	GH_A13G0645	GH_A02G2021
GH_A07G1680	GH_A08G2688	GH_A05G1375	GH_A01G0833	GH_A01G0634	GH_D04G1814	GH_A11G1620	GH_D08G2099	GH_A11G2331
GH_D04G1064	GH_A12G2349	GH_A07G1680	GH_D05G0057	GH_A13G1786	GH_D06G1732	GH_D08G2099	GH_A09G0654	GH_A13G0135
GH_A08G2793	GH_A06G0804	GH_D13G0885	GH_D11G0437	GH_D07G1893	GH_A09G1362	GH_D02G1644	GH_A04G0165	GH_D09G1075
GH_D07G1439	GH_A05G3496	GH_D04G2037	GH_D05G2183	GH_A03G2275	GH_D02G2408	GH_A05G2551	GH_A04G1492	GH_A04G0220
GH_D06G1350	GH_A04G0382	GH_D06G1803	GH_A06G0780	GH_D10G0640	GH_A02G1495	GH_A05G4235	GH_A04G1374	GH_D09G1778
GH_D12G1827	GH_D13G0885	GH_D05G0406	GH_D01G1185	GH_A04G1759	GH_A13G0205	GH_A03G1679	GH_D02G2001	GH_A12G1103
GH_D12G2482	GH_A07G1680	GH_A11G0105	GH_A05G0303	GH_D05G0871	GH_A12G2375	GH_D10G2746	GH_A05G1223	GH_A05G0017
GH_A02G0699	GH_A08G1270	GH_A05G2527	GH_A02G1132	GH_A09G0747	GH_A02G0325	GH_D06G0162	GH_D11G0146	GH_A13G0052
GH_A11G3326	GH_A10G1626	GH_A09G2329	GH_A03G1757	GH_A05G1275	GH_A03G0455	GH_A05G0759	GH_A04G1153	GH_D04G1125
GH_D09G0699	GH_A08G1258	GH_A09G1406	GH_A03G0945	GH_A05G1606	GH_A12G2062	GH_D08G0465	GH_A02G1330	GH_D05G2976
GH_D13G1935	GH_A04G1759	GH_A01G2405	GH_D01G0919	GH_D12G0142	GH_D11G3585	GH_A10G0369	GH_D12G0176	GH_D06G0146
GH_A05G1572	GH_D06G1131	GH_A13G2261	GH_D11G2063	GH_D09G1719	GH_D11G1554	GH_D05G1848	GH_D06G1152	GH_A03G0660
GH_D09G1250	GH_D10G0601	GH_D05G3839	GH_D11G0765	GH_A06G1930	GH_A13G1107	GH_D13G2196	GH_D01G1417	GH_A13G2340
GH_D04G1080	GH_A09G0666	GH_A06G1849	GH_A03G1962	GH_D05G1272	GH_D01G0068	GH_A10G0989	GH_D05G1602	GH_D02G0907
GH_D10G0498	GH_D11G3377	GH_D04G1080	GH_A08G1253	GH_A13G1331	GH_A09G0747	GH_A11G0823	GH_D02G1999	GH_D12G1443
GH_D06G0568	GH_A01G2096	GH_A04G1689	GH_A10G1477	GH_D12G1848	GH_A12G0989	GH_A07G0350	GH_A13G1987	GH_A11G2606
GH_D05G0695	GH_D02G1896	GH_D10G0307	GH_A04G0889	GH_A05G2062	GH_D07G0764	GH_D03G0083	GH_D08G1390	GH_A02G1889
GH_D08G2087	GH_A05G3818	GH_A05G2551	GH_D04G1720	GH_D09G2334	GH_A07G0167	GH_D10G0544	GH_D09G0863	GH_A07G0031
GH_D05G1347	GH_D12G2252	GH_A13G1345	GH_A13G1721	GH_A05G0270	GH_A10G1032	GH_A09G2114	GH_A11G1105	GH_D04G1729
GH_A13G1169	GH_D03G1623	GH_D13G2034	GH_D07G1705	GH_A04G1374	GH_D06G0407	GH_A08G0578	GH_D08G2085	GH_D09G0557
GH_D01G0153	GH_D04G0141	GH_A09G2632	GH_A07G0141	GH_D08G2536	GH_A06G0434	GH_A10G2349	GH_D03G1174	GH_D10G2469
GH_D09G2387	GH_D01G2190	GH_A10G1631	GH_D12G0562	GH_A04G0275	GH_D03G1522	GH_D09G1322	GH_D12G0547	GH_A04G1364
GH_A03G1008	GH_A01G0804	GH_A13G1882	GH_A02G1061	GH_D08G2781	GH_D08G1266	GH_A05G1366	GH_A11G2089	GH_A07G0042
GH_D07G1684	GH_D10G1267	GH_A09G0351	GH_A03G0217	GH_D03G1916	GH_A01G1599	GH_A01G1797	GH_D05G0404	GH_A11G0786
GH_A10G0570	GH_D05G2040	GH_D13G1119	GH_A11G1597	GH_A07G0096	GH_A09G1731	GH_D01G0541	GH_D13G1748	GH_A05G0433
GH_A02G0830	GH_D09G2511	GH_A13G0830	GH_D11G0820	GH_D11G1980	GH_D08G0538	GH_D13G0274	GH_D11G1951	GH_D09G1540
GH_D02G1104	GH_D05G1063	GH_A08G0860	GH_A12G2191	GH_D08G1219	GH_D05G2815	GH_A10G0827	GH_A11G2552	GH_A09G0302
GH_D07G0846	GH_D05G2037	GH_D05G1560	GH_D08G1824	GH_D09G0170	GH_D09G1632	GH_D10G2257	GH_D03G0644	GH_A09G0654
GH_A11G1836	GH_A01G1410	GH_A04G0757	GH_D09G2161	GH_A10G0919	GH_D04G0095	GH_D09G1470	GH_D01G0008	GH_D11G0502
GH_D02G0410	GH_D13G1213	GH_D13G1120	GH_A05G2151	GH_D13G1665	GH_A13G2411	GH_D02G2132	GH_D04G1420
GH_D06G0570	GH_D08G2739	GH_A05G0570	GH_D02G1668	GH_A11G0436	GH_D07G2187	GH_A10G1561	GH_A06G0524
GH_A02G0151	GH_D10G2732	GH_D02G1590	GH_D06G0185	GH_A05G0881	GH_D08G1158	GH_D10G0384	GH_D07G1719
GH_D13G1324	GH_A04G1054	GH_A11G0810	GH_D03G1747	GH_D04G0343	GH_D04G0067	GH_D11G1520	GH_A09G2422
GH_D03G1762	GH_D10G0979	GH_A12G2855	GH_D05G1114	GH_A10G0753	GH_D07G1684	GH_D08G2811	GH_D02G1998
GH_A05G2903	GH_D13G1979	GH_D08G1919	GH_D13G2562	GH_D12G1190	GH_A09G1685	GH_A08G1361	GH_A07G0098
GH_A08G1907	GH_D09G1309	GH_D13G1275	GH_D12G2202	GH_A03G0054	GH_A07G2233	GH_A03G0356	GH_A12G2375
GH_A08G0816	GH_A01G1076	GH_A03G0819	GH_A10G1787	GH_A02G0100	GH_A11G1105	GH_D07G1198	GH_A10G2291
GH_A13G1830	GH_A09G0795	GH_D05G2573	GH_A06G1577	GH_D08G2819	GH_A05G2674	GH_D11G3585	GH_D07G1705
GH_A05G0628	GH_A05G4285	GH_A07G1727	GH_D13G2276	GH_D09G1142	GH_A04G1476	GH_D12G2065	GH_D11G2137
GH_A05G0505	GH_D08G2127	GH_D10G1294	GH_D13G2529	GH_D03G1776	GH_D02G1499	GH_D05G0703	GH_D12G0922
GH_D13G2350	GH_A13G0168	GH_A13G1892	GH_D09G2387	GH_D13G1352	GH_A07G0139	GH_A09G1076	GH_A07G0260
GH_D13G1005	GH_D12G1247	GH_D10G0689	GH_A05G0404	GH_D07G1257	GH_A09G2216	GH_D07G1266	GH_D10G0637
GH_D09G1898	GH_A11G1835	GH_D05G3457	GH_D09G1574	GH_A01G0835	GH_D03G1021	GH_A13G1441	GH_A05G4027
GH_A08G0860	GH_D05G3324	GH_D13G1832	GH_A04G1374	GH_D10G1962	GH_D03G0280	GH_A04G0536	GH_D05G0598
GH_A01G0164	GH_D11G3494	GH_A02G0797	GH_A02G1009	GH_A10G1978	GH_A12G1322	GH_A02G1132	GH_D09G2148
GH_A12G2349	GH_A05G1602	GH_D07G0183	GH_D05G0578	GH_D07G2124	GH_D05G2852	GH_D06G0867	GH_D09G1662
GH_A05G3335	GH_D04G0538	GH_D04G0386	GH_D07G0116	GH_D09G1786	GH_D02G1288	GH_A05G1074	GH_A05G1119
GH_D06G1061	GH_A13G1284	GH_D11G0652	GH_D10G0359	GH_A04G1019	GH_A12G2605	GH_D05G3790	GH_A07G2326
GH_D05G0505	GH_D03G0294	GH_D12G1920	GH_D12G1176	GH_D04G1542	GH_D10G1971	GH_A10G0123	GH_A03G1837
GH_A06G1710	GH_A11G1629	GH_A04G0811	GH_D02G0231	GH_D11G1525	GH_D08G0689	GH_D04G0496	GH_D04G0683
GH_A07G2146	GH_D04G1131	GH_D09G1465	GH_A11G0785	GH_A09G0176	GH_A13G1613	GH_A08G2485	GH_D07G0802
GH_A10G0472	GH_D08G0974	GH_D13G0443	GH_D06G1849	GH_D10G1161	GH_D05G1880	GH_A13G0121	GH_A03G0494
GH_A02G0147	GH_D09G0150	GH_D13G0484	GH_A04G0645	GH_D10G0967	GH_A09G2185	GH_A01G0980	GH_A13G1084
GH_D09G2050	GH_D02G2460	GH_D09G0698	GH_A11G2584	GH_D12G0402	GH_A11G1295	GH_A02G1991	GH_A11G0146
GH_D05G1943	GH_D08G1767	GH_D01G2483	GH_A11G0418	GH_D04G1349	GH_A03G1065	GH_D07G1650	GH_A13G0121
GH_A01G2012	GH_A12G1966	GH_A08G2452	GH_A01G2054	GH_A13G1659	GH_A11G1612	GH_A09G0137	GH_A10G0123
GH_A01G1629	GH_A07G2146	GH_A04G1138	GH_A13G1900	GH_A10G1609	GH_A11G1522	GH_D10G1239	GH_A06G0068
GH_D13G1979	GH_D12G1861	GH_D10G0640	GH_A06G0024	GH_A10G1035	GH_A07G1209	GH_D08G0525	GH_D09G1896
GH_D07G0530	GH_A12G1886	GH_A09G1325	GH_A11G1880	GH_A13G1561	GH_A11G1106	GH_A01G2320	GH_A07G0095
GH_A02G0785	GH_A02G0892	GH_A12G2438	GH_D10G1413	GH_A11G2330	GH_A08G0529	GH_D08G1024	GH_A08G1603
GH_D08G1650	GH_D08G1837	GH_D13G1151	GH_A04G0759	GH_scaffold48144_objG0001	GH_A08G1794	GH_A02G0414	GH_D11G1680
GH_A11G1225	GH_D03G1570	GH_D06G0033	GH_D12G2884	GH_D10G1167	GH_D07G0269	GH_A05G0993	GH_D01G1840
GH_D08G2341	GH_A01G1762	GH_A05G0162	GH_D13G2083	GH_A13G2065	GH_A13G1025	GH_D03G1552	GH_D02G1363
GH_A09G0080	GH_A07G1047	GH_A08G1626	GH_D03G0827	GH_A09G1668	GH_A10G1875	GH_D02G1545	GH_A03G1834
GH_A05G2857	GH_D11G2827	GH_A01G0048	GH_D03G1499	GH_D12G2186	GH_D11G1124	GH_A02G1872	GH_A12G2848
GH_D02G1272	GH_A03G0566	GH_D12G2407	GH_A09G2182	GH_A12G1390	GH_A02G1767	GH_A03G1518	GH_A11G0810
GH_D12G1824	GH_D11G0161	GH_A06G1717	GH_D09G1056	GH_D10G0086	GH_A09G1182	GH_A08G0220	GH_A05G0835
GH_A05G2492	GH_A05G0590	GH_D05G1063	GH_D07G0970	GH_D04G0095	GH_D09G0865	GH_D11G1871	GH_A05G3660
GH_D10G0420	GH_D02G1385	GH_A05G2640	GH_D01G2162	GH_A03G0133	GH_D03G0319	GH_D10G0625	GH_D04G1634
GH_D04G1888	GH_D02G2166	GH_D08G0638	GH_A02G0422	GH_A07G0197	GH_A08G1699	GH_A13G2261	GH_D08G1819
GH_A10G2147	GH_A11G3487	GH_D03G0248	GH_D13G0990	GH_A05G3335	GH_A05G0817	GH_D04G0590	GH_A08G1771
GH_A07G0321	GH_A03G1063	GH_D02G1513	GH_D11G2354	GH_A01G0235	GH_D13G0885	GH_D05G1346	GH_A04G0387
GH_D10G0151	GH_D01G0815	GH_A02G1518	GH_A11G0260	GH_D11G0463	GH_A07G1564	GH_A08G0447	GH_D05G0057
GH_A02G0204	GH_A06G1875	GH_D05G0343	GH_D05G0703	GH_D08G1969	GH_A11G1585	GH_D12G0922	GH_A05G2204
GH_D02G2461	GH_A12G2573	GH_A10G0646	GH_D13G2200	GH_D02G1916	GH_A10G2421	GH_A04G1429	GH_A11G1203
GH_A01G0668	GH_A03G1605	GH_D05G0166	GH_A11G2023	GH_D02G1272	GH_D10G0972	GH_D09G2049	GH_D11G1514
GH_A09G1263	GH_D11G0752	GH_A13G2069	GH_A12G0765	GH_A03G0465	GH_D11G0493	GH_D01G1728	GH_D13G2466
GH_A09G1108	GH_A03G2332	GH_D06G0334	GH_D08G2614	GH_D11G2940	GH_A09G2381	GH_D05G1045	GH_D07G0357
GH_scaffold28097_objG0001	GH_D05G1848	GH_D10G0146	GH_A10G1384	GH_D05G2547	GH_D12G1344	GH_D10G1499	GH_D07G1685
GH_D11G0666	GH_D08G1602	GH_A08G1222	GH_D02G0191	GH_D01G1186	GH_A09G2506	GH_A07G0812	GH_D10G2621
GH_D12G1646	GH_A13G1475	GH_D10G0151	GH_A05G4030	GH_D08G0793	GH_A06G2080	GH_D05G0923	GH_D07G0548
GH_A08G2335	GH_A11G2954	GH_D13G0381	GH_D13G0497	GH_D13G0174	GH_A03G0254	GH_A03G1474	GH_A04G0250
GH_A01G1428	GH_D09G0742	GH_A05G0429	GH_D04G2062	GH_D10G0856	GH_D06G1314	GH_A05G2566	GH_A11G0785
GH_D03G1263	GH_A08G0461	GH_D10G0287	GH_D13G0274	GH_D07G0418	GH_A05G3804	GH_A07G2528	GH_D07G1379
GH_D10G0289	GH_D01G2327	GH_A01G0049	GH_D12G0922	GH_A11G1009	GH_D11G3248	GH_D12G1303	GH_A12G2860
GH_A01G0743	GH_D10G2009	GH_D02G2262	GH_D12G0221	GH_D12G2591	GH_A06G2332	GH_A01G0547	GH_A08G2040
GH_A01G2008	GH_D11G1174	GH_D09G0223	GH_D08G2054	GH_D02G0918	GH_D05G2900	GH_D04G0140	GH_D05G2246
GH_A09G1389	GH_D05G0650	GH_A07G0525	GH_A13G0244	GH_A08G1907	GH_D10G2520	GH_D06G0627	GH_D06G0388
GH_D11G2041	GH_D13G0176	GH_D01G1371	GH_D12G0333	GH_A13G2196	GH_A10G0989	GH_D03G1417	GH_A13G1793
GH_D02G1565	GH_A12G1244	GH_D04G0840	GH_A13G0445	GH_D12G0254	GH_D01G2481	GH_A03G1056	GH_A13G0619
GH_A11G0638	GH_D01G0199	GH_D09G1182	GH_A05G3690	GH_D13G0299	GH_A09G1065	GH_D04G0386	GH_D13G0176
GH_D04G1292	GH_D07G1684	GH_A13G2046	GH_D11G2158	GH_D04G0268	GH_D09G2150	GH_A04G1475	GH_A03G0389
GH_A08G2885	GH_A11G3384	GH_A02G1440	GH_D10G1503	GH_A06G0297	GH_D05G0831	GH_A05G4002	GH_A07G2146
GH_D13G0473	GH_D07G1685	GH_A03G1634	GH_A05G0052	GH_D04G1182	GH_D05G1631	GH_A07G0437	GH_A08G2818
GH_D04G0046	GH_A08G1036	GH_D12G0897	GH_D06G0761	GH_A13G0423	GH_D06G0200	GH_A03G0260	GH_D12G0011
GH_D11G1068	GH_A09G2417	GH_A05G2681	GH_D10G1397	GH_D13G0281	GH_D11G0610	GH_D06G1892	GH_D07G1198
GH_D05G2071	GH_D06G1907	GH_D05G1382	GH_A11G2559	GH_A12G1587	GH_A12G1722	GH_A09G1518	GH_A03G0660
GH_D06G1732	GH_A02G1777	GH_A07G2619	GH_A11G0743	GH_A07G2619	GH_D03G0113	GH_D10G0967	GH_D06G1690
GH_A05G0725	GH_D02G2249	GH_A10G2641	GH_D11G3428	GH_D04G0452	GH_A08G1313	GH_D01G2045	GH_A09G2114
GH_A12G1613	GH_A09G1359	GH_D12G1235	GH_A06G0978	GH_A08G2497	GH_A12G1327	GH_D03G0248	GH_D11G2149
GH_A06G0154	GH_A12G2913	GH_A05G0714	GH_A07G0812	GH_D04G1759	GH_D07G1527	GH_A07G1144	GH_A11G0863
GH_A12G2855	GH_D04G0489	GH_D01G0048	GH_A13G2624	GH_A09G2315	GH_D11G2631	GH_D11G1124	GH_A01G2295
GH_A03G0861	GH_A03G0497	GH_D03G1085	GH_A07G0109	GH_A11G2910	GH_D11G3029	GH_D07G2124	GH_A03G1833
GH_A12G2720	GH_A04G0238	GH_D13G0657	GH_D02G1843	GH_A01G1357	GH_A10G1630	GH_A06G1931	GH_D10G0837
GH_D09G1059	GH_A10G1596	GH_D06G1225	GH_D11G0637	GH_D06G0876	GH_D09G2134	GH_A01G1556	GH_A11G2889
GH_A05G0298	GH_D10G0304	GH_A09G1150	GH_D10G2746	GH_A07G0820	GH_A05G1817	GH_D11G0193	GH_A11G2788
GH_D01G2423	GH_A12G0060	GH_D09G1444	GH_A10G0601	GH_D11G0610	GH_D05G0367	GH_D12G0475	GH_A11G0308
GH_D09G1072	GH_D02G1775	GH_A12G2690	GH_A10G1822	GH_D12G2481	GH_D06G1923	GH_A01G2012	GH_A04G1470
GH_D05G1446	GH_A05G2004	GH_A04G1083	GH_A05G1546	GH_D02G0335	GH_D13G0120	GH_D02G1011	GH_A06G1510
GH_D07G1685	GH_A11G2794	GH_A07G0412	GH_A03G1103	GH_D09G1022	GH_D05G0338	GH_A12G2191	GH_D11G0467
GH_A03G0532	GH_A12G1300	GH_D11G1341	GH_A02G0212	GH_D03G1827	GH_D02G2026	GH_A07G1727	GH_D01G0506
GH_scaffold12226_objG0001	GH_A05G1405	GH_D10G0395	GH_A06G1717	GH_D07G0823	GH_A07G0096	GH_A11G0610	GH_A08G1413
GH_A12G1638	GH_A08G0107	GH_D07G2264	GH_D05G0307	GH_D13G0885	GH_A11G2950	GH_D12G2209	GH_D05G1114
GH_D12G2917	GH_D08G0274	GH_A05G0427	GH_A05G3874	GH_A12G0045	GH_A04G1249	GH_A13G0541	GH_A05G2284
GH_A02G0331	GH_D04G1015	GH_D02G1565	GH_A05G0798	GH_D07G1698	GH_A08G1258	GH_A06G1861	GH_D10G2069
GH_A05G1944	GH_A05G1545	GH_D03G1000	GH_A10G2658	GH_A12G1852	GH_D03G0526	GH_D01G1335	GH_D13G0443
GH_D06G1715	GH_A12G1320	GH_A11G1065	GH_D11G3501	GH_A01G2406	GH_D13G0256	GH_A10G1626	GH_A05G0116
GH_D02G1362	GH_D04G1993	GH_A03G0140	GH_A07G0977	GH_D06G0461	GH_D11G1800	GH_A08G0020	GH_D05G2567
GH_D04G0347	GH_A03G0725	GH_D13G0383	GH_D12G1442	GH_A13G0623	GH_D11G3659	GH_D05G3926	GH_A12G0533
GH_A08G1030	GH_A11G1146	GH_D12G1719	GH_D12G2779	GH_A11G3745	GH_A02G1779	GH_A02G1982	GH_D08G1259
GH_A09G2329	GH_D03G0020	GH_A13G1745	GH_D06G0985	GH_A01G2058	GH_D01G0779	GH_D12G2151	GH_A10G1631
GH_D05G0625	GH_A06G2099	GH_A05G1602	GH_A13G0783	GH_A08G0280	GH_D03G1713	GH_D04G1688	GH_D10G2384
GH_D03G0208	GH_A08G1818	GH_A06G0741	GH_D11G1889	GH_A05G0835	GH_D09G2028	GH_A03G0768	GH_D02G1157
GH_A07G1407	GH_A03G1996	GH_A07G0633	GH_D13G2048	GH_A08G2527	GH_D06G1957	GH_A13G0995	GH_D13G1739
GH_D05G2626	GH_A10G2627	GH_D12G2449	GH_D06G0319	GH_A02G1585	GH_D05G0340	GH_A05G1964	GH_D03G0457
GH_A12G2894	GH_A11G3198	GH_A07G0936	GH_A11G2080	GH_A05G1054	GH_A11G3158	GH_D13G1680	GH_A05G2593
GH_D10G0124	GH_D07G0010	GH_A13G2262	GH_D05G0258	GH_D12G2239	GH_D08G0510	GH_D08G1383	GH_A08G0399
GH_D13G2085	GH_D13G1164	GH_A13G0488	GH_D07G2303	GH_A08G2543	GH_A05G1611	GH_A12G2848	GH_A08G0958
GH_D07G1153	GH_D11G1692	GH_D10G1305	GH_A13G2374	GH_A12G1576	GH_D02G1915	GH_A06G1310	GH_A07G2453
GH_A11G2054	GH_D11G1869	GH_A05G1373	GH_A06G1849	GH_D05G0340	GH_A05G1090	GH_D07G2176	GH_D13G2137
GH_A01G0232	GH_D12G0061	GH_D04G0016	GH_D01G1257	GH_D10G0955	GH_A08G1451	GH_D05G1852	GH_A09G1321
GH_A05G1072	GH_D11G1438	GH_D04G0267	GH_D12G2994	GH_D09G1440	GH_D12G0568	GH_D01G0816	GH_D06G0403
GH_D11G3324	GH_A02G1555	GH_D09G0925	GH_D02G2455	GH_A05G0539	GH_A06G1108	GH_D09G2255	GH_A13G1899
GH_D10G2271	GH_D06G2141	GH_D01G2279	GH_D13G2309	GH_A10G0724	GH_D05G0810	GH_D02G2223	GH_A12G0984
GH_A02G1628	GH_D05G0586	GH_A10G1625	GH_D05G2927	GH_D08G1386	GH_D06G1580	GH_A06G1510	GH_A10G0421
GH_A07G0073	GH_D12G2936	GH_A02G1628	GH_D11G0189	GH_A13G0416	GH_A09G1801	GH_A10G0075	GH_D02G2002
GH_D02G0728	GH_A05G1072	GH_D09G0541	GH_D05G3199	GH_D11G3630	GH_D05G1898	GH_D04G1815	GH_D08G0959
GH_scaffold9518_objG0001	GH_A05G2002	GH_A10G0709	GH_D08G2480	GH_D06G1810	GH_A09G0833	GH_D10G1486	GH_D11G3022
GH_A12G0451	GH_D11G1486	GH_D10G0688	GH_A11G0826	GH_A02G0332	GH_A12G0596	GH_A07G0525	GH_A02G0277
GH_D06G1334	GH_D05G0892	GH_A05G1531	GH_D07G0148	GH_A05G0449	GH_D12G0616	GH_A08G2452	GH_D06G1510
GH_A12G2663	GH_D02G0849	GH_A09G0137	GH_A05G3714	GH_D01G2341	GH_A05G0605	GH_A06G0231	GH_D08G0924
GH_D13G0304	GH_D11G1963	GH_A08G2485	GH_A09G2114	GH_D07G0235	GH_D09G1464	GH_A04G1418	GH_A10G0601
GH_A02G0389	GH_A03G1397	GH_D09G2554	GH_A02G1322	GH_A08G0254	GH_D04G1513	GH_A12G2623	GH_A02G0431
GH_A10G1682	GH_D11G3227	GH_D10G1503	GH_D10G1502	GH_A09G2394	GH_A04G1142	GH_D12G2874	GH_D01G1728
GH_A02G2056	GH_D03G0424	GH_A09G1863	GH_D03G0248	GH_A10G2658	GH_D02G2025	GH_D09G2254	GH_D10G1397
GH_A09G1295	GH_A05G1813	GH_D01G1983	GH_D08G2341	GH_D11G0617	GH_D13G1346	GH_D04G1510	GH_D01G0022
GH_D12G0848	GH_D05G3831	GH_A10G0499	GH_A12G2848	GH_D11G0809	GH_A07G0121	GH_D12G1053	GH_D08G2841
GH_A05G1505	GH_D13G1832	GH_D12G0878	GH_D08G1263	GH_D10G0675	GH_A11G1070	GH_D06G1551	GH_A12G1111
GH_A10G1601	GH_D01G1754	GH_A08G0983	GH_A06G1492	GH_D12G1890	GH_D02G1897	GH_A08G0153	GH_D02G0377
GH_A03G2185	GH_A13G0143	GH_A02G0178	GH_D13G1609	GH_A08G1659	GH_A05G0899	GH_A13G0301	GH_A11G2789
GH_D06G2374	GH_D11G1927	GH_A09G1324	GH_A04G1412	GH_A06G2073	GH_A11G0445	GH_A12G2993	GH_A05G1038
GH_D05G1720	GH_D04G0490	GH_D12G0308	GH_A03G1495	GH_D13G1822	GH_A13G2463	GH_D07G1351	GH_D07G1990
GH_A10G2521	GH_A08G1919	GH_D07G1200	GH_D13G1552	GH_A07G0183	GH_A10G0485	GH_A04G0292	GH_A11G2584
GH_A02G1904	GH_D07G1198	GH_D12G2177	GH_A07G2540	GH_D10G0651	GH_A03G1707	GH_A03G0547	GH_D04G1500
GH_D05G1629	GH_D08G2724	GH_A10G2580	GH_A12G0590	GH_A05G4243	GH_A12G2793	GH_D03G0030	GH_D05G1772
GH_A07G1189	GH_A03G0331	GH_A11G1144	GH_A13G0301	GH_D08G2788	GH_D04G1762	GH_D05G2573	GH_D08G0122
GH_D05G1530	GH_A03G0350	GH_A12G0092	GH_A09G1826	GH_A05G2061	GH_D11G2632	GH_D11G0345	GH_D08G1969
GH_A07G0803	GH_D04G0999	GH_D11G0240	GH_A08G1799	GH_A02G1991	GH_D10G2129	GH_A05G0389	GH_A11G1392
GH_A01G2345	GH_A12G0670	GH_A06G1462	GH_D12G2720	GH_A05G2253	GH_A10G0571	GH_A05G3865	GH_A07G0902
GH_D04G1532	GH_D11G2984	GH_D05G3885	GH_A08G2472	GH_D03G0161	GH_D02G0410	GH_A08G0802	GH_D02G1843
GH_D07G1644	GH_A12G1536	GH_A13G2061	GH_D11G2259	GH_D09G0175	GH_D05G0178	GH_A06G1733	GH_A02G1585
GH_D07G0240	GH_D04G1585	GH_D05G2699	GH_A06G0333	GH_A11G0723	GH_A10G2660	GH_D02G0104	GH_A02G1312
GH_A11G1141	GH_D13G1421	GH_D09G1105	GH_D13G2591	GH_A05G0282	GH_A12G2704	GH_A13G2610	GH_D05G0121
GH_D13G1706	GH_A06G2367	GH_A02G1811	GH_A09G2452	GH_A05G1011	GH_D12G1387	GH_D05G1065	GH_D08G1856
GH_scaffold35424_objG0001	GH_A09G2156	GH_D06G0867	GH_A03G2184	GH_D07G1117	GH_D13G0932	GH_A12G0898	GH_D02G1878
GH_A13G2362	GH_A06G1399	GH_D07G1198	GH_D05G0406	GH_A05G0341	GH_D09G1581	GH_D12G2069	GH_A08G0793
GH_D13G0776	GH_A05G3625	GH_A06G2011	GH_D12G1890	GH_D11G1871	GH_A11G1620	GH_D12G2245	GH_A01G1762
GH_A10G0400	GH_A11G1650	GH_D05G1720	GH_A11G3423	GH_D04G1909	GH_D04G1759	GH_A07G2540	GH_D06G0714
GH_D11G1853	GH_A02G0464	GH_A11G2221	GH_D01G0515	GH_A01G1796	GH_D05G0701	GH_A03G0422	GH_D05G0504
GH_D08G2781	GH_D03G0934	GH_D12G0562	GH_D03G0499	GH_D05G1852	GH_A03G1974	GH_D06G0407	GH_A06G1109
GH_A05G2359	GH_D05G2640	GH_A06G1931	GH_A10G1383	GH_D12G1575	GH_A08G0202	GH_D09G1668	GH_A09G1518
GH_A06G0026	GH_A03G2290	GH_D03G1534	GH_A01G0498	GH_D09G0863	GH_A05G1117	GH_D11G3481	GH_D05G1958
GH_D05G2292	GH_A02G1572	GH_D05G0568	GH_D09G1202	GH_D12G2954	GH_A07G1014	GH_D08G1919	GH_A08G1839
GH_D08G1001	GH_D12G2507	GH_A09G1522	GH_A11G0188	GH_A05G0427	GH_D07G2124	GH_A12G1386	GH_D12G2884
GH_D04G2108	GH_A09G1494	GH_D06G1958	GH_D13G0131	GH_D12G2066	GH_D11G2843	GH_A03G0536	GH_D10G2682
GH_D03G0283	GH_A05G3763	GH_A13G2486	GH_D11G0270	GH_D11G2652	GH_D13G0164	GH_D03G0442	GH_D01G0417
GH_D08G1916	GH_A11G2150	GH_A05G2275	GH_A09G1236	GH_A10G2583	GH_A02G0879	GH_D13G0120	GH_A05G0052
GH_A08G0062	GH_D01G0813	GH_A06G1734	GH_A07G2248	GH_D13G1259	GH_A05G0162	GH_D06G0083	GH_A09G1743
GH_D10G2138	GH_D06G0779	GH_A05G0051	GH_A03G2078	GH_A11G3344	GH_D10G2241	GH_D05G0892	GH_D07G0787
GH_A06G2099	GH_A02G1973	GH_A02G0194	GH_D01G0491	GH_A09G2052	GH_A11G2940	GH_A11G3412	GH_A10G0144
[truncated: 19,849 more rows]
