# Supplementary material for: Transcriptome Time-Course Analysis in the Whole Period of Cotton Fiber Development
Source: Front Plant Sci. 2022 Apr 5;13:864529. doi: 10.3389/fpls.2022.864529 (PMC9022538; doi:10.3389/fpls.2022.864529)
Supplement: Supplementary file 6 [file Table_7.XLSX]

## Sheet: -3 DPA
Table S6 Gene lists of differentially expressed genes between cultivars at -3 DPA
TM-1 vs Hai7124	TM-1 vs 3-79	Hai7124 vs 3-79
GH_A09G2329	GH_A09G2329	GH_D08G2786
GH_D05G1540	GH_A07G1556	GH_D10G0289
GH_D13G1873	GH_D05G1540	GH_D05G0695
GH_A07G1556	GH_A03G1953	GH_D07G0240
GH_D10G1901	GH_A09G1108	GH_A08G2793
GH_A03G1953	GH_A07G1555	GH_D05G2927
GH_D06G0066	GH_A12G1990	GH_A04G1246
GH_A12G1990	GH_A10G2687	GH_D04G1420
GH_D03G1881	GH_D10G1901	GH_A04G1081
GH_D05G0803	GH_D05G0803	GH_D05G2040
GH_A13G0764	GH_A02G1500	GH_D09G2387
GH_A09G0089	GH_A12G0857	GH_A10G0277
GH_D02G0918	GH_D03G0276	GH_A12G0937
GH_A09G2042	GH_A02G0412	GH_A07G2249
GH_A12G0857	GH_A13G0764	GH_A01G0448
GH_A02G1312	GH_A02G1312	GH_A09G1108
GH_A03G2370	GH_D09G1474	GH_D02G0728
GH_A03G1780	GH_D11G2241	GH_D04G1579
GH_A02G0412	GH_A09G2394	GH_A05G2902
GH_A02G1500	GH_D11G3746	GH_A05G3964
GH_A07G1555	GH_A09G2042	GH_D07G1439
GH_D02G2216	GH_D12G1628	GH_A05G2903
GH_A01G0259	GH_D09G1059	GH_A05G0157
GH_D03G0363	GH_D13G1346	GH_A05G2004
GH_A05G1882	GH_D02G0918	GH_A03G0687
GH_A04G1174	GH_D09G2267	GH_A08G0062
GH_A05G0378	GH_A04G1174	GH_D03G1593
GH_D03G0276	GH_D09G2064	GH_A03G1795
GH_D01G0532	GH_A05G1882	GH_A07G0233
GH_D02G1337	GH_A09G0223	GH_A05G0007
GH_A13G1622	GH_A03G1780	GH_D06G1061
GH_A06G0084	GH_D03G0389	GH_A09G2129
GH_A09G2394	GH_A02G0804	GH_A09G2452
GH_D13G1346	GH_A12G2334	GH_A05G2857
GH_D11G3746	GH_A10G0868	GH_A06G0102
GH_D03G0040	GH_A11G3751	GH_D06G1092
GH_D09G1474	GH_A06G0084	GH_D09G2064
GH_A05G4132	GH_D02G1331	GH_A12G2339
GH_A07G1454	GH_D06G0066	GH_A03G2370
GH_A05G3857	GH_A12G1972	GH_D13G2094
GH_D05G0731	GH_A05G4132	GH_D10G0856
GH_A10G2687	GH_A12G2012	GH_A05G0639
GH_A09G0223	GH_A09G0089	GH_D02G1331
GH_D04G1131	GH_A01G1162	GH_A06G0288
GH_A02G0804	GH_A12G0446	GH_D02G2450
GH_D06G2435	GH_A13G1622	GH_A13G0305
GH_D11G2241	GH_A11G1317	GH_A07G0197
GH_D10G2039	GH_D02G2590	GH_D05G1530
GH_A11G1317	GH_D11G2083	GH_D02G1954
GH_A13G1034	GH_D02G0179	GH_A10G0111
GH_A01G1005	GH_D08G0540	GH_D07G0209
GH_A13G1544	GH_D02G0728	GH_D09G1059
GH_D02G2590	GH_D02G1337	GH_A06G1073
GH_D08G0540	GH_D05G1681	GH_D12G2354
GH_A08G1222	GH_D05G3663	GH_A05G1999
GH_D09G2267	GH_D02G2450	GH_D12G2503
GH_A10G1096	GH_D07G2089	GH_D05G0380
GH_D02G0179	GH_D03G0363	GH_A11G0028
GH_A12G1320	GH_A11G2054	GH_A05G0385
GH_D12G2381	GH_A05G0378	GH_A03G1008
GH_A10G0868	GH_D02G2216	GH_A10G1400
GH_A02G0714	GH_A13G0087	GH_A12G1978
GH_A12G2334	GH_A06G0264	GH_A03G0930
GH_A07G1256	GH_D01G0532	GH_D13G0304
GH_D12G1804	GH_D05G0731	GH_A01G2008
GH_A11G3084	GH_D12G1804	GH_D03G1412
GH_A10G2546	GH_D08G2786	GH_A07G0241
GH_A11G2473	GH_D09G0532	GH_A09G2240
GH_A08G1179	GH_A07G2646	GH_D02G0376
GH_A02G0865	GH_A10G0346	GH_D02G0410
GH_D12G2098	GH_D09G0935	GH_D08G1001
GH_A03G0512	GH_D06G2435	GH_D10G0907
GH_A12G1874	GH_D05G0695	GH_D09G1108
GH_A09G1703	GH_D03G1881	GH_D05G2081
GH_A10G0315	GH_D11G1048	GH_D05G2876
GH_D04G0015	GH_A13G1034	GH_D06G1334
GH_D13G0604	GH_D08G2370	GH_D12G2569
GH_A09G0586	GH_A02G0112	GH_A05G1505
GH_A07G2646	GH_A11G0666	GH_A05G0375
GH_A09G2133	GH_D12G2407	GH_A09G0482
GH_D09G0532	GH_A09G0586	GH_A03G0441
GH_D12G2407	GH_A08G0860	GH_A07G2393
GH_D08G2057	GH_D02G0616	GH_D08G0331
GH_A03G2209	GH_A11G2791	GH_D03G1411
GH_D12G0088	GH_A11G3700	GH_A13G2531
GH_D04G1052	GH_D03G0040	GH_D03G1263
GH_A07G0452	GH_A09G2129	GH_A12G2550
GH_A12G0878	GH_A03G2439	GH_D13G1940
GH_A05G3003	GH_A12G1874	GH_D08G2370
GH_A01G1673	GH_A10G0646	GH_A09G0030
GH_A12G0446	GH_A12G0937	GH_D10G2145
GH_A13G0087	GH_A02G0603	GH_D06G0607
GH_D12G0184	GH_A12G0615	GH_D05G2238
GH_A09G2405	GH_A10G1096	GH_A03G0255
GH_A08G1422	GH_A12G2339	GH_D10G1521
GH_D05G1681	GH_D09G1789	GH_A01G0014
GH_A11G2044	GH_D12G0184	GH_D13G2280
GH_D05G0632	GH_A05G3003	GH_A10G1601
GH_D02G1828	GH_A09G2133	GH_D11G1048
GH_D11G1958	GH_A11G3719	GH_A04G1536
GH_A04G1509	GH_D06G1923	GH_A12G2753
GH_D02G0871	GH_D10G0289	GH_D13G1979
GH_D12G1628	GH_A03G0512	GH_D06G0471
GH_A08G2767	GH_D09G0008	GH_A11G0520
GH_D03G1010	GH_A07G0452	GH_A05G2200
GH_A03G1545	GH_D01G1291	GH_A05G1394
GH_A04G0249	GH_A12G2096	GH_A05G0655
GH_D07G0291	GH_A04G1246	GH_A06G0154
GH_D07G1939	GH_A12G2663	GH_A09G1835
GH_D05G0909	GH_A10G2546	GH_D01G2219
GH_D05G3831	GH_D04G0015	GH_D09G2171
GH_D03G1064	GH_D01G1180	GH_A08G2821
GH_A13G2501	GH_D12G0088	GH_A08G2226
GH_D01G1180	GH_A09G1703	GH_D03G1332
GH_D11G2894	GH_D04G1052	GH_A03G0383
GH_A11G3719	GH_D09G0811	GH_D10G0420
GH_D12G2153	GH_D06G1092	GH_D11G2848
GH_D03G0181	GH_A09G2452	GH_D04G1072
GH_D03G1974	GH_A12G0460	GH_D12G2918
GH_A08G0860	GH_A02G0865	GH_A09G1753
GH_D07G0113	GH_D10G2640	GH_D03G1130
GH_D07G2089	GH_D12G2381	GH_D09G0851
GH_A11G0040	GH_A07G0307	GH_A05G3818
GH_A02G0603	GH_D09G2553	GH_D06G0085
GH_D01G2488	GH_A01G1673	GH_D07G0024
GH_D05G3663	GH_A08G2767	GH_D11G0285
GH_D02G1531	GH_D06G0340	GH_D03G1355
GH_D02G2584	GH_A01G0259	GH_D08G2716
GH_A11G2298	GH_A03G2209	GH_D10G1928
GH_D05G2451	GH_A12G2594	GH_A07G1742
GH_A01G0022	GH_A13G0305	GH_D12G1866
GH_A01G2008	GH_A02G0389	GH_D07G2336
GH_D11G3679	GH_A13G1544	GH_D05G2186
GH_A06G0917	GH_D02G0815	GH_D10G0045
GH_D06G0608	GH_D12G1698	GH_A11G0847
GH_A06G1679	GH_D02G1531	GH_D12G0244
GH_A05G1363	GH_D08G2057	GH_D11G0298
GH_D12G0458	GH_D06G2438	GH_D04G1889
GH_A11G2533	GH_A06G1828	GH_A03G0863
GH_D06G2438	GH_A09G1880	GH_A09G2164
GH_A08G2798	GH_D13G0079	GH_D01G0643
GH_D01G0508	GH_A08G2087	GH_D10G0303
GH_A12G2663	GH_D13G0604	GH_A10G2147
GH_A02G1526	GH_D07G0240	GH_A02G1310
GH_A05G1074	GH_D03G1762	GH_D03G1940
GH_D05G0367	GH_A04G0530	GH_A12G2341
GH_scaffold265_objG0001	GH_D11G2848	GH_A12G1979
GH_D01G0250	GH_A11G3724	GH_A05G0437
GH_D05G2476	GH_scaffold23709_objG0001	GH_A09G2449
GH_D01G2538	GH_A04G1374	GH_D04G1498
GH_A12G2666	GH_D11G3679	GH_A08G0276
GH_D13G1082	GH_D04G1579	GH_D07G0248
GH_A06G1049	GH_A06G1669	GH_A10G2481
GH_A12G2012	GH_D12G2209	GH_A05G2154
GH_A10G2641	GH_scaffold265_objG0001	GH_A05G1255
GH_A13G0379	GH_A07G1256	GH_A07G0838
GH_D09G0935	GH_A04G1377	GH_A13G1679
GH_A07G0474	GH_D03G0181	GH_D12G1886
GH_D05G1564	GH_D02G1362	GH_A12G0143
GH_A12G2096	GH_A06G1786	GH_A09G2326
GH_A11G0666	GH_D13G1082	GH_A08G1692
GH_D03G0294	GH_D05G1958	GH_D12G2633
GH_D03G0389	GH_A09G2631	GH_A12G1980
GH_A01G1114	GH_A02G0671	GH_D05G0010
GH_D11G0400	GH_D07G1939	GH_A01G1681
GH_D11G2243	GH_A13G2532	GH_D05G1931
GH_A06G0864	GH_A05G2857	GH_A01G2147
GH_D09G1197	GH_D13G0283	GH_A12G2720
GH_D01G1183	GH_D02G1828	GH_A01G1162
GH_A04G0581	GH_A01G0022	GH_A01G2144
GH_A10G2644	GH_D04G0535	GH_A11G3736
GH_A13G0448	GH_D05G1564	GH_A12G1789
GH_A02G0671	GH_D05G1440	GH_A12G0014
GH_A04G1707	GH_D02G2021	GH_A10G0407
GH_D12G1698	GH_A11G2044	GH_A03G2278
GH_A12G0891	GH_D04G1720	GH_A05G4195
GH_D05G3597	GH_D12G2354	GH_A01G0771
GH_A11G3761	GH_D07G0291	GH_D10G0249
GH_D04G1328	GH_A10G0315	GH_A02G1067
GH_A11G3096	GH_D11G0615	GH_D05G1930
GH_A12G2594	GH_A03G1075	GH_D11G3072
GH_D08G1688	GH_A11G2298	GH_D13G0762
GH_A05G2434	GH_A13G2501	GH_A10G0237
GH_D02G0815	GH_A03G1008	GH_A10G0291
GH_D02G2021	GH_A06G1049	GH_D03G1299
GH_A04G1492	GH_A13G1149	GH_A09G1325
GH_A12G0615	GH_A10G1240	GH_D02G1610
GH_D08G2322	GH_D02G2606	GH_D11G1752
GH_D08G0706	GH_D09G2387	GH_D07G1247
GH_D13G1275	GH_A10G0692	GH_A02G0389
GH_D05G0393	GH_A09G2330	GH_D03G1265
GH_A11G1365	GH_D02G1217	GH_D12G2143
GH_D05G0009	GH_A11G3084	GH_D10G0545
GH_D04G1135	GH_A04G1140	GH_A11G1478
GH_D07G1327	GH_A11G0040	GH_D11G0885
GH_A06G1669	GH_A10G2663	GH_D10G0498
GH_A11G2855	GH_D09G0757	GH_D01G1996
GH_A07G1545	GH_D05G2927	GH_D11G3763
GH_A08G1336	GH_D06G2437	GH_D13G2507
GH_A05G2515	GH_D04G1485	GH_A08G2073
GH_D06G1936	GH_D11G3116	GH_D11G1116
GH_A11G2154	GH_A13G1893	GH_D03G0613
GH_A11G2300	GH_D05G2476	GH_A01G1707
GH_D02G1706	GH_A07G1454	GH_A11G3675
GH_D12G0685	GH_A01G0413	GH_D09G1934
GH_A05G2979	GH_A05G2902	GH_D13G1706
GH_A05G2689	GH_D02G0871	GH_A11G0720
GH_D09G0008	GH_D04G1004	GH_D05G2994
GH_D10G0431	GH_D10G0420	GH_A03G2446
GH_D03G1762	GH_A08G1422	GH_A01G1894
GH_D13G0676	GH_D09G0761	GH_D11G2854
GH_D06G2044	GH_D05G0909	GH_D09G0893
GH_scaffold23709_objG0001	GH_A03G1545	GH_D13G2567
GH_D06G1923	GH_A04G0581	GH_D05G2135
GH_D01G1546	GH_A12G0014	GH_A13G2654
GH_A11G3700	GH_A01G1129	GH_A06G2395
GH_A12G1945	GH_D06G0248	GH_A11G3039
GH_D01G0401	GH_A11G2533	GH_A01G1278
GH_D08G0971	GH_D06G0608	GH_A11G1087
GH_A11G2273	GH_A13G2046	GH_D05G0664
GH_D06G2437	GH_D08G1709	GH_A10G1370
GH_A07G1419	GH_A01G1617	GH_D02G0652
GH_D09G0811	GH_A01G2127	GH_A13G2113
GH_A13G2026	GH_A07G0942	GH_D13G1010
GH_D06G1882	GH_D05G3597	GH_A10G1072
GH_A10G0346	GH_D03G0294	GH_D01G2238
GH_A09G0499	GH_D03G0031	GH_D09G2362
GH_D11G2402	GH_A06G0228	GH_D10G0426
GH_A02G0755	GH_D01G2219	GH_A11G2822
GH_A02G0078	GH_D04G1131	GH_D09G1492
GH_A06G0015	GH_D06G2044	GH_A12G1972
GH_D05G0192	GH_A13G2531	GH_D09G2099
GH_D02G2606	GH_A13G0379	GH_D02G1104
GH_D07G2423	GH_A01G1956	GH_A04G1374
GH_A06G1265	GH_D05G1530	GH_A09G1151
GH_A01G0591	GH_D05G0009	GH_D11G1501
GH_D11G3633	GH_A13G0705	GH_D05G0561
GH_D05G1113	GH_A03G0054	GH_D08G1426
GH_D08G1082	GH_D05G0632	GH_D02G1998
GH_D05G1755	GH_A08G0384	GH_A05G3487
GH_A11G2054	GH_A07G0611	GH_A11G0482
GH_A05G3337	GH_D09G1197	GH_D12G1740
GH_D04G1290	GH_A05G3857	GH_D12G2777
GH_D01G0982	GH_A02G0606	GH_D11G2528
GH_A09G2330	GH_D08G0706	GH_A13G0785
GH_A13G0910	GH_A06G0864	GH_D01G1418
GH_A05G0001	GH_A09G0499	GH_A08G2452
GH_A01G1162	GH_D11G2847	GH_A03G0024
GH_A12G1872	GH_D07G2276	GH_D01G0772
GH_D13G0721	GH_A09G1522	GH_D12G1890
GH_D13G0594	GH_A11G3096	GH_A04G1364
GH_D02G2199	GH_D01G0982	GH_D09G1789
GH_D01G1159	GH_A11G1773	GH_D12G2563
GH_A07G0525	GH_D05G2057	GH_A13G0789
GH_D11G2083	GH_D11G0400	GH_D02G1255
GH_A11G2767	GH_D11G2256	GH_D08G1341
GH_A09G1717	GH_D11G1958	GH_D12G2506
GH_D01G1333	GH_D04G0091	GH_A13G0914
GH_A07G0774	GH_A10G2050	GH_A01G2118
GH_D01G0404	GH_A13G0273	GH_D12G2781
GH_D10G0544	GH_D01G0779	GH_D01G2279
GH_A02G1741	GH_D07G1997	GH_A08G1253
GH_A10G1240	GH_D05G0192	GH_D04G0044
GH_D09G1630	GH_D03G1974	GH_D08G0133
GH_D10G1296	GH_A06G1679	GH_A12G0044
GH_D11G0732	GH_A11G2300	GH_A10G0043
GH_D11G3680	GH_A06G0015	GH_D10G0548
GH_A06G0365	GH_D02G0118	GH_A05G2051
GH_D13G2034	GH_D11G3633	GH_D12G2574
GH_D06G0110	GH_A09G1717	GH_D10G2073
GH_D05G1504	GH_D01G0613	GH_D08G1469
GH_A10G0064	GH_A13G1210	GH_A05G0353
GH_A07G1130	GH_A03G2370	GH_D09G1176
GH_D10G2640	GH_A05G3059	GH_D13G0668
GH_A06G1735	GH_A11G2767	GH_A13G0343
GH_A02G0601	GH_A02G0078	GH_D07G0728
GH_D08G1102	GH_D05G0161	GH_D08G0290
GH_A10G2050	GH_A07G1130	GH_D01G2477
GH_A05G0142	GH_A08G1222	GH_D06G1852
GH_A11G0029	GH_D01G1546	GH_A04G1245
GH_D12G1972	GH_A13G2026	GH_A12G2199
GH_D07G2276	GH_D12G2500	GH_A04G1537
GH_D01G0705	GH_D03G1438	GH_A05G0426
GH_A01G1956	GH_A12G1320	GH_D11G1152
GH_A12G0863	GH_A13G0202	GH_A03G1833
GH_A13G2511	GH_D06G0051	GH_D05G1828
GH_A11G1773	GH_A03G2278	GH_D08G1650
GH_D03G0645	GH_A06G0365	GH_A07G0017
GH_D06G1559	GH_D11G3680	GH_D11G3702
GH_D03G1971	GH_A13G2511	GH_A02G0352
GH_A08G0384	GH_D03G1064	GH_D06G1170
GH_A05G0382	GH_D12G2098	GH_A05G1685
GH_D06G0555	GH_A07G0525	GH_A05G1330
GH_D08G2080	GH_A02G1526	GH_D03G0802
GH_D01G1614	GH_D04G1135	GH_A08G1141
GH_D12G2037	GH_A07G0474	GH_D12G2053
GH_D09G1752	GH_A09G0184	GH_A09G2422
GH_A08G0315	GH_A12G1945	GH_D10G2547
GH_D05G1696	GH_D08G1394	GH_A08G1919
GH_A11G2762	GH_D13G0299	GH_D05G2082
GH_A11G2791	GH_A01G2507	GH_D04G0072
GH_A12G0712	GH_A05G3337	GH_A09G0914
GH_A03G2021	GH_D10G2039	GH_D11G2697
GH_D02G1331	GH_D08G1688	GH_D09G1583
GH_D12G0162	GH_D08G2089	GH_D08G2606
GH_D03G1438	GH_D06G2116	GH_D06G1000
GH_A03G2439	GH_A04G1081	GH_D06G2353
GH_D02G0118	GH_A05G1363	GH_A12G0451
GH_A05G3928	GH_D08G1102	GH_A06G0500
GH_D04G0064	GH_D11G0732	GH_A11G0354
GH_A05G3691	GH_A11G2001	GH_D13G1634
GH_D13G2370	GH_A02G0056	GH_A03G2061
GH_A09G0184	GH_D08G0960	GH_D13G2635
GH_D07G0454	GH_A11G2542	GH_D11G3071
GH_D11G0809	GH_A02G1741	GH_A04G0111
GH_A13G1893	GH_D01G0404	GH_D06G0097
GH_D06G1725	GH_D05G2642	GH_A12G1885
GH_A13G0398	GH_D01G2477	GH_D03G1621
GH_D08G0274	GH_A04G0460	GH_D10G1354
GH_scaffold7339_objG0001	GH_A11G2762	GH_A10G0472
GH_A11G1312	GH_D08G1082	GH_A05G0951
GH_D05G2936	GH_A03G2097	GH_A05G2182
GH_A09G0560	GH_D06G2431	GH_A03G0621
GH_D03G0031	GH_D01G1404	GH_A02G1730
GH_D13G0299	GH_D01G2238	GH_D07G1097
GH_A03G0687	GH_A02G0639	GH_D10G1289
GH_A07G1628	GH_D08G2056	GH_D12G2846
GH_D01G0666	GH_D11G3544	GH_A11G0234
GH_D11G1431	GH_A12G0891	GH_D07G0482
GH_D12G0707	GH_A09G2326	GH_A11G1301
GH_A08G0531	GH_A04G1339	GH_D05G1446
GH_A02G0270	GH_D11G1479	GH_A01G2185
GH_D12G2778	GH_A09G0570	GH_A05G1572
GH_A08G0015	GH_D05G2520	GH_A09G2485
GH_A09G1880	GH_A12G0712	GH_A05G2910
GH_D06G1478	GH_D03G1971	GH_A12G0559
GH_D09G2384	GH_D05G1966	GH_A10G1306
GH_D03G0150	GH_A12G0480	GH_A07G0136
GH_D07G2467	GH_D13G1275	GH_A01G0650
GH_D03G0237	GH_A05G0157	GH_D06G0416
GH_D13G1203	GH_D05G1504	GH_D06G0466
GH_A01G0001	GH_D04G0690	GH_D05G2821
GH_D02G1217	GH_A10G2641	GH_A03G1345
GH_D11G1980	GH_D02G1484	GH_A09G2078
GH_A12G0802	GH_A09G0560	GH_A02G0811
GH_D11G0738	GH_A01G0035	GH_A09G1574
GH_D11G2827	GH_D06G0555	GH_A02G1851
GH_D10G0515	GH_A08G2821	GH_D13G1442
GH_D05G2928	GH_D01G1614	GH_D08G0291
GH_A11G3655	GH_A08G0531	GH_A08G2885
GH_A08G1409	GH_D02G2118	GH_A06G0088
GH_A05G3542	GH_A05G2658	GH_D11G1002
GH_D13G0223	GH_A02G0714	GH_D08G1352
GH_D04G1465	GH_D11G2273	GH_D12G1737
GH_D11G0416	GH_A08G2793	GH_A11G2790
GH_D05G1958	GH_D12G1866	GH_A08G1012
GH_D07G2348	GH_A07G2393	GH_D02G1362
GH_D01G1929	GH_D13G0710	GH_A01G2127
GH_A01G1129	GH_D06G1334	GH_D06G1438
GH_A01G0290	GH_D05G2604	GH_A05G4026
GH_A03G1075	GH_A04G0508	GH_A01G1059
GH_D11G1578	GH_D11G1431	GH_A05G0664
GH_D05G0846	GH_D06G1478	GH_D10G2271
GH_A09G1682	GH_D02G0211	GH_A12G2543
GH_D04G1004	GH_A04G0249	GH_A11G1046
GH_A06G1828	GH_D13G2034	GH_D12G2536
GH_A01G2411	GH_A07G1419	GH_D09G1640
GH_D10G2097	GH_A05G1505	GH_D06G1217
GH_A10G1343	GH_D11G0809	GH_A12G2234
GH_A09G1068	GH_D03G0194	GH_D02G2335
GH_A04G1339	GH_A05G3691	GH_A09G0784
GH_D11G3363	GH_A10G0104	GH_D08G0066
GH_A12G2651	GH_D02G1756	GH_D02G1775
GH_D11G2847	GH_D04G1304	GH_A06G2335
GH_A11G1478	GH_D09G2346	GH_D11G1075
GH_A04G1141	GH_D09G2194	GH_A01G0447
GH_A03G0660	GH_D10G0727	GH_A01G0837
GH_A07G0611	GH_D05G3661	GH_D06G0273
GH_D05G1655	GH_D06G0851	GH_D09G1913
GH_D11G2273	GH_A08G1409	GH_A13G2509
GH_D05G3661	GH_A01G0206	GH_D06G2337
GH_D03G0661	GH_D08G1794	GH_D11G3493
GH_D05G3523	GH_D11G2799	GH_D04G0965
GH_A09G1794	GH_A12G1452	GH_D06G0712
GH_D03G1666	GH_A05G1896	GH_D02G0801
GH_A06G1795	GH_D07G1327	GH_A11G0287
GH_D04G0535	GH_D05G1380	GH_D12G2610
GH_A05G3099	GH_A12G1808	GH_D13G2111
GH_D05G2057	GH_A05G0001	GH_A05G3059
GH_D01G2307	GH_A01G0640	GH_A01G1114
GH_D11G3404	GH_A11G2473	GH_A12G2611
GH_D04G1485	GH_A04G0502	GH_A13G0596
GH_A08G2087	GH_D06G1882	GH_D01G1070
GH_A07G0050	GH_D05G1755	GH_D09G2076
GH_A04G1140	GH_D11G0957	GH_A07G0180
GH_D11G1479	GH_D09G0287	GH_A13G0595
GH_A05G4376	GH_A07G1545	GH_D09G1151
GH_A09G2102	GH_A03G2444	GH_D04G0952
GH_D06G0717	GH_A11G3765	GH_D09G1780
GH_D13G2213	GH_A10G1592	GH_A05G0554
GH_D09G0858	GH_A12G1468	GH_D09G1926
GH_D13G0146	GH_D13G0343	GH_A09G1859
GH_D02G2022	GH_A08G2313	GH_D09G1701
GH_D08G2056	GH_D11G0316	GH_D10G0288
GH_D11G0615	GH_D11G3795	GH_A13G2475
GH_D03G0934	GH_D09G1047	GH_A05G0728
GH_A08G0003	GH_A12G0122	GH_A10G0961
GH_A10G2095	GH_D02G0410	GH_D07G0867
GH_D12G0610	GH_D10G0303	GH_D06G0344
GH_D05G2604	GH_D03G1666	GH_D05G0831
GH_A08G1545	GH_D03G0150	GH_D04G0347
GH_A11G3667	GH_D10G2128	GH_D06G1324
GH_D04G2123	GH_D03G1675	GH_A07G2464
GH_D08G0480	GH_A02G1067	GH_D04G1335
GH_A02G0606	GH_D03G1972	GH_A01G0347
GH_D05G1868	GH_A11G2370	GH_D12G1000
GH_D05G3823	GH_D09G0858	GH_A13G1894
GH_A11G2326	GH_D12G0162	GH_D05G1490
GH_A01G2399	GH_A01G0334	GH_A02G0785
GH_D05G0150	GH_A05G4052	GH_A11G3184
GH_A07G2246	GH_D06G1265	GH_D05G2034
GH_D13G0283	GH_D02G1399	GH_D10G2785
GH_A13G0896	GH_D08G0233	GH_D03G0956
GH_A09G2029	GH_D02G0723	GH_D07G1381
GH_A01G0604	GH_D10G1289	GH_D08G1890
GH_D13G0571	GH_A11G3761	GH_A03G2434
GH_D05G1083	GH_D01G0508	GH_D09G0742
GH_D12G0630	GH_D04G1465	GH_D02G2228
GH_D07G1799	GH_D03G1130	GH_A06G0149
GH_A04G1770	GH_A13G1107	GH_A11G1664
GH_A01G2507	GH_D05G1696	GH_D11G2172
GH_A07G1546	GH_D13G0289	GH_D13G0025
GH_D08G1389	GH_D11G0507	GH_D13G0433
GH_D02G0295	GH_A05G2091	GH_D05G2280
GH_D09G2194	GH_A09G1304	GH_A10G0911
GH_A11G2001	GH_D12G2569	GH_D13G1015
GH_A07G2309	GH_A05G2515	GH_D12G2444
GH_D05G1966	GH_D11G1578	GH_A01G0621
GH_D11G3238	GH_A04G0247	GH_A12G1452
GH_A13G1149	GH_D01G1333	GH_D06G0389
GH_D12G2052	GH_D02G1239	GH_A03G1578
GH_A01G0334	GH_D05G2361	GH_D08G2814
GH_A12G2941	GH_D06G0907	GH_A09G0795
GH_A05G4301	GH_D05G2133	GH_D01G1018
GH_A04G1377	GH_A01G1715	GH_D11G0979
GH_A07G0002	GH_A11G3630	GH_D05G2642
GH_A03G2192	GH_D11G0231	GH_D10G2540
GH_D04G1191	GH_D13G0721	GH_A06G0360
GH_D08G2089	GH_D06G0717	GH_A05G3670
GH_A05G0015	GH_A12G1872	GH_D09G1873
GH_D07G0269	GH_A13G0910	GH_A05G2804
GH_D09G1047	GH_D02G0128	GH_A11G0122
GH_D01G0469	GH_D03G0237	GH_D05G1898
GH_D08G1604	GH_D01G1799	GH_D09G1096
GH_D03G0681	GH_A12G2666	GH_D10G2423
GH_A07G1987	GH_A05G1666	GH_A07G2353
GH_D11G0231	GH_D01G1070	GH_A13G0434
GH_A11G1395	GH_D13G0401	GH_A13G0202
GH_D11G1963	GH_A01G0215	GH_D08G2652
GH_D12G2209	GH_A05G1724	GH_A05G4055
GH_A07G0652	GH_A09G1682	GH_D07G0363
GH_D07G1997	GH_A09G2240	GH_A05G1892
GH_A09G1802	GH_A04G1509	GH_D07G0719
GH_D09G2148	GH_A03G2021	GH_A03G1159
GH_A09G2688	GH_D03G1263	GH_A04G1003
GH_D07G1923	GH_D11G2894	GH_D02G2218
GH_D11G1991	GH_A05G1945	GH_A06G2317
GH_A12G0480	GH_A08G0563	GH_D08G2419
GH_D08G1019	GH_D01G0705	GH_D08G2711
GH_A09G1282	GH_D02G2199	GH_A06G0832
GH_A05G3573	GH_A04G0041	GH_D09G1267
GH_D06G2116	GH_D10G1102	GH_D13G0466
GH_D11G0792	GH_D05G3761	GH_A12G0386
GH_A01G0413	GH_D01G0401	GH_A03G1313
GH_A13G0286	GH_A02G0270	GH_A01G1161
GH_A08G2441	GH_A04G1316	GH_A09G0918
GH_A08G0983	GH_D06G0173	GH_A11G2552
GH_A13G2046	GH_A03G0255	GH_D10G2569
GH_A07G0063	GH_A01G0548	GH_D08G2064
GH_D02G0455	GH_A08G1796	GH_A04G1707
GH_D03G1176	GH_D05G3624	GH_D11G0990
GH_A11G0851	GH_A09G0080	GH_A08G0900
GH_D13G0417	GH_D02G1706	GH_A07G1197
GH_D05G2641	GH_A13G0434	GH_A12G0574
GH_A13G1107	GH_D05G3831	GH_A05G2715
GH_D07G2086	GH_A09G2688	GH_A10G0553
GH_A05G2427	GH_A03G0660	GH_D01G1989
GH_D05G1380	GH_A09G0893	GH_D07G2181
GH_D03G0194	GH_A11G1610	GH_A06G2299
GH_D05G1991	GH_D13G2370	GH_D03G1816
GH_D11G2404	GH_D07G1068	GH_D01G2366
GH_D06G0511	GH_D10G0515	GH_D08G0866
GH_A11G3765	GH_A13G2534	GH_D07G1035
GH_A13G1696	GH_D01G0454	GH_A09G1425
GH_D07G1154	GH_D06G2229	GH_D10G1575
GH_D10G1042	GH_A08G2357	GH_A04G1644
GH_D10G0128	GH_D06G1244	GH_A07G2243
GH_D13G2255	GH_A13G0896	GH_A12G0539
GH_A02G0639	GH_A13G0151	GH_D02G2596
GH_D11G1700	GH_D11G0002	GH_A12G2349
GH_A11G0589	GH_D12G2624	GH_D09G1540
GH_A09G2385	GH_A04G0726	GH_A03G1739
GH_D01G2181	GH_A01G1059	GH_A07G0935
GH_D02G0128	GH_D05G0150	GH_D01G0779
GH_D11G2879	GH_D08G0945	GH_A04G1157
GH_D02G0540	GH_A05G2747	GH_A10G2032
GH_A13G1210	GH_A04G1492	GH_D05G0635
GH_D11G1270	GH_A02G0632	GH_A01G2200
GH_D08G0945	GH_D10G0426	GH_D07G2157
GH_A07G0681	GH_D10G1296	GH_D10G2800
GH_D05G2946	GH_D12G0630	GH_A10G1751
GH_A05G3333	GH_D02G0429	GH_A11G3208
GH_D12G2433	GH_D05G2579	GH_A07G0770
GH_A06G1651	GH_D05G0836	GH_A09G2175
GH_D09G2124	GH_D01G1929	GH_D04G1532
GH_D03G1035	GH_D09G1031	GH_A05G2275
GH_D01G0238	GH_D11G3656	GH_A06G0759
GH_D06G0508	GH_A09G1835	GH_A01G0640
GH_A04G1229	GH_A06G1912	GH_D11G1865
GH_A04G0047	GH_A12G0863	GH_D02G2242
GH_A05G0183	GH_D06G0003	GH_A10G0292
GH_D06G0911	GH_A08G1336	GH_D06G0814
GH_A07G2631	GH_D03G0344	GH_A05G3106
GH_D03G0263	GH_A07G2631	GH_A09G1324
GH_A05G1055	GH_A11G2889	GH_A12G2821
GH_D02G1362	GH_A05G4376	GH_D06G1928
GH_A05G4278	GH_A05G1074	GH_D08G0563
GH_A09G1844	GH_A10G1822	GH_A11G0448
GH_A10G0692	GH_A10G1660	GH_A03G2176
GH_A01G0854	GH_A11G3707	GH_D13G0150
GH_D02G1239	GH_D12G2752	GH_D13G2560
GH_A05G4052	GH_A06G2179	GH_D02G2348
GH_A08G1012	GH_D04G0483	GH_A02G0703
GH_A03G2449	GH_A11G2924	GH_D05G2498
GH_A07G0942	GH_A11G1395	GH_A05G3857
GH_A10G0646	GH_D10G0544	GH_D04G0538
GH_D11G0002	GH_A13G2313	GH_A05G2301
GH_A12G1137	GH_D02G0887	GH_A03G0861
GH_D05G0196	GH_A03G1795	GH_D05G3216
GH_A12G0249	GH_A07G1573	GH_D12G0516
GH_D10G0727	GH_D12G0858	GH_D02G2001
GH_A04G0530	GH_D08G1774	GH_A11G2692
GH_D13G2384	GH_A10G1343	GH_A05G1431
GH_A12G0029	GH_D02G1804	GH_A13G1943
GH_D05G2969	GH_D11G1871	GH_D01G1159
GH_A09G1952	GH_A05G2634	GH_D10G2088
GH_A11G2349	GH_A01G0854	GH_D07G0010
GH_A07G1704	GH_D08G1604	GH_D10G0123
GH_A11G2542	GH_D03G1035	GH_D01G2494
GH_A09G1543	GH_A01G0604	GH_D04G0030
GH_A11G3707	GH_A10G0400	GH_A07G1642
GH_A08G2514	GH_D11G3189	GH_D06G0790
GH_D11G1429	GH_A06G0039	GH_D01G1898
GH_D06G0270	GH_A01G0001	GH_A03G2075
GH_A07G0936	GH_D01G0469	GH_A07G1047
GH_A02G1359	GH_D05G1194	GH_A10G2200
GH_A03G0091	GH_D13G2255	GH_A01G2287
GH_A08G0709	GH_D12G2153	GH_D06G1917
GH_A13G0132	GH_D03G0661	GH_D09G1223
GH_D12G1649	GH_D01G1183	GH_A13G2285
GH_D09G0757	GH_D08G2581	GH_D11G1500
GH_A03G0168	GH_A07G1546	GH_D02G2000
GH_A01G0409	GH_A05G1874	GH_D10G2546
GH_A12G1281	GH_D11G3539	GH_A05G0654
GH_D02G0488	GH_D04G0410	GH_D08G0550
GH_D08G2875	GH_D07G1978	GH_D01G2268
GH_A10G0104	GH_A04G0026	GH_D05G3287
GH_A06G0154	GH_A09G1741	GH_D03G1464
GH_D03G0344	GH_A11G1365	GH_D05G2028
GH_A11G3630	GH_scaffold6166_objG0001	GH_A03G0350
GH_D06G1244	GH_A09G1959	GH_A03G0600
GH_D13G0777	GH_D13G2280	GH_A11G0575
GH_D06G1265	GH_D06G1066	GH_D13G1708
GH_A01G0900	GH_A13G0372	GH_A01G0896
GH_A08G1796	GH_D12G2389	GH_D01G1249
GH_D10G2149	GH_A03G0112	GH_A01G1807
GH_D12G0858	GH_A01G2399	GH_D02G0971
GH_A07G0553	GH_A03G2146	GH_A01G2196
GH_A01G2092	GH_A07G1867	GH_A08G2788
GH_A04G0026	GH_D02G1943	GH_D13G0833
GH_D11G1048	GH_A13G0998	GH_D13G0273
GH_A06G1830	GH_A01G0591	GH_A08G0826
GH_A10G1087	GH_D12G2037	GH_A09G1514
GH_D02G1743	GH_D12G2143	GH_D12G2554
GH_D12G1466	GH_A09G2102	GH_A07G0537
GH_D02G1236	GH_scaffold7339_objG0001	GH_A09G2187
GH_A10G0777	GH_D11G3739	GH_A11G3655
GH_A08G1253	GH_A10G0966	GH_D05G2321
GH_A07G1168	GH_D09G1239	GH_A04G1013
GH_D08G2129	GH_A12G1870	GH_D08G0480
GH_D02G0429	GH_D08G0569	GH_A05G4219
GH_A07G0193	GH_D09G1267	GH_D02G1643
GH_A09G0547	GH_D13G0417	GH_D11G3443
GH_D04G0067	GH_D12G2433	GH_D02G1477
GH_D06G0907	GH_A12G2711	GH_A11G0232
GH_D10G1864	GH_D05G0380	GH_D12G1281
GH_A04G0603	GH_A06G1795	GH_D11G2890
GH_A09G0761	GH_D09G1386	GH_D08G2631
GH_D10G2128	GH_A11G2154	GH_A02G0787
GH_A05G1889	GH_A13G0448	GH_A03G1324
GH_A06G1912	GH_D13G0655	GH_A05G1030
GH_D10G2222	GH_A10G1087	GH_A09G1266
GH_D13G1213	GH_A03G1911	GH_D09G1004
GH_A08G1879	GH_D09G2292	GH_A09G1692
GH_D10G2818	GH_A12G2692	GH_D12G1248
GH_A09G1201	GH_D10G1021	GH_D10G0950
GH_A08G1086	GH_A13G0132	GH_A12G1563
GH_A12G1650	GH_D03G1718	GH_A05G2204
GH_D08G0569	GH_D01G0666	GH_A11G2254
GH_A12G1638	GH_A07G2246	GH_A03G0553
GH_A13G2517	GH_D12G1466	GH_A07G0253
GH_D02G0616	GH_A05G4278	GH_A05G1425
GH_A05G3768	GH_D01G0301	GH_A07G1697
GH_D01G1291	GH_A05G0353	GH_A13G0301
GH_D03G1675	GH_D04G1177	GH_A09G1304
GH_D07G1299	GH_A09G1543	GH_A05G1668
GH_A05G3660	GH_A12G0678	GH_A06G0293
GH_A03G2097	GH_D02G0770	GH_D02G2413
GH_A12G1590	GH_D11G1500	GH_D03G0691
GH_D08G1394	GH_D12G1465	GH_A07G2263
GH_D05G2133	GH_A08G0278	GH_D08G1770
GH_A10G0969	GH_A07G0887	GH_A01G0206
GH_A05G0246	GH_D05G2876	GH_D02G0950
GH_D04G0683	GH_A09G1201	GH_A04G1602
GH_D07G1978	GH_A02G0061	GH_D11G0508
GH_A02G1052	GH_D01G2488	GH_A08G1058
GH_D11G0918	GH_A07G0233	GH_D07G1619
GH_D09G2346	GH_D02G0295	GH_D09G2311
GH_D06G0051	GH_D06G2213	GH_D05G2520
GH_A03G2444	GH_D11G0416	GH_A04G0287
GH_D11G2822	GH_A05G0728	GH_D04G0838
GH_D11G1682	GH_A05G1689	GH_D07G0904
GH_D11G1871	GH_D02G0540	GH_A03G2300
GH_D13G0696	GH_A01G0448	GH_D06G2364
GH_A06G1786	GH_A08G2798	GH_A12G0122
GH_A10G0966	GH_D03G0831	GH_D05G1003
GH_A08G2357	GH_A13G0003	GH_A07G0767
GH_D06G1316	GH_A04G1141	GH_D12G0197
GH_A11G3724	GH_D08G2105	GH_A09G2460
GH_D09G1522	GH_D12G0641	GH_A02G1541
GH_D02G1484	GH_D05G1113	GH_A11G1628
GH_A04G1093	GH_A02G0601	GH_A10G2039
GH_A05G2747	GH_D07G1799	GH_A13G0705
GH_D13G2294	GH_D05G0367	GH_D08G0691
GH_A09G1959	GH_A13G1169	GH_A01G1586
GH_A12G1870	GH_D11G0609	GH_D04G1304
GH_A11G0621	GH_A10G0111	GH_A06G0605
GH_D09G0864	GH_D07G2157	GH_A05G1846
GH_D10G2446	GH_D07G1299	GH_A02G1793
GH_D10G0698	GH_A11G3641	GH_D03G0029
GH_A03G1544	GH_A13G2177	GH_A05G0183
GH_A12G2324	GH_A11G0937	GH_D04G1246
GH_A01G0035	GH_D09G0216	GH_A08G2706
GH_D06G0805	GH_A05G2689	GH_A05G2074
GH_A07G1541	GH_D11G2822	GH_D07G2433
GH_A03G0489	GH_A12G1137	GH_D08G1930
GH_D02G0311	GH_A09G0030	GH_D11G0477
GH_A05G2277	GH_A07G1508	GH_D07G1962
GH_A08G2092	GH_D13G2632	GH_A06G0324
GH_D06G1245	GH_D11G3022	GH_D03G0674
GH_A12G0678	GH_A07G0860	GH_D07G1853
GH_A01G0911	GH_A11G1312	GH_D13G0144
GH_D07G1924	GH_D01G1985	GH_A13G2612
GH_A09G0080	GH_D11G2402	GH_D02G2448
GH_A12G2692	GH_D05G0712	GH_A01G2327
GH_D08G2332	GH_D09G2298	GH_D08G1262
GH_A05G0363	GH_D13G2278	GH_A05G3394
GH_D01G0462	GH_D11G1980	GH_A11G3641
GH_A04G0502	GH_A12G2941	GH_D03G1643
GH_D07G1584	GH_D08G1916	GH_D04G1391
GH_D09G0732	GH_D03G0681	GH_A01G0165
GH_A02G0061	GH_A02G1091	GH_D12G2052
GH_D05G3761	GH_A12G1281	GH_D06G0912
GH_A12G2711	GH_D05G2271	GH_D10G0833
GH_A02G1579	GH_A09G1129	GH_A11G0086
GH_A11G2019	GH_D01G1412	GH_D11G1910
GH_D06G2132	GH_A02G1579	GH_D01G2547
GH_D03G0119	GH_A07G2528	GH_D12G2649
GH_A02G1719	GH_A09G0761	GH_A11G0275
GH_D05G2271	GH_A06G1073	GH_D12G2996
GH_D03G1961	GH_A05G1008	GH_A11G2997
GH_D11G3754	GH_D11G0792	GH_A09G0702
GH_D04G0072	GH_D11G3062	GH_D08G2781
GH_D04G0504	GH_A05G4026	GH_A09G2620
GH_D09G1239	GH_D12G2584	GH_A13G1725
GH_D09G0238	GH_A11G2019	GH_D10G0304
GH_A08G1046	GH_A12G0673	GH_D10G2112
GH_A03G0957	GH_D13G2091	GH_D09G0638
GH_A09G1212	GH_D05G0196	GH_A01G1883
GH_A13G1393	GH_A07G0063	GH_A13G0253
GH_A11G3034	GH_D12G0685	GH_A01G0285
GH_A05G2763	GH_D03G0645	GH_A13G0286
GH_D10G1510	GH_D08G2080	GH_D10G0509
GH_D08G1562	GH_A03G0129	GH_A13G2220
GH_D13G1148	GH_A08G1249	GH_D09G1461
GH_A11G3581	GH_D06G1304	GH_D09G1289
GH_A08G0259	GH_A01G0290	GH_A08G2365
GH_A12G2750	GH_A08G1872	GH_A09G1196
GH_A10G1132	GH_D05G0500	GH_D01G1225
GH_D05G1983	GH_A01G0911	GH_D04G1346
GH_D07G1551	GH_A10G1572	GH_D10G0873
GH_A11G3207	GH_D11G3172	GH_D08G0582
GH_D09G0527	GH_D10G2818	GH_D09G1003
GH_A11G2150	GH_D02G1454	GH_D13G2519
GH_D10G0002	GH_A09G1794	GH_D04G0314
GH_D01G0613	GH_A13G2113	GH_D10G0585
GH_D03G0307	GH_D04G0172	GH_A03G1835
GH_D01G1403	GH_D03G1599	GH_A09G1993
GH_D07G0843	GH_A07G2619	GH_D06G0873
GH_A09G2631	GH_D01G2307	GH_D04G1323
GH_D13G0718	GH_D02G1068	GH_A05G1840
GH_A04G1054	GH_D02G2228	GH_D05G2579
GH_A11G3461	GH_A11G3223	GH_A05G2238
GH_A10G2125	GH_D04G0044	GH_A12G2087
GH_A13G0273	GH_D02G0488	GH_D01G1617
GH_D07G0806	GH_D13G1941	GH_D07G1686
GH_D07G1546	GH_A08G1879	GH_D02G2174
GH_D09G1797	GH_D08G2332	GH_A07G1724
GH_D11G0526	GH_A03G2446	GH_D05G3236
GH_D07G0161	GH_A08G0015	GH_A03G1838
GH_D12G2244	GH_D02G2022	GH_D03G0053
GH_A04G0247	GH_D11G0526	GH_D05G3685
GH_D10G1199	GH_D08G1661	GH_D06G1675
GH_D06G2247	GH_A12G0723	GH_A13G0783
GH_A02G1091	GH_A05G3207	GH_D02G0403
GH_D06G0493	GH_D06G2267	GH_A07G0903
GH_D09G1059	GH_A08G1212	GH_A03G1981
GH_D01G0001	GH_A13G1696	GH_A07G0183
GH_D06G0003	GH_D12G0458	GH_D01G1331
GH_A06G2086	GH_D07G0269	GH_A08G0316
GH_A05G0504	GH_A05G3820	GH_A10G0183
GH_A08G1212	GH_D08G0895	GH_A07G1814
GH_A06G0360	GH_D12G0707	GH_D10G1597
GH_D07G2402	GH_D12G1537	GH_A07G0909
GH_D11G3172	GH_D12G0610	GH_D08G2761
GH_A02G1358	GH_A06G1345	GH_D13G0734
GH_scaffold6259_objG0002	GH_A08G1754	GH_A06G0886
GH_D08G1794	GH_D12G1649	GH_D11G0786
GH_D02G1068	GH_D07G1264	GH_D11G0341
GH_D01G1799	GH_A06G1265	GH_A02G1059
GH_D07G1439	GH_A05G3218	GH_A08G2635
GH_D11G2799	GH_A05G2434	GH_D03G0313
GH_D12G1190	GH_D07G1963	GH_D07G1830
GH_D09G1031	GH_D13G0696	GH_D06G1508
GH_A12G1937	GH_D13G2213	GH_A13G0995
GH_A07G1679	GH_A11G0829	GH_D08G2163
GH_D10G1912	GH_D04G1328	GH_D11G2910
GH_A01G2403	GH_A03G1924	GH_A12G2592
GH_A10G1727	GH_A08G1255	GH_D07G1844
GH_A05G2487	GH_D02G2609	GH_D11G2715
GH_D05G2301	GH_A07G1739	GH_D12G2591
GH_D05G2171	GH_A11G1161	GH_A03G1837
GH_A10G0237	GH_A11G0787	GH_A05G2337
GH_D05G1019	GH_D07G1923	GH_D07G2177
GH_A05G4150	GH_A02G1851	GH_D13G2202
GH_A07G2532	GH_A12G2550	GH_A13G1729
GH_D12G2917	GH_D05G2946	GH_D06G0335
GH_A03G0129	GH_D11G1065	GH_D01G2545
GH_D08G1754	GH_D05G1834	GH_A07G2430
GH_A03G0173	GH_D03G0331	GH_A11G3430
GH_A12G0460	GH_A13G0789	GH_D13G0145
GH_D06G0686	GH_A08G0259	GH_D12G2773
GH_D09G0287	GH_D09G1125	GH_D13G2091
GH_D10G0180	GH_D01G0001	GH_D03G0368
GH_A10G0896	GH_A08G1086	GH_D02G0826
GH_D05G1586	GH_D11G2417	GH_D12G1728
GH_D08G1774	GH_A03G0489	GH_D07G2195
GH_A11G1460	GH_D01G2458	GH_A06G1900
GH_A06G0228	GH_A06G0102	GH_D13G1214
GH_D09G2553	GH_D01G1259	GH_A04G1110
GH_D10G2713	GH_A11G2855	GH_A07G0332
GH_D09G1789	GH_D10G1510	GH_D13G0250
GH_D13G2503	GH_D11G2386	GH_A09G2141
GH_D11G2087	GH_D02G0570	GH_D11G2145
GH_D12G1427	GH_A07G0094	GH_D10G1397
GH_D08G2104	GH_A12G1789	GH_A12G2145
GH_D11G3287	GH_A05G2205	GH_A05G0602
GH_A02G2055	GH_D07G0843	GH_D01G2511
GH_D08G0701	GH_A05G1899	GH_D04G0449
GH_D12G0936	GH_D11G2879	GH_D10G0190
GH_D09G2292	GH_D06G0511	GH_D03G1718
GH_A07G1352	GH_A04G1770	GH_D05G1431
GH_A12G2340	GH_A07G2156	GH_D13G1472
GH_A10G0892	GH_A01G0366	GH_A12G2564
GH_D01G1897	GH_A11G3667	GH_D11G2482
GH_A07G1652	GH_D13G2384	GH_D12G2449
GH_A07G0517	GH_D06G1699	GH_D04G2022
GH_A03G2263	GH_D08G2064	GH_D06G1736
GH_A07G1395	GH_A07G2532	GH_D01G0569
GH_A03G0587	GH_A10G2095	GH_A08G0583
GH_D02G1454	GH_A07G0257	GH_A13G2030
GH_D10G1021	GH_A08G1641	GH_D05G2817
GH_A12G1468	GH_A08G0315	GH_A11G0879
GH_A04G1292	GH_D05G2081	GH_A09G1052
GH_A09G1827	GH_A08G1030	GH_D05G0977
GH_D05G1100	GH_A12G1758	GH_A10G2076
GH_A05G1768	GH_A01G0409	GH_D03G0030
GH_D01G2260	GH_A06G1651	GH_D04G0490
GH_D01G0919	GH_D12G0173	GH_A05G1016
GH_D03G1190	GH_D09G1079	GH_D12G1895
GH_D05G1025	GH_A05G3141	GH_A07G1448
GH_D12G2522	GH_A05G3333	GH_D10G2621
GH_D01G1412	GH_D05G2404	GH_D12G2448
GH_D03G0331	GH_D13G0304	GH_A01G2083
GH_D07G1182	GH_A11G3736	GH_A12G0503
GH_D04G0690	GH_D12G0310	GH_A11G2445
GH_D12G0633	GH_D06G0110	GH_A08G1918
GH_D13G2632	GH_A05G3099	GH_D01G1748
GH_A03G1597	GH_D11G2243	GH_D13G0392
GH_D04G1283	GH_D02G1104	GH_D11G0171
GH_D07G0833	GH_A08G2706	GH_D05G3276
GH_D08G1816	GH_D13G1404	GH_D08G2785
GH_A10G1697	GH_A05G4324	GH_D05G2115
GH_scaffold6166_objG0001	GH_D11G0762	GH_D05G2775
GH_D11G0747	GH_A13G0569	GH_D13G2602
GH_A09G2701	GH_D02G0455	GH_D05G1190
GH_A11G3286	GH_D05G3823	GH_A02G2018
GH_A08G0265	GH_A08G2092	GH_A01G0764
GH_D11G0243	GH_A13G0783	GH_A12G2227
GH_D06G0891	GH_D01G0923	GH_A01G2201
GH_A05G1899	GH_D06G0701	GH_A01G1875
GH_D10G0410	GH_D06G0805	GH_A08G2012
GH_A08G0278	GH_A07G1168	GH_A03G0456
GH_A10G2332	GH_A11G0302	GH_D11G1927
GH_A13G1118	GH_D10G2149	GH_A11G1355
GH_D06G1943	GH_D03G1010	GH_D02G1670
GH_D11G3795	GH_D11G3099	GH_A11G0550
GH_D09G0761	GH_A01G2385	GH_D03G1517
GH_A05G1943	GH_A05G0993	GH_A09G0689
GH_D04G2020	GH_A09G1041	GH_D05G3457
GH_A01G2127	GH_D08G1426	GH_A06G1472
GH_D09G1244	GH_A11G1818	GH_D10G2721
GH_D02G0529	GH_A03G2192	GH_A04G1623
GH_A05G3826	GH_D06G1644	GH_D02G2541
GH_D03G0362	GH_A02G1359	GH_A05G0356
GH_D12G1537	GH_D12G1816	GH_D05G0598
GH_A03G0380	GH_A09G1212	GH_D03G0334
GH_A11G2193	GH_D05G2451	GH_A07G1092
GH_D12G0173	GH_A13G1393	GH_A07G2404
GH_A07G2587	GH_D05G1930	GH_A12G2747
GH_A05G1056	GH_A01G1670	GH_A10G0102
GH_D06G0889	GH_A05G1193	GH_A12G0802
GH_D06G0523	GH_A03G2077	GH_D05G0465
GH_D05G2498	GH_A10G1727	GH_A07G1173
GH_D11G3338	GH_D05G2346	GH_A05G4014
GH_D07G1068	GH_D11G0738	GH_D05G3848
GH_D05G3624	GH_A12G1313	GH_A03G1515
GH_D10G2042	GH_D03G0992	GH_D02G2294
GH_D11G0560	GH_D11G3238	GH_D03G0847
GH_D01G1708	GH_D06G1936	GH_A11G2457
GH_A05G2772	GH_D13G0989	GH_A11G3702
GH_A02G1639	GH_D12G1427	GH_D13G1675
GH_A12G0700	GH_A10G0099	GH_A01G2197
GH_D11G3324	GH_D03G1102	GH_D01G1117
GH_D05G3548	GH_A01G1005	GH_A02G1603
GH_A12G1739	GH_D06G1316	GH_D02G1856
GH_D03G1599	GH_D10G2097	GH_A03G1700
GH_A10G1592	GH_D07G1935	GH_A13G2290
GH_D07G2365	GH_D05G3936	GH_D05G3847
GH_D13G1403	GH_D02G2601	GH_A10G1941
GH_A02G0014	GH_A11G2273	GH_A03G1463
GH_A04G1170	GH_D06G2433	GH_A07G0887
GH_A01G1653	GH_D03G0149	GH_A09G1142
GH_D06G1080	GH_A02G2055	GH_D11G3402
GH_D05G3036	GH_A12G1650	GH_A02G2035
GH_A09G2013	GH_D08G1649	GH_A01G0822
GH_D03G0831	GH_A10G0777	GH_A13G2669
GH_D04G0172	GH_D07G0806	GH_A05G0693
GH_D06G2360	GH_A08G1046	GH_D05G0692
GH_A11G0861	GH_D05G0159	GH_A05G1434
GH_D10G0072	GH_D08G0397	GH_A02G0417
GH_D11G2344	GH_D03G0586	GH_A11G3486
GH_D06G0723	GH_A10G2134	GH_A05G4390
GH_D02G1024	GH_D10G2660	GH_A03G0509
GH_A05G3914	GH_A03G0091	GH_A11G0960
GH_D06G0997	GH_A08G1545	GH_A05G2002
GH_A09G1743	GH_D03G1961	GH_A08G2085
GH_D02G1052	GH_D10G1912	GH_D07G1199
GH_A11G1043	GH_A08G0003	GH_A10G2010
GH_D08G2581	GH_D05G2222	GH_D13G0475
GH_A11G0787	GH_A07G0367	GH_D12G2775
GH_D06G0334	GH_A10G2125	GH_D10G1051
GH_D05G0500	GH_A07G0136	GH_A01G1806
GH_A06G0709	GH_A03G0843	GH_A01G1182
GH_A07G0001	GH_A08G1179	GH_D11G3197
GH_A05G2091	GH_A12G0873	GH_D11G3748
GH_A10G1591	GH_A05G4301	GH_D01G0701
GH_D02G1464	GH_scaffold1-4_objG0001	GH_D03G0407
GH_A06G0058	GH_A13G2356	GH_D13G1464
GH_D01G1259	GH_D09G2148	GH_D04G0893
GH_D13G2166	GH_D03G1678	GH_D03G0372
GH_D02G1756	GH_A01G0700	GH_A05G0992
GH_A08G1119	GH_scaffold6259_objG0002	GH_A05G3822
GH_A05G2602	GH_D05G1535	GH_D05G0159
GH_A06G0542	GH_D04G1335	GH_A03G0147
GH_A08G2314	GH_A07G1112	GH_A02G0112
GH_A13G2193	GH_A09G2405	GH_A11G3496
GH_D08G2426	GH_A05G2200	GH_D08G0828
GH_A06G1973	GH_A13G1891	GH_A01G0016
GH_A12G0420	GH_A05G1192	GH_D03G0793
GH_D06G0886	GH_A03G2263	GH_D11G2603
GH_D07G0563	GH_D13G1833	GH_D02G0743
GH_A01G1166	GH_D08G0401	GH_A11G2672
GH_D02G1833	GH_D09G2124	GH_D01G1708
GH_A01G0765	GH_D12G1700	GH_A11G0384
GH_A06G0671	GH_D09G0918	GH_A03G1607
GH_D11G2833	GH_A07G1729	GH_D06G1392
GH_A02G0089	GH_A10G2661	GH_A10G2526
GH_D07G1639	GH_A02G1773	GH_A04G1378
GH_D07G2009	GH_A10G2332	GH_D07G1177
GH_A10G0256	GH_D07G1892	GH_A01G2462
GH_D08G2137	GH_D02G1464	GH_A11G0821
GH_D01G2463	GH_A02G0147	GH_A11G0951
GH_A04G0945	GH_A05G0437	GH_A13G1495
GH_A07G1946	GH_D07G0454	GH_D07G1641
GH_D05G1194	GH_A03G1339	GH_A03G1101
GH_A05G2100	GH_D08G1562	GH_D11G1738
GH_A12G0185	GH_A08G2514	GH_A05G1360
GH_D11G3655	GH_D04G1462	GH_A05G3249
GH_D08G1545	GH_A11G0588	GH_A08G0954
GH_D06G2213	GH_D10G1152	GH_A11G0683
GH_D08G1564	GH_A04G0171	GH_D01G1896
GH_A10G0099	GH_A12G0778	GH_D03G0044
GH_A06G0568	GH_D07G0820	GH_A10G0003
GH_A05G2213	GH_A01G0765	GH_A05G3643
GH_A02G1515	GH_A03G2449	GH_D10G1766
GH_D11G3335	GH_D11G0539	GH_A03G1762
GH_A02G1748	GH_D07G1483	GH_A04G1533
GH_D05G0050	GH_D05G1931	GH_A04G1251
GH_A06G1105	GH_A10G1723	GH_A06G0613
GH_D09G0228	GH_D06G0067	GH_D13G0929
GH_D05G2346	GH_D10G2148	GH_D11G3426
GH_A10G1660	GH_D08G0385	GH_A08G2141
GH_D08G1703	GH_D02G1236	GH_D01G1956
GH_A10G2134	GH_D13G1148	GH_D11G0976
GH_A04G0693	GH_D05G0692	GH_A10G0215
GH_D08G0233	GH_D08G1564	GH_D11G0273
GH_A01G1195	GH_D04G1709	GH_D11G1179
GH_D02G2052	GH_A10G1311	GH_D02G1944
GH_A10G1463	GH_D12G1201	GH_D12G2088
GH_A09G0570	GH_A05G0015	GH_A09G0750
GH_D07G0820	GH_A02G1358	GH_A12G2447
GH_D02G1152	GH_D07G1962	GH_A02G0678
GH_A04G0460	GH_A03G1345	GH_A03G1443
GH_D01G0772	GH_D05G2928	GH_D12G1964
GH_D13G0270	GH_A08G1791	GH_D11G2133
GH_D11G1602	GH_D09G0063	GH_A08G2807
GH_D05G1898	GH_D04G1600	GH_D10G1161
GH_D11G1828	GH_A09G0773	GH_A12G0533
GH_D05G3976	GH_D09G0645	GH_D07G1388
GH_A03G2262	GH_A10G0832	GH_D12G0044
GH_A13G0457	GH_A09G0116	GH_D02G0796
GH_D05G1834	GH_D10G0364	GH_A11G0963
GH_A05G0691	GH_A07G1395	GH_D02G1918
GH_D03G0249	GH_D05G1171	GH_D05G0361
GH_A05G2632	GH_D11G3144	GH_D03G0580
GH_D11G0250	GH_D06G0167	GH_A07G1664
GH_D13G1686	GH_A01G1114	GH_A11G1858
GH_A13G2362	GH_D13G1205	GH_D12G1816
GH_A05G3141	GH_A12G2690	GH_D11G2297
GH_D11G3168	GH_D12G2072	GH_A04G0971
GH_A10G0832	GH_D11G3335	GH_D05G1848
GH_A08G1748	GH_D09G0732	GH_A09G2546
GH_A05G0423	GH_D09G1240	GH_D12G0271
GH_D05G3885	GH_D02G0311	GH_D05G1262
GH_A03G2208	GH_D12G2951	GH_A05G3906
GH_D02G1053	GH_A06G1564	GH_A07G2350
GH_D09G2064	GH_D03G1176	GH_D02G2574
GH_A11G2457	GH_D02G1954	GH_D04G1551
GH_D02G2064	GH_D06G1786	GH_D07G0339
GH_A13G1169	GH_D06G1611	GH_D13G0339
GH_A01G0439	GH_A07G1686	GH_A04G0923
GH_D09G0731	GH_D08G0713	GH_D01G1993
GH_A08G0899	GH_D11G0243	GH_A07G0434
GH_D13G0079	GH_D11G2811	GH_D07G0421
GH_A08G2846	GH_A04G0028	GH_D04G1886
GH_A11G3635	GH_D10G0999	GH_A03G2411
GH_A08G1959	GH_D05G0505	GH_D04G0410
GH_A07G1686	GH_D05G1100	GH_A01G2061
GH_D11G3725	GH_D11G2175	GH_A09G2018
GH_A06G0031	GH_A03G0957	GH_D05G2052
GH_A07G2645	GH_D10G0431	GH_A01G1780
GH_D12G2624	GH_D05G1991	GH_A05G2576
GH_D11G0823	GH_D04G1360	GH_A10G1617
GH_D01G1985	GH_D04G1560	GH_D08G2322
GH_A13G1056	GH_A07G0003	GH_D08G0335
GH_A05G4075	GH_D12G2961	GH_A13G2570
GH_D08G1793	GH_A01G1521	GH_D03G0256
GH_D04G1560	GH_A06G1830	GH_A01G0365
GH_A13G1471	GH_A12G0700	GH_D06G0084
GH_D06G1875	GH_D06G0222	GH_A12G2973
GH_D04G1009	GH_A08G1433	GH_A13G2604
GH_D06G0379	GH_D02G0971	GH_D03G0312
GH_D11G0286	GH_A13G2138	GH_D08G0959
GH_A05G1426	GH_A04G1229	GH_A07G2175
GH_A11G0084	GH_A07G1326	GH_D11G2808
GH_D08G2791	GH_A09G1764	GH_D08G0329
GH_D11G0609	GH_A10G2658	GH_A06G0240
GH_D05G3353	GH_A06G2109	GH_A05G3224
GH_A11G1818	GH_D06G0911	GH_D13G0460
GH_D13G0710	GH_A09G1844	GH_A02G0392
GH_D05G0892	GH_D10G0692	GH_D07G0359
GH_D01G0443	GH_A05G2556	GH_D12G0995
GH_D03G1368	GH_D11G1270	GH_D05G0505
GH_A10G0549	GH_D11G1828	GH_D05G0849
GH_A04G1187	GH_D03G1190	GH_A07G2612
GH_D05G3936	GH_D11G1029	GH_A05G3630
GH_A07G1780	GH_D11G1214	GH_A11G3377
GH_D10G0559	GH_A09G1229	GH_A10G0854
GH_D11G0762	GH_A08G2786	GH_D07G1153
GH_A04G0171	GH_D05G0082	GH_A11G0586
GH_A08G2313	GH_D05G0639	GH_D07G1721
GH_A07G1724	GH_D04G1191	GH_D08G0484
GH_D01G2556	GH_D05G2709	GH_A03G2193
GH_D05G3790	GH_A08G1014	GH_A13G1475
GH_D06G0376	GH_D07G1990	GH_A03G1754
GH_A01G0666	GH_D03G1368	GH_D03G1944
GH_A02G1794	GH_A05G1292	GH_D08G2087
GH_D09G1147	GH_D03G0287	GH_A08G2050
GH_A09G0295	GH_D01G1510	GH_A12G1748
GH_A06G1247	GH_A13G1581	GH_A08G2792
GH_A11G2924	GH_D12G2674	GH_D09G0822
GH_A06G1737	GH_D07G0728	GH_D02G0591
GH_D12G0959	GH_D02G1743	GH_A13G0395
GH_A04G0616	GH_A01G1166	GH_A11G3180
GH_D03G1338	GH_A05G2903	GH_D12G1527
GH_D10G0999	GH_A04G1364	GH_D02G1438
GH_A03G0112	GH_D02G1833	GH_A05G1724
GH_D02G0697	GH_D01G0154	GH_D07G0437
GH_A09G1764	GH_A05G3914	GH_A07G1847
GH_A05G3031	GH_A13G2450	GH_D08G1109
GH_A10G1603	GH_A04G0971	GH_A11G1150
GH_D07G1345	GH_A13G0391	GH_D01G0853
GH_D04G1899	GH_A07G1669	GH_D05G2916
GH_D02G2461	GH_D05G0846	GH_A06G1615
GH_A03G1924	GH_D11G2833	GH_D12G0133
GH_A05G1708	GH_D10G1590	GH_A13G2661
GH_A10G1572	GH_D11G0996	GH_A07G1969
GH_A05G2070	GH_D10G0117	GH_D07G1305
GH_A02G1604	GH_A04G1555	GH_A08G1628
GH_D03G1973	GH_D01G2181	GH_D03G0021
GH_D01G1694	GH_D06G1950	GH_A09G1817
GH_A10G1723	GH_D02G0931	GH_A05G0993
GH_D11G1767	GH_A08G0705	GH_A07G1489
GH_A12G0293	GH_A11G2993	GH_A03G1520
GH_D05G3896	GH_D06G1559	GH_D11G0312
GH_D12G0618	GH_A07G2587	GH_D01G0638
GH_A13G2400	GH_D01G0443	GH_A13G0563
GH_D01G0301	GH_A02G0089	GH_A07G1119
GH_A06G2292	GH_A05G2763	GH_D04G0532
GH_D02G0746	GH_D05G0250	GH_A06G0401
GH_A11G0383	GH_D03G1299	GH_D11G1892
GH_A05G0035	GH_D04G0748	GH_A03G1296
GH_scaffold1-4_objG0001	GH_D10G2380	GH_D02G1363
GH_A08G2786	GH_A02G2056	GH_D09G0874
GH_D09G0296	GH_D11G0990	GH_D11G1710
GH_D11G1869	GH_A09G2177	GH_A08G1750
GH_D05G3979	GH_D08G1816	GH_D07G0542
GH_D04G2122	GH_D11G3450	GH_A03G2051
GH_D06G2021	GH_D06G1217	GH_D11G1435
GH_A13G2534	GH_A05G2602	GH_D03G0206
GH_D09G1734	GH_A08G0709	GH_A01G0175
GH_A05G4324	GH_D09G2384	GH_D02G1481
GH_D03G1063	GH_A12G1937	GH_A13G0568
GH_D07G2007	GH_D01G0924	GH_A12G0737
GH_A06G0949	GH_D03G0263	GH_A06G2003
GH_A12G2098	GH_A07G2312	GH_D13G0917
GH_A03G1954	GH_D13G1940	GH_D11G0906
GH_D03G0559	GH_D10G0950	GH_D07G0822
GH_A13G2267	GH_D08G0033	GH_D02G1896
GH_D04G1784	GH_D13G0270	GH_A12G2573
GH_D11G3050	GH_A05G0246	GH_D13G0814
GH_D12G1486	GH_D05G2301	GH_A05G1617
GH_A02G0056	GH_A09G0295	GH_A01G2096
GH_D13G1801	GH_A07G0546	GH_A03G0675
GH_A13G2313	GH_D07G2117	GH_A05G0148
GH_A07G0578	GH_A03G0602	GH_A12G0705
GH_A03G1445	GH_D11G2087	GH_A09G1310
GH_A10G0654	GH_D11G0250	GH_A09G0092
GH_D06G0064	GH_D01G2260	GH_A11G3040
GH_D01G1657	GH_D05G3974	GH_A08G0701
GH_D05G4059	GH_A09G1318	GH_A02G1518
GH_A11G0363	GH_A11G3752	GH_A03G1605
GH_A05G3207	GH_A10G2670	GH_D10G1813
GH_D11G2417	GH_A12G0781	GH_A02G2034
GH_A02G1811	GH_A03G0505	GH_A10G2586
GH_D01G0923	GH_D08G1583	GH_A07G1413
GH_A11G0714	GH_D06G0334	GH_D04G0160
GH_D11G3793	GH_A03G0173	GH_A01G1598
GH_A11G0082	GH_D05G2641	GH_D05G0939
GH_D05G1346	GH_A06G1467	GH_A05G2098
GH_A04G0031	GH_D08G1188	GH_A09G1180
GH_D07G1098	GH_A07G0166	GH_A06G1106
GH_D02G1943	GH_D08G2875	GH_D06G0388
GH_D12G0641	GH_A08G1119	GH_A07G0848
GH_D04G0153	GH_D13G0223	GH_A02G0212
GH_D10G2660	GH_D05G2171	GH_A12G2863
GH_D06G0536	GH_A05G3881	GH_D10G2729
GH_D05G1398	GH_A12G0003	GH_A05G0745
GH_D01G0885	GH_A12G0029	GH_A13G1848
GH_D08G0960	GH_D12G2846	GH_A01G0922
GH_D13G1833	GH_A12G2753	GH_A12G0418
GH_A09G1706	GH_D11G3763	GH_scaffold39339_objG0001
GH_A07G1326	GH_D05G0759	GH_A09G1943
GH_A05G2658	GH_D02G0042	GH_A13G0832
GH_D01G0386	GH_A05G3904	GH_A06G1399
GH_A05G4218	GH_D05G0534	GH_D03G0999
GH_D10G1102	GH_A04G0550	GH_D03G1318
GH_D07G2117	GH_A06G1735	GH_D12G1963
GH_A13G0733	GH_D05G3523	GH_A06G1535
GH_A11G2382	GH_D13G2310	GH_A07G1117
GH_A01G1670	GH_A03G1544	GH_A03G1781
GH_D02G1046	GH_A11G3646	GH_D02G2019
GH_D04G0066	GH_A03G1631	GH_A07G2285
GH_A07G0792	GH_D11G3754	GH_A08G2301
GH_D08G2065	GH_D09G0527	GH_D13G1005
GH_A07G2241	GH_D06G0686	GH_D10G0124
GH_A09G2564	GH_A09G1769	GH_D13G1933
GH_D10G0833	GH_A06G0568	GH_D10G0374
GH_D12G0125	GH_A12G1234	GH_D07G1191
GH_D08G1795	GH_D01G2253	GH_A05G0017
GH_A07G2453	GH_A03G1296	GH_A01G1654
GH_A13G0391	GH_D13G0099	GH_D04G1709
GH_A10G1710	GH_A05G1665	GH_A05G0855
GH_A04G0770	GH_A09G0547	GH_A01G1426
GH_D11G2366	GH_A05G0765	GH_A13G0879
GH_A04G1546	GH_A12G1742	GH_D10G2771
GH_D11G2848	GH_D06G0270	GH_A12G1965
GH_A03G1710	GH_D06G1329	GH_D04G1724
GH_A06G0814	GH_A05G2692	GH_A05G4341
GH_A07G1719	GH_D13G0146	GH_A03G1348
GH_D09G0733	GH_D10G0698	GH_D03G1521
GH_A09G2177	GH_A01G0957	GH_D11G0922
GH_A11G0232	GH_D08G1109	GH_A05G0151
GH_D10G2099	GH_A10G2481	GH_D07G0362
GH_A07G0372	GH_A04G0603	GH_D10G0180
GH_D08G2494	GH_A06G2243	GH_A05G1300
GH_A03G1210	GH_scaffold4610_objG0001	GH_A13G2001
GH_A04G0238	GH_A01G1653	GH_D03G1398
GH_A13G2334	GH_A07G0193	GH_A12G0191
GH_A12G0823	GH_A12G1715	GH_A11G2954
GH_D02G1399	GH_A05G1961	GH_D06G0937
GH_A12G0004	GH_D05G1302	GH_D12G0554
GH_D01G2261	GH_A10G1777	GH_A05G0836
GH_D05G2520	GH_D12G0125	GH_D05G2264
GH_D03G0248	GH_D11G0793	GH_A05G1023
GH_A01G0838	GH_A13G2334	GH_D02G0628
GH_A12G0778	GH_A03G1710	GH_D01G1921
GH_D06G1611	GH_D09G0296	GH_A04G1131
GH_A04G0726	GH_A08G1193	GH_D07G0851
GH_D05G0389	GH_D08G1290	GH_D07G2555
GH_D08G0336	GH_D11G2628	GH_A11G2426
GH_D09G2619	GH_D13G0762	GH_D01G1771
GH_D09G0918	GH_A10G0896	GH_A06G1866
GH_A11G3751	GH_A08G0265	GH_A05G1349
GH_A01G2385	GH_A03G1098	GH_A13G0437
GH_D02G2502	GH_D01G2481	GH_A04G1557
GH_A11G0648	GH_D10G1521	GH_A12G2940
GH_A06G2179	GH_D06G0523	GH_D04G1993
GH_D10G0284	GH_A09G1952	GH_A08G1446
GH_A11G3316	GH_D03G0008	GH_D08G2776
GH_A08G1641	GH_A03G1070	GH_D13G1421
GH_D09G0831	GH_A12G1705	GH_D05G2036
GH_A12G1182	GH_A02G0676	GH_D08G1305
GH_A13G0045	GH_A05G3597	GH_D02G1625
GH_D01G1871	GH_D09G1424	GH_A09G0569
GH_A06G2318	GH_A05G3826	GH_D04G1733
GH_A06G2321	GH_D06G1175	GH_D12G0712
GH_A04G1475	GH_A03G1851	GH_A08G1718
GH_D05G2744	GH_D13G1416	GH_D08G2490
GH_A06G0264	GH_A08G0844	GH_A12G1435
GH_D04G0885	GH_A13G2505	GH_D13G0993
GH_D05G1383	GH_D05G3885	GH_D09G0356
GH_D12G2050	GH_A03G0380	GH_D09G2432
GH_A01G0740	GH_A03G0372	GH_D09G1657
GH_D04G0878	GH_A06G2329	GH_A04G1034
GH_D03G1312	GH_A13G1659	GH_A11G3207
GH_D01G1754	GH_A09G2564	GH_A10G1730
GH_A13G1678	GH_D07G0795	GH_D07G1053
GH_D09G0216	GH_A07G0774	GH_D12G0372
GH_D01G0681	GH_D11G1682	GH_D08G0684
GH_D05G0187	GH_D06G2100	GH_A05G2318
GH_A02G0851	GH_D09G1244	GH_D06G0219
GH_A12G2389	GH_A05G1299	GH_A07G0168
GH_D11G1065	GH_A07G0681	GH_D05G0234
GH_A07G0038	GH_A11G0846	GH_A13G2020
GH_D11G0539	GH_D09G0497	GH_D05G1073
GH_D05G0533	GH_D10G2551	GH_D12G0573
GH_A01G0729	GH_A06G0003	GH_D07G1755
GH_D12G1311	GH_A05G2750	GH_A08G2742
GH_A13G2532	GH_A11G3320	GH_A09G1644
GH_D11G3116	GH_A12G2855	GH_D02G0717
GH_D02G0339	GH_D13G1442	GH_A04G0219
GH_A06G1458	GH_D13G0059	GH_D02G1877
GH_A05G3185	GH_A07G1652	GH_D05G2359
GH_D09G1945	GH_D04G0154	GH_D12G1449
GH_D09G1603	GH_D13G1403	GH_D07G2389
GH_D08G0470	GH_D12G2394	GH_D07G0179
GH_A08G1160	GH_A02G1639	GH_A10G1849
GH_A02G1637	GH_A09G1893	GH_D02G2025
GH_A10G0357	GH_A13G1911	GH_A01G2417
GH_A01G1715	GH_A12G2651	GH_D09G2048
GH_A11G1832	GH_D05G3838	GH_A10G0057
GH_A11G3752	GH_A05G3309	GH_D12G2828
GH_D12G2584	GH_D07G0737	GH_A13G2390
GH_A05G4205	GH_D04G1899	GH_D12G2060
GH_A03G1491	GH_D13G0144	GH_D05G2559
GH_A10G2133	GH_A09G2269	GH_A05G2915
GH_A06G0483	GH_A12G0059	GH_A07G0080
GH_A07G1581	GH_A11G2172	GH_A10G1889
GH_A09G2151	GH_A06G0436	GH_D07G2303
GH_A07G0894	GH_A02G0475	GH_A01G0811
GH_D06G0364	GH_D04G1291	GH_A03G0566
GH_D04G1479	GH_D05G3969	GH_A12G0670
GH_A05G2531	GH_A07G0652	GH_A12G0237
GH_A03G1529	GH_A10G1460	GH_A03G0064
GH_D12G2104	GH_D11G0560	GH_A12G0340
GH_D04G1177	GH_A11G0944	GH_D01G0636
GH_D05G0759	GH_D06G1943	GH_A04G0550
GH_D10G1152	GH_D04G2122	GH_A05G1081
GH_D02G0211	GH_D12G1674	GH_D11G1110
GH_D11G3605	GH_D12G1544	GH_A06G0666
GH_A12G1501	GH_A07G0372	GH_A12G0145
GH_A05G2266	GH_D13G1682	GH_D05G2275
GH_A02G0679	GH_A11G2923	GH_D08G0913
GH_D06G0248	GH_A03G0441	GH_A11G1294
GH_D05G1654	GH_A09G1159	GH_D06G0310
GH_A02G1502	GH_D05G1868	GH_D03G1172
GH_A05G3572	GH_A05G3379	GH_D11G0344
GH_A12G1808	GH_D04G1479	GH_A05G0347
GH_A09G2400	GH_D12G0121	GH_D08G1709
GH_A01G0318	GH_A06G1992	GH_D05G2239
GH_D02G2347	GH_A13G0457	GH_D05G4044
GH_D05G0825	GH_D08G0051	GH_A12G1890
GH_A11G3381	GH_D06G1245	GH_A05G0971
GH_D11G0957	GH_D07G2423	GH_A09G1639
GH_A13G0485	GH_D09G0486	GH_A04G0280
GH_D07G0652	GH_A10G1258	GH_D10G1039
GH_A12G1234	GH_A11G0084	GH_D08G2308
GH_D09G0542	GH_A12G0350	GH_D10G2082
GH_D07G0722	GH_D11G1086	GH_A06G0495
GH_A13G0599	GH_D07G0421	GH_A08G2286
GH_D12G0994	GH_A10G2629	GH_A13G2272
GH_A08G2876	GH_D05G0038	GH_D05G2600
GH_A11G3320	GH_A05G3492	GH_D08G0077
GH_A11G1771	GH_A10G0357	GH_A07G0061
GH_D03G0544	GH_D08G0605	GH_D03G1210
GH_D07G0972	GH_D13G0830	GH_A05G2705
GH_D10G0221	GH_A05G1889	GH_D09G0681
GH_D11G2811	GH_D07G2009	GH_D12G2963
GH_D04G1649	GH_D04G1290	GH_D01G0651
GH_A03G1911	GH_D02G0312	GH_D07G0720
GH_A07G1725	GH_D07G1154	GH_A02G0335
GH_A08G1635	GH_D08G2137	GH_A02G1904
GH_A03G1639	GH_D04G2123	GH_A10G2460
GH_A04G0211	GH_A10G0892	GH_A04G0382
GH_A13G1911	GH_A11G2382	GH_A13G0246
GH_A13G1581	GH_D08G2322	GH_D02G1620
GH_D13G1205	GH_D07G2336	GH_D06G0222
GH_A07G0003	GH_D11G2800	GH_D12G1795
GH_D11G1381	GH_A03G0863	GH_D08G2063
GH_D11G0805	GH_D11G2838	GH_D08G0437
GH_A05G2781	GH_A12G0185	GH_D11G1438
GH_D11G2137	GH_D01G0357	GH_D07G2203
GH_D08G1168	GH_D08G2791	GH_A11G1464
GH_A11G0828	GH_A05G0655	GH_A06G0029
GH_A08G0844	GH_D07G0958	GH_A09G0481
GH_A04G0108	GH_A09G1052	GH_D05G1362
GH_A02G0754	GH_A06G1817	GH_D01G0116
GH_D07G2156	GH_D09G2099	GH_D05G2229
GH_A09G2353	GH_D07G0563	GH_D07G0087
GH_A05G3474	GH_D11G2404	GH_D11G0961
GH_D05G1351	GH_D01G2463	GH_A05G1768
GH_A07G2156	GH_D12G0044	GH_A09G0672
GH_D08G1856	GH_A02G1186	GH_A05G0296
GH_D09G0337	GH_D10G2288	GH_A04G1069
GH_D11G1156	GH_D03G0307	GH_A09G1889
GH_A06G2243	GH_A08G2533	GH_D05G0356
GH_A02G1742	GH_D05G1625	GH_A03G2410
GH_D11G3596	GH_A04G0876	GH_A03G1188
GH_D12G0673	GH_A10G0413	GH_A12G2512
GH_A12G0603	GH_D02G1555	GH_A13G0446
GH_D02G0439	GH_D08G0470	GH_D12G1247
GH_D10G2380	GH_D12G1173	GH_D11G3583
GH_A07G1573	GH_D05G2072	GH_D12G0336
GH_A04G0646	GH_A01G1195	GH_A07G1219
GH_A01G0710	GH_D02G0594	GH_A11G0132
GH_A13G2606	GH_D13G1449	GH_A11G1896
GH_A01G0215	GH_A06G2335	GH_A06G1204
GH_D01G1404	GH_D08G0519	GH_D10G0236
GH_A12G1230	GH_A12G2611	GH_D06G0698
GH_D01G2051	GH_D05G0473	GH_D12G1059
GH_D07G1337	GH_A05G3768	GH_A03G0387
GH_A09G0134	GH_A07G0038	GH_D11G0093
GH_A05G3384	GH_A05G1740	GH_A13G0276
GH_A08G0765	GH_A13G2559	GH_A08G0074
GH_A07G0863	GH_A07G2240	GH_D05G3341
GH_D11G3544	GH_A01G2112	GH_D08G1710
GH_D10G2595	GH_D11G0918	GH_D13G1713
GH_D13G2369	GH_D03G0580	GH_A05G0540
GH_D10G1500	GH_D08G0153	GH_D02G2014
GH_A06G0958	GH_A12G2389	GH_A07G0058
GH_D11G3403	GH_A08G0983	GH_A11G2120
GH_D12G2649	GH_D11G1602	GH_D13G0117
GH_D01G0200	GH_A12G1230	GH_D08G1767
GH_D11G3661	GH_D13G1801	GH_D07G2109
GH_D04G1222	GH_D01G0462	GH_A01G0469
GH_scaffold158-9_objG0003	GH_D12G0568	GH_D11G2838
GH_A08G0701	GH_D08G0971	GH_D07G1264
GH_A05G2997	GH_D04G1649	GH_A06G2072
GH_D06G0851	GH_D11G1050	GH_A08G1821
GH_D08G2054	GH_A07G0863	GH_A10G2082
GH_A12G2328	GH_A11G0243	GH_D12G1425
GH_A04G1230	GH_A02G1618	GH_D12G2257
GH_A13G1646	GH_D03G0029	GH_A07G1021
GH_D06G1786	GH_D05G1586	GH_D12G1141
GH_A04G1343	GH_A09G2701	GH_D05G0161
GH_D05G2449	GH_D13G1263	GH_A09G2290
GH_D09G1142	GH_D04G0430	GH_D07G1551
GH_D06G2267	GH_A13G1831	GH_A05G0349
GH_A12G2166	GH_A12G0004	GH_A03G0497
GH_D02G0781	GH_A08G2516	GH_A05G0595
GH_A10G1963	GH_A11G2208	GH_A08G1518
GH_A13G2011	GH_A05G4389	GH_D08G1733
GH_A01G1657	GH_D05G1634	GH_A11G3421
GH_D13G0401	GH_D09G0731	GH_A03G1968
GH_A07G1817	GH_A11G2512	GH_A02G0682
GH_D08G0397	GH_A09G2385	GH_D01G0676
GH_D01G0175	GH_D02G2064	GH_A04G0282
GH_A07G2422	GH_D10G0934	GH_D10G1572
GH_D13G2305	GH_D07G0161	GH_D03G1588
GH_D12G2500	GH_A05G1055	GH_D06G0384
GH_D11G0793	GH_A04G0693	GH_D05G2243
GH_D07G0074	GH_A05G3964	GH_D07G2416
GH_D08G1875	GH_D01G2538	GH_A03G1834
GH_D12G2135	GH_A12G2579	GH_A12G2984
GH_A09G2461	GH_D11G1177	GH_D05G1532
GH_D07G1561	GH_D11G0249	GH_D10G0683
GH_A04G1555	GH_A13G2400	GH_A09G1560
GH_D10G0291	GH_A11G0861	GH_D12G2366
GH_A06G1317	GH_A07G0050	GH_A08G2505
GH_scaffold515_objG0003	GH_A06G0747	GH_D11G0954
GH_A12G0577	GH_A12G2229	GH_D07G1440
GH_A05G3193	GH_A02G1814	GH_D06G0071
GH_D07G1721	GH_D05G2295	GH_D05G1871
GH_D07G2314	GH_A11G3286	GH_D13G2491
GH_D09G0558	GH_A05G3764	GH_D06G2279
GH_A08G1099	GH_A10G1603	GH_D09G2384
GH_A05G4138	GH_A13G0732	GH_D10G0364
GH_D02G1170	GH_D07G2156	GH_A08G1551
GH_A04G0508	GH_D02G0189	GH_D09G1123
GH_D08G1088	GH_A11G3316	GH_A13G1887
GH_A02G1422	GH_D09G0319	GH_D03G1516
GH_D09G0789	GH_D04G0227	GH_D05G0427
GH_D05G1142	GH_D05G0870	GH_D10G2732
GH_D02G0088	GH_A02G0024	GH_A13G0074
GH_A09G1041	GH_D05G1346	GH_D05G2304
GH_A11G0048	GH_D11G3363	GH_D12G2833
GH_D12G2951	GH_D09G1797	GH_A08G0687
GH_A13G1336	GH_D07G0652	GH_D12G2898
GH_A09G2269	GH_D10G0291	GH_D09G2364
GH_D03G1968	GH_D11G0823	GH_D11G1321
GH_D05G2698	GH_A11G0028	GH_A08G1875
GH_A12G0611	GH_A13G1056	GH_A12G1212
GH_D10G1054	GH_D13G2491	GH_A01G0677
GH_A13G1705	GH_D07G0143	GH_A13G2602
GH_D02G0309	GH_A12G0022	GH_D02G1929
GH_D05G3340	GH_D09G2195	GH_D10G2657
GH_A07G0979	GH_D04G0191	GH_A01G0281
GH_A11G0014	GH_D05G0511	GH_D09G2168
GH_D13G1224	GH_D02G1565	GH_D01G0920
GH_D09G2542	GH_D12G1311	GH_A05G2251
GH_D01G1320	GH_D03G0544	GH_D02G1250
GH_A11G0846	GH_D12G1872	GH_A08G2309
GH_A03G1535	GH_D06G1875	GH_D06G1542
GH_A13G1891	GH_A07G2476	GH_A03G0224
GH_D10G0692	GH_A06G1973	GH_D06G1035
GH_D10G0099	GH_A05G0007	GH_A11G1419
GH_A05G3071	GH_A06G0097	GH_A05G0725
GH_A11G0258	GH_D03G0559	GH_D12G1173
GH_A12G2234	GH_A02G1719	GH_A07G0352
GH_A12G2361	GH_D11G3251	GH_A11G0330
GH_A07G0838	GH_D02G1610	GH_D13G0146
GH_A12G0749	GH_A06G0319	GH_A12G1690
GH_A08G1872	GH_D11G1617	GH_A03G1653
GH_D03G0171	GH_A12G0249	GH_A05G2320
GH_A05G2959	GH_A02G1367	GH_A08G2866
GH_D12G2051	GH_A05G3670	GH_D05G2276
GH_A06G1645	GH_A12G1890	GH_D04G1364
GH_A13G2372	GH_A12G0196	GH_A05G2694
GH_A02G1135	GH_A11G3381	GH_D10G1843
GH_A08G0062	GH_A05G3701	GH_A11G1081
GH_D08G0353	GH_D11G3793	GH_A06G0235
GH_D02G1565	GH_A13G2267	GH_A05G1689
GH_A11G0944	GH_D04G0832	GH_A05G3468
GH_A11G3036	GH_D03G1973	GH_D02G2303
GH_A06G1457	GH_D07G2402	GH_D09G2261
GH_A08G1139	GH_D04G1784	GH_A01G0704
GH_A07G0728	GH_D05G1655	GH_A08G1145
GH_D05G3727	GH_A11G0029	GH_A11G1383
GH_D08G1649	GH_A02G1725	GH_D12G2641
GH_A07G0004	GH_A06G2129	GH_D05G2733
GH_A07G1112	GH_A04G0141	GH_D06G0889
GH_A03G0809	GH_D03G1545	GH_A04G1279
GH_D01G0022	GH_D06G0935	GH_D02G2470
GH_D12G2408	GH_D07G1924	GH_A10G0272
GH_D05G3735	GH_A06G1677	GH_D05G0137
GH_D09G0219	GH_D12G2408	GH_D02G2573
GH_A01G1044	GH_D10G1042	GH_A07G2116
GH_D07G1935	GH_D12G0513	GH_D13G0753
GH_D13G1447	GH_A05G3431	GH_A06G1965
GH_A01G1617	GH_A01G2409	GH_A11G3362
GH_A11G0501	GH_A11G3738	GH_D12G2400
GH_D01G1545	GH_D10G2771	GH_A03G1117
GH_D11G2297	GH_A05G4138	GH_A09G1719
GH_D04G0244	GH_D07G1182	GH_D02G1597
GH_A12G0688	GH_D12G2654	GH_D13G1247
GH_A04G0948	GH_D10G0265	GH_A12G1242
GH_D11G3792	GH_A12G2577	GH_D11G0092
GH_D03G0280	GH_D11G1345	GH_A08G2055
GH_D01G2353	GH_A05G1944	GH_D11G1517
GH_A02G1261	GH_D04G1009	GH_A05G0092
GH_scaffold19847_objG0001	GH_D07G1601	GH_A11G3385
GH_A09G2129	GH_A11G1570	GH_D12G1478
GH_D08G1799	GH_A05G3031	GH_A02G1696
GH_D06G1268	GH_A11G0464	GH_A09G0938
GH_D05G0161	GH_D01G0250	GH_D09G1354
GH_A07G1913	GH_D13G2527	GH_D04G0664
GH_A09G2464	GH_A08G0899	GH_A06G1518
GH_D05G2361	GH_A13G2174	GH_A05G0155
GH_D05G0145	GH_A07G1725	GH_A02G0708
GH_A06G0436	GH_D02G2347	GH_D03G1536
GH_A05G0114	GH_D01G0681	GH_D03G0836
GH_D09G1590	GH_D11G2199	GH_D05G3221
GH_D12G2389	GH_D04G0064	GH_D12G1519
GH_A13G1335	GH_A11G0710	GH_D05G3324
GH_D06G2100	GH_A06G2321	GH_A07G1720
GH_D06G2374	GH_D09G1926	GH_A11G3729
GH_D02G1576	GH_D12G2045	GH_A01G0386
GH_D11G3537	GH_D01G1762	GH_A01G0895
GH_A03G1851	GH_D07G0024	GH_A05G2493
GH_D10G2712	GH_D06G0153	GH_D07G2412
GH_A03G2459	GH_A13G2081	GH_D05G0980
GH_A11G3531	GH_A12G0443	GH_D06G1632
GH_D08G1154	GH_D09G1718	GH_D02G2198
GH_D06G0526	GH_A07G0002	GH_D08G1180
GH_D11G3099	GH_D12G0618	GH_A10G0260
GH_D09G1552	GH_D04G0504	GH_A09G1337
GH_D08G0153	GH_A07G1946	GH_A09G1081
GH_D01G0697	GH_D08G2109	GH_A13G0552
GH_D11G0477	GH_D04G1526	GH_A03G2081
GH_A07G2619	GH_D06G0997	GH_D05G1009
GH_A05G3431	GH_D07G1512	GH_D07G0805
GH_D01G0357	GH_D09G0864	GH_D02G1536
GH_A11G2233	GH_D01G1996	GH_D08G0386
GH_A05G2713	GH_A10G2682	GH_D10G1898
GH_D05G2404	GH_A11G2678	GH_A05G2674
GH_D06G1950	GH_A06G1717	GH_D12G1674
GH_D11G1746	GH_D07G0288	GH_D01G0154
GH_D02G0651	GH_D05G3236	GH_D03G0558
GH_D07G2195	GH_A02G1794	GH_D07G1375
GH_A07G0718	GH_A09G1471	GH_A05G0197
GH_D03G1545	GH_A06G0671	GH_A12G0008
GH_A09G2067	GH_D13G0594	GH_A10G0936
GH_A09G2425	GH_D05G1633	GH_A09G0892
GH_A07G1867	GH_A08G2096	GH_D09G1964
GH_A09G1402	GH_D05G0763	GH_D13G2178
GH_D13G2274	GH_D05G3979	GH_D12G2208
GH_A03G2146	GH_D13G2240	GH_D07G0824
GH_D04G0937	GH_D11G0888	GH_A11G1825
GH_D04G0490	GH_A12G1250	GH_D11G0468
GH_A02G1643	GH_D01G0238	GH_D11G2481
GH_A12G1896	GH_A11G2353	GH_D13G0077
GH_A12G0602	GH_D03G1063	GH_D01G2277
GH_D12G1020	GH_D02G0190	GH_D07G1664
GH_A05G4360	GH_D05G1722	GH_A10G1798
GH_A04G0242	GH_A04G1093	GH_A05G1813
GH_D08G0401	GH_D06G0085	GH_D10G0994
GH_D11G0666	GH_A05G2258	GH_A12G2619
GH_D13G1253	GH_A03G0830	GH_A12G1245
GH_D01G0558	GH_D05G0123	GH_A11G3404
GH_A04G0814	GH_D13G0497	GH_A03G2425
GH_D11G2800	GH_D09G0711	GH_D05G1440
GH_D04G0430	GH_D09G1522	GH_A07G1066
GH_A05G0505	GH_A05G1024	GH_D13G0755
GH_D06G2431	GH_D07G1561	GH_D11G3144
GH_D13G2175	GH_D03G0899	GH_A12G2190
GH_A12G2441	GH_A12G1638	GH_D11G0994
GH_A05G1896	GH_D12G1890	GH_A13G0691
GH_D06G0381	GH_D01G1657	GH_D10G0192
GH_D12G2654	GH_D02G0156	GH_D12G1968
GH_D03G0956	GH_A07G0001	GH_D05G0301
GH_A07G1866	GH_A11G2349	GH_A01G1189
GH_A01G0827	GH_D10G1767	GH_D12G0289
GH_A02G1796	GH_A13G1191	GH_D06G2281
GH_D01G1026	GH_A03G0587	GH_A08G1643
GH_A11G3022	GH_A01G1282	GH_A10G0591
GH_A06G0039	GH_A05G2795	GH_D09G2545
GH_A06G1614	GH_D09G1876	GH_A05G1661
GH_D02G0065	GH_A11G0589	GH_D05G1010
GH_A10G1248	GH_A13G1822	GH_D10G1439
GH_A05G3881	GH_A10G0256	GH_A05G2525
GH_D13G0395	GH_A10G0961	GH_D06G1572
GH_A06G1390	GH_A10G0654	GH_A10G1714
GH_D08G1492	GH_A05G0505	GH_D11G3126
GH_A12G1758	GH_D04G0766	GH_D11G1928
GH_A07G2510	GH_D12G2423	GH_A05G3518
GH_D09G2268	GH_D07G1098	GH_D03G0989
GH_D07G1482	GH_A11G0610	GH_A13G2524
GH_D11G1917	GH_D01G1545	GH_A03G1803
GH_A01G0440	GH_A13G2142	GH_D01G1691
GH_A11G1244	GH_A10G1653	GH_D11G0998
GH_A05G3309	GH_D08G1654	GH_A11G1393
GH_A10G1729	GH_A03G1445	GH_D12G0149
GH_A06G1266	GH_D13G1851	GH_D11G0151
GH_D01G0924	GH_D05G2091	GH_D08G2811
GH_A13G1359	GH_A02G0905	GH_D12G2507
GH_D06G0806	GH_D02G1052	GH_D12G0202
GH_D12G0177	GH_D10G0072	GH_D06G0642
GH_D06G0153	GH_D08G2398	GH_D13G1961
GH_A13G1799	GH_A09G1743	GH_D05G1911
GH_A09G1278	GH_D03G0362	GH_A09G2139
GH_A07G0037	GH_A06G1247	GH_D12G2745
GH_D04G0043	GH_A09G0629	GH_A03G0331
GH_A05G2586	GH_A07G0553	GH_A03G1127
GH_A09G2264	GH_D07G2086	GH_D01G1704
GH_D12G1322	GH_D05G1293	GH_D02G1859
GH_D04G0230	GH_A04G0811	GH_D06G0506
GH_D02G1855	GH_A11G1460	GH_D13G1991
GH_A12G0673	GH_D08G1145	GH_A01G1573
GH_A11G0111	GH_A06G1105	GH_A08G2466
GH_A10G2663	GH_A13G2397	GH_A03G1860
GH_D13G0373	GH_A11G0354	GH_A03G2426
GH_D10G2258	GH_D12G2781	GH_D13G2092
GH_D01G1007	GH_A09G1738	GH_A03G2057
GH_A06G2116	GH_A13G1118	GH_D09G2226
GH_A01G2380	GH_A05G3660	GH_A05G0351
GH_D05G3671	GH_D11G1991	GH_A05G2899
GH_A12G0003	GH_A06G2292	GH_A12G0746
GH_D05G1850	GH_D12G2964	GH_D05G0420
GH_D05G0052	GH_D09G0733	GH_A11G0160
GH_D10G1354	GH_D01G1871	GH_A12G0674
GH_A12G0500	GH_A04G0770	GH_D12G2465
GH_A07G0860	GH_A04G1707	GH_D02G0338
GH_D09G2437	GH_A13G1068	GH_D08G0625
GH_D12G0671	GH_A04G1546	GH_D12G0317
GH_A13G2647	GH_A03G2262	GH_A05G1893
GH_A13G2137	GH_A01G0412	GH_D02G2249
GH_A11G2923	GH_D10G0703	GH_A12G2328
GH_A06G0591	GH_D07G2265	GH_A01G1192
GH_A04G0359	GH_D08G0053	GH_D06G0467
GH_A06G1216	GH_D06G1324	GH_D11G0472
GH_D13G0830	GH_D01G1437	GH_D08G1279
GH_A13G0569	GH_A07G2510	GH_A11G0810
GH_scaffold5612_objG0001	GH_A12G1696	GH_A12G0873
GH_D09G0169	GH_D09G1347	GH_D11G2116
GH_D02G0594	GH_A12G0293	GH_D08G1840
GH_A06G2044	GH_D10G2222	GH_D11G0405
GH_A10G2023	GH_D11G3605	GH_D09G0479
GH_A02G1886	GH_D05G2110	GH_A08G2849
GH_D03G1602	GH_D13G1651	GH_A10G0211
GH_D04G0832	GH_D09G1590	GH_A06G1358
GH_A06G2203	GH_A11G0014	GH_A07G1815
GH_D04G0047	GH_A12G1312	GH_A07G1394
GH_A05G3575	GH_D08G1076	GH_A12G0607
GH_A13G2646	GH_A12G1978	GH_D11G1232
GH_A04G1684	GH_A10G1463	GH_A12G1244
GH_A03G0346	GH_A13G2204	GH_A06G0862
GH_D06G0173	GH_A13G0733	GH_D05G2005
GH_D08G2448	GH_D09G1496	GH_A07G2058
GH_D11G2199	GH_A05G0035	GH_A07G2361
GH_D06G1762	GH_A05G3713	GH_D04G1566
GH_D05G0082	GH_D01G0022	GH_A02G0372
GH_A05G3848	GH_A09G1706	GH_A03G1165
GH_D10G2677	GH_A13G1833	GH_D05G3968
GH_D07G2005	GH_D05G0393	GH_A07G2467
GH_A13G1291	GH_A11G1301	GH_A08G2299
GH_D12G2427	GH_A03G0860	GH_D12G1623
GH_A05G2375	GH_D08G0336	GH_D03G0125
GH_A11G1381	GH_A07G0725	GH_A07G0732
GH_A01G1914	GH_A02G1947	GH_A03G0245
GH_A07G1945	GH_D02G1152	GH_D11G0860
GH_A05G3717	GH_D08G0092	GH_A13G2615
GH_D11G3450	GH_A04G0782	GH_A12G1966
GH_D03G0992	GH_D07G1345	GH_D08G1300
GH_A07G0036	GH_A11G0648	GH_D11G1744
GH_A01G0206	GH_D03G1312	GH_A08G1014
GH_A01G2012	GH_A12G1163	GH_D11G0602
GH_D10G2148	GH_D10G2792	GH_A05G3430
GH_D12G0481	GH_D12G2476	GH_A12G1426
GH_D04G0560	GH_D10G2446	GH_A07G0049
GH_A01G2335	GH_D05G0050	GH_D01G0848
GH_D02G2337	GH_A07G2249	GH_D06G1877
GH_A07G1508	GH_D13G2601	GH_D09G1012
GH_D07G2321	GH_D01G2131	GH_A09G1643
GH_A11G1851	GH_D01G0853	GH_D08G0382
GH_A07G0992	GH_D09G1734	GH_D08G2292
GH_D12G1936	GH_D08G0624	GH_D09G1945
GH_D01G0987	GH_D10G0559	GH_D13G0454
GH_A11G3208	GH_A01G0838	GH_A05G3679
GH_D11G3062	GH_A11G0828	GH_A03G2177
GH_D07G0177	GH_D06G0493	GH_D03G1623
GH_D06G2181	GH_D03G1647	GH_D12G0547
GH_D05G3400	GH_A12G0802	GH_A08G1988
GH_A05G1299	GH_scaffold515_objG0006	GH_A03G0770
GH_A11G3065	GH_A02G1722	GH_D06G0605
GH_D07G0663	GH_D13G1919	GH_D13G1203
GH_D04G0154	GH_D09G1630	GH_A05G1201
GH_D05G0724	GH_D12G2770	GH_D05G1720
GH_D11G2405	GH_A12G2729	GH_D07G1077
GH_D05G3954	GH_A08G0891	GH_D09G0463
GH_D05G0360	GH_A08G2852	GH_D10G2634
GH_A08G0853	GH_A06G0991	GH_A13G1519
GH_D04G1076	GH_D04G0878	GH_A03G2407
GH_D09G2013	GH_D11G2827	GH_D13G0695
GH_D08G1186	GH_A10G0291	GH_D08G2368
GH_A08G1255	GH_A03G2459	GH_A05G3806
GH_D02G0931	GH_A05G3487	GH_A06G1538
GH_D01G2106	GH_A04G0211	GH_D11G1340
GH_A06G0514	GH_D11G1176	GH_A04G1083
GH_A11G0119	GH_A12G0394	GH_D13G0408
GH_A11G2769	GH_A02G0830	GH_A03G0010
GH_D12G2476	GH_A13G2260	GH_D05G0592
GH_A08G2515	GH_A02G1515	GH_A02G1202
GH_D05G1169	GH_D05G1983	GH_A08G1698
GH_D12G0323	GH_A12G0823	GH_A11G1402
GH_D02G1578	GH_A01G0237	GH_A12G0369
GH_D06G1035	GH_A06G1458	GH_A06G0047
GH_D03G0334	GH_A06G0958	GH_A07G0498
GH_A03G2364	GH_D05G2744	GH_D09G1667
GH_A03G0372	GH_A02G1637	GH_A01G0669
GH_D05G0250	GH_D05G0678	GH_A03G0483
GH_A01G0700	GH_D10G2284	GH_D05G2226
GH_A13G1773	GH_A12G2328	GH_D07G0894
GH_D06G1646	GH_A06G1390	GH_D02G2535
GH_D09G0383	GH_A05G1820	GH_A09G2426
GH_D11G0507	GH_D12G2847	GH_A05G0603
GH_A07G0725	GH_D03G1355	GH_D11G3672
GH_A10G1722	GH_D05G0738	GH_D03G0892
GH_A06G0003	GH_A13G0624	GH_A12G0592
GH_A09G1424	GH_A11G0048	GH_D05G2361
GH_A01G1741	GH_A04G0392	GH_A02G0827
GH_A03G1098	GH_A03G1491	GH_A12G1393
GH_A11G1371	GH_D07G1869	GH_D04G1087
GH_A13G0003	GH_D06G0064	GH_D10G2330
GH_A13G2260	GH_D12G1528	GH_D11G1866
GH_A13G0724	GH_D11G3111	GH_A01G1153
GH_D06G1252	GH_A10G1974	GH_D01G0202
GH_A13G0864	GH_A10G0472	GH_A04G1053
GH_D10G2792	GH_A05G2578	GH_A13G0374
GH_D11G0113	GH_A12G0033	GH_A12G2755
GH_A01G2079	GH_A11G0766	GH_D06G0842
GH_D02G2617	GH_D07G1704	GH_D13G0097
GH_D03G0735	GH_D12G2133	GH_A03G0700
GH_D02G1913	GH_D05G0724	GH_A08G1616
GH_A10G1066	GH_D11G0747	GH_A13G1664
GH_A10G1751	GH_A03G1597	GH_D01G2130
GH_A12G1885	GH_D08G2768	GH_A06G2329
GH_D08G2768	GH_D11G3597	GH_A11G0488
GH_A07G0307	GH_A04G1449	GH_A11G0753
GH_D10G2199	GH_A13G0603	GH_A07G0292
GH_D01G2219	GH_D12G2010	GH_A05G2252
GH_D06G0344	GH_D12G0692	GH_D11G1364
GH_A05G2738	GH_D06G0038	GH_D13G0573
GH_A12G0910	GH_A03G0168	GH_D02G0843
GH_A10G1239	GH_A08G2642	GH_A08G1746
GH_D05G3764	GH_A06G0454	GH_D13G2585
GH_D11G3189	GH_A12G0910	GH_A06G0804
GH_D09G1125	GH_D11G2344	GH_A08G1258
GH_A04G0028	GH_A04G0616	GH_D05G1935
GH_D02G1745	GH_A12G0044	GH_A11G0948
GH_A09G0565	GH_D07G2005	GH_A11G1467
GH_D12G1528	GH_D11G1311	GH_A09G1838
GH_A13G2022	GH_D11G3658	GH_A04G1544
GH_D12G2964	GH_A08G1692	GH_D04G0693
GH_D13G1133	GH_D13G0571	GH_D03G0228
GH_D04G1030	GH_D01G1873	GH_D06G1803
GH_D13G2098	GH_D05G2939	GH_A07G1914
GH_D09G2186	GH_A10G1796	GH_A08G2538
GH_A04G1316	GH_D13G1492	GH_A10G0356
GH_D02G1768	GH_A05G3572	GH_A12G2805
GH_D05G3460	GH_A13G0727	GH_D09G1503
GH_D04G1360	GH_D05G0498	GH_D13G1851
GH_D05G3080	GH_A03G0675	GH_D09G1902
GH_D11G0888	GH_D04G1283	GH_A02G0040
GH_A12G0274	GH_D09G0215	GH_A05G2283
GH_A01G2442	GH_D04G0067	GH_D08G1458
GH_A10G0698	GH_A06G0709	GH_D03G0897
GH_D07G1557	GH_D11G1302	GH_A06G1887
GH_A12G0199	GH_A10G0407	GH_D01G2038
GH_D02G1253	GH_D04G0885	GH_A13G1191
GH_D05G2072	GH_A03G1313	GH_A03G0901
GH_D11G0645	GH_A11G0847	GH_D09G1658
GH_D12G2674	GH_A07G1471	GH_D07G0910
GH_D07G0272	GH_D08G2065	GH_D07G2402
GH_D02G2315	GH_A05G2632	GH_D10G0219
GH_D12G0465	GH_D02G1788	GH_D05G0411
GH_A10G1796	GH_D08G1985	GH_A08G1036
GH_D06G0683	GH_A08G1959	GH_A11G3022
GH_D07G2033	GH_A08G2121	GH_D08G0111
GH_A12G2050	GH_D02G0836	GH_D11G0281
GH_D05G1971	GH_D05G1398	GH_A12G2437
GH_A13G1800	GH_D05G0160	GH_D08G2171
GH_D06G1393	GH_D07G0502	GH_D10G0941
GH_A11G0243	GH_D12G0959	GH_D05G3889
GH_D05G0131	GH_A04G1292	GH_A13G0624
GH_D06G2229	GH_A04G1249	GH_A05G0918
GH_A03G0675	GH_D13G2548	GH_A12G2604
GH_D06G1133	GH_A11G0501	GH_D13G2153
GH_D11G2717	GH_D09G1913	GH_A08G1270
GH_D11G3169	GH_D04G1940	GH_A09G2418
GH_D08G1919	GH_A10G1400	GH_A12G2748
GH_scaffold47226_objG0001	GH_A02G0732	GH_D01G1997
GH_D05G3762	GH_D08G1389	GH_D01G2142
GH_D01G1313	GH_A11G0258	GH_D10G2561
GH_D02G0312	GH_A07G1488	GH_D03G1243
GH_A10G0594	GH_A05G3656	GH_D04G1676
GH_scaffold6167_objG0001	GH_A03G1210	GH_D01G0718
GH_A05G0959	GH_A04G0108	GH_A01G0987
GH_D12G1507	GH_A13G0993	GH_D12G2050
GH_D11G3470	GH_D11G1190	GH_A03G2135
GH_D06G0307	GH_D02G0001	GH_D01G1017
GH_A13G2287	GH_D13G0369	GH_D03G1494
GH_A05G0355	GH_A03G1584	GH_A10G2254
GH_A07G2052	GH_A12G1516	GH_D08G2818
GH_D03G1285	GH_A03G0861	GH_A05G0861
GH_D04G1079	GH_D09G2581	GH_D10G2284
GH_A08G1921	GH_A02G1502	GH_D03G1429
GH_D06G2433	GH_A05G0363	GH_A01G0906
GH_D09G1005	GH_D12G2088	GH_A03G1672
GH_D04G0483	GH_A11G2118	GH_A03G0896
GH_D04G0691	GH_D12G1972	GH_A03G0065
GH_A05G1865	GH_D06G2181	GH_A13G0872
GH_D01G1609	GH_A11G0915	GH_D01G1995
GH_D02G1788	GH_A04G1187	GH_A07G0356
GH_A13G1410	GH_A10G2538	GH_D07G0027
GH_D09G1778	GH_A05G0510	GH_A13G0619
GH_A10G2234	GH_D02G0154	GH_D09G1344
GH_A01G0817	GH_D09G0383	GH_D11G1010
GH_A11G2552	GH_A01G1110	GH_D07G1385
GH_D12G2133	GH_A11G2233	GH_A09G2409
GH_D08G1469	GH_D05G3662	GH_A12G0114
GH_A07G2014	GH_D05G1927	GH_D05G3810
GH_D11G3696	GH_D12G1190	GH_D07G2467
GH_D07G2363	GH_D06G0196	GH_A13G1892
GH_A13G0848	GH_D12G0673	GH_D05G0843
GH_D05G3058	GH_A09G1282	GH_A03G1742
GH_D12G2301	GH_D05G1703	GH_D08G2739
GH_D01G1421	GH_D10G0010	GH_D05G3018
GH_A09G0773	GH_D02G0997	GH_D05G0973
GH_A11G2340	GH_A09G1400	GH_A02G0892
GH_A09G1451	GH_D04G1030	GH_A06G0362
GH_A11G1604	GH_A11G3162	GH_D09G2350
GH_D05G1427	GH_D08G1186	GH_D07G1405
GH_A03G1142	GH_D08G1545	GH_A04G1113
GH_A01G0335	GH_A10G1842	GH_A10G1153
GH_D13G2024	GH_A13G2183	GH_A11G0079
GH_D07G0717	GH_D11G3169	GH_D06G1294
GH_D12G1680	GH_A04G0646	GH_D11G0086
GH_A04G0226	GH_A05G3068	GH_A01G2047
GH_A08G2121	GH_D02G2337	GH_A01G1076
GH_D07G0958	GH_A01G0318	GH_A11G3196
GH_A05G4109	GH_A12G0461	GH_A05G2097
GH_D12G0212	GH_A08G1099	GH_D02G0700
GH_A13G2607	GH_D05G3762	GH_D03G0022
GH_A05G1945	GH_A11G1798	GH_A06G2367
GH_A04G0647	GH_D08G0281	GH_D13G1791
GH_A04G0782	GH_D09G0029	GH_D05G3180
GH_D09G0319	GH_D13G0319	GH_A05G0471
GH_D05G3712	GH_A06G0901	GH_D11G1885
GH_D03G0477	GH_D07G0663	GH_A08G0107
GH_A06G2134	GH_A11G0140	GH_A01G0770
GH_A11G0915	GH_A04G1111	GH_D12G2185
GH_D04G1147	GH_D13G2411	GH_A06G0030
GH_D05G0100	GH_A03G0156	GH_A06G2417
GH_A09G2591	GH_D12G2774	GH_D12G2660
GH_D05G3668	GH_A02G2018	GH_D06G0224
GH_A09G2078	GH_A02G1262	GH_D09G1813
GH_A07G0365	GH_A03G0286	GH_A05G2253
GH_D04G0030	GH_D03G1338	GH_D01G0198
GH_A11G3646	GH_D01G2404	GH_A06G1794
GH_A12G0828	GH_A11G0851	GH_D10G0668
GH_D02G1720	GH_A11G0082	GH_A13G0581
GH_A09G1219	GH_D13G0169	GH_A11G1277
GH_D10G0265	GH_D09G0638	GH_D02G1960
GH_D11G3597	GH_A02G0006	GH_A05G1283
GH_A12G0664	GH_D06G0890	GH_D11G0842
GH_D01G0816	GH_A03G1142	GH_D09G1603
GH_D05G3882	GH_D13G2503	GH_A13G0535
GH_D13G2411	GH_scaffold158-9_objG0003	GH_A04G1556
GH_A10G2682	GH_D02G0529	GH_A12G2371
GH_D11G2424	GH_D01G1159	GH_D03G1261
GH_A11G1911	GH_A13G1646	GH_D07G2188
GH_A05G3820	GH_A04G1475	GH_D07G0194
GH_D12G1117	GH_A05G0375	GH_D07G0417
GH_A03G0054	GH_A06G1776	GH_D10G0919
GH_D05G1740	GH_D01G0175	GH_A07G1967
GH_D05G0123	GH_A05G4218	GH_A08G1584
GH_D07G0737	GH_D01G0885	GH_D04G0671
GH_D02G1136	GH_D01G2251	GH_A11G0560
GH_D09G1982	GH_A12G1433	GH_D05G0354
GH_D03G0680	GH_A06G0364	GH_D12G1688
GH_A10G1595	GH_A04G1387	GH_D12G2230
GH_D02G0836	GH_D04G1305	GH_D13G1574
GH_A06G2204	GH_D10G1612	GH_A12G1313
GH_D01G1231	GH_A11G2150	GH_A03G1200
GH_A13G2174	GH_A07G1817	GH_A01G1632
GH_D01G2378	GH_A04G0287	GH_A01G0592
GH_D09G0136	GH_D11G1700	GH_A03G0460
GH_D06G1175	GH_D08G0947	GH_A11G0395
GH_A06G0419	GH_A05G0980	GH_D02G2349
GH_A01G0037	GH_D04G1222	GH_A05G1602
GH_A05G0726	GH_A05G2275	GH_A08G2317
GH_D07G1334	GH_A13G0485	GH_A05G1193
GH_A06G1894	GH_A02G0090	GH_D08G1694
GH_A11G2512	GH_A10G1178	GH_D12G1015
GH_D05G2710	GH_D08G1875	GH_D04G1305
GH_D03G1417	GH_D13G1224	GH_A04G1706
GH_D12G1465	GH_A06G1317	GH_D08G0287
GH_A08G0705	GH_D02G0781	GH_A11G3487
GH_A11G1681	GH_D01G0330	GH_D02G0733
GH_D03G0660	GH_A05G0101	GH_D02G0723
GH_A06G2240	GH_A05G3432	GH_A05G4120
GH_A10G1974	GH_D04G0244	GH_A09G1826
GH_A07G0481	GH_D09G1461	GH_D12G0936
GH_D12G1389	GH_D13G1706	GH_D02G2209
GH_D10G1187	GH_A02G1496	GH_A11G3441
GH_A10G2394	GH_D02G2617	GH_D01G0308
GH_A08G1754	GH_A08G1653	GH_D13G0297
GH_A09G1966	GH_D09G0789	GH_A03G1473
GH_D01G1437	GH_D07G0845	GH_A05G3625
GH_D07G0045	GH_D11G3655	GH_D09G1691
GH_A10G1397	GH_D01G1609	GH_D10G2690
GH_A08G1774	GH_A11G3498	GH_A07G0355
GH_D06G1441	GH_D01G0558	GH_D05G3654
GH_A02G0632	GH_A06G1010	GH_D07G0761
GH_D08G2453	GH_D10G1054	GH_A03G2232
GH_A01G1659	GH_A09G1832	GH_D02G1837
GH_A02G1195	GH_A08G0810	GH_D03G0851
GH_D10G1228	GH_D05G3882	GH_A05G2504
GH_D12G1538	GH_A10G0001	GH_D09G2230
GH_D05G0738	GH_A07G0992	GH_D12G0199
GH_A09G1253	GH_A06G0998	GH_D11G1650
GH_A08G2459	GH_A05G2586	GH_D02G0190
GH_D09G1240	GH_A10G1591	GH_D13G2386
GH_A09G1989	GH_A04G0390	GH_A05G2478
GH_A09G1284	GH_D12G1827	GH_A11G3721
GH_D01G2253	GH_A12G2340	GH_D03G1079
GH_A01G0957	GH_A10G0594	GH_A12G0541
GH_D06G2079	GH_A02G1789	GH_D07G1669
GH_D07G0077	GH_A13G1471	GH_D03G0626
GH_A01G0447	GH_A03G0766	GH_D12G1607
GH_D05G0039	GH_D06G0736	GH_A05G0286
GH_A11G0937	GH_D12G1826	GH_D08G1541
GH_A05G0214	GH_D13G1843	GH_D11G0868
GH_A12G2546	GH_A07G0915	GH_D12G1730
GH_D01G0172	GH_A09G1530	GH_D12G2335
GH_A10G2131	GH_D02G1046	GH_A12G1536
GH_A10G2575	GH_D02G2175	GH_A02G1330
GH_A08G1752	GH_D13G1664	GH_D12G2154
GH_D07G1478	GH_A07G0728	GH_A01G1052
GH_A11G1777	GH_A12G1186	GH_D12G1246
GH_A06G0400	GH_D05G3727	GH_D13G1188
GH_A05G0336	GH_A03G0809	GH_A11G3728
GH_A06G1470	GH_D02G0339	GH_A01G1337
GH_D09G0711	GH_A13G2509	GH_A05G1029
GH_A03G0719	GH_A07G0004	GH_D12G3000
GH_A12G0196	GH_D08G1300	GH_D01G1726
GH_D13G0497	GH_A04G0647	GH_D13G0199
GH_A04G1040	GH_D12G2683	GH_A03G2091
GH_D03G1805	GH_A06G2116	GH_D12G1870
GH_D01G1706	GH_A06G0949	GH_D10G1167
GH_A06G0834	GH_A07G1679	GH_D10G0976
GH_D04G0625	GH_D05G3260	GH_D10G2482
GH_A05G3562	GH_A12G1182	GH_A05G2263
GH_D01G0174	GH_D09G2454	GH_D06G1022
GH_A06G0495	GH_A11G3531	GH_A10G2617
GH_D05G2700	GH_A04G0359	GH_A01G0090
GH_D11G2092	GH_D05G3340	GH_D07G0226
GH_D02G0269	GH_D07G1043	GH_A06G2099
GH_A12G0770	GH_A05G3575	GH_A06G0542
GH_A04G0221	GH_A04G0948	GH_A06G0101
GH_D05G3458	GH_D09G0688	GH_D02G1313
GH_D11G1383	GH_D11G3792	GH_D08G2398
GH_A03G0156	GH_A02G1261	GH_D12G2888
GH_D11G3356	GH_D08G0151	GH_A02G0613
GH_D01G1894	GH_A02G0014	GH_D05G2086
GH_A06G2205	GH_D11G3168	GH_A01G2471
GH_A08G0889	GH_D12G1248	GH_A08G1774
GH_A05G2474	GH_A09G2618	GH_D01G1589
GH_D01G1510	GH_A01G1145	GH_A03G1746
GH_A01G0120	GH_A09G2425	GH_A04G0323
GH_D08G1145	GH_D12G0177	GH_D07G1661
GH_D02G1100	GH_D05G3601	GH_A07G0191
GH_A13G0732	GH_D06G0593	GH_A03G1218
GH_D05G2990	GH_D07G2552	GH_D07G2290
GH_D13G2278	GH_D06G1646	GH_A13G0086
GH_D10G1277	GH_D08G1703	GH_D12G1719
GH_D05G0564	GH_A06G2242	GH_D09G1930
GH_A05G2634	GH_A11G1285	GH_D11G3396
GH_D08G0862	GH_A13G2022	GH_A04G1156
GH_A04G0928	GH_A05G1865	GH_A12G0022
GH_A12G1816	GH_A10G2314	GH_D08G2302
GH_A06G1467	GH_A09G0955	GH_D05G4052
GH_D08G1985	GH_D10G1169	GH_A04G1111
GH_D06G0890	GH_A02G1195	GH_D05G0600
GH_D11G3505	GH_A08G0765	GH_A05G4066
GH_D03G1354	GH_D08G0331	GH_A07G1386
GH_A09G1244	GH_D06G0740	GH_D13G0048
GH_A05G2867	GH_D13G0373	GH_D13G2277
GH_A12G0713	GH_D05G2710	GH_D04G0034
GH_D13G1675	GH_A12G1873	GH_A05G3033
GH_D13G1449	GH_A07G0180	GH_D02G2160
GH_D05G3766	GH_A05G0504	GH_D11G0502
GH_D01G2480	GH_D09G1552	GH_A11G3674
GH_A05G0852	GH_D13G1370	GH_A08G0461
GH_D05G1703	GH_D09G0085	GH_D01G1212
GH_A09G2200	GH_D06G1268	GH_A04G1701
GH_A03G1190	GH_A01G2403	GH_A01G1842
GH_D11G2431	GH_A05G1934	GH_D11G3713
GH_D12G0419	GH_D06G2374	GH_A05G2119
GH_A01G0146	GH_A04G1365	GH_D07G2567
GH_D05G2939	GH_A13G1197	GH_A11G1726
GH_A05G2637	GH_D13G2085	GH_A05G1090
GH_A08G0044	GH_D08G0701	GH_A11G3691
GH_D06G1964	GH_D06G2247	GH_D02G0119
GH_D02G1935	GH_D09G0542	GH_D06G0779
GH_A05G1951	GH_D04G2020	GH_D04G2010
GH_A10G2666	GH_D02G0065	GH_A06G0952
GH_A10G1178	GH_D05G3866	GH_D01G0777
GH_D08G1583	GH_D05G0971	GH_A11G3052
GH_D11G1241	GH_D06G2132	GH_A08G0310
GH_A13G2502	GH_D06G0364	GH_A13G2111
GH_A08G1252	GH_D06G1393	GH_A13G2658
GH_scaffold1306_objG0001	GH_A12G2866	GH_D07G0358
GH_A07G2148	GH_D07G0833	GH_D11G3440
GH_A06G1764	GH_A12G2356	GH_D01G0096
GH_D09G0085	GH_A10G2355	GH_A02G1409
GH_A11G0367	GH_A12G0420	GH_D05G0930
GH_D03G1794	GH_A05G1901	GH_A08G0468
GH_D13G0343	GH_A11G1249	GH_D11G0936
GH_D01G1059	GH_A09G1907	GH_A05G0583
GH_D02G1640	GH_D06G0806	GH_D05G2218
GH_D01G0324	GH_D06G0354	GH_A11G2325
GH_D09G2006	GH_D01G1656	GH_D07G0065
GH_D05G1722	GH_D09G0779	GH_D01G2315
GH_A13G1499	GH_A12G0602	GH_D04G2064
GH_D09G0681	GH_A12G2720	GH_D13G0017
GH_A11G1890	GH_D11G1073	GH_A03G0321
GH_D05G0347	GH_A09G1485	GH_D02G1635
GH_A09G1937	GH_D06G2360	GH_D10G1596
GH_A02G0786	GH_A06G1697	GH_A10G0361
GH_D06G1030	GH_D03G1073	GH_D12G0375
GH_D11G1068	GH_D09G2612	GH_A07G0228
GH_A05G3492	GH_D08G0919	GH_A06G0350
GH_D03G0467	GH_A13G1359	GH_A13G2578
GH_D07G1459	GH_D13G1253	GH_D05G2922
GH_A05G1411	GH_A01G2089	GH_D11G0752
GH_D08G1709	GH_A03G1639	GH_D11G3377
GH_D10G0659	GH_D10G1950	GH_D12G2915
GH_D02G0001	GH_A05G1418	GH_A03G0635
GH_A05G0714	GH_A13G1728	GH_A12G2716
GH_A06G2129	GH_A01G0419	GH_A01G2350
GH_A08G1903	GH_A08G0549	GH_A11G1767
GH_A12G1934	GH_D06G0844	GH_A09G0462
GH_D08G2253	GH_A02G0708	GH_D10G0480
GH_D08G1167	GH_A09G0906	GH_A01G1778
GH_D06G0340	GH_D04G0087	GH_A05G3713
GH_A12G0647	GH_D11G1875	GH_D12G0860
GH_D11G3800	GH_A09G1827	GH_D08G2841
GH_D04G1376	GH_scaffold3286_objG0001	GH_A05G0230
GH_A11G0435	GH_D13G1686	GH_D11G2543
GH_D08G0092	GH_A02G1200	GH_A08G0233
GH_D09G1177	GH_D04G0770	GH_D04G1586
GH_D05G0124	GH_A04G1118	GH_A10G1454
GH_A05G0118	GH_A03G1535	GH_A12G0197
GH_A10G2478	GH_D06G1097	GH_D03G0140
GH_A07G0186	GH_A01G0817	GH_D09G2481
GH_D08G2370	GH_D05G3036	GH_D10G0067
GH_D08G1388	GH_A09G1106	GH_A13G1091
GH_D07G0383	GH_A08G2299	GH_D12G1654
GH_D12G1887	GH_D07G1304	GH_A12G1141
GH_D10G0926	GH_A10G1248	GH_A02G0750
GH_A09G1223	GH_A09G1937	GH_A05G4331
GH_A07G2221	GH_D04G0153	GH_A05G2259
GH_A07G2643	GH_A10G1722	GH_A10G2627
GH_A12G2339	GH_D03G0768	GH_D09G1833
GH_D10G0934	GH_D02G2052	GH_A08G0437
GH_D12G0680	GH_A11G1244	GH_D09G0101
GH_D07G0280	GH_D02G0062	GH_D12G1734
GH_D03G0804	GH_A05G0844	GH_A12G2828
GH_D07G2019	GH_A07G1704	GH_A13G2311
GH_D09G0779	GH_A07G1436	GH_D10G1886
GH_D06G1089	GH_A07G1987	GH_A13G0454
GH_D02G1829	GH_A05G4360	GH_D07G1521
GH_D02G1719	GH_A10G1190	GH_D08G1609
GH_D12G0310	GH_A08G2785	GH_D02G1729
GH_D02G0620	GH_A07G0037	GH_A05G0849
[truncated: 8,559 more rows]

## Sheet: -1 DPA
Table S6 Gene lists of differentially expressed genes between cultivars at -1 DPA
TM-1 vs Hai7124	TM-1 vs 3-79	Hai7124 vs 3-79
GH_A03G1953	GH_D05G1540	GH_D08G2786
GH_D10G1901	GH_D09G2267	GH_A08G2793
GH_D11G3746	GH_A09G2329	GH_D05G2927
GH_A12G1990	GH_A12G1990	GH_D09G2387
GH_D05G1540	GH_A10G2687	GH_A09G2452
GH_D13G1873	GH_D13G2034	GH_A05G2903
GH_A12G0857	GH_A07G1556	GH_D02G1362
GH_D09G2267	GH_D10G1901	GH_A10G1601
GH_A01G1005	GH_D06G0307	GH_D05G2280
GH_D13G2034	GH_A07G1555	GH_D13G2091
GH_A10G2687	GH_A12G0857	GH_D13G1472
GH_A03G1075	GH_A01G1005	GH_A12G1978
GH_A07G1556	GH_D09G1761	GH_D12G0249
GH_D02G1331	GH_A01G2399	GH_A08G0062
GH_A07G1555	GH_D11G3746	GH_D02G2348
GH_D06G0307	GH_A07G1419	GH_D13G1919
GH_A07G1419	GH_A13G1284	GH_D11G2241
GH_A13G2046	GH_D13G1275	GH_D04G0347
GH_D13G1851	GH_D12G1628	GH_D07G0240
GH_D09G1761	GH_A09G2042	GH_D06G1061
GH_A11G3719	GH_A05G3496	GH_A11G2197
GH_D03G0389	GH_A08G1222	GH_D02G0620
GH_A11G3700	GH_A09G1809	GH_D12G0493
GH_D13G1275	GH_D05G0803	GH_A05G0133
GH_D12G1628	GH_D05G0731	GH_A11G0028
GH_A08G1222	GH_A11G3719	GH_D11G0753
GH_D05G0731	GH_D11G1980	GH_D12G2143
GH_A09G2042	GH_D13G0146	GH_D02G0616
GH_A01G1129	GH_A06G0084	GH_D02G1363
GH_A05G0378	GH_A13G0910	GH_A03G2078
GH_A05G3496	GH_A02G1312	GH_A08G2365
GH_A12G2663	GH_A13G2046	GH_A09G0120
GH_A12G2012	GH_D06G0003	GH_A12G0143
GH_A02G0412	GH_D06G2044	GH_A03G0687
GH_A04G1377	GH_D06G0066	GH_D08G2716
GH_D06G0003	GH_A05G0378	GH_A03G0441
GH_A07G1082	GH_D09G1474	GH_A12G2349
GH_D05G0803	GH_D04G1052	GH_D01G1898
GH_A09G1522	GH_A10G0868	GH_D01G0779
GH_D09G1474	GH_A02G1500	GH_D12G0641
GH_D11G1980	GH_A02G0804	GH_A05G2902
GH_D13G1346	GH_A09G2133	GH_A12G1979
GH_D09G0757	GH_D08G1300	GH_A05G2002
GH_A06G0084	GH_A12G2012	GH_A04G1081
GH_A13G1622	GH_A11G2054	GH_D03G1263
GH_A02G0804	GH_A02G1091	GH_A08G1252
GH_A13G0910	GH_A05G1882	GH_D05G0406
GH_D04G1052	GH_D03G0334	GH_A12G0705
GH_D08G0706	GH_D03G0276	GH_A08G0762
GH_A05G1882	GH_A09G0223	GH_A12G2720
GH_A02G1500	GH_A11G3700	GH_D12G0640
GH_A05G0691	GH_A12G1320	GH_A10G0185
GH_A02G1312	GH_A07G1082	GH_D02G0124
GH_A09G0089	GH_D05G1346	GH_D01G2238
GH_A02G1091	GH_D05G3663	GH_A11G0122
GH_A11G2054	GH_A07G0525	GH_A02G0708
GH_D02G0429	GH_D07G1997	GH_A03G2216
GH_A09G0120	GH_D05G2928	GH_A05G4026
GH_D11G2083	GH_D06G1923	GH_A07G0233
GH_D01G0250	GH_A12G2153	GH_A09G1639
GH_D05G1681	GH_A13G2362	GH_D04G0044
GH_A08G2209	GH_D03G1881	GH_D08G1469
GH_D06G0066	GH_D05G3831	GH_D02G0427
GH_D03G0276	GH_A10G1601	GH_D04G1532
GH_D06G1923	GH_A05G3098	GH_A01G1621
GH_A13G1833	GH_A01G0259	GH_D05G2657
GH_A10G0868	GH_A09G0089	GH_D09G1461
GH_D11G2241	GH_A11G3084	GH_A03G1902
GH_A11G2154	GH_A08G0983	GH_A06G0154
GH_A05G4132	GH_A04G1377	GH_A04G0164
GH_D03G1881	GH_A07G1454	GH_D02G0733
GH_A13G0764	GH_A01G1129	GH_D05G1490
GH_D07G2089	GH_D05G0166	GH_A07G0136
GH_D06G2044	GH_A06G0917	GH_D05G1000
GH_D05G3663	GH_A03G2370	GH_A04G1673
GH_A13G2362	GH_D03G0934	GH_A05G2857
GH_D07G1997	GH_D05G2927	GH_D07G0406
GH_A01G0259	GH_D04G1131	GH_A12G1980
GH_D03G0334	GH_D03G0389	GH_D10G0303
GH_A12G2334	GH_A03G1075	GH_A05G2258
GH_D02G2590	GH_A12G2663	GH_D05G0695
GH_A11G3084	GH_A12G2651	GH_D02G1856
GH_D06G1950	GH_A09G2330	GH_A08G1253
GH_A09G2133	GH_A03G0687	GH_D13G1979
GH_D08G2370	GH_D12G1427	GH_A05G1459
GH_A10G0346	GH_A02G0865	GH_D04G0046
GH_A05G2515	GH_D02G1337	GH_A08G2719
GH_D05G1346	GH_D02G0734	GH_A02G1310
GH_A13G1544	GH_A05G4132	GH_D02G1754
GH_A06G0917	GH_D12G0458	GH_A05G2804
GH_A09G0223	GH_D07G0291	GH_A12G0416
GH_D13G1449	GH_D08G0706	GH_D07G0143
GH_D09G1789	GH_A09G0586	GH_A01G2127
GH_A09G2425	GH_A13G0764	GH_D07G1153
GH_D11G1431	GH_A05G3542	GH_D05G3809
GH_A07G2221	GH_D13G1082	GH_D05G0340
GH_A09G0586	GH_A03G0768	GH_A13G0303
GH_D10G2039	GH_A09G2425	GH_D05G0751
GH_A13G0448	GH_A08G2767	GH_D13G1263
GH_A13G0606	GH_D09G2384	GH_A07G2350
GH_A07G0525	GH_D02G2347	GH_A13G1903
GH_D11G3324	GH_D12G1824	GH_D10G1289
GH_A08G0983	GH_A01G0591	GH_A05G4033
GH_D01G0508	GH_D01G0532	GH_D10G2284
GH_A05G3098	GH_D06G1950	GH_D07G1247
GH_D13G1082	GH_A09G1282	GH_A08G1551
GH_D02G1337	GH_A05G2515	GH_D06G0471
GH_A02G0865	GH_A09G2632	GH_D03G1265
GH_A07G2528	GH_D08G1888	GH_A11G0488
GH_D07G0291	GH_D04G0015	GH_A10G0272
GH_A09G2330	GH_A13G1544	GH_D05G3793
GH_D13G0146	GH_A06G1828	GH_D13G2092
GH_A05G1055	GH_D02G0429	GH_D12G2389
GH_A03G0512	GH_D13G1675	GH_D03G0851
GH_A01G2403	GH_D10G0979	GH_D11G0477
GH_D02G1565	GH_A04G1759	GH_A05G0693
GH_D02G2216	GH_A09G1400	GH_D05G0760
GH_D09G0008	GH_D06G1936	GH_A05G0639
GH_A09G2632	GH_D10G2149	GH_A05G1505
GH_D02G2347	GH_A12G2334	GH_A07G0400
GH_A11G1976	GH_D02G1565	GH_A04G0287
GH_A09G1282	GH_A09G0666	GH_A13G2475
GH_A01G1162	GH_A05G0467	GH_D05G1530
GH_A05G2275	GH_D11G0652	GH_A01G1889
GH_A11G2762	GH_A07G1680	GH_A13G1953
GH_A10G0130	GH_D08G1469	GH_A11G2692
GH_D02G0734	GH_A05G1055	GH_D08G1426
GH_A13G0379	GH_A05G3857	GH_D12G0374
GH_A11G2855	GH_A03G0512	GH_A13G2238
GH_A11G0666	GH_A08G2209	GH_A11G1929
GH_D05G0367	GH_D05G0533	GH_A05G0382
GH_A03G2370	GH_D12G0680	GH_A07G2393
GH_D05G2295	GH_A07G2221	GH_D02G0652
GH_D03G1675	GH_D04G0005	GH_D06G0523
GH_A08G2767	GH_A01G1956	GH_A07G0729
GH_A05G3670	GH_A10G0064	GH_D09G0356
GH_D13G0721	GH_D05G1681	GH_A07G0176
GH_D02G2606	GH_scaffold23709_objG0001	GH_D13G2350
GH_A13G1284	GH_D02G2216	GH_A02G1334
GH_D05G1696	GH_A01G1410	GH_A02G0648
GH_D05G1625	GH_D08G1082	GH_D01G1949
GH_A01G1956	GH_A12G0446	GH_A04G1246
GH_D06G2079	GH_A04G0249	GH_A12G2611
GH_A09G2329	GH_A10G0346	GH_D11G1389
GH_D08G1888	GH_A11G2298	GH_D09G1841
GH_A09G0761	GH_D13G0721	GH_A05G1193
GH_A06G1828	GH_D01G0508	GH_A07G2180
GH_A01G0854	GH_D11G1991	GH_D07G2402
GH_A12G2096	GH_A08G0015	GH_D08G1910
GH_A07G1454	GH_A13G1622	GH_D11G0693
GH_A01G0413	GH_D05G0632	GH_D05G2600
GH_A04G0249	GH_A07G0942	GH_D07G1721
GH_A02G0147	GH_A11G2762	GH_A03G1008
GH_D13G1675	GH_A10G2663	GH_D11G0568
GH_D07G0106	GH_A11G0029	GH_D02G0376
GH_D11G1938	GH_D12G0088	GH_D12G1750
GH_A12G0615	GH_D09G1220	GH_D05G3949
GH_A11G3724	GH_D02G2606	GH_D11G1147
GH_A04G0647	GH_A11G3751	GH_D04G0314
GH_D04G0067	GH_D10G2640	GH_D04G1456
GH_D02G1464	GH_A03G1953	GH_D01G1993
GH_A07G2646	GH_D11G0732	GH_D10G0548
GH_D11G3022	GH_A07G2646	GH_A03G2278
GH_A09G1880	GH_D11G1152	GH_A01G2033
GH_A06G1669	GH_A13G0379	GH_D07G2116
GH_D01G0954	GH_A05G0695	GH_D02G1104
GH_D03G0150	GH_D11G3679	GH_D03G1299
GH_A12G1137	GH_D04G1328	GH_D09G0090
GH_D02G1053	GH_D09G1197	GH_A12G2550
GH_A11G2533	GH_A12G1137	GH_A03G1165
GH_A11G2298	GH_A13G1833	GH_D11G1944
GH_D13G2503	GH_D07G2089	GH_A13G2612
GH_D06G0851	GH_A06G1669	GH_D07G1660
GH_D12G0088	GH_D11G1153	GH_A06G0288
GH_A08G0384	GH_A06G0154	GH_D13G2188
GH_D06G0805	GH_D06G0568	GH_A09G1574
GH_D04G1131	GH_D13G1449	GH_D06G0340
GH_D08G1816	GH_D11G1479	GH_A04G1169
GH_A12G0446	GH_D02G1943	GH_D02G0591
GH_D05G2476	GH_D08G1102	GH_A06G2317
GH_D07G0972	GH_A11G0666	GH_A07G0484
GH_D11G0652	GH_D03G0363	GH_D08G1458
GH_A05G3857	GH_D04G0067	GH_A01G0650
GH_D04G0015	GH_D10G1267	GH_A12G1741
GH_D11G1991	GH_A10G2644	GH_A05G2251
GH_D10G1102	GH_D11G2241	GH_A08G1238
GH_D04G0832	GH_A11G2533	GH_A12G1752
GH_D12G0458	GH_D03G1064	GH_D09G0125
GH_A05G1899	GH_D05G3900	GH_D05G2498
GH_A01G0035	GH_D03G0294	GH_A10G1849
GH_A03G1142	GH_D13G1472	GH_A11G3404
GH_D07G0546	GH_A13G0087	GH_D05G1479
GH_D10G2149	GH_D05G1755	GH_D01G1418
GH_D03G0040	GH_A09G1827	GH_A04G1566
GH_A07G0942	GH_A06G1679	GH_A09G0569
GH_A09G0499	GH_A12G2069	GH_D09G0122
GH_D05G3597	GH_A09G2405	GH_D05G2040
GH_D02G2584	GH_scaffold265_objG0001	GH_D04G1304
GH_D05G0909	GH_D09G1188	GH_D01G0772
GH_D02G1236	GH_A06G1265	GH_A12G1934
GH_A11G2300	GH_A11G2473	GH_D07G2412
GH_A07G1545	GH_D11G3022	GH_A13G0343
GH_A05G0695	GH_D13G1851	GH_A01G1052
GH_D12G2625	GH_A06G1912	GH_A05G2020
GH_D11G1153	GH_A01G2259	GH_D06G2353
GH_D11G1700	GH_A12G0615	GH_D12G0712
GH_A03G1780	GH_D02G0427	GH_A12G2131
GH_A01G0591	GH_D07G0106	GH_D13G1706
GH_A06G1925	GH_A11G2168	GH_A09G1835
GH_A05G0467	GH_A11G1365	GH_A04G1113
GH_A01G1748	GH_A10G0130	GH_A01G1632
GH_A11G2273	GH_A05G0691	GH_A01G1715
GH_D12G1427	GH_A01G1162	GH_A08G2421
GH_D04G0092	GH_A05G1899	GH_D05G3810
GH_A05G3207	GH_D06G0805	GH_A11G1118
GH_A11G2044	GH_A05G0703	GH_D02G0428
GH_D08G0945	GH_D06G1882	GH_D13G0299
GH_D09G1461	GH_D09G0757	GH_D02G0189
GH_A08G1212	GH_D07G0806	GH_A04G0458
GH_A12G2594	GH_D05G1696	GH_A10G0400
GH_A13G0087	GH_D09G0008	GH_D08G0828
GH_D05G1046	GH_D02G2590	GH_A12G2424
GH_D11G0732	GH_D08G0540	GH_A02G1518
GH_D02G2021	GH_D07G0972	GH_A05G2514
GH_D12G2389	GH_D05G2969	GH_D03G1589
GH_scaffold23709_objG0001	GH_A05G3003	GH_A07G0049
GH_A12G2651	GH_D10G1102	GH_D05G2186
GH_D02G0845	GH_D10G2039	GH_D10G2088
GH_D10G2360	GH_A12G1874	GH_D08G1870
GH_A10G2429	GH_D02G0156	GH_A13G2020
GH_A13G0993	GH_A08G1046	GH_A03G0092
GH_A05G2634	GH_D01G2488	GH_A10G2039
GH_A05G0101	GH_A13G0448	GH_A13G0880
GH_D04G1135	GH_A12G2666	GH_D09G1706
GH_D09G1197	GH_D11G1429	GH_D06G2287
GH_D11G1152	GH_D13G0473	GH_A03G0509
GH_D12G0858	GH_D10G2818	GH_A12G1245
GH_D13G2274	GH_A11G3724	GH_D13G0533
GH_scaffold265_objG0001	GH_A07G1256	GH_A01G0176
GH_D08G0033	GH_D12G2143	GH_A01G0702
GH_A06G1265	GH_D02G2021	GH_A07G2058
GH_A08G0015	GH_D07G1924	GH_A06G0290
GH_D13G0343	GH_D12G0184	GH_A11G1383
GH_A02G1526	GH_D01G0954	GH_D04G1551
GH_A11G1312	GH_D05G3597	GH_D11G0330
GH_D05G3831	GH_D09G2334	GH_D04G1770
GH_D13G1370	GH_A02G0147	GH_D10G0703
GH_A12G1320	GH_A07G1545	GH_D13G2240
GH_A11G0151	GH_D06G2438	GH_D08G1929
GH_A09G1485	GH_D05G3548	GH_A03G0750
GH_A11G1947	GH_D01G2340	GH_A11G0721
GH_D08G0540	GH_D05G1063	GH_D01G2538
GH_D05G0586	GH_A06G1830	GH_A09G1425
GH_A06G0767	GH_D13G2027	GH_A12G1833
GH_A11G0029	GH_D05G2057	GH_D12G1886
GH_A12G1874	GH_D11G0479	GH_A09G1643
GH_D11G3679	GH_D05G1083	GH_D13G0146
GH_D06G1882	GH_A11G2791	GH_A08G2821
GH_D02G1531	GH_A11G1976	GH_D10G0285
GH_A10G2663	GH_D01G0199	GH_A12G2790
GH_A12G0247	GH_A11G1947	GH_A10G2465
GH_D05G1991	GH_A11G2273	GH_A09G1764
GH_D06G2438	GH_A03G2021	GH_D03G0479
GH_D07G1546	GH_A11G2154	GH_A13G2613
GH_D09G2581	GH_A11G3765	GH_D05G1195
GH_D07G1923	GH_A08G2242	GH_A08G1918
GH_D02G1217	GH_D09G1047	GH_A05G2576
GH_A05G0590	GH_D05G2476	GH_A02G1133
GH_D09G1239	GH_A11G3096	GH_D02G1954
GH_D06G2435	GH_A09G1703	GH_D04G0328
GH_D02G0156	GH_D04G0092	GH_D02G1828
GH_A07G1256	GH_D04G0347	GH_D11G2401
GH_D09G1047	GH_D06G1131	GH_D10G0320
GH_A12G1705	GH_A08G0384	GH_D07G1595
GH_D05G3823	GH_D04G0832	GH_D10G2540
GH_D05G2537	GH_D13G2213	GH_D03G0030
GH_D10G2818	GH_D12G0162	GH_D12G0858
GH_A12G2666	GH_A05G2903	GH_D04G0683
GH_A10G0064	GH_A07G2528	GH_A07G2181
GH_A09G2102	GH_D06G0570	GH_A06G1791
GH_A12G1872	GH_D02G1768	GH_A04G1056
GH_A11G0040	GH_A08G0563	GH_D09G1096
GH_A10G0256	GH_D11G1938	GH_A10G1465
GH_D12G0513	GH_D09G1005	GH_A01G0447
GH_D13G0604	GH_D01G2483	GH_A03G1795
GH_D11G1429	GH_D06G2116	GH_D08G0291
GH_A06G1679	GH_A13G1034	GH_D09G1712
GH_D08G1102	GH_D09G1630	GH_A01G0365
GH_D02G1233	GH_A02G1526	GH_A01G0621
GH_A10G1096	GH_A10G0315	GH_A13G2578
GH_A07G2309	GH_D04G0046	GH_A02G1984
GH_D02G1768	GH_A08G1872	GH_D05G3968
GH_A10G0315	GH_A02G0601	GH_A11G0960
GH_D11G0231	GH_D06G0686	GH_A12G2592
GH_D12G1700	GH_A02G2041	GH_A10G0388
GH_D10G2640	GH_D01G1614	GH_A04G1623
GH_D05G1564	GH_D07G0113	GH_D13G2148
GH_A10G0123	GH_A03G2097	GH_D09G2350
GH_A08G1422	GH_D04G0047	GH_A05G1029
GH_D01G0532	GH_A10G1096	GH_A09G1692
GH_D12G1649	GH_D07G1546	GH_A12G1885
GH_A05G3591	GH_D07G2086	GH_A09G0349
GH_A11G3667	GH_D08G0698	GH_A13G2110
GH_A13G1342	GH_A12G2096	GH_D07G1440
GH_D04G0005	GH_A05G0101	GH_D13G2394
GH_A04G0460	GH_D03G1675	GH_D01G0643
GH_D02G1399	GH_A02G1555	GH_A07G0563
GH_A09G1400	GH_A13G2219	GH_D02G0931
GH_A12G2069	GH_A04G1292	GH_D08G1001
GH_A11G1773	GH_D11G1958	GH_D06G0273
GH_D11G1958	GH_A01G0035	GH_A09G1753
GH_A11G2791	GH_D01G1546	GH_A04G1364
GH_A05G0169	GH_A13G2026	GH_D10G1573
GH_A08G1545	GH_A01G0743	GH_D08G2761
GH_D12G0162	GH_D06G0723	GH_A11G1186
GH_D11G3035	GH_D10G0431	GH_D02G0843
GH_A12G0891	GH_D01G2342	GH_A11G2954
GH_A02G0601	GH_D05G1113	GH_A05G2438
GH_A09G2688	GH_A06G1925	GH_D11G1838
GH_D12G2381	GH_D04G1135	GH_A10G0579
GH_D02G1583	GH_A05G2523	GH_A05G2004
GH_D11G0615	GH_D09G2387	GH_D03G0433
GH_D13G1390	GH_D09G0864	GH_A05G1023
GH_D02G1943	GH_D05G0367	GH_A08G0826
GH_D13G1450	GH_A01G0548	GH_D01G0612
GH_D06G0511	GH_A01G0854	GH_D03G1536
GH_A03G1433	GH_D03G1517	GH_D11G3493
GH_A13G2026	GH_A12G0891	GH_D09G0250
GH_D01G2458	GH_A03G1996	GH_A05G1705
GH_D11G1479	GH_D08G0274	GH_A09G2240
GH_D03G0344	GH_A03G1433	GH_A03G1296
GH_A12G2647	GH_A01G2008	GH_D10G2731
GH_D09G2553	GH_D05G2564	GH_A10G0294
GH_D05G3790	GH_A10G2394	GH_A06G1283
GH_A02G1741	GH_D09G0858	GH_D05G0917
GH_A11G2473	GH_A12G2324	GH_A12G0145
GH_D05G0166	GH_D02G1024	GH_D06G1860
GH_D04G1462	GH_D03G0181	GH_A05G2619
GH_A10G1240	GH_A09G1682	GH_D03G0264
GH_D09G0864	GH_D13G1213	GH_A10G1326
GH_D06G0608	GH_D10G1042	GH_A05G3964
GH_D03G0363	GH_A08G1041	GH_A12G1563
GH_A01G2507	GH_D08G1816	GH_A08G2234
GH_D03G0181	GH_A08G1086	GH_D09G1723
GH_D03G1974	GH_D11G2083	GH_D11G0688
GH_A11G0851	GH_D05G0909	GH_D02G1956
GH_A12G1945	GH_D06G0555	GH_D11G1232
GH_D05G0632	GH_D06G0511	GH_A08G2867
GH_D02G1828	GH_A05G0052	GH_D10G0805
GH_A13G2219	GH_D08G0569	GH_D05G2817
GH_A01G0548	GH_A11G3384	GH_A03G0194
GH_D10G1104	GH_D02G1531	GH_D05G2135
GH_D13G0473	GH_A02G0112	GH_A01G0204
GH_D12G0184	GH_D06G2132	GH_A09G1817
GH_A09G1703	GH_A11G0040	GH_A11G0317
GH_D12G2500	GH_D12G2203	GH_A05G1137
GH_D03G1064	GH_A10G2291	GH_D10G0221
GH_D13G1416	GH_D12G1466	GH_A11G1267
GH_D13G0427	GH_D08G1650	GH_D09G2114
GH_D05G2520	GH_A02G1725	GH_A09G0498
GH_A08G1872	GH_A02G1741	GH_A09G1151
GH_A07G0611	GH_D05G0831	GH_A11G3414
GH_A03G2097	GH_A08G1422	GH_D05G2275
GH_D01G0694	GH_D12G2625	GH_D10G1572
GH_D11G0286	GH_A04G1475	GH_D12G1964
GH_D05G1113	GH_D07G1327	GH_A01G1833
GH_A08G2721	GH_A11G3667	GH_scaffold31414_objG0001
GH_D06G0334	GH_D02G1217	GH_D07G2555
GH_D11G2087	GH_A04G1170	GH_D05G2052
GH_D11G0479	GH_D02G0312	GH_D07G2181
GH_D10G2446	GH_D10G2360	GH_D07G2366
GH_D07G1327	GH_A04G0292	GH_A08G2326
GH_A13G0868	GH_D03G1010	GH_A09G1707
GH_A04G0947	GH_A02G1777	GH_D01G2511
GH_D08G1300	GH_A01G0001	GH_D11G0468
GH_D10G2528	GH_D12G1649	GH_D05G1125
GH_A04G0292	GH_D03G0150	GH_D09G1108
GH_A10G2291	GH_D11G3633	GH_D03G1872
GH_D11G2894	GH_D02G2411	GH_D13G2325
GH_A09G1717	GH_D04G0314	GH_A05G1999
GH_D05G0192	GH_A10G0256	GH_A12G2543
GH_A11G3096	GH_D04G1465	GH_A05G2496
GH_D07G1939	GH_D06G1725	GH_A12G0191
GH_A06G0228	GH_D11G1871	GH_D01G0347
GH_A10G0118	GH_A13G1679	GH_A13G0789
GH_D02G0871	GH_D05G0810	GH_A12G2751
GH_D11G3633	GH_A01G1673	GH_D11G1865
GH_D03G0294	GH_A11G0435	GH_A06G2187
GH_A05G3003	GH_D08G2786	GH_A05G0762
GH_A05G0703	GH_D01G1754	GH_A08G0499
GH_A13G1034	GH_A09G0761	GH_D03G1575
GH_A09G1959	GH_D10G2128	GH_D08G0460
GH_D06G1936	GH_D11G0400	GH_D11G1644
GH_D12G2884	GH_D05G2344	GH_A05G3806
GH_D13G2601	GH_A13G0993	GH_D04G0568
GH_D02G1024	GH_A04G1081	GH_D10G2331
GH_D02G2052	GH_A08G0383	GH_D01G0485
GH_A11G3751	GH_D03G1872	GH_A06G2394
GH_A06G0390	GH_A08G0461	GH_D07G0032
GH_D05G0009	GH_A01G0413	GH_D05G3654
GH_D07G1483	GH_D11G3507	GH_A03G0837
GH_D05G1755	GH_A09G2452	GH_D01G0116
GH_A01G1673	GH_D02G1828	GH_A11G3116
GH_D12G0173	GH_D05G3823	GH_D06G0907
GH_A02G0112	GH_A10G2546	GH_D08G2814
GH_D11G0400	GH_D05G2537	GH_D08G0224
GH_D05G3548	GH_A11G1890	GH_D01G0576
GH_D08G2056	GH_A08G1409	GH_D10G2330
GH_D01G2483	GH_D06G2437	GH_A05G2281
GH_A09G1682	GH_D03G0040	GH_A09G1889
GH_A08G1086	GH_A11G1835	GH_D06G2237
GH_D05G1655	GH_A10G1240	GH_A11G1128
GH_D10G2097	GH_A08G2793	GH_D02G1695
GH_D02G1362	GH_D05G1564	GH_D12G1334
GH_A03G2021	GH_A07G1679	GH_D10G1610
GH_D09G2292	GH_A05G3335	GH_D10G2771
GH_A10G1087	GH_D02G1331	GH_A09G0914
GH_D08G2137	GH_A03G2449	GH_D01G2288
GH_D05G0526	GH_D02G1053	GH_A08G1458
GH_A02G1643	GH_A01G0934	GH_D12G1258
GH_A11G3765	GH_D03G0968	GH_D12G1425
GH_A09G1827	GH_A09G2102	GH_A11G2817
GH_D11G3062	GH_D02G0295	GH_A07G1050
GH_A04G1011	GH_D08G1870	GH_D07G0728
GH_D01G1546	GH_D11G0002	GH_A01G1651
GH_D06G2116	GH_D09G1239	GH_D02G1414
GH_D09G0122	GH_D11G1431	GH_A05G2141
GH_A13G0398	GH_A02G0270	GH_D03G1243
GH_D01G1795	GH_A12G0678	GH_A13G2493
GH_A08G1791	GH_D08G0945	GH_A06G0235
GH_A11G1665	GH_A06G0015	GH_D05G4007
GH_A04G0581	GH_A06G0046	GH_A11G1301
GH_D10G2471	GH_A08G0860	GH_D11G1857
GH_A08G0440	GH_D11G3172	GH_A06G0665
GH_D05G2110	GH_A09G2688	GH_D08G2064
GH_A09G2013	GH_A03G0489	GH_A03G1860
GH_A07G1669	GH_A11G3501	GH_D08G2010
GH_A12G2234	GH_A05G1139	GH_D02G1643
GH_A09G2405	GH_scaffold22930_objG0001	GH_D11G3006
GH_D09G0858	GH_D13G2274	GH_D09G2075
GH_A05G3717	GH_scaffold23635_objG0001	GH_A06G2335
GH_A02G0270	GH_A11G2044	GH_D09G1492
GH_D08G0053	GH_D09G2581	GH_D03G1096
GH_A13G1893	GH_D10G1104	GH_D05G1535
GH_A11G2172	GH_D11G0738	GH_A13G0264
GH_D05G1504	GH_A09G1522	GH_A05G3630
GH_A01G1653	GH_D04G1290	GH_D12G1816
GH_A11G1777	GH_A10G1087	GH_A07G2629
GH_A08G0461	GH_D10G0371	GH_D12G0584
GH_A11G2410	GH_D02G1236	GH_A09G0385
GH_D13G2027	GH_A09G1531	GH_A01G2417
GH_D12G2680	GH_D05G0192	GH_D01G0048
GH_D07G0806	GH_D13G1979	GH_A03G0010
GH_A08G0531	GH_D02G2110	GH_D11G1560
GH_A08G2290	GH_A09G0499	GH_A05G1851
GH_D02G0295	GH_D11G3363	GH_A05G1884
GH_D02G1743	GH_D06G0886	GH_A11G3421
GH_A09G1068	GH_D12G1201	GH_A03G2075
GH_A05G4278	GH_D11G1963	GH_D07G0434
GH_D05G2057	GH_D08G2056	GH_A03G1754
GH_A05G0246	GH_A01G2012	GH_D12G2626
GH_A10G1722	GH_A01G2403	GH_A05G0773
GH_D04G1344	GH_D11G0286	GH_A05G0024
GH_D12G2407	GH_D04G1080	GH_D13G1599
GH_D11G3172	GH_A13G0286	GH_A10G0859
GH_D03G0513	GH_D09G1147	GH_D05G3846
GH_A08G2357	GH_D05G2404	GH_D01G2290
GH_D12G0680	GH_D09G2542	GH_A02G0576
GH_D04G1465	GH_D05G0137	GH_A05G1016
GH_D11G0113	GH_A01G0232	GH_D10G2466
GH_A07G0915	GH_D05G2498	GH_D01G0245
GH_D11G1788	GH_D05G1504	GH_D12G2435
GH_D01G2488	GH_D07G1939	GH_A05G3354
GH_D08G0703	GH_A08G1212	GH_D10G2621
GH_D06G0555	GH_D13G0604	GH_D05G2302
GH_A11G0501	GH_D11G2879	GH_D07G0078
GH_A07G1679	GH_A02G1052	GH_D09G1640
GH_D05G0777	GH_D05G1991	GH_A11G3180
GH_A08G0259	GH_A13G0398	GH_A02G0703
GH_D13G0299	GH_A05G3573	GH_D11G2715
GH_A06G0015	GH_A11G1312	GH_A06G0047
GH_D03G1190	GH_D13G2094	GH_A11G3671
GH_A10G0970	GH_D02G2312	GH_A05G3525
GH_D05G0533	GH_A12G2361	GH_A07G0359
GH_D10G0431	GH_D13G1346	GH_D12G2144
GH_D08G0569	GH_D08G2370	GH_A03G0399
GH_A08G1046	GH_D12G1890	GH_D12G0354
GH_D01G2340	GH_D13G0571	GH_D04G1908
GH_D10G2660	GH_D05G0586	GH_D07G2099
GH_D13G2429	GH_A05G3591	GH_D07G1748
GH_A11G1196	GH_D06G2435	GH_D07G0656
GH_A13G2356	GH_A08G2087	GH_A01G1747
GH_D08G1604	GH_D05G1019	GH_A09G0180
GH_A12G0723	GH_A07G0063	GH_D01G0774
GH_D12G2203	GH_A13G2238	GH_A13G1664
GH_A04G1157	GH_A12G0247	GH_A12G1019
GH_A05G1192	GH_D12G0994	GH_A05G1487
GH_D08G0573	GH_D03G0344	GH_A04G1098
GH_A09G1907	GH_D05G1720	GH_D13G2085
GH_D09G2097	GH_D09G2148	GH_D10G1898
GH_D09G1644	GH_A05G3985	GH_D10G1641
GH_A10G2641	GH_D02G1399	GH_A09G0082
GH_D07G0748	GH_D01G1490	GH_A11G0089
GH_A11G0389	GH_D01G1007	GH_A13G1789
GH_A05G0805	GH_D06G0608	GH_D05G1908
GH_D08G1483	GH_D01G0200	GH_D13G1004
GH_A08G2242	GH_A07G1541	GH_D03G1341
GH_D11G3658	GH_D11G1722	GH_A12G1545
GH_A02G1566	GH_D01G1412	GH_D08G2406
GH_A10G0896	GH_A11G1818	GH_D12G2563
GH_A04G0530	GH_A08G2290	GH_A09G2620
GH_A04G0247	GH_A11G2349	GH_A03G1927
GH_D07G2086	GH_D04G1004	GH_D02G2025
GH_D02G0312	GH_D05G0009	GH_D11G1301
GH_D01G1614	GH_D05G1065	GH_D02G0961
GH_D07G1704	GH_D11G3680	GH_A04G0074
GH_D09G1734	GH_D05G2520	GH_D12G2053
GH_A05G0234	GH_A05G4278	GH_D11G0836
GH_A05G3542	GH_scaffold9770_objG0001	GH_A10G0277
GH_A07G0183	GH_A12G1945	GH_A08G0267
GH_A09G1743	GH_D12G2624	GH_D06G0335
GH_D01G1412	GH_A11G1478	GH_D07G0645
GH_scaffold22930_objG0001	GH_D07G1068	GH_D07G0209
GH_D05G2564	GH_D12G1698	GH_A09G1943
GH_A12G0678	GH_D03G0171	GH_D13G2328
GH_D09G2148	GH_A10G2429	GH_A13G2669
GH_D12G0994	GH_D10G0072	GH_D05G2487
GH_D02G1589	GH_A10G2641	GH_D10G2135
GH_A13G1210	GH_A01G1748	GH_A10G2667
GH_A07G0431	GH_A13G0003	GH_A03G0930
GH_A13G1574	GH_A12G2234	GH_A07G0197
GH_D11G3507	GH_A05G4301	GH_A08G2401
GH_A11G1153	GH_D05G0118	GH_D12G1461
GH_D05G2604	GH_A11G2300
GH_D04G0449	GH_A11G1773
GH_A12G1650	GH_D01G2307
GH_A09G0184	GH_D11G1174
GH_A08G2420	GH_D02G2166
GH_D05G2344	GH_A08G1545
GH_D09G0935	GH_A06G0016
GH_A04G0026	GH_D07G1439
GH_D05G2487	GH_A04G0026
GH_D02G1548	GH_A13G0606
GH_A11G0589	GH_D03G1263
GH_D02G1068	GH_A13G2193
GH_D05G1314	GH_A10G0123
GH_A03G0168	GH_A05G1292
GH_D03G0968	GH_D02G0179
GH_A10G0915	GH_A11G2510
GH_D05G0150	GH_A05G0590
GH_A12G2546	GH_A10G0915
GH_D05G1940	GH_A06G1651
GH_D07G0792	GH_A11G2172
GH_A11G0747	GH_D05G1046
GH_D05G0810	GH_scaffold19847_objG0001
GH_D08G0749	GH_D13G0417
GH_A12G0712	GH_A07G1945
GH_D09G2124	GH_D05G3790
GH_D06G0569	GH_D03G0263
GH_D01G0404	GH_scaffold35424_objG0001
GH_D08G2373	GH_D11G2087
GH_A05G0762	GH_D08G1709
GH_D09G1630	GH_D12G1804
GH_A05G0052	GH_D01G0705
GH_A11G2930	GH_A05G1299
GH_D04G1391	GH_D02G1754
GH_D01G0842	GH_A08G0259
GH_D09G0532	GH_A12G2944
GH_D06G0717	GH_A06G1137
GH_A07G2241	GH_A03G1780
GH_A10G2546	GH_A13G0427
GH_A09G1531	GH_D13G0573
GH_D10G2384	GH_D04G1784
GH_D09G1496	GH_D02G1589
GH_A09G1952	GH_D08G0828
GH_D01G1291	GH_A05G0805
GH_D11G1578	GH_A04G0530
GH_D11G3396	GH_D04G0535
GH_A12G0863	GH_D04G1420
GH_D09G1188	GH_A05G3207
GH_D01G1929	GH_D10G1510
GH_D08G1688	GH_A12G1872
GH_D01G2480	GH_D11G1486
GH_D04G0535	GH_D07G0737
GH_A12G2166	GH_D10G0559
GH_D02G0616	GH_A05G3487
GH_D11G0738	GH_A05G3928
GH_D03G0119	GH_A12G1885
GH_D06G0907	GH_D09G1522
GH_A08G2798	GH_D02G2052
GH_D13G2558	GH_D05G1940
GH_A02G1725	GH_A05G3691
GH_A11G1124	GH_A03G2175
GH_A01G0290	GH_D12G1970
GH_D06G1265	GH_D02G1068
GH_D05G3869	GH_D02G2175
GH_A08G1879	GH_A09G1230
GH_A04G1475	GH_D03G1073
GH_D02G1804	GH_D05G2604
GH_D01G1308	GH_D10G2097
GH_A01G2500	GH_D03G1102
GH_A09G2071	GH_D08G0605
GH_A08G1179	GH_D02G0410
GH_D13G2213	GH_D08G0664
GH_A11G0077	GH_D10G1046
GH_D04G1560	GH_A08G2357
GH_A10G0646	GH_D05G0150
GH_D05G0633	GH_A13G1335
GH_A12G2419	GH_D08G0749
GH_D06G2431	GH_D13G2411
GH_A05G0505	GH_D08G1328
GH_A11G1818	GH_A05G3523
GH_D01G2307	GH_A01G1653
GH_A06G1912	GH_D11G1869
GH_A06G1830	GH_A08G2798
GH_A11G0111	GH_A05G2427
GH_D03G1102	GH_A10G2294
GH_D05G0052	GH_A09G1959
GH_D05G2404	GH_D03G1666
GH_D09G2384	GH_D09G0934
GH_A02G0297	GH_D02G0697
GH_A06G1651	GH_A02G1602
GH_D11G2879	GH_A04G0647
GH_D08G0025	GH_D03G0660
GH_D04G1191	GH_D01G0404
GH_D13G1263	GH_A12G1638
GH_A07G1130	GH_A06G0494
GH_A11G1307	GH_A05G0015
GH_D13G1403	GH_D11G2149
GH_A11G1365	GH_D11G0670
GH_A11G2510	GH_D02G0064
GH_D11G0888	GH_A06G0826
GH_D08G0035	GH_A07G2014
GH_A11G0435	GH_D06G0851
GH_A06G0826	GH_D05G1427
GH_A12G0460	GH_A04G0460
GH_D05G0961	GH_A09G0120
GH_D11G1722	GH_D03G0194
GH_D05G1019	GH_A07G0183
GH_D03G0307	GH_A12G1650
GH_D12G1466	GH_A11G0828
GH_A11G2208	GH_A01G0022
GH_A06G0672	GH_D11G3251
GH_D06G0248	GH_D11G0842
GH_D08G2057	GH_A05G3768
GH_A03G0489	GH_A07G1130
GH_A12G0744	GH_D11G3099
GH_D02G0067	GH_A05G0246
GH_A05G3928	GH_A03G1142
GH_D11G1682	GH_A03G0431
GH_D10G0559	GH_A09G1485
GH_A08G0383	GH_A07G0348
GH_A03G0687	GH_A09G1794
GH_A08G1456	GH_D08G0033
GH_A01G2012	GH_A10G2376
GH_D13G0418	GH_A12G0863
GH_D02G0594	GH_A12G0249
GH_A09G1776	GH_D03G1974
GH_A10G0111	GH_A12G1634
GH_D08G0664	GH_D07G1923
GH_D05G0173	GH_A13G1342
GH_A11G0014	GH_A08G0062
GH_D06G2100	GH_A02G0061
GH_A09G1230	GH_A03G1939
GH_D11G0026	GH_D12G2884
GH_A09G1844	GH_D05G1138
GH_A05G3768	GH_A11G0151
GH_D10G1500	GH_A11G2855
GH_A11G2019	GH_A06G1714
GH_D02G0815	GH_D03G0021
GH_D08G0605	GH_D04G2108
GH_D11G0002	GH_A03G1192
GH_D11G3659	GH_D05G3761
GH_A11G0828	GH_A02G1752
GH_D09G1522	GH_A11G3592
GH_A07G2172	GH_A02G0639
GH_D09G2542	GH_D05G1150
GH_D10G0698	GH_A08G1818
GH_A05G1234	GH_D03G1643
GH_D05G3624	GH_D03G0661
GH_A11G3707	GH_A05G4201
GH_A02G2041	GH_A10G0118
GH_A05G3575	GH_D03G1412
GH_A05G3474	GH_D03G0544
GH_A05G4301	GH_A09G1907
GH_D10G2128	GH_A05G2689
GH_A04G1492	GH_A09G1717
GH_A03G2175	GH_D04G0490
GH_A11G2349	GH_A11G2512
GH_A11G3178	GH_A11G2019
GH_D09G0934	GH_D03G1787
GH_D08G1709	GH_A02G0078
GH_A06G0864	GH_D09G0532
GH_A12G0144	GH_A03G2332
GH_D11G2149	GH_A04G0238
GH_A10G2294	GH_D01G2480
GH_D03G0194	GH_D07G0748
GH_A05G4324	GH_A08G0916
GH_D01G2219	GH_A10G1630
GH_A03G1597	GH_A07G0803
GH_D10G1046	GH_A11G0094
GH_D01G0705	GH_A12G0028
GH_D04G1784	GH_A11G1929
GH_A03G1510	GH_D01G1893
GH_A01G0232	GH_A01G0872
GH_A08G2078	GH_D13G1450
GH_D10G0544	GH_D04G1800
GH_A07G1168	GH_A13G1448
GH_D10G1118	GH_A13G2259
GH_D10G0072	GH_D05G0050
GH_A02G0780	GH_D05G2744
GH_D02G2312	GH_A12G0712
GH_D10G0371	GH_A13G0601
GH_A03G1098	GH_D11G2417
GH_A03G2449	GH_D06G0110
GH_A05G2772	GH_A11G1307
GH_D13G0830	GH_D03G0407
GH_A04G0502	GH_A11G0851
GH_D01G0681	GH_A12G1972
GH_D05G2293	GH_D08G2322
GH_D07G1345	GH_D01G0443
GH_D11G1701	GH_D06G0569
GH_A13G2450	GH_D01G0469
GH_A05G0377	GH_D05G0695
GH_A12G0688	GH_D11G2894
GH_D08G2875	GH_A05G3474
GH_A03G0286	GH_A07G0106
GH_D03G1666	GH_D13G2158
GH_A12G0028	GH_A09G1863
GH_A08G1286	GH_A13G0691
GH_A03G0112	GH_A04G1509
GH_D12G2624	GH_A06G2116
GH_A03G1851	GH_D13G1935
GH_A02G1358	GH_D13G0169
GH_A01G0604	GH_A09G1776
GH_D07G1182	GH_A12G2166
GH_D08G1076	GH_D06G1459
GH_D11G3680	GH_D01G1795
GH_A06G2179	GH_A07G1546
GH_A11G3761	GH_D08G1076
GH_D12G1589	GH_A09G1068
GH_A11G2326	GH_D10G2660
GH_A10G0692	GH_A13G2356
GH_D13G2411	GH_D08G2791
GH_D08G1541	GH_A07G1963
GH_D06G2229	GH_D11G1578
GH_A02G0639	GH_A02G1566
GH_D11G3168	GH_A03G2278
GH_D03G1073	GH_D03G0022
GH_A03G1634	GH_D08G0563
GH_A12G1281	GH_A07G0611
GH_D12G1804	GH_D02G0067
GH_D02G0987	GH_D05G2449
GH_D13G1558	GH_scaffold28097_objG0001
GH_A12G2396	GH_D03G0307
GH_A12G2577	GH_A07G0002
GH_D07G1492	GH_D10G0573
GH_D12G1698	GH_D01G2481
GH_D05G0500	GH_A08G1879
GH_D11G1480	GH_A01G1166
GH_A13G0003	GH_D08G1545
GH_D08G0480	GH_D02G0594
GH_D05G0088	GH_A08G0531
GH_A01G0001	GH_A11G3707
GH_A10G2670	GH_A08G2335
GH_D07G0032	GH_A11G2822
GH_A07G2587	GH_D05G2641
GH_A07G1945	GH_D13G1403
GH_D04G1290	GH_A03G1665
GH_D01G0200	GH_D02G2500
GH_D07G0165	GH_D07G1299
GH_D02G0179	GH_A04G1555
GH_A07G0063	GH_D02G0455
GH_A05G1837	GH_A11G3518
GH_A09G1201	GH_A08G2428
GH_A05G3068	GH_A10G0403
GH_D05G0130	GH_A10G0413
GH_D12G2098	GH_A01G2507
GH_A12G0495	GH_D11G1480
GH_D07G2116	GH_D10G2528
GH_A13G2210	GH_A06G2099
GH_A11G2281	GH_A06G2292
GH_A13G2601	GH_D09G2124
GH_A08G2105	GH_A01G0290
GH_A10G2094	GH_D02G0311
GH_D03G0780	GH_A01G0765
GH_D05G2641	GH_D12G0858
GH_A01G1145	GH_A06G1973
GH_A03G1924	GH_D03G0780
GH_A11G2168	GH_A07G0936
GH_A11G2233	GH_D11G3673
GH_D02G2175	GH_A11G3761
GH_D10G0495	GH_A10G1722
GH_A08G1409	GH_A08G1012
GH_A08G1059	GH_A02G1359
GH_D04G1004	GH_D11G0113
GH_A07G0002	GH_A01G0604
GH_A01G0519	GH_A07G2482
GH_D09G0296	GH_D03G0645
GH_A05G3478	GH_A04G0603
GH_D03G0660	GH_A12G2577
GH_D11G3544	GH_D10G2446
GH_D11G0670	GH_A05G3779
GH_A03G0133	GH_D08G1688
GH_A05G3985	GH_D11G3335
GH_D02G0570	GH_A09G2394
GH_D10G1971	GH_A05G2359
GH_A06G0081	GH_A10G0966
GH_D05G3722	GH_A13G2020
GH_D01G1035	GH_D08G1562
GH_D08G1937	GH_A12G0460
GH_D10G1912	GH_D08G2875
GH_A01G2079	GH_A13G1893
GH_A12G2656	GH_A11G3198
GH_A03G2444	GH_D04G1644
GH_A05G0423	GH_A08G1894
GH_D05G0724	GH_A09G2464
GH_A04G1509	GH_A09G0560
GH_A02G0078	GH_D12G2649
GH_D13G0283	GH_D05G3523
GH_A04G1083	GH_D11G2277
GH_A11G1906	GH_A05G3268
GH_D11G1813	GH_D05G3270
GH_A06G0097	GH_A08G2493
GH_A02G0061	GH_A05G1666
GH_A02G0603	GH_D05G1380
GH_D04G0985	GH_D07G1561
GH_D01G0454	GH_A08G1791
GH_A13G2568	GH_A13G0488
GH_scaffold23635_objG0001	GH_D13G1203
GH_A07G0540	GH_D02G0540
GH_D05G2449	GH_A04G0212
GH_D06G1559	GH_A05G0234
GH_D08G0756	GH_D07G0613
GH_A07G1704	GH_D11G2833
GH_A13G2577	GH_A07G2615
GH_A10G2644	GH_A07G1742
GH_A12G2944	GH_A13G1210
GH_D13G1264	GH_A05G4324
GH_D11G3099	GH_A03G1597
GH_D02G2411	GH_D13G2384
GH_A08G2533	GH_A05G1874
GH_D08G1389	GH_D13G2503
GH_D05G1065	GH_D13G2632
GH_A09G2269	GH_A05G1074
GH_D03G0544	GH_A03G0587
GH_A05G4247	GH_A07G1669
GH_A12G0065	GH_A11G3207
GH_D05G3761	GH_A01G2079
GH_A05G1707	GH_A01G2411
GH_D07G0876	GH_A05G2281
GH_D02G0064	GH_A09G2269
GH_D02G1239	GH_A01G2147
GH_A01G1166	GH_D12G0173
GH_A06G0154	GH_scaffold23635_objG0002
GH_D11G0472	GH_D06G2021
GH_D07G1068	GH_D05G0052
GH_D03G1035	GH_D09G0238
GH_D10G0515	GH_A04G1054
GH_D05G2928	GH_D05G2461
GH_D11G0568	GH_A05G3575
GH_D07G1299	GH_D12G0080
GH_A09G0951	GH_D03G1438
GH_A06G2116	GH_D08G2813
GH_A07G0452	GH_D10G1500
GH_D12G2951	GH_A07G1897
GH_A06G1973	GH_D04G1899
GH_A05G3335	GH_D12G2951
GH_A05G3442	GH_A03G1924
GH_D10G2222	GH_A04G1157
GH_D05G1874	GH_A07G1704
GH_D03G0645	GH_D05G2939
GH_D05G2461	GH_D11G0231
GH_D01G0443	GH_A12G0124
GH_A09G1041	GH_D12G0323
GH_A05G2689	GH_A07G1866
GH_A01G1617	GH_D06G0717
GH_A03G2303	GH_A09G0184
GH_D11G2822	GH_A10G0896
GH_A09G1409	GH_D12G0936
GH_D10G0833	GH_D08G2137
GH_A08G1252	GH_A12G0723
GH_D07G2117	GH_A11G1665
GH_D12G2340	GH_D09G1413
GH_A10G0966	GH_D09G2006
GH_D10G1236	GH_D08G2080
GH_A03G1911	GH_A06G0672
GH_D08G2791	GH_A06G1518
GH_A08G0775	GH_A07G0001
GH_D05G1100	GH_A05G2434
GH_D13G2255	GH_D11G3470
GH_A10G0413	GH_D13G1390
GH_D02G0311	GH_D10G0180
GH_D06G2132	GH_A07G0553
GH_A07G2482	GH_A11G3655
GH_A08G1193	GH_D11G2822
GH_A03G1856	GH_A08G1193
GH_D11G2972	GH_D10G2222
GH_D11G3795	GH_A05G3442
GH_D13G0169	GH_A02G0699
GH_A12G0242	GH_D05G0526
GH_A09G0560	GH_A12G1707
GH_A04G0603	GH_A04G0947
GH_A06G1096	GH_A04G0171
GH_A04G1292	GH_A02G1953
GH_A05G2087	GH_A12G0143
GH_D08G1794	GH_D12G2407
GH_A07G1546	GH_D06G0510
GH_A13G1597	GH_D08G0756
GH_A07G0474	GH_D13G1558
GH_D03G0263	GH_D11G1682
GH_D05G2229	GH_D13G1873
GH_D08G0612	GH_A07G2241
GH_A06G2339	GH_A04G0581
GH_A09G2464	GH_A13G0599
GH_D01G1694	GH_A09G2013
GH_D03G0148	GH_D04G1360
GH_A12G1818	GH_D10G1612
GH_A06G2292	GH_D13G0718
GH_A07G2615	GH_A03G0112
GH_D04G0121	GH_D13G0343
GH_A02G1786	GH_A10G1386
GH_D10G1510	GH_D13G0676
GH_D04G1360	GH_A08G1286
GH_A08G2335	GH_A11G0389
GH_A06G1457	GH_A11G1153
GH_A06G0046	GH_A07G0681
GH_A12G0249	GH_D02G0302
GH_D01G1465	GH_D03G0559
GH_A07G0718	GH_A06G0003
GH_A04G0238	GH_D08G2057
GH_A08G0052	GH_A05G1784
GH_A07G0681	GH_A07G1326
GH_D11G1828	GH_D07G0648
GH_D11G0248	GH_A04G1339
GH_D03G1872	GH_D10G0515
GH_A05G0044	GH_D08G1604
GH_A05G1299	GH_A03G0553
GH_D13G0696	GH_A11G0501
GH_A07G2246	GH_A07G0718
GH_A08G2033	GH_A01G0844
GH_D13G2384	GH_D13G1447
GH_D11G1174	GH_A11G2930
GH_D06G1478	GH_D10G2769
GH_D11G2833	GH_A06G1343
GH_D03G1010	GH_D06G2326
GH_D05G0048	GH_A11G0077
GH_D04G1177	GH_A12G0878
GH_D03G0249	GH_D08G0535
GH_A04G0171	GH_D08G2716
GH_D13G2632	GH_D02G0001
GH_A05G2427	GH_scaffold6166_objG0001
GH_A04G1555	GH_A07G0797
GH_D12G0249	GH_D12G2037
GH_A13G1302	GH_D08G2438
GH_A11G3518	GH_D03G0059
GH_A03G0587	GH_D05G1898
GH_D02G0176	GH_A11G1896
GH_A07G1697	GH_D05G1946
GH_D11G0468	GH_A05G1363
GH_A04G0743	GH_D09G2553
GH_D09G1629	GH_D12G2301
GH_A11G3592	GH_A12G0688
GH_A11G1161	GH_A12G0879
GH_D11G0762	GH_D02G0815
GH_D06G0686	GH_A12G0318
GH_A04G0212	GH_D02G1956
GH_A01G0022	GH_D05G3896
GH_D10G2655	GH_A06G0228
GH_A09G1362	GH_D01G0077
GH_D02G1585	GH_A02G0785
GH_A03G1665	GH_D01G0842
GH_A07G0322	GH_A03G0168
GH_D03G0661	GH_A13G0868
GH_D02G2387	GH_A08G2513
GH_A12G1704	GH_D13G2370
GH_A11G2993	GH_D05G3974
GH_A11G0452	GH_A05G2626
GH_A09G2177	GH_D08G0573
GH_D03G0558	GH_A11G3682
GH_A01G0872	GH_A09G1743
GH_A10G2538	GH_D05G0724
GH_D11G1871	GH_A06G0211
GH_D13G0718	GH_A05G0442
GH_D09G2194	GH_scaffold1-4_objG0001
GH_D13G2370	GH_A03G0540
GH_D05G2228	GH_A03G2290
GH_A03G1575	GH_A05G0044
GH_A01G2173	GH_D12G0121
GH_D13G1343	GH_A08G0440
GH_A13G2174	GH_A03G0173
GH_D07G2156	GH_D07G2276
GH_D09G1853	GH_A04G0945
GH_D05G0215	GH_A05G2487
GH_A02G1953	GH_A04G0210
GH_D01G1403	GH_D03G1190
GH_A05G3656	GH_D06G1740
GH_A09G1794	GH_D12G2507
GH_D11G3539	GH_D01G1002
GH_A05G4235	GH_A05G3914
GH_D08G2065	GH_A01G0900
GH_A06G0261	GH_A11G0048
GH_D08G2718	GH_D07G1960
GH_D08G1985	GH_A02G1643
GH_A05G3691	GH_D08G1167
GH_D06G1316	GH_D11G0868
GH_D03G0831	GH_D07G0722
GH_A05G2523	GH_D06G0508
GH_A10G2134	GH_A05G3826
GH_A06G0003	GH_D11G3238
GH_D11G2417	GH_D12G2464
GH_D12G2671	GH_D06G0642
GH_A03G0588	GH_A10G0237
GH_A12G1634	GH_D08G2127
GH_D11G3335	GH_A03G1634
GH_A11G1013	GH_D01G0772
GH_D05G3723	GH_D02G2077
GH_A11G2807	GH_D08G1762
GH_A02G0640	GH_A09G2385
GH_D07G0269	GH_D10G2384
GH_A04G0047	GH_D09G0296
GH_D12G0568	GH_D13G0776
GH_A03G0872	GH_D01G0462
GH_D08G1015	GH_D13G0395
GH_D07G0161	GH_A05G4235
GH_A02G1579	GH_A12G1619
GH_A07G0031	GH_A03G0911
GH_A11G2189	GH_D01G0982
GH_A07G0186	GH_A03G2192
GH_D13G1203	GH_A11G0589
GH_A11G0119	GH_A11G3316
GH_D02G1929	GH_A10G2094
GH_A11G1896	GH_A09G1880
GH_A11G3384	GH_A11G0111
GH_A13G1448	GH_D07G2348
GH_D13G0932	GH_D13G0223
GH_A06G0016	GH_A07G0474
GH_D06G2326	GH_A01G1657
GH_D07G1924	GH_A11G0014
GH_D05G2744	GH_A05G0363
GH_A04G0918	GH_D12G0125
GH_A03G2439	GH_D10G0495
GH_A12G0878	GH_A12G1621
GH_A12G0350	GH_D12G2135
GH_D01G0077	GH_D06G1438
GH_A07G1686	GH_D11G1788
GH_D08G1263	GH_D10G1928
GH_D09G2401	GH_A10G2670
GH_A11G1764	GH_A08G1179
GH_A12G0318	GH_D11G2827
GH_A08G2513	GH_D13G0427
GH_D10G0934	GH_A02G0928
GH_D11G0416	GH_D09G1734
GH_D08G2523	GH_A02G2051
GH_D13G0207	GH_A01G0805
GH_A09G0469	GH_D07G0546
GH_D04G0841	GH_A13G1208
GH_D04G1080	GH_D04G2123
GH_D01G0801	GH_D03G1545
GH_D01G1163	GH_D11G0888
GH_A05G0363	GH_D05G0303
GH_D01G2260	GH_D11G1602
GH_D02G0918	GH_A13G2399
GH_A03G0246	GH_A05G4055
GH_D07G0820	GH_D03G1961
GH_A12G1621	GH_A08G1934
GH_A07G1882	GH_A08G2514
GH_A07G1455	GH_D05G2925
GH_D12G2153	GH_A01G1428
GH_D01G0469	GH_D06G1943
GH_A05G3379	GH_A07G2431
GH_D04G1212	GH_A11G2001
GH_scaffold23635_objG0002	GH_D05G1336
GH_D02G0409	GH_D06G0698
GH_A13G0724	GH_A13G1393
GH_D04G2005	GH_A08G2420
GH_D07G2033	GH_A12G2603
GH_D13G0101	GH_D12G1700
GH_A05G1292	GH_D11G0539
GH_A05G0269	GH_D12G2389
GH_D11G2799	GH_D06G1080
GH_A08G0348	GH_A02G0389
GH_D13G0079	GH_D11G3440
GH_D06G1254	GH_A09G2692
GH_D04G1283	GH_D08G2321
GH_A10G2374	GH_A10G0969
GH_A05G1874	GH_A11G1777
GH_A10G0969	GH_D09G1789
GH_D12G1196	GH_D10G0099
GH_D05G3896	GH_D02G1239
GH_D03G1438	GH_A05G4026
GH_A05G3523	GH_A05G0423
GH_D12G2427	GH_D09G1022
GH_A03G0173	GH_A03G2263
GH_A01G1262	GH_D06G2141
GH_A04G1170	GH_A01G0448
GH_D05G2896	GH_D03G0897
GH_D05G0229	GH_A08G2785
GH_A02G0928	GH_A04G1770
GH_D11G1767	GH_D05G3662
GH_A04G0945	GH_D11G2519
GH_D02G0455	GH_D12G0684
GH_A13G1789	GH_D08G1602
GH_D08G1649	GH_D02G0485
GH_A03G0957	GH_A03G1911
GH_A05G2658	GH_A11G2233
GH_A09G2517	GH_D13G1005
GH_A07G1326	GH_D05G0777
GH_D05G1150	GH_D12G1291
GH_D05G1586	GH_D06G0466
GH_A05G0057	GH_D10G0656
GH_D12G0179	GH_D03G0831
GH_A10G0872	GH_A09G1844
GH_A03G2262	GH_A07G1780
GH_A05G3826	GH_D01G1501
GH_D11G1875	GH_D02G0961
GH_A07G0561	GH_D03G0681
GH_A01G0740	GH_D05G0892
GH_D05G1440	GH_A05G3333
GH_A02G1153	GH_A11G3430
GH_A07G1407	GH_A09G2071
GH_A10G2394	GH_A04G1011
GH_A13G2534	GH_D07G1182
GH_A08G1746	GH_D04G1479
GH_D12G2071	GH_A11G1462
GH_D07G0878	GH_D03G1035
GH_A08G1369	GH_A05G0505
GH_D09G0486	GH_A11G0846
GH_D12G2037	GH_D03G1424
GH_A07G0558	GH_D12G2500
GH_A06G1735	GH_A03G1851
GH_D01G1897	GH_D08G1837
GH_A01G2127	GH_A03G0494
GH_A05G4376	GH_A07G1455
GH_A03G1165	GH_A10G0066
GH_D07G0737	GH_A07G2587
GH_D03G1972	GH_A07G1777
GH_A07G1952	GH_A13G1536
GH_A08G1253	GH_A06G1735
GH_D09G0215	GH_D11G0184
GH_D01G1361	GH_A04G0047
GH_D02G0323	GH_D02G0409
GH_A04G1339	GH_A11G1851
GH_D04G1600	GH_D06G1715
GH_D01G1893	GH_A07G1628
GH_A03G2184	GH_A07G0186
GH_A10G2620	GH_D09G1640
GH_A04G0041	GH_D07G0876
GH_D01G2481	GH_D13G1801
GH_A06G0211	GH_A02G1358
GH_D11G2366	GH_D08G1901
GH_A11G0488	GH_A05G2789
GH_A03G2192	GH_A03G1175
GH_A08G2087	GH_A07G1652
GH_D03G1221	GH_A04G0502
GH_A02G1359	GH_A01G0533
GH_D10G0099	GH_D08G1154
GH_A05G3337	GH_A11G2954
GH_A02G1334	GH_A09G2029
GH_A05G1717	GH_D05G1966
GH_D11G3661	GH_D07G2321
GH_D03G0031	GH_D03G0119
GH_D13G1834	GH_D09G0150
GH_D07G1043	GH_A09G2631
GH_D11G3481	GH_A10G0977
GH_A05G3333	GH_A11G2208
GH_D10G0192	GH_A13G0896
GH_A11G2923	GH_A12G0185
GH_D12G1124	GH_D05G2110
GH_A07G2431	GH_D11G3659
GH_A08G2785	GH_A06G0390
GH_A09G0893	GH_A05G2772
GH_D13G2591	GH_D07G1551
GH_A07G0352	GH_D02G0845
GH_D10G1152	GH_A11G2885
GH_D01G1706	GH_A07G1168
GH_A07G0992	GH_D08G0971
GH_D03G0956	GH_A03G1856
GH_D03G0833	GH_D09G2112
GH_D08G1297	GH_D02G0733
GH_A05G1666	GH_A03G2303
GH_A05G0171	GH_D07G1704
GH_scaffold3286_objG0001	GH_D03G0833
GH_A11G2505	GH_A07G0322
GH_D01G1132	GH_D10G0002
GH_D13G2219	GH_A05G3717
GH_A10G1840	GH_D02G1233
GH_A08G0916	GH_D07G2558
GH_A12G1619	GH_D02G1929
GH_D12G2476	GH_A10G2134
GH_D11G2402	GH_A10G0858
GH_D12G0080	GH_D13G1006
GH_D11G2816	GH_A06G0767
GH_A11G2348	GH_D06G0334
GH_D01G1183	GH_D01G1929
GH_D10G1590	GH_A11G0082
GH_A11G2001	GH_D10G1118
GH_D02G0781	GH_D05G3661
GH_D09G1031	GH_D05G1938
GH_A09G0773	GH_A07G1987
GH_D04G0811	GH_D02G0439
GH_D13G2094	GH_A03G0536
GH_D06G1943	GH_A11G0184
GH_A06G0494	GH_D09G1853
GH_D11G0560	GH_A13G1636
GH_A13G2602	GH_A05G2632
GH_A13G2565	GH_D08G0283
GH_A06G0469	GH_D04G1064
GH_A04G0287	GH_D05G3976
GH_D12G0640	GH_A08G1746
GH_A01G1195	GH_A03G2184
GH_A08G2514	GH_D03G1109
GH_D11G1602	GH_D11G0752
GH_D11G2519	GH_D04G1191
GH_scaffold7339_objG0001	GH_D10G0171
GH_A11G1043	GH_D08G2087
GH_D08G0020	GH_A01G0439
GH_D04G0483	GH_A03G0380
GH_A05G3268	GH_A03G1510
GH_A02G1797	GH_A13G1302
GH_D12G0684	GH_A13G0045
GH_D03G1227	GH_A07G0992
GH_A11G0179	GH_D09G2401
GH_D11G3470	GH_A04G1171
GH_A01G1680	GH_D09G0462
GH_A08G1414	GH_D12G2334
GH_D05G1083	GH_A09G1201
GH_D05G0050	GH_A08G0278
GH_D04G0691	GH_D04G1011
GH_D02G1454	GH_A05G2275
GH_D04G0136	GH_A09G2461
GH_A11G2512	GH_D01G1706
GH_D08G2581	GH_A09G0981
GH_A06G1710	GH_A01G1195
GH_A13G2400	GH_A02G0297
GH_A13G1393	GH_D12G2476
GH_A10G0772	GH_D11G3035
GH_A13G2238	GH_D13G2369
GH_D10G0180	GH_A11G2086
GH_A03G0431	GH_D02G0176
GH_A10G1603	GH_A06G0097
GH_D06G0997	GH_A03G0957
GH_A11G0485	GH_A09G2151
GH_A01G0166	GH_A02G0049
GH_A13G0286	GH_A03G0179
GH_D07G2276	GH_D02G2458
GH_D06G1760	GH_D01G1510
GH_A07G1942	GH_D09G0775
GH_D08G1435	GH_D11G1169
GH_scaffold1-4_objG0001	GH_A13G1669
GH_D07G0250	GH_A12G2720
GH_A12G1739	GH_A02G1748
GH_A09G1977	GH_A02G1421
GH_D07G0346	GH_D04G0985
GH_A11G2118	GH_D12G1486
GH_A02G0606	GH_A06G1053
GH_A12G0185	GH_D05G3127
GH_D10G0002	GH_D10G0544
GH_A11G0048	GH_D06G2079
GH_D12G2464	GH_A10G2374
GH_D12G2301	GH_A12G2656
GH_D07G1549	GH_D11G1270
GH_D13G1801	GH_A06G1073
GH_A11G3316	GH_D06G2360
GH_D01G1084	GH_D05G4059
GH_D12G2133	GH_A11G3034
GH_D06G1175	GH_A05G3031
GH_D11G3440	GH_D08G0092
GH_D03G0710	GH_D05G3723
GH_A10G0777	GH_D06G0437
GH_D13G0370	GH_A03G1190
GH_A08G2852	GH_A13G2400
GH_A05G3649	GH_A02G1786
GH_A08G1413	GH_A06G1528
GH_D01G2404	GH_A03G0091
GH_D11G0918	GH_A07G0894
GH_D07G2321	GH_A11G3381
GH_A02G1052	GH_A09G1692
GH_A07G1694	GH_D05G2228
GH_D09G2064	GH_D06G0997
GH_A01G0146	GH_D09G1746
GH_A13G0900	GH_D03G1973
GH_A12G1296	GH_A09G1451
GH_D05G1966	GH_D06G2100
GH_D03G0171	GH_A10G0970
GH_D05G3974	GH_A06G1457
GH_A08G1734	GH_A10G0892
GH_A12G1250	GH_A03G1954
GH_D01G0199	GH_A09G1952
GH_A08G0022	GH_D03G1464
GH_D07G0102	GH_A04G0320
GH_D09G1470	GH_D02G1104
GH_D05G1380	GH_D01G2219
GH_D12G1248	GH_A06G0081
GH_D06G0493	GH_A06G0864
GH_A02G0632	GH_D13G0406
GH_A05G1856	GH_D13G0167
GH_A10G1386	GH_D06G1265
GH_D10G0171	GH_D08G2394
GH_A05G1363	GH_A12G1281
GH_D13G0369	GH_A08G2533
GH_A01G0827	GH_D13G1793
GH_D05G1336	GH_D03G1355
GH_A02G1186	GH_D05G2301
GH_A07G2014	GH_D05G2936
GH_D11G0960	GH_A08G1059
GH_D07G0822	GH_A09G0906
GH_A05G1687	GH_A05G1192
GH_A02G0014	GH_A07G2246
GH_D12G2209	GH_A09G1359
GH_A05G0058	GH_scaffold6259_objG0002
GH_A13G2204	GH_D12G0513
GH_D06G0890	GH_A06G2129
GH_D05G2121	GH_D06G0740
GH_D03G1961	GH_D09G1496
GH_D01G1442	GH_D08G1794
GH_A05G1205	GH_A12G2001
GH_D05G1575	GH_A07G0241
GH_A10G0511	GH_A07G2631
GH_D12G2433	GH_D06G0471
GH_D13G2439	GH_A10G2274
GH_A05G4115	GH_A06G1795
GH_A08G0035	GH_A04G0693
GH_A05G2487	GH_D08G2526
GH_A02G2051	GH_D11G2199
GH_A03G0380	GH_D13G0370
GH_D05G3976	GH_A06G1843
GH_D01G2106	GH_D10G1272
GH_A04G1158	GH_D05G2295
GH_A08G1012	GH_D09G0732
GH_D06G2247	GH_D11G0560
GH_A12G2868	GH_A09G0080
GH_D01G0358	GH_A13G1890
GH_A09G0981	GH_D07G0406
GH_A13G0896	GH_D11G2750
GH_A13G1696	GH_D09G1142
GH_D02G0540	GH_D03G0257
GH_D02G0128	GH_A12G1777
GH_A05G0015	GH_D10G1021
GH_A07G0578	GH_D12G2209
GH_A05G3914	GH_D11G1172
GH_A01G0215	GH_D01G0681
GH_D10G0656	GH_D11G0026
GH_D02G2521	GH_A04G1707
GH_A13G0488	GH_A13G0378
GH_D12G0630	GH_A07G0774
GH_D07G0663	GH_D07G0878
GH_A01G0900	GH_D08G2373
GH_A12G1283	GH_D04G0072
GH_D03G0559	GH_D06G1723
GH_A11G1464	GH_D04G1177
GH_A10G0892	GH_D01G1183
GH_A05G1459	GH_D12G1886
GH_A12G0029	GH_A03G1491
GH_D08G2127	GH_D01G1657
GH_D03G1973	GH_A13G1696
GH_D04G0504	GH_D07G1156
GH_D13G0720	GH_A09G2546
GH_D03G0010	GH_D12G1861
GH_A11G1832	GH_D06G1268
GH_D08G1901	GH_D09G1609
GH_D08G0274	GH_A07G0652
GH_D10G2288	GH_A10G2050
GH_D04G1134	GH_A10G0511
GH_A01G0778	GH_A12G0149
GH_A01G2379	GH_D06G1736
GH_A07G2619	GH_D05G1025
GH_A11G0082	GH_D11G1972
GH_D06G1611	GH_A08G1119
GH_A07G0894	GH_A06G0671
GH_A06G1645	GH_A07G0038
GH_D06G2370	GH_A13G0457
GH_A05G3031	GH_D07G1345
GH_A12G1638	GH_A13G1499
GH_D13G0319	GH_A02G1153
GH_A05G2979	GH_D11G0918
GH_D11G2838	GH_D02G1052
GH_D05G1490	GH_D03G0558
GH_D05G1403	GH_D04G1474
GH_D05G2657	GH_A07G0578
GH_D08G0397	GH_A12G1704
GH_A08G1640	GH_D12G1894
GH_D07G0652	GH_A05G3193
GH_A11G0846	GH_D06G2229
GH_D12G2908	GH_D08G2327
GH_D11G3673	GH_A05G1394
GH_D12G1486	GH_D02G2064
GH_A06G0309	GH_D13G2634
GH_D12G0121	GH_A01G1670
GH_D11G2723	GH_A01G2269
GH_D03G1599	GH_D05G3869
GH_A05G1056	GH_D02G1464
GH_A03G1868	GH_A03G1680
GH_A10G0520	GH_D10G1277
GH_D09G2362	GH_A07G0452
GH_A06G1439	GH_A06G0324
GH_D13G0676	GH_D11G2424
GH_D01G1404	GH_A07G2619
GH_A04G1316	GH_A13G2174
GH_D01G1259	GH_D03G0157
GH_A09G0690	GH_D05G1139
GH_A06G1791	GH_D02G2502
GH_D08G0369	GH_A09G2177
GH_D05G1304	GH_A05G3670
GH_A07G0003	GH_D10G1152
GH_D05G2301	GH_D12G1891
GH_A01G0765	GH_D13G1343
GH_A07G0050	GH_A05G1835
GH_D11G3754	GH_A07G1194
GH_D11G3656	GH_A05G4165
GH_D05G1868	GH_A12G2546
GH_D05G3661	GH_A13G1056
GH_D09G2475	GH_A05G0169
GH_scaffold6259_objG0002	GH_D11G3287
GH_A07G1987	GH_A07G1522
GH_D11G2152	GH_D12G2050
GH_D05G1323	GH_scaffold3286_objG0001
GH_D11G2277	GH_D09G2332
GH_D09G0168	GH_A07G1573
GH_D11G0511	GH_D06G0683
GH_D10G2148	GH_D05G0625
GH_D06G1024	GH_A08G1336
GH_A06G0814	GH_D08G0480
GH_D06G0590	GH_A10G0594
GH_D11G2424	GH_A12G0217
GH_A13G0537	GH_A08G0267
GH_A11G2585	GH_A12G2357
GH_A09G2190	GH_A05G2154
GH_D01G0691	GH_D08G1015
GH_D09G0732	GH_D01G0549
GH_D06G1920	GH_D08G2391
GH_D04G0695	GH_A11G1279
GH_D01G1002	GH_A12G0004
GH_D11G0823	GH_D13G1582
GH_D07G0613	GH_D04G0795
GH_A10G0885	GH_A11G0648
GH_A10G1630	GH_A07G1686
GH_A05G4165	GH_D09G0779
GH_A07G0096	GH_D08G1483
GH_A01G1665	GH_A05G3099
GH_A10G2376	GH_D05G1959
GH_A09G2358	GH_D06G0493
GH_D06G0445	GH_A13G1073
GH_D10G0142	GH_D01G0175
GH_A04G0738	GH_A09G2125
GH_D02G1796	GH_A03G1098
GH_A03G0505	GH_D11G3356
GH_A11G3682	GH_D04G1344
GH_D03G1643	GH_D12G2433
GH_D08G2768	GH_A11G2150
GH_D03G1608	GH_A07G0431
GH_A11G1890	GH_A09G0893
GH_A03G1491	GH_A08G0826
GH_D02G2500	GH_D04G1030
GH_A07G0680	GH_A05G2087
GH_D01G1657	GH_A11G3752
GH_A13G0475	GH_D06G2267
GH_D05G2171	GH_A06G1317
GH_D05G2236	GH_D02G1454
GH_D06G0265	GH_D05G3676
GH_A05G4201	GH_D09G0711
GH_D09G0775	GH_D05G0473
GH_A12G1913	GH_A05G2738
GH_D01G0816	GH_D06G0867
GH_A07G1395	GH_A11G2382
GH_A05G1869	GH_A04G1435
GH_A09G0080	GH_A08G2852
GH_A06G0408	GH_D06G1559
GH_A10G0654	GH_A08G0399
GH_A12G1606	GH_A12G0603
GH_A05G3099	GH_D04G1560
GH_A13G1418	GH_A03G0325
GH_D01G0001	GH_A03G1196
GH_D03G1463	GH_A12G1705
GH_D11G0996	GH_A06G0958
GH_A11G2767	GH_A11G3015
GH_A13G1068	GH_D08G1389
GH_D08G1154	GH_D04G0504
GH_A08G1119	GH_A10G0772
GH_D06G1589	GH_A12G1894
GH_A06G0671	GH_D05G0098
GH_A05G0205	GH_D02G1745
GH_D04G0560	GH_A11G0049
GH_D03G0257	GH_A06G1710
GH_A05G1784	GH_D05G3809
GH_D13G2530	GH_D10G1590
GH_D11G2273	GH_A04G0717
GH_A02G0671	GH_D09G1458
GH_D11G1381	GH_scaffold515_objG0003
GH_D10G1042	GH_D12G1938
GH_A06G1795	GH_D10G2329
GH_A06G1053	GH_A01G0447
GH_D02G2064	GH_A12G0610
GH_D08G1545	GH_A09G2400
GH_A09G1832	GH_D13G0207
GH_A10G2355	GH_D11G0996
GH_A04G0320	GH_D03G1063
GH_D02G1555	GH_A05G2658
GH_A07G2631	GH_A10G1463
GH_D01G2251	GH_A10G2095
GH_A12G2441	GH_A11G2326
GH_A04G1770	GH_A03G2078
GH_A05G2586	GH_D05G0699
GH_D08G2121	GH_A13G2200
GH_D13G1757	GH_D13G1416
GH_D01G1007	GH_A09G1946
GH_A11G2197	GH_D01G2260
GH_D05G1384	GH_A13G1603
GH_D02G2617	GH_A07G1882
GH_A02G1618	GH_D08G2846
GH_A05G2738	GH_D08G1541
GH_A04G1387	GH_D09G2475
GH_D11G0731	GH_A11G0119
GH_D02G0001	GH_A01G0481
GH_D01G0743	GH_A02G1639
GH_A12G1867	GH_D11G0960
GH_D11G3287	GH_A02G1637
GH_A13G1056	GH_D03G0249
GH_A07G2240	GH_D01G0238
GH_D10G0692	GH_A12G2320
GH_D13G2234	GH_A05G2902
GH_D10G1021	GH_A01G2144
GH_D05G0759	GH_A09G1977
GH_A12G1292	GH_D02G2199
GH_A03G0091	GH_D13G2159
GH_A05G0714	GH_A07G1942
GH_D02G2199	GH_A03G2459
GH_A02G1106	GH_A01G2210
GH_D10G0703	GH_A12G0778
GH_D13G0223	GH_A13G2501
GH_D12G2584	GH_D13G0823
GH_D06G2021	GH_A01G0740
GH_D03G0999	GH_A08G2876
GH_D11G0793	GH_A06G0483
GH_D09G0711	GH_D07G1098
GH_A10G1190	GH_A12G1978
GH_A05G1768	GH_A07G1694
GH_A06G1049	GH_A05G1405
GH_A13G1204	GH_D05G0599
GH_D12G1201	GH_D05G1100
GH_A07G0037	GH_A04G1141
GH_D03G0021	GH_A04G0948
GH_D13G0313	GH_A04G1093
GH_A11G0648	GH_A07G0558
GH_D10G2481	GH_A13G1574
GH_D13G2294	GH_D01G1132
GH_A05G4052	GH_D10G2482
GH_A07G0863	GH_D05G1868
GH_A05G2670	GH_D11G0477
GH_A05G1835	GH_A09G2540
GH_D01G0175	GH_D13G2576
GH_D08G2012	GH_A03G1651
GH_D06G1459	GH_A09G2190
GH_A11G0861	GH_A06G0149
GH_scaffold515_objG0006	GH_D01G1291
GH_A06G1456	GH_A03G2195
GH_D10G0547	GH_A03G0286
GH_D13G0185	GH_D13G0369
GH_D01G0923	GH_D11G3168
GH_D11G3356	GH_A02G1515
GH_D01G0135	GH_D12G0959
GH_A11G3306	GH_D12G0568
GH_A13G0196	GH_A07G0713
GH_D08G0960	GH_D03G0956
GH_D09G0527	GH_D06G0839
GH_D01G0982	GH_A09G0773
GH_D04G1030	GH_D07G2007
GH_A05G2366	GH_D12G2619
GH_A08G1543	GH_D10G0142
GH_A08G2493	GH_D06G2357
GH_D02G2118	GH_D08G0703
GH_D08G2813	GH_D13G0418
GH_D05G0760	GH_A11G2767
GH_A11G2694	GH_A11G3630
GH_D08G0283	GH_D11G1700
GH_A06G1317	GH_D13G0611
GH_A03G1954	GH_D11G3696
GH_A09G2701	GH_A02G0603
GH_A10G2050	GH_A11G1764
GH_D09G0149	GH_D06G2431
GH_A02G1166	GH_D07G0037
GH_A13G1669	GH_A07G0031
GH_D02G1052	GH_A02G0014
GH_D08G1661	GH_A13G1471
GH_D13G0776	GH_D07G0879
GH_D12G0959	GH_D10G1187
GH_D05G0875	GH_D10G1912
GH_A12G1182	GH_A07G1352
GH_A12G0603	GH_A04G1492
GH_D05G0699	GH_A06G0834
GH_A09G1253	GH_A01G0037
GH_D04G1479	GH_D11G1875
GH_A12G1886	GH_A01G0827
GH_A03G1757	GH_D11G2843
GH_A07G2532	GH_A08G0667
GH_D11G3677	GH_A05G4247
GH_D11G1873	GH_D11G1381
GH_A08G0899	GH_A11G2851
GH_A07G0196	GH_A01G0216
GH_D12G1383	GH_A05G2979
GH_A04G0693	GH_A07G1581
GH_A04G0892	GH_D03G1824
GH_D11G0892	GH_D09G0085
GH_A11G3381	GH_A12G2312
GH_D02G1856	GH_D10G0833
GH_D03G1827	GH_A04G1449
GH_D12G1972	GH_D02G2296
GH_D11G2827	GH_A01G0519
GH_A09G1111	GH_D11G2251
GH_D09G0085	GH_D07G1584
GH_A05G3499	GH_D12G1680
GH_A12G1230	GH_D11G2344
GH_D12G0177	GH_D06G0890
GH_D03G1063	GH_D09G0527
GH_A08G2313	GH_A01G1894
GH_D04G0878	GH_D02G2584
GH_D05G0536	GH_D02G2462
GH_D05G3885	GH_A06G0058
GH_A09G0507	GH_D05G1304
GH_A10G0403	GH_D10G2042
GH_D02G0517	GH_A08G2721
GH_A12G1937	GH_D03G0992
GH_A09G1108	GH_D05G1334
GH_D07G0434	GH_A05G1768
GH_D13G1582	GH_A03G0315
GH_A07G2180	GH_A07G1398
GH_D10G1354	GH_D11G0731
GH_A06G1717	GH_D10G2009
GH_A09G2245	GH_A11G2505
GH_D05G0303	GH_A04G0426
GH_A10G2131	GH_A06G1049
GH_D11G3410	GH_D04G2045
GH_D06G0683	GH_D06G2247
GH_D07G1978	GH_A01G0409
GH_D05G3662	GH_A05G3123
GH_A13G1857	GH_D12G2356
GH_A10G0066	GH_A05G2022
GH_D02G2601	GH_D06G0138
GH_A02G1639	GH_D06G0994
GH_D06G1008	GH_D08G0862
GH_D01G1545	GH_D03G1570
GH_A02G1637	GH_A06G1339
GH_D11G3662	GH_A02G1579
GH_A06G1714	GH_D07G1337
GH_D10G1093	GH_D01G0691
GH_A02G1672	GH_D01G2106
GH_A05G4290	GH_D05G1737
GH_A13G2260	GH_A12G1867
GH_A02G0151	GH_D02G2012
GH_A08G0740	GH_D07G0525
GH_A02G0291	GH_D09G2217
GH_A13G0599	GH_D11G3754
GH_D05G3353	GH_A07G0037
GH_A09G1893	GH_A10G1727
GH_A02G1515	GH_A13G2178
GH_D05G2251	GH_A11G3461
GH_A04G1187	GH_D03G1312
GH_A06G0483	GH_D01G0881
GH_D07G1098	GH_A02G1601
GH_D11G1655	GH_D13G2219
GH_A08G2096	GH_D13G1686
GH_A07G1897	GH_A03G0133
GH_A10G1647	GH_D11G0805
GH_A07G0038	GH_A04G1229
GH_D08G1469	GH_A04G0616
GH_A06G0991	GH_D05G3353
GH_A07G0338	GH_D09G0935
GH_A13G1710	GH_D10G2099
GH_A04G0948	GH_A04G0770
GH_A03G2263	GH_A06G0283
GH_D03G1312	GH_D02G1152
GH_D07G1960	GH_A05G2763
GH_D01G0216	GH_A07G0004
GH_A08G1241	GH_A12G0278
GH_D04G1879	GH_A08G1903
GH_A05G2359	GH_D12G2340
GH_D05G0452	GH_A12G2441
GH_A12G1921	GH_A05G0333
GH_A04G0876	GH_D12G1881
GH_A01G0216	GH_A11G1244
GH_A04G1384	GH_D06G0806
GH_D11G1320	GH_A05G0142
GH_A11G1812	GH_D04G1600
GH_D07G1169	GH_A06G2037
GH_A12G2312	GH_A13G1410
GH_A12G2001	GH_D01G0558
GH_A10G1727	GH_A07G0979
GH_D05G3793	GH_D04G0922
GH_D11G0868	GH_D09G0141
GH_D12G0879	GH_D02G1706
GH_D12G0641	GH_D06G0379
GH_D06G0994	GH_D13G0153
GH_D05G1646	GH_A11G1146
GH_D09G1386	GH_A03G2080
GH_A09G2546	GH_D10G2792
GH_D13G0301	GH_A12G1985
GH_D03G0732	GH_D03G0804
GH_A09G2316	GH_A12G2396
GH_D05G1427	GH_A11G1251
GH_A11G2871	GH_D12G0673
GH_A10G1591	GH_A02G0671
GH_D09G0216	GH_D02G0603
GH_D05G3127	GH_D02G0398
GH_D02G0603	GH_A06G0377
GH_A11G3752	GH_A11G3496
GH_A07G1153	GH_D10G0934
GH_A09G1946	GH_A13G0485
GH_A05G1008	GH_D05G1874
GH_A06G2086	GH_A02G1374
GH_A03G1651	GH_A07G1540
GH_A03G0847	GH_D06G1175
GH_D03G0878	GH_A13G1205
GH_D10G0683	GH_D12G0232
GH_D03G1678	GH_D07G0820
GH_D07G1584	GH_D05G2229
GH_D12G2408	GH_D07G0454
GH_A13G1471	GH_A07G2263
GH_D04G0690	GH_A07G1351
GH_A13G1410	GH_D12G2584
GH_D02G0302	GH_A09G1424
GH_A11G1766	GH_A13G0987
GH_A01G0533	GH_A12G2050
GH_A09G1835	GH_D04G0695
GH_A07G2156	GH_D10G1054
GH_A11G1146	GH_D10G2655
GH_D06G0740	GH_D05G2028
GH_A10G1400	GH_D12G0179
GH_A09G1809	GH_A05G3660
GH_A01G1579	GH_D13G1129
GH_D06G0381	GH_D13G2255
GH_D11G1172	GH_D10G0330
GH_D10G2284	GH_A09G0547
GH_D13G0153	GH_D01G1404
GH_A07G1652	GH_A05G2997
GH_A05G3431	GH_D07G1492
GH_D08G0376	GH_A05G3068
GH_D06G1252	GH_D01G1777
GH_D10G1573	GH_A05G3337
GH_D10G0549	GH_A13G1690
GH_A09G1817	GH_D04G1779
GH_A11G1251	GH_A07G0050
GH_D07G1156	GH_D03G1176
GH_D12G0059	GH_D04G1283
GH_D11G2344	GH_A13G2589
GH_A07G2350	GH_A06G0068
GH_A13G1499	GH_A08G0206
GH_A01G0743	GH_D05G3727
GH_D05G0788	GH_A09G1041
GH_A04G0782	GH_A10G2125
GH_A12G2357	GH_D01G0743
GH_D01G0003	GH_A07G0728
GH_D11G0107	GH_D13G1370
GH_A13G1208	GH_D07G2009
GH_A13G1107	GH_D06G1589
GH_D04G1800	GH_D05G0445
GH_D04G2045	GH_D06G0889
GH_D08G0862	GH_A13G1710
GH_D08G1328	GH_D11G0823
GH_A01G2399	GH_A02G1261
GH_D11G3765	GH_D01G1694
GH_A03G1445	GH_D04G1076
GH_A11G2889	GH_A08G2092
GH_A13G0356	GH_D03G0768
GH_D07G0325	GH_D13G1253
GH_D13G0557	GH_D12G1537
GH_A05G0404	GH_scaffold158-9_objG0003
GH_D05G1351	GH_A10G2620
GH_A10G0594	GH_D10G2712
GH_A07G1594	GH_A08G1748
GH_D07G0563	GH_D04G0175
GH_A13G0090	GH_D04G0313
GH_D03G1545	GH_D01G0485
GH_A03G2427	GH_A11G1124
GH_D04G0172	GH_A04G0508
GH_D05G3727	GH_A07G2532
GH_D07G0671	GH_A06G1458
GH_A08G2515	GH_A11G2457
GH_D11G2750	GH_D05G1958
GH_D06G0376	GH_D08G1263
GH_D02G2468	GH_D04G0066
GH_D05G0595	GH_A05G0386
GH_A11G1958	GH_A13G0409
GH_A05G0504	GH_D05G3036
GH_D06G2437	GH_D03G0513
GH_A11G3531	GH_A05G4376
GH_D08G1870	GH_A03G0129
GH_A12G0004	GH_A06G2088
GH_D11G0805	GH_A01G0885
GH_D12G0707	GH_D02G0517
GH_D10G1143	GH_A13G1705
GH_D02G1833	GH_D05G0633
GH_A03G0675	GH_D11G3793
GH_D11G1065	GH_D12G2574
GH_A05G1597	GH_A04G1546
GH_D04G2123	GH_A05G0714
GH_A10G0858	GH_A08G1414
GH_D01G0238	GH_D05G0049
GH_A03G2195	GH_A10G1005
GH_A05G3193	GH_A08G1752
GH_A12G0879	GH_A11G1771
GH_A08G0762	GH_D11G3655
GH_A12G0420	GH_D05G1560
GH_D09G2186	GH_D09G1552
GH_A05G3894	GH_D08G1985
GH_D07G0846	GH_D01G2280
GH_A03G1169	GH_A03G0725
GH_D04G0885	GH_A13G1646
GH_D02G2502	GH_A05G2504
GH_A09G0906	GH_D06G1611
GH_A11G0049	GH_A05G1804
GH_D05G0625	GH_A04G1288
GH_A11G0484	GH_D05G3885
GH_A08G1894	GH_D01G0301
GH_A04G0979	GH_A05G0762
GH_D13G1404	GH_D03G1792
GH_A04G0616	GH_D02G2468
GH_A11G3630	GH_A12G1007
GH_D06G0806	GH_D06G0381
GH_D02G1940	GH_D13G0299
GH_A12G2320	GH_D07G2365
GH_D11G2199	GH_A12G0700
GH_A04G0770	GH_D10G0873
GH_D05G3979	GH_D13G2294
GH_A09G2029	GH_D06G1244
GH_D06G1729	GH_A05G3478
GH_D07G2282	GH_D11G3277
GH_A11G1244	GH_A06G1439
GH_A03G2459	GH_D03G0710
GH_D13G2369	GH_A06G1390
GH_A07G2312	GH_D07G1459
GH_D06G1871	GH_D07G0846
GH_D03G0054	GH_D03G1940
GH_D11G3031	GH_A04G1374
GH_D08G1564	GH_D02G2022
GH_A05G4218	GH_A03G0769
GH_D06G1740	GH_A01G0318
GH_D02G0485	GH_A11G3686
GH_A11G1911	GH_D07G0278
GH_A02G1851	GH_D02G0318
GH_D01G0660	GH_A07G1817
GH_D04G1076	GH_A08G0035
GH_D01G2090	GH_A04G1343
GH_A13G1705	GH_D01G1799
GH_A08G1641	GH_A05G0959
GH_D06G0523	GH_A09G2410
GH_A10G1627	GH_A10G1603
GH_A01G1280	GH_A05G3431
GH_D04G1376	GH_D03G0020
GH_D13G2634	GH_D02G1585
GH_A13G1953	GH_D02G1046
GH_D02G0802	GH_D09G0336
GH_A10G2274	GH_D07G2117
GH_D01G1871	GH_A03G0588
GH_D11G3493	GH_D08G2065
GH_D04G1011	GH_D09G0710
GH_A09G0547	GH_A01G0146
GH_D04G0795	GH_A11G1766
GH_D09G0710	GH_A12G1739
GH_D10G0727	GH_A05G0228
GH_D02G0836	GH_A02G0755
GH_D12G2429	GH_A08G2033
GH_D02G2022	GH_D06G0412
GH_A11G2851	GH_A07G2309
GH_D06G2141	GH_D08G0397
GH_A02G0699	GH_D01G1333
GH_D11G1029	GH_D07G2423
GH_A01G1410	GH_A12G2349
GH_D13G1560	GH_D02G1719
GH_D02G1887	GH_D02G1804
GH_D05G1342	GH_D10G0683
GH_D01G0013	GH_A01G0334
GH_D01G0815	GH_A05G0006
GH_A02G1614	GH_A11G0484
GH_A09G1424	GH_A09G0010
GH_D03G1517	GH_D12G2244
GH_D11G0399	GH_A11G0747
GH_A01G1737	GH_A07G0539
GH_D10G1054	GH_A05G2366
GH_A10G0231	GH_D09G2171
GH_A06G0958	GH_D11G3661
GH_D11G1300	GH_A05G2004
GH_A01G2380	GH_D04G0885
GH_A02G0177	GH_A05G4218
GH_A01G0334	GH_A06G0261
GH_A05G3922	GH_A05G3379
GH_A05G2997	GH_D10G1143
GH_A03G1210	GH_A05G1417
GH_A04G1229	GH_D05G2171
GH_D07G1892	GH_A04G1387
GH_D04G0335	GH_D05G1130
GH_A12G1131	GH_A11G1208
GH_D07G1985	GH_D12G0879
GH_D04G1210	GH_A08G0899
GH_D12G1190	GH_A11G2923
GH_D12G0481	GH_A13G2286
GH_A07G0728	GH_D08G0733
GH_D07G2009	GH_A05G1856
GH_A13G1721	GH_A13G2511
GH_D09G1413	GH_A13G2578
GH_D10G1898	GH_A05G4109
GH_D12G1073	GH_A05G2474
GH_A02G1261	GH_A02G1851
GH_D12G1358	GH_D11G3605
GH_D03G1281	GH_D12G0212
GH_A02G1691	GH_A13G1541
GH_A05G3123	GH_A13G1556
GH_D13G1253	GH_D05G2896
GH_scaffold158-9_objG0003	GH_D13G1614
GH_D02G1152	GH_A02G0659
GH_D11G3597	GH_D05G3735
GH_D01G2280	GH_A10G2611
GH_D11G3450	GH_scaffold515_objG0006
GH_A03G0129	GH_D05G1834
GH_D03G0409	GH_A11G1906
GH_A05G3572	GH_A13G2372
GH_D12G0125	GH_D12G2153
GH_D01G1333	GH_A05G1687
GH_A08G1099	GH_A13G1597
GH_A12G0480	GH_D01G1059
GH_A06G1458	GH_D11G0912
GH_A04G1141	GH_D07G0218
GH_A06G2329	GH_D13G1133
GH_D08G1313	GH_D08G1088
GH_D01G0910	GH_A05G3649
GH_D05G3036	GH_A04G1684
GH_D07G1482	GH_A08G1635
GH_A05G2626	GH_D04G0841
GH_D06G0642	GH_D11G3792
GH_A10G1044	GH_D08G1492
GH_D04G0047	GH_A06G0360
GH_D05G2582	GH_A12G2647
GH_A12G1245	GH_D06G1252
GH_A05G2210	GH_D08G0214
GH_A12G2340	GH_D09G1603
GH_A01G0298	GH_A07G0870
GH_A11G2340	GH_D10G1971
GH_A07G1352	GH_A06G0163
GH_A04G1546	GH_scaffold12226_objG0001
GH_D10G1228	GH_A06G2179
GH_A09G0959	GH_D11G2366
GH_A01G1887	GH_A09G2517
GH_D05G0445	GH_A12G1182
GH_D07G1561	GH_A05G2210
GH_D09G1552	GH_D11G2799
GH_D05G1130	GH_D07G0269
GH_D11G0957	GH_A13G1825
GH_D11G1917	GH_A04G1013
GH_A13G1646	GH_D07G0623
GH_D02G0931	GH_A10G0777
GH_A02G1421	GH_A12G0365
GH_A12G0873	GH_D05G0099
GH_D05G1737	GH_D07G0165
GH_A11G1478	GH_A04G0247
GH_A11G1502	GH_A01G1790
GH_D01G0621	GH_A06G1266
GH_D10G2553	GH_A08G1139
GH_A06G1390	GH_D05G1169
GH_D04G2020	GH_D10G2269
GH_A07G0372	GH_D13G1664
GH_A08G1240	GH_A10G2478
GH_A12G0778	GH_D08G1649
GH_A08G2039	GH_A01G0692
GH_D01G0558	GH_A12G1019
GH_D01G1059	GH_D12G0059
GH_D11G0948	GH_D02G0269
GH_D05G1958	GH_A01G2380
GH_D06G0846	GH_D13G1341
GH_A11G1293	GH_D05G0123
GH_D02G2458	GH_D05G3671
GH_D11G3238	GH_D11G1828
GH_D02G0318	GH_D04G2122
GH_A07G1817	GH_A11G2889
GH_D13G2447	GH_D03G1968
GH_A03G1545	GH_A11G3320
GH_A13G2310	GH_D09G0731
GH_A04G1343	GH_D05G0825
GH_A04G1111	GH_D11G2278
GH_D02G1823	GH_A12G1913
GH_A03G2277	GH_D10G2411
GH_A04G1093	GH_A02G0291
GH_A01G0206	GH_A05G2531
GH_D12G0997	GH_D08G0606
GH_D01G1799	GH_A12G0274
GH_A09G2129	GH_D02G1896
GH_D02G0746	GH_A11G0276
GH_D11G0687	GH_D04G1212
GH_D13G0408	GH_A10G0228
GH_D07G2267	GH_D07G1550
GH_A08G2010	GH_A07G0196
GH_A01G2123	GH_D05G1432
GH_A12G0450	GH_A03G0461
GH_A09G2113	GH_D04G1649
GH_D07G2305	GH_D04G1083
GH_D09G1539	GH_A09G0071
GH_D03G0059	GH_D06G0376
GH_D12G2654	GH_D02G1583
GH_D02G2271	GH_A07G1946
GH_A03G1680	GH_D01G1897
[truncated: 7,594 more rows]

## Sheet: 0 DPA
Table S6 Gene lists of differentially expressed genes between cultivars at 0 DPA
TM-1 vs Hai7124	TM-1 vs 3-79	Hai7124 vs 3-79
GH_D09G1220	GH_A12G0857	GH_A06G0804
GH_D09G2267	GH_D05G1540	GH_A09G1263
GH_D07G0830	GH_D09G2267	GH_A05G0228
GH_A03G0725	GH_A09G2329	GH_D07G1312
GH_A09G2329	GH_A01G1005	GH_D07G0830
GH_A07G0499	GH_A12G1990	GH_D01G0247
GH_A06G0804	GH_A07G1556	GH_A08G2593
GH_A09G1263	GH_D06G2044	GH_D11G3338
GH_D06G0066	GH_A07G1419	GH_D08G2586
GH_A13G1648	GH_D06G1923	GH_A11G3326
GH_A10G2687	GH_D05G0803	GH_D13G0176
GH_A03G2066	GH_D05G0731	GH_D12G2366
GH_D02G2232	GH_A03G1953	GH_D03G1860
GH_D12G2366	GH_D03G0276	GH_A04G0382
GH_A12G2663	GH_A12G2663	GH_A06G2367
GH_A03G1953	GH_A07G1555	GH_D03G1521
GH_A12G1990	GH_D13G2034	GH_D12G1247
GH_D13G1599	GH_A02G0804	GH_D02G2232
GH_A04G0382	GH_A02G1312	GH_A02G0833
GH_D02G2216	GH_A09G2042	GH_A09G1054
GH_A05G0228	GH_D11G3746	GH_A12G2351
GH_D13G2166	GH_A02G1500	GH_D05G3685
GH_D05G0803	GH_D09G1474	GH_D02G0907
GH_D02G0907	GH_D10G1901	GH_A09G2581
GH_A07G1555	GH_A05G0378	GH_D06G2400
GH_A02G0410	GH_D13G1346	GH_A03G0106
GH_D06G2044	GH_D12G1628	GH_D08G1262
GH_D01G0247	GH_D09G1220	GH_A11G2076
GH_A01G1005	GH_A13G0910	GH_D07G0358
GH_A11G3326	GH_D02G2590	GH_D04G1485
GH_D09G1474	GH_A11G3719	GH_D09G1220
GH_A12G2594	GH_A01G1129	GH_D05G2276
GH_D03G1860	GH_D13G1082	GH_A03G2349
GH_A07G1419	GH_D03G1881	GH_D02G0849
GH_D13G0176	GH_D02G2216	GH_A13G1648
GH_A08G2593	GH_A05G0695	GH_D11G3377
GH_D03G1881	GH_A07G1454	GH_A12G1244
GH_A07G1556	GH_D05G1346	GH_A13G0168
GH_D02G0849	GH_D07G0254	GH_D13G1599
GH_A09G2405	GH_D09G2542	GH_A07G0332
GH_D06G2400	GH_A05G1882	GH_D03G1173
GH_D07G2089	GH_D13G1851	GH_A13G1536
GH_D04G0141	GH_A06G0084	GH_A04G1140
GH_D03G0334	GH_A09G2405	GH_A02G0410
GH_D06G1923	GH_A08G0563	GH_D01G2162
GH_D09G2511	GH_D07G0291	GH_A08G1698
GH_D12G1247	GH_A08G2767	GH_D10G0304
GH_A12G2351	GH_A03G1780	GH_A05G1572
GH_A03G1780	GH_D12G1466	GH_A04G1011
GH_A02G1312	GH_A05G2068	GH_D05G3324
GH_A13G0910	GH_A05G3335	GH_D07G1591
GH_A05G2068	GH_A06G0917	GH_A08G2077
GH_D12G1628	GH_A01G0591	GH_A10G0292
GH_D07G0358	GH_A13G1034	GH_A08G1287
GH_D05G1540	GH_A04G0249	GH_A05G0374
GH_A02G0804	GH_A08G1286	GH_D11G3494
GH_A12G2666	GH_D05G3663	GH_D08G0012
GH_D13G2034	GH_D02G1337	GH_A08G1270
GH_D04G1210	GH_A01G0035	GH_A03G2066
GH_A05G4234	GH_D08G2281	GH_A06G0469
GH_A02G0892	GH_A11G3084	GH_D05G2037
GH_A10G2627	GH_D01G0532	GH_D02G2249
GH_A05G0695	GH_D08G1082	GH_D04G0141
GH_A13G0168	GH_D04G0015	GH_D12G2532
GH_D06G0471	GH_D07G1997	GH_A10G1005
GH_A02G1500	GH_D04G1052	GH_D06G0842
GH_D02G0848	GH_A13G0764	GH_A13G2659
GH_A01G0684	GH_A13G1622	GH_A01G1085
GH_A07G1454	GH_A11G3765	GH_scaffold28097_objG0001
GH_A12G1244	GH_A12G0615	GH_A12G2389
GH_D01G2162	GH_D12G2381	GH_D13G1481
GH_D09G2542	GH_A12G2651	GH_D07G2303
GH_D08G1262	GH_D08G0706	GH_D04G0473
GH_A12G2012	GH_A12G2666	GH_D08G2739
GH_A11G2076	GH_D06G1882	GH_A02G0892
GH_A02G0833	GH_A05G1874	GH_A07G0829
GH_D05G0961	GH_A06G1912	GH_D05G0967
GH_D11G3746	GH_A12G1137	GH_A08G1253
GH_D12G1466	GH_A09G0223	GH_D10G2732
GH_D06G2435	GH_D10G2640	GH_A07G2361
GH_A12G0857	GH_D05G0909	GH_D04G1344
GH_D08G0706	GH_A07G2528	GH_D10G2473
GH_D10G2039	GH_A11G2298	GH_A05G1481
GH_A08G0383	GH_A09G1717	GH_D02G1313
GH_A12G0615	GH_A05G4132	GH_A02G0713
GH_A03G2349	GH_scaffold23709_objG0001	GH_A06G1296
GH_D05G3685	GH_A11G3724	GH_A11G3487
GH_D13G0655	GH_D06G2435	GH_A08G2792
GH_A09G1827	GH_D12G1970	GH_A10G2694
GH_D01G0684	GH_D02G1217	GH_D01G1117
GH_D08G2586	GH_D05G1755	GH_D09G2358
GH_D10G2732	GH_A06G1679	GH_D05G1010
GH_A05G1882	GH_A09G0089	GH_A13G0211
GH_A02G2012	GH_A11G2533	GH_D01G1772
GH_D09G1197	GH_A11G0435	GH_D02G2518
GH_D11G1871	GH_A13G2046	GH_D09G2511
GH_D05G0691	GH_A09G1400	GH_D10G2782
GH_A01G1129	GH_A03G2370	GH_D13G2166
GH_D03G0276	GH_D12G0088	GH_A12G2913
GH_A06G1679	GH_A10G1240	GH_A09G1282
GH_A09G2042	GH_A07G0094	GH_D02G0728
GH_D06G0779	GH_D13G1599	GH_D04G0601
GH_D13G1346	GH_D09G0008	GH_D01G2051
GH_A11G3084	GH_D06G1559	GH_A03G0566
GH_A01G0035	GH_D12G2680	GH_D11G0161
GH_A05G0374	GH_D09G1197	GH_D12G2591
GH_D13G1082	GH_D05G1912	GH_D01G1602
GH_A09G1054	GH_D09G2148	GH_D11G0100
GH_A05G0378	GH_A01G1956	GH_D02G2174
GH_A13G0830	GH_A05G3542	GH_D08G0684
GH_D02G0845	GH_A03G1075	GH_A06G1925
GH_D07G1591	GH_A03G2021	GH_A06G1399
GH_D01G1117	GH_A12G2334	GH_A10G2627
GH_A08G1336	GH_A13G1833	GH_A09G1826
GH_A07G0351	GH_D07G1939	GH_A01G0694
GH_A13G0764	GH_A09G2632	GH_A03G2081
GH_A06G0500	GH_A10G0346	GH_A03G2060
GH_A13G1622	GH_A11G3592	GH_A01G1744
GH_A10G0118	GH_D11G0732	GH_A05G2270
GH_A11G2300	GH_D02G2606	GH_D04G0893
GH_D02G2590	GH_A06G1265	GH_D06G2051
GH_D08G0540	GH_A08G1409	GH_D02G0151
GH_A12G1137	GH_A10G0118	GH_A12G2573
GH_D01G0726	GH_D05G1564	GH_D09G1223
GH_A01G1085	GH_D06G0003	GH_A12G2349
GH_A08G2767	GH_A05G3003	GH_A09G0795
GH_D05G1564	GH_A05G2523	GH_A01G0494
GH_A08G1698	GH_D04G0047	GH_A06G0862
GH_A05G4132	GH_A07G1545	GH_A05G2252
GH_D10G2640	GH_D05G1681	GH_D02G2269
GH_D12G1824	GH_A07G0525	GH_D06G0779
GH_D02G1313	GH_A05G3098	GH_D05G0547
GH_A09G0223	GH_A13G0087	GH_D06G0201
GH_A12G2651	GH_D08G0077	GH_D03G1398
GH_A08G1879	GH_A11G3751	GH_A11G2954
GH_D09G0008	GH_D09G0864	GH_A06G0500
GH_A06G0084	GH_D11G1479	GH_D11G0900
GH_A01G1182	GH_D02G2021	GH_D06G0342
GH_D11G3338	GH_D05G1848	GH_D06G1953
GH_A06G0917	GH_A02G0112	GH_D13G1352
GH_A05G1572	GH_A06G0390	GH_D02G1775
GH_D11G3377	GH_D03G0181	GH_D13G0033
GH_D05G1681	GH_A12G2656	GH_D01G1249
GH_A10G0292	GH_A07G0942	GH_D01G0569
GH_A13G2046	GH_D02G2372	GH_D12G1868
GH_A05G2270	GH_A02G1526	GH_D02G2262
GH_A03G2081	GH_A02G1725	GH_D13G0207
GH_D02G2518	GH_scaffold265_objG0001	GH_A05G2190
GH_D06G0886	GH_A09G1924	GH_D13G1979
GH_D12G2766	GH_A12G2594	GH_D04G1391
GH_D12G1890	GH_D10G0431	GH_A01G2054
GH_A12G2389	GH_A10G2644	GH_D05G2040
GH_D11G1927	GH_D05G2344	GH_A03G1605
GH_A09G2418	GH_D02G1331	GH_A10G1889
GH_D07G1997	GH_A12G2096	GH_A08G0107
GH_D04G0601	GH_D11G3679	GH_A01G2008
GH_A12G1972	GH_A10G0315	GH_A08G1821
GH_D07G2303	GH_A03G0687	GH_A03G2091
GH_A01G2054	GH_D06G0851	GH_D02G1896
GH_A04G1673	GH_D11G2879	GH_A02G2012
GH_A02G0735	GH_A11G2300	GH_A05G3894
GH_A09G2394	GH_A07G0611	GH_D02G0631
GH_A11G3765	GH_A01G0854	GH_A01G2197
GH_D06G1882	GH_D01G0250	GH_D05G3276
GH_A12G2334	GH_D08G0698	GH_A12G2234
GH_A09G1717	GH_A02G0410	GH_A06G1615
GH_D04G0015	GH_D03G0040	GH_D12G2936
GH_A09G1880	GH_A05G3691	GH_A03G0331
GH_A09G0080	GH_A11G0792	GH_D05G4006
GH_A03G0660	GH_A09G0586	GH_D06G1950
GH_D11G2241	GH_D01G0508	GH_A10G1801
GH_D02G2584	GH_D12G1649	GH_A02G1061
GH_D07G0254	GH_D02G0802	GH_D05G0650
GH_D01G0626	GH_A12G0446	GH_A01G1076
GH_D05G3663	GH_A09G1703	GH_A08G1562
GH_A09G1663	GH_D05G0192	GH_A08G1413
GH_A01G1744	GH_D06G0307	GH_D01G0919
GH_A12G2350	GH_D03G1971	GH_D08G2785
GH_D01G0532	GH_A06G1830	GH_A05G0183
GH_A13G2026	GH_D07G0972	GH_D08G0974
GH_D11G0231	GH_A12G0891	GH_D11G0185
GH_D13G0330	GH_D03G1064	GH_D05G1573
GH_A12G1292	GH_D08G1102	GH_A11G0482
GH_A09G2581	GH_D12G0184	GH_D11G2360
GH_A12G1894	GH_A13G0379	GH_A11G0743
GH_A01G0694	GH_A06G1669	GH_A05G3807
GH_A11G1755	GH_D06G2438	GH_D05G0600
GH_A13G1536	GH_A08G1879	GH_A09G2418
GH_A07G2156	GH_D11G0416	GH_D11G1226
GH_A07G2646	GH_D11G1958	GH_A03G0456
GH_D13G1481	GH_D13G0721	GH_D09G0742
GH_D09G2346	GH_A02G1091	GH_A07G0903
GH_D11G1991	GH_D10G0515	GH_A09G1266
GH_D07G1948	GH_D03G0150	GH_A10G1798
GH_A06G2367	GH_D07G2276	GH_A11G2086
GH_A01G0591	GH_A13G2219	GH_D12G2252
GH_D10G2818	GH_D08G1389	GH_A08G1036
GH_A02G0928	GH_A11G2273	GH_D08G0160
GH_D07G0806	GH_A09G1201	GH_A09G2115
GH_A02G1730	GH_A06G1651	GH_A05G1545
GH_A10G0346	GH_A07G1256	GH_A10G2676
GH_A08G1287	GH_A05G1299	GH_A05G3748
GH_A07G0525	GH_D03G0559	GH_A04G0937
GH_A11G0560	GH_A01G0827	GH_D01G2327
GH_D04G1052	GH_A07G1952	GH_A08G2742
GH_D01G1764	GH_A09G1827	GH_A03G1515
GH_A12G1913	GH_A01G1239	GH_A02G0512
GH_D06G1907	GH_D06G0886	GH_A08G0461
GH_A11G2298	GH_D11G2149	GH_D09G1684
GH_A05G0101	GH_D12G1395	GH_A09G1281
GH_D09G1746	GH_A02G1741	GH_A06G0216
GH_D12G2381	GH_A13G1342	GH_D07G1683
GH_D07G1939	GH_D04G1649	GH_A12G0388
GH_D10G0431	GH_D08G0945	GH_D11G0587
GH_A11G3700	GH_D11G1429	GH_D05G1540
GH_A12G2096	GH_A02G0270	GH_D06G0917
GH_A03G1280	GH_A12G1874	GH_D11G2190
GH_D12G0088	GH_A07G1704	GH_D04G1993
GH_D10G2446	GH_A10G0130	GH_D10G0330
GH_D04G1270	GH_D07G1327	GH_A09G0143
GH_A08G1222	GH_D12G1427	GH_D02G0845
GH_scaffold23709_objG0001	GH_D09G1970	GH_A05G3643
GH_A02G0147	GH_D03G1438	GH_A06G0886
GH_D02G1565	GH_D02G0156	GH_A01G2355
GH_D02G0295	GH_D08G0971	GH_D01G0694
GH_D12G0513	GH_A04G1377	GH_D07G1719
GH_D05G0731	GH_D10G2818	GH_A03G0725
GH_A07G0894	GH_D07G2086	GH_A05G0195
GH_D12G1894	GH_D11G0002	GH_A10G2586
GH_D05G1755	GH_D05G0150	GH_A13G0830
GH_D08G1564	GH_A09G2394	GH_A03G1432
GH_D11G2083	GH_A09G1682	GH_A03G1280
GH_A06G1912	GH_D05G1113	GH_D12G2154
GH_D02G1743	GH_D11G2016	GH_D10G0236
GH_D13G0721	GH_D11G1153	GH_A13G0826
GH_D13G2219	GH_A08G1626	GH_A08G1919
GH_D08G1082	GH_A01G1673	GH_D08G0111
GH_D05G0632	GH_D08G1263	GH_D07G0010
GH_A08G1270	GH_D11G0400	GH_D01G0701
GH_A11G2054	GH_D08G2056	GH_D08G1710
GH_A03G0133	GH_A10G1096	GH_D05G0691
GH_D11G1479	GH_A03G0769	GH_A03G1931
GH_D03G1173	GH_A06G0365	GH_D09G1010
GH_D02G1217	GH_A10G1592	GH_A03G1063
GH_D06G0842	GH_D05G2476	GH_D05G2662
GH_A02G0713	GH_D11G1980	GH_D11G3481
GH_A03G2370	GH_A04G1375	GH_D05G2661
GH_D09G2384	GH_A09G0499	GH_D05G1125
GH_D05G2292	GH_D07G0737	GH_A10G2465
GH_A06G0365	GH_D13G1275	GH_D03G1640
GH_D13G1275	GH_D03G0363	GH_D05G0141
GH_A07G1952	GH_A02G0928	GH_A05G3818
GH_A13G1034	GH_D12G0162	GH_D12G1826
GH_A05G2634	GH_D09G0858	GH_A02G1786
GH_A04G0249	GH_A12G1872	GH_D08G1840
GH_A06G0081	GH_D02G2411	GH_A04G0219
GH_D11G2277	GH_D11G3172	GH_D07G1177
GH_D09G0757	GH_A06G0211	GH_A02G0648
GH_D03G0040	GH_A12G1650	GH_D04G0538
GH_D05G3322	GH_D06G0555	GH_A02G0616
GH_D12G0458	GH_D07G2089	GH_A12G0674
GH_D08G0959	GH_D04G1465	GH_A05G2616
GH_A12G1283	GH_D13G2294	GH_A12G1242
GH_D10G2221	GH_A11G2762	GH_A04G1292
GH_A01G0634	GH_A05G1363	GH_A07G1197
GH_A07G1545	GH_D08G2791	GH_A02G0830
GH_D04G0067	GH_D05G1695	GH_A01G1955
GH_D08G1710	GH_D02G1399	GH_A01G2295
GH_D09G1223	GH_A09G2133	GH_D05G2292
GH_D13G0033	GH_D04G1004	GH_A11G0094
GH_D07G1683	GH_A13G0448	GH_A02G1576
GH_D03G1102	GH_D04G1290	GH_A05G4234
GH_A03G1634	GH_A13G2026	GH_A11G1225
GH_A11G3592	GH_D12G0458	GH_D05G2275
GH_D05G1010	GH_D02G0295	GH_A04G1083
GH_A06G1925	GH_A05G1292	GH_A12G2747
GH_D05G3823	GH_A04G1292	GH_A10G1494
GH_A12G2913	GH_D08G0569	GH_D09G1761
GH_D08G2089	GH_D11G3228	GH_A05G2408
GH_D08G0974	GH_D13G0604	GH_A05G2637
GH_D09G1022	GH_A03G0512	GH_D02G2588
GH_A11G3719	GH_A07G1697	GH_D10G2690
GH_A02G0270	GH_A10G0123	GH_A01G0373
GH_D02G2249	GH_A04G0026	GH_D12G2680
GH_A07G2361	GH_A01G0448	GH_D01G1536
GH_A03G0687	GH_D09G0711	GH_A13G1419
GH_A02G0412	GH_D07G0623	GH_A10G0064
GH_A09G2330	GH_A04G0247	GH_D05G2711
GH_A12G1650	GH_D02G1565	GH_A13G1669
GH_A08G1253	GH_A05G3928	GH_D13G0392
GH_D02G1531	GH_D05G0052	GH_A13G0395
GH_A03G2439	GH_D10G2149	GH_D06G0335
GH_A05G3098	GH_D03G0257	GH_A08G1907
GH_D11G0732	GH_D04G0092	GH_D02G0918
GH_A01G0311	GH_D10G2446	GH_D11G1629
GH_A13G0087	GH_A11G1365	GH_D11G1438
GH_A02G1526	GH_A05G0101	GH_D11G3071
GH_A11G3015	GH_D06G0608	GH_D05G3847
GH_A10G2676	GH_A04G1434	GH_D03G0334
GH_D09G0085	GH_A11G2791	GH_D10G2574
GH_A10G1240	GH_A11G3667	GH_D04G2108
GH_A05G4235	GH_A08G1412	GH_D02G0529
GH_D02G1337	GH_A08G1046	GH_D01G1017
GH_D11G3494	GH_A08G2077	GH_A05G2579
GH_A05G3542	GH_A10G2641	GH_D06G1824
GH_A10G2641	GH_D05G1011	GH_A08G0267
GH_A06G0862	GH_A04G0581	GH_D13G2202
GH_A05G2190	GH_A13G0003	GH_D13G0454
GH_A07G1256	GH_D05G3597	GH_D01G2488
GH_D06G1200	GH_A12G0712	GH_D09G2346
GH_D05G2098	GH_D06G2116	GH_D03G0997
GH_A13G0379	GH_A05G0762	GH_D09G0178
GH_D08G0012	GH_D05G0632	GH_A05G2004
GH_D09G0711	GH_A08G2357	GH_D06G0009
GH_D03G0150	GH_D08G2026	GH_A01G1676
GH_A13G1197	GH_A12G0249	GH_D01G2279
GH_D11G2918	GH_D11G2715	GH_A11G1629
GH_A02G0830	GH_D12G1890	GH_A02G0147
GH_D13G2294	GH_A12G1009	GH_A05G1813
GH_D08G1279	GH_D04G1135	GH_A02G0151
GH_D08G1816	GH_D06G0686	GH_A09G1809
GH_D02G0529	GH_A05G3857	GH_A09G1514
GH_D08G1426	GH_D02G1828	GH_A04G1644
GH_A11G2533	GH_A04G0647	GH_D05G0810
GH_D11G0400	GH_A08G0015	GH_D12G1449
GH_D10G0304	GH_D01G1795	GH_D11G0189
GH_D03G0181	GH_D09G0934	GH_A05G2632
GH_D11G1116	GH_D02G0312	GH_A05G0603
GH_A01G0827	GH_D05G3823	GH_D10G2221
GH_D02G2167	GH_D11G1991	GH_A12G0857
GH_A05G3003	GH_A08G2852	GH_A07G0499
GH_D12G0184	GH_A03G2303	GH_D04G0133
GH_A09G0761	GH_A11G2855	GH_A10G0130
GH_D09G0532	GH_D09G2581	GH_D09G2475
GH_D06G1559	GH_D03G1102	GH_A01G2259
GH_A07G0942	GH_A02G0639	GH_D11G2603
GH_A09G2408	GH_A07G1573	GH_A12G1435
GH_D05G0810	GH_D08G0540	GH_A05G4299
GH_A08G1036	GH_A05G4278	GH_D01G0954
GH_D06G0342	GH_A01G0001	GH_A05G2634
GH_A03G2278	GH_D10G2769	GH_A01G0232
GH_A09G0089	GH_D11G2402	GH_A13G0199
GH_A03G1063	GH_A11G2349	GH_D12G2060
GH_A12G1634	GH_D01G1614	GH_D12G0217
GH_D05G0052	GH_D04G1784	GH_D07G0904
GH_A13G0395	GH_D05G1940	GH_A05G2525
GH_A02G1904	GH_A04G1475	GH_A10G0288
GH_D01G0954	GH_A07G0452	GH_D09G1309
GH_D05G2564	GH_D08G1076	GH_D12G2915
GH_D06G1740	GH_A10G0229	GH_D12G1246
GH_A08G1412	GH_D03G0450	GH_A03G1781
GH_D09G1010	GH_D04G1899	GH_A13G2272
GH_A04G1170	GH_A07G2482	GH_A06G0233
GH_D05G2037	GH_A09G2692	GH_D11G0402
GH_A02G1719	GH_D11G3396	GH_A08G0009
GH_A06G1875	GH_D06G1936	GH_A05G3430
GH_A13G0620	GH_D03G1974	GH_D11G1489
GH_D04G1999	GH_A10G2232	GH_A05G0182
GH_A11G0666	GH_A11G3316	GH_D09G2481
GH_D13G1979	GH_A09G2013	GH_D01G1965
GH_A07G0452	GH_D05G1065	GH_D11G1927
GH_A02G0699	GH_A05G2658	GH_A11G0188
GH_D02G2191	GH_D02G0713	GH_A05G3249
GH_D05G1083	GH_A12G0678	GH_A09G1797
GH_D05G1065	GH_D04G0535	GH_A10G0004
GH_A02G0606	GH_D07G2033	GH_A11G1604
GH_D12G2209	GH_A03G0911	GH_A07G1679
GH_A08G2792	GH_D09G1761	GH_D06G2009
GH_D02G2269	GH_A04G0041	GH_A05G1023
GH_D07G1492	GH_D13G0101	GH_A12G2599
GH_A09G2692	GH_D13G2411	GH_A11G0485
GH_A04G0581	GH_D05G0831	GH_A05G0817
GH_A13G2635	GH_A11G1153	GH_D06G0138
GH_A05G3691	GH_A13G1899	GH_A05G2253
GH_D12G2614	GH_A01G2399	GH_D05G3485
GH_D11G0416	GH_D08G2875	GH_D10G0419
GH_D01G1249	GH_A08G1414	GH_D10G1901
GH_D13G1352	GH_D07G1923	GH_A10G1072
GH_D05G0526	GH_D10G2128	GH_D10G2269
GH_D12G2591	GH_D12G2203	GH_A01G0669
GH_A09G0184	GH_A08G1086	GH_D09G0150
GH_A06G0261	GH_A08G1545	GH_D08G1266
GH_A13G1679	GH_A09G0761	GH_A02G1153
GH_D13G1442	GH_A11G0666	GH_D01G0790
GH_A06G1710	GH_D03G0334	GH_D05G0186
GH_D11G0249	GH_D11G3470	GH_D06G1732
GH_D06G0307	GH_D02G0455	GH_D02G2191
GH_D01G1053	GH_A09G1794	GH_D05G2806
GH_A11G1365	GH_D04G0545	GH_D05G1002
GH_A11G0077	GH_D10G0099	GH_D11G1174
GH_D05G1314	GH_D13G2435	GH_A10G0756
GH_D03G1640	GH_A01G1166	GH_D07G1196
GH_D02G2174	GH_A10G0294	GH_A13G0639
GH_D04G1465	GH_D06G2229	GH_A13G0998
GH_D08G2057	GH_A13G2174	GH_A02G0171
GH_D08G2426	GH_A12G2340	GH_D12G0052
GH_A08G1046	GH_D01G0705	GH_A11G0484
GH_D05G2928	GH_D07G0613	GH_D11G0752
GH_A05G3857	GH_A12G1945	GH_D03G0407
GH_D10G1844	GH_A07G0681	GH_A13G2220
GH_A06G0358	GH_A01G1653	GH_D05G1135
GH_A07G0829	GH_D12G2500	GH_D13G1259
GH_D07G0623	GH_A06G0046	GH_D10G1575
GH_A10G1096	GH_A09G0184	GH_A07G0168
GH_D02G2094	GH_D12G2951	GH_D12G0336
GH_A03G2146	GH_D02G2442	GH_A06G1710
GH_A04G0041	GH_D01G0801	GH_D05G2640
GH_A13G2320	GH_A04G1441	GH_D13G0697
GH_A05G0762	GH_A11G2473	GH_A10G0229
GH_A05G2523	GH_A11G3761	GH_D05G0428
GH_A11G1604	GH_D05G3127	GH_A13G0409
GH_D08G1300	GH_D01G2307	GH_A07G0848
GH_D13G2094	GH_D08G1545	GH_D11G0976
GH_D11G3679	GH_A10G0868	GH_D08G0163
GH_D10G2782	GH_D11G2087	GH_A12G2512
GH_D08G1562	GH_D11G3544	GH_A05G1016
GH_D05G1346	GH_D08G0563	GH_A04G1759
GH_A12G0446	GH_A03G1851	GH_A05G0982
GH_A11G0328	GH_D12G2354	GH_D07G0179
GH_A08G1821	GH_A10G1697	GH_D02G0179
GH_D05G2476	GH_A07G0774	GH_D03G1373
GH_D12G2010	GH_D07G1723	GH_A06G0924
GH_D12G1196	GH_A09G1230	GH_D10G0151
GH_A10G1627	GH_D11G0231	GH_D07G1615
GH_A10G2644	GH_A05G3091	GH_D05G0187
GH_D02G0151	GH_A02G0699	GH_D10G2796
GH_A10G0258	GH_D05G1504	GH_D01G2142
GH_A04G0937	GH_D11G3633	GH_D12G0061
GH_A11G2889	GH_A13G1284	GH_D02G1944
GH_A09G1703	GH_D05G1083	GH_A13G2041
GH_D13G1873	GH_D11G2083	GH_A13G0563
GH_D02G1745	GH_A01G1162	GH_D13G1997
GH_D01G1614	GH_A11G2172	GH_D10G0581
GH_A09G1201	GH_D07G1068	GH_D01G1053
GH_D12G2951	GH_A10G0256	GH_A12G1886
GH_A09G2115	GH_D12G2037	GH_D05G3322
GH_D07G0037	GH_D13G0169	GH_D10G1813
GH_D07G1345	GH_D05G0526	GH_D05G1074
GH_D02G2021	GH_A02G0865	GH_A13G2570
GH_A11G2842	GH_A11G0486	GH_D12G2595
GH_A01G0854	GH_D03G0645	GH_D11G2827
GH_D03G0050	GH_D06G2437	GH_A11G0420
GH_D01G0705	GH_D07G1546	GH_A11G2098
GH_D12G2595	GH_D11G1602	GH_D03G1243
GH_D10G2149	GH_D13G2219	GH_D13G0364
GH_D02G1399	GH_D03G0544	GH_A01G1069
GH_D01G1772	GH_D08G1816	GH_D10G0480
GH_D05G2936	GH_D11G0825	GH_A05G2593
GH_A10G0896	GH_A12G1320	GH_A11G3362
GH_D07G0972	GH_D13G0185	GH_A07G1047
GH_A07G0474	GH_A11G0040	GH_D02G1771
GH_A10G1072	GH_A08G0383	GH_D09G1964
GH_D05G1011	GH_D06G0837	GH_D06G1740
GH_A01G2008	GH_D03G1666	GH_D10G2721
GH_A07G0965	GH_A05G2689	GH_D08G0283
GH_A11G2762	GH_D06G0511	GH_A05G0056
GH_A05G4206	GH_D02G1024	GH_A01G2073
GH_D05G3021	GH_D07G0806	GH_D11G3658
GH_D06G0003	GH_D06G2132	GH_D07G0339
GH_D06G2438	GH_A05G1192	GH_A05G0992
GH_D05G3597	GH_A12G1281	GH_D12G2459
GH_A10G2365	GH_D03G0194	GH_A01G0677
GH_D11G2715	GH_A12G0723	GH_D01G1929
GH_D09G0934	GH_A04G0603	GH_A01G0987
GH_D09G1684	GH_A05G1961	GH_D02G2242
GH_A05G3335	GH_D02G1068	GH_A02G0703
GH_D05G1950	GH_A08G1336	GH_A11G2150
GH_A03G1924	GH_D05G1384	GH_D11G0181
GH_D07G1546	GH_A07G0561	GH_A05G1643
GH_A13G0826	GH_D11G3498	GH_A05G2674
GH_D10G1813	GH_D07G1704	GH_A12G0060
GH_A04G1373	GH_A07G1326	GH_A08G0437
GH_A08G0461	GH_D10G2655	GH_D01G0626
GH_D01G2327	GH_A11G2927	GH_A07G1092
GH_D04G1649	GH_D05G2604	GH_A03G1510
GH_A01G1956	GH_A02G0708	GH_A11G2445
GH_D07G0291	GH_D10G1294	GH_D13G0655
GH_D05G3324	GH_A12G2012	GH_A13G2440
GH_A05G0765	GH_A03G0587	GH_A05G0981
GH_A12G0674	GH_A05G3207	GH_D07G2109
GH_D01G0801	GH_A12G2512	GH_A05G4139
GH_D04G0496	GH_A10G2294	GH_A11G0087
GH_D13G1259	GH_D09G1105	GH_D05G1950
GH_D09G0111	GH_A05G3768	GH_A12G2592
GH_D11G3119	GH_A05G1840	GH_A02G1719
GH_A03G0331	GH_A09G1282	GH_D08G0480
GH_D06G0031	GH_D05G0825	GH_D01G0815
GH_D05G1959	GH_A05G1784	GH_D08G2127
GH_D09G2124	GH_A09G2408	GH_A08G0315
GH_D12G1427	GH_D06G0196	GH_D06G0084
GH_D12G2807	GH_D07G0037	GH_A09G2129
GH_A09G1266	GH_A11G1773	GH_D10G0627
GH_A05G0975	GH_D01G0404	GH_A10G2023
GH_D05G0192	GH_D04G1644	GH_A07G0351
GH_D05G0825	GH_D08G1564	GH_D08G0335
GH_D01G0200	GH_D05G3523	GH_A06G0358
GH_A05G3717	GH_D11G2799	GH_D09G1461
GH_A03G0325	GH_A11G0122	GH_A12G2447
GH_D01G0508	GH_A11G0363	GH_A09G0244
GH_A10G1592	GH_D01G0444	GH_A01G0934
GH_A13G1284	GH_A05G0246	GH_D12G2833
GH_D03G1064	GH_A10G1603	GH_A07G2612
GH_A07G1704	GH_D07G1299	GH_A10G2106
GH_D08G0569	GH_D02G2232	GH_D02G2358
GH_A01G0494	GH_D08G1604	GH_scaffold12226_objG0002
GH_A08G0015	GH_D11G3658	GH_A02G1730
GH_D12G1201	GH_A11G2325	GH_D05G0167
GH_D06G0608	GH_A08G1934	GH_A05G0590
GH_A11G3751	GH_D03G1109	GH_A06G0261
GH_D01G2051	GH_A09G0560	GH_A01G1182
GH_D12G2334	GH_D08G2346	GH_A05G1015
GH_A08G2121	GH_A05G4223	GH_D06G1508
GH_A05G3320	GH_D08G2057	GH_A12G0052
GH_D01G0250	GH_scaffold3286_objG0001	GH_D03G1174
GH_D01G1127	GH_D02G0396	GH_D11G0775
GH_A07G2246	GH_A11G1464	GH_D06G0873
GH_A01G0141	GH_D08G1495	GH_A03G2291
GH_D05G3809	GH_D01G0923	GH_D06G0112
GH_D11G3172	GH_A01G0413	GH_D10G0410
GH_D02G0713	GH_A05G2626	GH_A09G1151
GH_D03G1971	GH_D05G0258	GH_D05G3108
GH_A01G2259	GH_A05G0735	GH_D06G1901
GH_A05G1865	GH_D07G0748	GH_A08G2579
GH_D11G3633	GH_A10G0966	GH_A05G0951
GH_A12G1872	GH_A08G1193	GH_A03G0497
GH_A01G1673	GH_A05G4324	GH_A10G2226
GH_A05G1292	GH_A12G0863	GH_D02G0700
GH_D04G1004	GH_D10G1473	GH_D08G1694
GH_D06G0686	GH_A12G1292	GH_A07G0965
GH_A06G1669	GH_A13G0993	GH_D02G0033
GH_A09G1682	GH_D02G2347	GH_D11G0023
GH_A06G0018	GH_A13G1393	GH_D03G0234
GH_A09G1230	GH_D07G0846	GH_A08G2453
GH_A08G1413	GH_D07G1200	GH_A12G1974
GH_A11G0435	GH_D05G0050	GH_D09G2048
GH_D01G1299	GH_D02G0449	GH_A03G0389
GH_D03G1974	GH_D13G2384	GH_A11G1043
GH_A12G2368	GH_D05G2564	GH_A01G2411
GH_A10G0756	GH_D01G0842	GH_D12G1861
GH_D10G1901	GH_D09G0296	GH_A10G2660
GH_A11G3487	GH_D12G1804	GH_D01G0684
GH_A01G2355	GH_A12G2069	GH_D08G2068
GH_A08G0278	GH_D11G0670	GH_D02G1759
GH_D07G2276	GH_D04G2123	GH_D02G2254
GH_A13G2313	GH_A06G0469	GH_A13G2356
GH_D05G2344	GH_A11G0328	GH_D02G1023
GH_D12G1395	GH_A10G0915	GH_A11G1478
GH_D07G0339	GH_A03G0168	GH_A07G0099
GH_A05G3818	GH_A07G0002	GH_A10G2498
GH_D11G1342	GH_A10G2279	GH_A13G2669
GH_D01G1602	GH_D08G2089	GH_A10G0553
GH_D06G0873	GH_A08G1179	GH_A07G0700
GH_D02G0156	GH_D03G0831	GH_D02G0843
GH_A07G0094	GH_A03G0588	GH_A11G1597
GH_A11G1153	GH_D11G1381	GH_D07G2428
GH_A01G0212	GH_A05G3068	GH_A03G1545
GH_A02G1741	GH_A05G2427	GH_D02G0848
GH_D11G1958	GH_D03G0833	GH_A12G2748
GH_A05G1874	GH_A10G2663	GH_D09G1747
GH_D11G2087	GH_D10G0559	GH_D08G2426
GH_D03G0559	GH_A05G3268	GH_A06G1977
GH_A02G0204	GH_D02G0128	GH_D02G1837
GH_D13G2274	GH_A11G3491	GH_A13G1204
GH_D11G0161	GH_D08G0749	GH_D05G3363
GH_A09G2177	GH_D03G1961	GH_D04G1792
GH_A10G0315	GH_A08G0765	GH_A08G0687
GH_D03G1521	GH_A11G0851	GH_D11G2984
GH_A09G2133	GH_A02G1149	GH_A13G1729
GH_D12G2098	GH_D04G0067	GH_A05G3401
GH_A10G1801	GH_A07G0474	GH_D13G0081
GH_A03G0566	GH_A04G0530	GH_D11G0093
GH_D07G1923	GH_A12G1621	GH_D12G2364
GH_D05G1903	GH_A03G1924	GH_D11G2918
GH_D02G1068	GH_A04G0502	GH_A11G0610
GH_D09G0858	GH_D01G2480	GH_A04G1346
GH_A07G0168	GH_D10G1912	GH_D08G2460
GH_D11G0286	GH_A07G1780	GH_D13G1634
GH_A07G2309	GH_D09G1522	GH_D10G0955
GH_D11G3725	GH_D12G0173	GH_A03G2146
GH_A07G0240	GH_D07G0052	GH_A11G3384
GH_D10G0544	GH_A04G1141	GH_D06G0346
GH_A08G1934	GH_A04G0945	GH_D10G0537
GH_D12G1970	GH_D06G2431	GH_A03G1118
GH_A05G3985	GH_A13G2659	GH_A01G0684
GH_A03G0588	GH_D06G0867	GH_D02G1826
GH_D03G1438	GH_A07G0172	GH_D02G1929
GH_D05G0650	GH_D13G0473	GH_D11G0581
GH_D11G2402	GH_A06G0018	GH_D05G2098
GH_A08G2852	GH_D06G0723	GH_D11G0753
GH_D06G0445	GH_A02G1359	GH_A12G0503
GH_D04G1135	GH_A04G0947	GH_A07G1508
GH_A12G0891	GH_D02G0026	GH_A13G0454
GH_D05G0150	GH_D03G0681	GH_A07G1503
GH_D12G2936	GH_D11G2723	GH_D08G1295
GH_A01G1955	GH_A03G0286	GH_A13G0154
GH_A08G0107	GH_A01G0872	GH_A06G0068
GH_A05G3498	GH_A06G0978	GH_D09G1644
GH_D05G1125	GH_D08G1649	GH_A13G1974
GH_A08G1907	GH_A12G2053	GH_D09G1003
GH_D05G2040	GH_D03G1872	GH_A10G0224
GH_A06G1615	GH_D08G1985	GH_A02G0392
GH_A06G1830	GH_D10G2097	GH_A05G2626
GH_D05G3523	GH_A07G2246	GH_A01G0641
GH_A01G2507	GH_D07G1924	GH_A12G1572
GH_D05G3831	GH_A09G1832	GH_A12G1978
GH_D11G3696	GH_D06G0471	GH_A09G1359
GH_D08G0945	GH_A01G0604	GH_D12G0680
GH_A05G1481	GH_D09G0935	GH_A11G0560
GH_D06G2116	GH_D10G1510	GH_D11G2657
GH_scaffold265_objG0001	GH_scaffold7339_objG0001	GH_D08G2133
GH_A09G0586	GH_A11G0014	GH_D06G0219
GH_D08G0405	GH_A11G2326	GH_A08G2221
GH_A07G1673	GH_A05G4360	GH_D02G0800
GH_D02G2442	GH_D11G0141	GH_A13G2166
GH_D07G2086	GH_D01G0200	GH_A12G1576
GH_D03G0119	GH_D13G2201	GH_D11G1110
GH_D06G2051	GH_D11G2894	GH_A01G0900
GH_A05G1074	GH_A13G1169	GH_A08G0153
GH_A10G2232	GH_D01G2436	GH_D03G0439
GH_A11G3096	GH_A10G2364	GH_D05G2260
GH_D06G0734	GH_A02G1358	GH_D05G1440
GH_A05G0817	GH_D12G2807	GH_D13G0696
GH_D12G1912	GH_A08G2798	GH_A04G0738
GH_D11G0100	GH_A12G2396	GH_D10G1950
GH_D07G0179	GH_D09G0759	GH_A12G2656
GH_A01G2012	GH_D11G0738	GH_A11G2552
GH_A07G2469	GH_D11G3035	GH_D02G1823
GH_D11G1578	GH_D07G0032	GH_D09G2213
GH_D12G1641	GH_A05G2487	GH_A13G1721
GH_D02G1828	GH_A05G1899	GH_D12G1824
GH_A05G2586	GH_D09G1630	GH_A05G1685
GH_A09G2546	GH_D11G0731	GH_A11G3719
GH_A11G2347	GH_D08G1300	GH_A03G1602
GH_A05G0234	GH_D10G0410	GH_A11G0792
GH_D07G1719	GH_A12G1381	GH_D03G0050
GH_A10G2106	GH_A11G2382	GH_D02G2244
GH_A04G0647	GH_A04G1770	GH_D05G3848
GH_D12G1311	GH_A03G1651	GH_D12G1827
GH_D05G0967	GH_A06G0359	GH_D02G1834
GH_A08G1286	GH_A09G1543	GH_A04G0959
GH_D08G2762	GH_A11G2168	GH_D06G0471
GH_D06G1936	GH_A13G2260	GH_A11G0399
GH_A11G2029	GH_A11G2154	GH_A06G0235
GH_D06G2229	GH_A09G2102	GH_D08G0386
GH_D09G1522	GH_D02G1743	GH_A10G0420
GH_A01G1280	GH_D01G1799	GH_D01G1617
GH_D05G0186	GH_A07G0992	GH_D08G0449
GH_A05G0246	GH_D09G2112	GH_D13G2560
GH_D13G2384	GH_D12G1196	GH_D13G2506
GH_D07G2156	GH_A03G0091	GH_D12G1964
GH_A05G3928	GH_A01G0765	GH_D13G0448
GH_A07G0774	GH_A08G1751	GH_D10G0517
GH_A07G0903	GH_D01G1084	GH_D06G0031
GH_A01G1653	GH_D05G2939	GH_D13G1421
GH_A08G1659	GH_D12G2674	GH_D13G0427
GH_D04G1784	GH_D04G1283	GH_D13G0161
GH_D07G1327	GH_D04G1191	GH_A07G0727
GH_A08G1006	GH_D07G0454	GH_A03G0769
GH_D01G0404	GH_D01G1442	GH_A11G1123
GH_A10G2050	GH_D08G1154	GH_D01G2045
GH_A03G0106	GH_A09G0981	GH_D09G1024
GH_D10G2097	GH_A12G1760	GH_A01G1813
GH_D12G0879	GH_D12G1881	GH_A09G2700
GH_D02G1024	GH_A01G0447	GH_A03G1657
GH_A05G2359	GH_A05G0015	GH_D12G1264
GH_D04G0504	GH_A01G2507	GH_D04G1721
GH_A08G2420	GH_A12G0185	GH_D07G2071
GH_D09G1532	GH_D09G0527	GH_D09G2434
GH_A01G0298	GH_D02G0118	GH_D07G0076
GH_A12G1176	GH_A12G1966	GH_D13G1419
GH_A12G0712	GH_D11G0778	GH_A12G1832
GH_A02G1725	GH_A06G0638	GH_D01G2517
GH_D05G1227	GH_D06G1943	GH_A01G1337
GH_D12G1868	GH_D12G0610	GH_A08G0487
GH_A02G1468	GH_D08G2373	GH_A03G2077
GH_A12G0678	GH_D12G1201	GH_D05G1848
GH_A05G0171	GH_A10G2095	GH_D07G1688
GH_A10G1043	GH_A12G2339	GH_A03G0280
GH_A13G0334	GH_D11G1270	GH_A01G0704
GH_A06G1347	GH_D13G0788	GH_D11G1574
GH_D08G1960	GH_A03G0156	GH_D07G0363
GH_A04G1759	GH_A05G4301	GH_D05G1928
GH_A02G0603	GH_D02G0728	GH_A01G0997
GH_A06G1053	GH_A04G1435	GH_D12G1217
GH_D04G1177	GH_A12G2719	GH_D01G1956
GH_A08G1641	GH_A07G2309	GH_A05G1744
GH_D12G2104	GH_A10G1722	GH_A04G0641
GH_A05G0182	GH_A13G0896	GH_A12G2239
GH_A11G0122	GH_D06G0718	GH_A08G2273
GH_D03G1373	GH_A05G0959	GH_A09G1057
GH_A11G2963	GH_A02G0671	GH_D13G1552
GH_A01G2451	GH_D04G1479	GH_D10G1118
GH_A05G1299	GH_D08G0605	GH_A03G2275
GH_A13G2027	GH_A07G0247	GH_D02G2380
GH_A09G0499	GH_A07G1546	GH_A05G4243
GH_A05G4278	GH_A05G4165	GH_D07G2117
GH_A04G1288	GH_D11G0274	GH_D08G1378
GH_A10G0868	GH_D11G0479	GH_D01G2342
GH_D13G0207	GH_A09G2350	GH_D03G1550
GH_A04G1649	GH_A08G2280	GH_D05G2429
GH_A08G2742	GH_D10G0525	GH_A11G1368
GH_D11G0002	GH_A01G1723	GH_A12G1890
GH_D06G1953	GH_D01G0001	GH_A13G2197
GH_D03G0257	GH_D01G0982	GH_D07G0851
GH_A01G2403	GH_D07G1198	GH_A05G0628
GH_D03G0968	GH_A08G1255	GH_D05G0130
GH_D04G1899	GH_A01G2451	GH_A01G2242
GH_A02G1358	GH_A11G3635	GH_D01G0347
GH_D05G1912	GH_A07G0235	GH_A03G0590
GH_D11G0113	GH_A11G1901	GH_A11G2254
GH_D06G1478	GH_D08G1888	GH_D05G0343
GH_A08G2751	GH_A11G1976	GH_A01G0212
GH_A07G0803	GH_D06G0717	GH_D04G0932
GH_D11G1574	GH_A08G1119	GH_D04G0664
GH_A06G1345	GH_D08G2813	GH_A10G1849
GH_A08G0624	GH_D06G2009	GH_D11G2977
GH_D03G1398	GH_D11G1480	GH_A07G0894
GH_D12G1895	GH_A10G2125	GH_A11G0948
GH_D02G1668	GH_A05G2515	GH_A10G2626
GH_D01G0003	GH_A09G1880	GH_D09G1462
GH_A13G0454	GH_D11G2519	GH_A10G1627
GH_A06G1651	GH_A01G1195	GH_A09G1425
GH_A12G1874	GH_A05G3193	GH_A05G0602
GH_D05G1868	GH_A03G0173	GH_D09G0761
GH_A03G0286	GH_A07G1093	GH_D09G2350
GH_D04G1993	GH_A02G1601	GH_D11G2648
GH_A01G1676	GH_D04G1177	GH_D11G1662
GH_A01G1076	GH_D05G2520	GH_D12G0372
GH_A03G1931	GH_D12G0513	GH_A06G1106
GH_A10G1849	GH_D13G0755	GH_A01G0640
GH_D08G2138	GH_A04G1509	GH_D02G1337
GH_D05G0287	GH_D13G1801	GH_A13G2184
GH_A06G0360	GH_A01G0533	GH_D13G1164
GH_A05G0467	GH_A13G0606	GH_A07G1697
GH_A11G2473	GH_D10G0435	GH_A12G1536
GH_D04G0832	GH_D01G1156	GH_A11G3430
GH_A05G2763	GH_D10G0011	GH_D09G1786
GH_A12G1435	GH_A10G0832	GH_A02G1621
GH_D06G0511	GH_D05G1834	GH_A03G1523
GH_D06G1504	GH_A11G1196	GH_A07G0434
GH_A09G0795	GH_A02G0601	GH_D10G2321
GH_D11G0185	GH_D07G1483	GH_D05G0884
GH_A05G0628	GH_D13G2027	GH_D08G2138
GH_A01G0001	GH_D04G0795	GH_A13G1475
GH_D02G0312	GH_D05G0049	GH_A01G0804
GH_A05G2579	GH_A11G2054	GH_A05G1501
GH_A05G1055	GH_A03G2066	GH_D03G0908
GH_A13G1410	GH_D01G2270	GH_A08G0418
GH_D07G0792	GH_A01G1122	GH_D01G2123
GH_A11G1229	GH_D10G1152	GH_A13G0725
GH_D05G0517	GH_D10G0573	GH_A11G0079
GH_A08G1919	GH_A08G0206	GH_A08G0316
GH_A02G1091	GH_D05G0137	GH_A09G2329
GH_D05G1113	GH_A06G0767	GH_D03G0161
GH_D04G1131	GH_D11G3099	GH_D08G2292
GH_A12G1325	GH_A10G2670	GH_D02G0428
GH_D05G1978	GH_D09G0337	GH_D13G0150
GH_A03G1779	GH_D02G1781	GH_D13G1935
GH_D11G0900	GH_D12G2624	GH_D02G0571
GH_D03G1142	GH_A12G2312	GH_A13G1838
GH_D01G2307	GH_D01G0462	GH_D10G0287
GH_A11G2692	GH_D05G3976	GH_A05G2084
GH_A07G1168	GH_D12G2351	GH_D06G0218
GH_A10G1184	GH_A07G0073	GH_A06G1431
GH_D04G1283	GH_D13G0153	GH_A13G0361
GH_D09G0519	GH_D07G2005	GH_A01G0723
GH_A02G0639	GH_D01G2488	GH_D06G0244
GH_D04G0535	GH_A01G0409	GH_D05G0061
GH_A09G2399	GH_D05G3624	GH_D11G3480
GH_D02G0540	GH_D11G0249	GH_D10G1954
GH_A05G1784	GH_A10G2611	GH_A13G0299
GH_D05G2925	GH_A13G2362	GH_A12G1211
GH_A07G1197	GH_A10G0681	GH_D13G0402
GH_A06G0390	GH_A05G0805	GH_A12G1234
GH_D06G0723	GH_D06G1459	GH_D07G2501
GH_A13G0003	GH_A05G4101	GH_A05G2694
GH_A03G1605	GH_A08G1222	GH_D11G0141
GH_D06G0201	GH_D13G0776	GH_D09G1239
GH_D13G2560	GH_D11G1578	GH_D04G0532
GH_A01G2197	GH_D10G2288	GH_A01G0634
GH_A05G1606	GH_A03G1634	GH_D01G1104
GH_D03G0804	GH_D09G2217	GH_A11G0398
GH_D11G3673	GH_D07G1615	GH_A05G0910
GH_D12G1649	GH_A09G2464	GH_A11G2006
GH_D02G0843	GH_D06G0890	GH_D11G3026
GH_D03G0389	GH_D03G1073	GH_D01G2268
GH_A12G1890	GH_D11G0286	GH_D13G2091
GH_D08G0160	GH_D03G0789	GH_A04G0717
GH_A06G0216	GH_A10G2687	GH_A06G0591
GH_A09G1359	GH_D08G1015	GH_A11G0418
GH_D12G2203	GH_A08G0995	GH_A05G1300
GH_A08G0954	GH_D02G1053	GH_D07G1505
GH_A03G2024	GH_A07G1352	GH_D02G0376
GH_A11G2221	GH_A06G1977	GH_A13G0036
GH_A12G1320	GH_D06G0727	GH_A11G3588
GH_A08G2604	GH_D05G3761	GH_D03G1690
GH_A11G0014	GH_A06G0097	GH_A11G0160
GH_A13G0732	GH_D02G0179	GH_A08G0529
GH_A09G1456	GH_A05G3826	GH_A10G2168
GH_A12G2339	GH_A10G1066	GH_D06G0835
GH_D05G3127	GH_D12G2209	GH_D06G0054
GH_D13G0101	GH_A04G0743	GH_A05G2289
GH_D12G0162	GH_D08G0048	GH_D11G0999
GH_A03G0456	GH_A02G1904	GH_D11G2336
GH_D07G1182	GH_A10G2274	GH_A09G2449
GH_D13G0161	GH_A11G0621	GH_A11G1586
GH_A10G0453	GH_D09G2194	GH_D01G1585
GH_D01G1360	GH_A09G1959	GH_A12G0369
GH_D11G2879	GH_A05G3660	GH_A07G0356
GH_A10G0288	GH_A09G2688	GH_A07G0321
GH_D08G1840	GH_A01G1737	GH_D06G0165
GH_A04G0056	GH_A10G1631	GH_A03G1114
GH_D08G2253	GH_A05G1074	GH_D13G0297
GH_A07G0533	GH_D08G1483	GH_A08G2422
GH_D04G0347	GH_A07G0870	GH_D12G1872
GH_D03G0525	GH_A03G1433	GH_D13G2105
GH_D07G2428	GH_scaffold4610_objG0001	GH_D09G1028
GH_D08G0749	GH_D10G2063	GH_A09G0876
GH_D11G0587	GH_A03G0380	GH_D12G1654
GH_A09G2632	GH_D08G0733	GH_A01G2462
GH_D05G0141	GH_A06G0671	GH_D05G1715
GH_A11G1665	GH_A03G0133	GH_D11G3229
GH_D02G0033	GH_A05G3884	GH_D06G2111
GH_A01G2026	GH_A11G0082	GH_D06G0600
GH_D07G0565	GH_D02G2026	GH_A07G1394
GH_D10G0128	GH_A06G1470	GH_A11G0140
GH_A12G1234	GH_A10G0892	GH_D08G1733
GH_A02G0112	GH_A11G2692	GH_D02G1890
GH_A01G2145	GH_A04G1707	GH_D11G3215
GH_A05G3748	GH_A05G2586	GH_D09G0479
GH_D05G3793	GH_A13G1448	GH_A06G0404
GH_A06G0499	GH_D03G1824	GH_A11G0327
GH_D08G0698	GH_D11G1871	GH_D02G2025
GH_D09G1778	GH_D12G0879	GH_A05G0599
GH_D07G1338	GH_A04G0047	GH_A07G2483
GH_A06G0154	GH_D11G2417	GH_D07G0744
GH_D08G2056	GH_D10G1539	GH_D04G2020
GH_A05G2515	GH_A10G1591	GH_A12G2860
GH_A04G0530	GH_D11G0560	GH_D12G1573
GH_D03G1824	GH_D11G3324	GH_D08G1279
GH_A03G1175	GH_A03G1954	GH_A01G2443
GH_D08G0192	GH_A13G2511	GH_A03G0441
GH_D07G2558	GH_D06G2326	GH_D04G0496
GH_D10G1961	GH_A13G2238	GH_D04G1210
GH_A13G1448	GH_D03G1035	GH_D11G3428
GH_D12G2532	GH_A03G2439	GH_A05G2251
GH_A09G0181	GH_A09G1456	GH_A02G1620
GH_D08G0684	GH_D12G1575	GH_D06G0943
GH_A08G2798	GH_A12G2357	GH_A05G2846
GH_D02G0909	GH_D10G2471	GH_D08G1837
GH_A11G1812	GH_D11G3649	GH_D01G0669
GH_A08G1570	GH_A10G0135	GH_A10G0301
GH_D04G0140	GH_D08G1562	GH_D05G0598
GH_D07G1177	GH_D12G2766	GH_D10G1125
GH_D07G0010	GH_D07G0165	GH_D01G2196
GH_D12G1177	GH_D03G0661	GH_D03G0493
GH_D02G1939	GH_D05G2301	GH_D11G3072
GH_A01G1239	GH_D01G0469	GH_A11G3684
GH_A07G2483	GH_D08G1875	GH_A07G2464
GH_A09G0469	GH_A07G1694	GH_A12G2053
GH_D09G0742	GH_D09G0757	GH_D09G1779
GH_D08G2279	GH_A02G0894	GH_D12G2625
GH_A07G0348	GH_D03G0344	GH_D05G1300
GH_A05G3430	GH_D04G0066	GH_A03G2075
GH_A11G1901	GH_D02G2199	GH_D11G0684
GH_D08G1223	GH_D12G2392	GH_D11G1258
GH_D13G0169	GH_A02G1953	GH_A03G0954
GH_A03G1781	GH_D02G1052	GH_D08G1578
GH_D13G1147	GH_A12G2697	GH_A11G0554
GH_A13G0196	GH_D02G1236	GH_A01G2196
GH_A11G3724	GH_D12G2625	GH_D02G1998
GH_A11G2771	GH_D08G2724	GH_A05G1890
GH_D09G1779	GH_A08G2087	GH_A09G1417
GH_A09G1057	GH_A05G3337	GH_A08G1222
GH_D03G0681	GH_A04G0275	GH_D11G1921
GH_D13G0604	GH_D11G1828	GH_D11G1772
GH_D02G1239	GH_D09G2554	GH_D12G2465
GH_A05G1024	GH_D11G3644	GH_D08G0971
GH_D13G0146	GH_A12G1634	GH_D11G1202
GH_A02G1654	GH_A10G1727	GH_D13G0274
GH_A04G0603	GH_D13G2634	GH_A13G2310
GH_A06G0097	GH_D11G0793	GH_A11G0360
GH_D11G1980	GH_A06G1345	GH_A12G2928
GH_D03G0833	GH_A01G0259	GH_D04G0504
GH_A10G1798	GH_D04G2122	GH_A05G2002
GH_A07G0332	GH_D11G1410	GH_A10G2039
GH_D11G2894	GH_A07G0558	GH_D06G1959
GH_D11G1258	GH_A03G2187	GH_A06G1875
GH_A01G1166	GH_A07G1942	GH_A02G0984
GH_A13G1419	GH_scaffold1-4_objG0001	GH_A04G0755
GH_D06G2150	GH_D03G1338	GH_A09G2350
GH_D02G1055	GH_D13G2094	GH_A09G1643
GH_A10G0692	GH_D12G2619	GH_A11G1157
GH_D12G0173	GH_A04G0292	GH_A03G2426
GH_D05G3896	GH_D03G0307	GH_D11G1692
GH_D11G1429	GH_D10G0287	GH_D03G1570
GH_D01G2279	GH_D07G1584	GH_A13G0642
GH_D10G0746	GH_D13G0444	GH_A11G0720
GH_A02G0331	GH_A07G1628	GH_A09G1550
GH_D12G2574	GH_A11G1245	GH_A06G1484
GH_A11G3761	GH_D01G0077	GH_D02G2447
GH_A11G2172	GH_A08G0278	GH_A05G0471
GH_D03G1412	GH_D01G1657	GH_D11G0437
GH_A02G1555	GH_D03G1263	GH_D07G2116
GH_A05G3862	GH_A05G3099	GH_A01G1848
GH_A10G0646	GH_D10G1612	GH_D09G1063
GH_A07G0611	GH_D13G0406	GH_A08G0167
GH_A06G1265	GH_A05G4205	GH_A11G0947
GH_A08G1872	GH_D05G0098	GH_D13G1571
GH_D08G0333	GH_A02G0061	GH_A13G2110
GH_D07G1723	GH_D12G2245	GH_A09G0736
GH_D10G2182	GH_D05G1868	GH_D05G0586
GH_A05G0992	GH_D05G0724	GH_D09G2621
GH_A12G1760	GH_A12G0624	GH_A09G2405
GH_A03G1294	GH_D07G1492	GH_D10G1199
GH_D10G0515	GH_D08G2080	GH_A09G0938
GH_D08G1604	GH_D10G0072	GH_A08G0234
GH_D11G0793	GH_A10G0453	GH_A10G0746
GH_A08G1562	GH_A04G1339	GH_D06G1907
GH_D10G2473	GH_A01G0740	GH_A02G1567
GH_A13G1833	GH_D08G0214	GH_D04G1128
GH_A05G3337	GH_D12G2104	GH_A01G2104
GH_D02G2449	GH_D09G1496	GH_D06G1632
GH_A07G2482	GH_D07G1338	GH_A07G0830
GH_A01G1023	GH_A05G3333	GH_D11G1265
GH_A13G2031	GH_D05G2936	GH_A09G2498
GH_A03G0280	GH_A10G0692	GH_A12G0340
GH_A03G0587	GH_D06G0376	GH_D08G1545
GH_A06G0978	GH_D01G2481	GH_A09G2020
GH_D03G0363	GH_D13G0538	GH_D11G1402
GH_D07G1068	GH_D09G2332	GH_D04G0138
GH_A13G2391	GH_D09G2475	GH_D11G1788
GH_A08G1086	GH_A01G1114	GH_A11G3015
GH_A08G1193	GH_D06G2021	GH_D08G1305
GH_A10G2493	GH_D01G2378	GH_D10G2063
GH_A12G1832	GH_A03G1491	GH_A10G0709
GH_A12G2720	GH_D01G1893	GH_D12G1417
GH_D13G1675	GH_A13G1893	GH_D04G0489
GH_A02G1149	GH_D08G0664	GH_D01G0633
GH_A04G0141	GH_A06G1168	GH_D11G2347
GH_D05G2896	GH_D02G0915	GH_D12G2571
GH_D01G0462	GH_A02G0177	GH_D07G2082
GH_A12G0863	GH_A07G1669	GH_A01G0700
GH_A07G0681	GH_A08G1212	GH_D09G1900
GH_A02G1949	GH_D06G1504	GH_D05G1293
GH_A10G0256	GH_A10G1395	GH_A03G0553
GH_A04G0219	GH_A03G0872	GH_D05G1017
GH_D05G3790	GH_A01G0762	GH_D01G2203
GH_A08G0062	GH_D04G1131	GH_A09G0496
GH_A11G1976	GH_A07G1503	GH_D12G1588
GH_A12G1895	GH_A06G1343	GH_D04G1688
GH_D06G1632	GH_D11G0823	GH_D11G0082
GH_D03G1666	GH_A05G3031	GH_A08G2285
GH_D10G0559	GH_D01G0192	GH_D07G1973
GH_D06G1080	GH_A03G2112	GH_A12G1979
GH_A05G3068	GH_D08G0528	GH_D12G0554
GH_A06G0757	GH_D12G0121	GH_D11G3702
GH_A13G0372	GH_D03G1063	GH_A12G0739
GH_A11G0517	GH_A11G2767	GH_D11G3119
GH_A02G0718	GH_A13G0732	GH_A02G1814
GH_D09G0527	GH_A11G3015	GH_D10G0719
GH_D08G2581	GH_A07G0863	GH_A13G0554
GH_A13G0211	GH_A13G0599	GH_A03G2125
GH_A04G0247	GH_D01G1183	GH_D05G2650
GH_D09G2358	GH_A12G2732	GH_A03G1731
GH_A10G1087	GH_D06G0381	GH_D10G2771
GH_A11G3668	GH_D09G2298	GH_D02G0413
GH_A08G1024	GH_D13G0779	GH_D08G2226
GH_D03G1073	GH_D13G1686	GH_A02G1863
GH_D03G1972	GH_D06G1080	GH_A09G0552
GH_D08G0111	GH_A13G1544	GH_A10G0904
GH_A01G0604	GH_A09G2330	GH_A11G1625
GH_A12G1621	GH_A07G1686	GH_A12G2805
GH_A10G1697	GH_D12G1698	GH_A12G2441
GH_A09G0560	GH_D04G1210	GH_A09G1570
GH_A09G0318	GH_D11G3673	GH_D11G2221
GH_A11G2791	GH_A11G0648	GH_A04G0281
GH_D13G1390	GH_D08G0947	GH_A03G1460
GH_A12G1572	GH_D13G1341	GH_A01G0311
GH_A02G0671	GH_A13G1705	GH_D11G0273
GH_A05G2235	GH_D07G1345	GH_D12G2775
GH_D09G0350	GH_A07G1168	GH_A01G2118
GH_A11G1307	GH_D11G2833	GH_D05G2128
GH_A02G1576	GH_D12G0125	GH_A06G0666
GH_A01G2295	GH_D05G2744	GH_A08G1872
GH_D12G2833	GH_D10G0495	GH_A06G0952
GH_D09G1188	GH_D10G1102	GH_A01G1937
GH_D12G0994	GH_D08G1469	GH_A13G0406
GH_A08G1614	GH_D03G1910	GH_D03G0372
GH_A04G1492	GH_A01G0911	GH_D10G0746
GH_A08G1119	GH_A08G2876	GH_A12G1966
GH_D08G0819	GH_D12G1912	GH_A02G0212
GH_A10G0590	GH_A06G1795	GH_D09G1022
GH_D11G2899	GH_A02G0464	GH_A03G1443
GH_A04G0287	GH_D05G2536	GH_D11G0994
GH_D03G1103	GH_D07G1960	GH_D02G0926
GH_A13G0184	GH_A12G0610	GH_D11G2595
GH_A05G0691	GH_A10G0368	GH_A10G2050
GH_D07G1584	GH_A07G2156	GH_D13G1188
GH_A05G0195	GH_A08G0573	GH_A01G2185
GH_D04G0191	GH_A03G0182	GH_A02G0150
GH_D01G1893	GH_A05G2789	GH_D01G2494
GH_D06G0917	GH_D04G1030	GH_A12G1620
GH_D05G3276	GH_A08G0916	GH_A11G3729
GH_D02G2461	GH_D11G1931	GH_D03G1411
GH_A03G1660	GH_D13G0718	GH_A12G1353
GH_D04G1290	GH_A11G3320	GH_D03G1785
GH_A09G1797	GH_D10G2646	GH_A06G1096
GH_D05G3974	GH_A07G0539	GH_D03G0450
GH_D11G1602	GH_D13G0369	GH_A11G1146
GH_A05G2356	GH_A08G1006	GH_D10G0490
GH_D13G2255	GH_D10G1296	GH_A06G1358
GH_D08G2739	GH_A05G3865	GH_A11G1228
GH_D06G0585	GH_A11G3381	GH_D01G2430
GH_A12G1870	GH_D05G1737	GH_D08G2253
GH_D08G2781	GH_D06G2247	GH_D12G1719
GH_D06G0335	GH_D11G2424	GH_D02G1668
GH_D03G0544	GH_D09G0675	GH_D03G1490
GH_D13G0392	GH_D05G1169	GH_D11G1853
GH_D11G0976	GH_D07G1337	GH_D02G2272
GH_D12G0554	GH_A03G0660	GH_A04G1441
GH_D12G1315	GH_D01G0175	GH_D09G1966
GH_A07G2431	GH_A06G1973	GH_D02G1695
GH_D09G1789	GH_A03G1098	GH_A05G3106
GH_D05G2604	GH_D12G2433	GH_D08G1957
GH_A07G1326	GH_D05G3661	GH_D03G0589
GH_D11G1153	GH_D05G2404	GH_A01G2096
GH_D05G0600	GH_A13G1191	GH_A07G1215
GH_D06G2348	GH_D05G4073	GH_A10G0238
GH_D09G2581	GH_A13G1499	GH_D11G2969
GH_scaffold3286_objG0001	GH_A12G0004	GH_D11G3713
GH_A11G1906	GH_A10G0828	GH_A09G1142
GH_D09G1970	GH_A11G0828	GH_D11G1302
GH_D05G3761	GH_D11G0645	GH_A02G1058
GH_A13G2285	GH_A05G3474	GH_D11G1486
GH_D07G0218	GH_A04G0811	GH_D11G0415
GH_D01G0569	GH_D08G1218	GH_A10G0579
GH_A04G0945	GH_A07G0431	GH_D05G0209
GH_A01G1723	GH_D02G1838	GH_A02G1555
GH_A05G1856	GH_A01G0439	GH_A13G1617
GH_D02G0734	GH_D05G0951	GH_D10G1898
GH_A12G0060	GH_A12G1619	GH_D09G0125
GH_A13G1475	GH_D02G2064	GH_D04G1575
GH_D05G2275	GH_D07G0652	GH_D08G1216
GH_D06G0165	GH_D10G2792	GH_D12G0505
GH_D08G0573	GH_D07G1098	GH_D09G1614
GH_A05G2689	GH_A10G0896	GH_A05G0017
GH_D09G1024	GH_A07G0004	GH_A06G0856
GH_A07G2615	GH_A03G2091	GH_D11G0171
GH_A13G1893	GH_A07G1679	GH_D08G2459
GH_D06G1024	GH_D05G1380	GH_D12G2247
GH_A13G2511	GH_A05G4247	GH_D11G2277
GH_A12G1384	GH_D03G1312	GH_A03G1249
GH_D01G1897	GH_D12G0618	GH_D12G0955
GH_D08G1019	GH_A06G0826	GH_D09G1326
GH_D02G2372	GH_A03G2175	GH_D02G1883
GH_D08G2875	GH_D07G2402	GH_D12G2500
GH_A12G0745	GH_A13G2494	GH_D10G1161
GH_A03G1301	GH_A13G1056	GH_A03G0554
GH_scaffold28097_objG0001	GH_D12G0673	GH_D11G0090
GH_A06G0694	GH_D11G1229	GH_A11G2240
GH_A05G3156	GH_A06G2116	GH_A12G0723
GH_A04G1377	GH_A05G3442	GH_A13G2612
GH_D04G1003	GH_A06G1528	GH_D05G0556
GH_D05G0533	GH_A08G1570	GH_D01G0198
GH_A05G0805	GH_D01G2340	GH_D03G0829
GH_D02G1490	GH_A13G0202	GH_A04G1374
GH_D04G0932	GH_D09G0519	GH_D13G2148
GH_A11G2154	GH_D12G1373	GH_A11G0263
GH_D01G0387	GH_D05G4059	GH_A05G4026
GH_D09G0983	GH_D11G3696	GH_A05G0073
GH_D07G1973	GH_A12G2001	GH_D12G2773
GH_D01G2090	GH_D09G0732	GH_D12G1315
GH_A05G3091	GH_A03G0334	GH_A05G0559
GH_D04G0489	GH_A06G1828	GH_D11G0922
GH_D02G1775	GH_A03G0418	GH_D11G3410
GH_A10G2168	GH_A12G0778	GH_A01G0743
GH_A07G0677	GH_D10G1500	GH_D12G0240
GH_D12G1538	GH_A11G2001	GH_A06G1343
GH_A01G0373	GH_A03G0531	GH_D12G0202
GH_D07G0539	GH_D03G0362	GH_D07G0530
GH_D08G2373	GH_D06G0493	GH_A06G0540
GH_D07G0904	GH_D08G1019	GH_D05G2480
GH_D12G2071	GH_A08G0003	GH_A01G1118
GH_A12G2868	GH_D08G1176	GH_D13G0624
GH_D12G2037	GH_A04G0616	GH_D09G1778
GH_A06G0666	GH_A02G0780	GH_A09G2066
GH_D04G0087	GH_D02G0001	GH_A03G0133
GH_D06G0890	GH_A06G0483	GH_D10G0905
GH_A08G1409	GH_A02G0078	GH_D10G2713
GH_D13G1263	GH_A01G0146	GH_D11G0778
GH_A02G0171	GH_D11G0399	GH_A12G0539
GH_D13G0823	GH_D01G1706	GH_A12G2619
GH_D11G1618	GH_D01G2334	GH_D06G1855
GH_D04G1719	GH_D13G2632	GH_A06G0356
GH_D13G2435	GH_D05G3974	GH_D11G0846
GH_A11G3316	GH_A09G1233	GH_A09G2540
GH_A07G1546	GH_A05G4376	GH_A09G1670
GH_D05G3976	GH_D11G3691	GH_D09G2334
GH_D11G1410	GH_D01G1764	GH_D12G2696
GH_A02G1797	GH_A02G0014	GH_A12G2259
GH_D02G2026	GH_D11G1772	GH_D08G0572
GH_A10G0969	GH_A06G1317	GH_A05G0205
GH_D07G1299	GH_D06G2111	GH_A03G0704
GH_A11G1773	GH_A07G1945	GH_D13G2602
GH_A12G2071	GH_D04G1731	GH_D11G2543
GH_A05G1311	GH_D05G3873	GH_A05G0849
GH_A05G4324	GH_D03G1939	GH_A12G1980
GH_D03G0893	GH_A03G0210	GH_D10G0565
GH_D06G0994	GH_D01G1359	GH_A05G1081
GH_D12G1933	GH_D13G2255	GH_D05G2831
GH_D04G1526	GH_D08G1328	GH_D12G2265
GH_D11G2648	GH_A02G1639	GH_D11G1765
GH_A12G0249	GH_D08G1794	GH_D06G1225
GH_D09G0180	GH_A04G1440	GH_A10G0977
GH_A05G0637	GH_D07G1589	GH_D11G3363
GH_A12G0503	GH_A01G2123	GH_A11G0343
GH_A05G2701	GH_D12G2334	GH_A12G0559
GH_A07G2528	GH_D02G1719	GH_D03G1412
GH_D13G2591	GH_A07G0947	GH_A05G2619
GH_A05G2632	GH_A01G0318	GH_D02G1700
GH_D12G1383	GH_D11G3481	GH_A11G2197
GH_D12G1406	GH_D01G1897	GH_A11G0721
GH_A09G1794	GH_A06G2292	GH_A05G0151
GH_D01G1415	GH_A05G0753	GH_D02G0591
GH_A04G0502	GH_D02G1943	GH_D11G3227
GH_A10G0231	GH_A08G2604	GH_A02G0827
GH_D11G1999	GH_A02G1637	GH_D06G0727
GH_D01G0444	GH_A01G0290	GH_A10G0828
GH_D09G0759	GH_A13G1471	GH_D01G2210
GH_D05G1169	GH_A07G0003	GH_D01G0700
GH_D13G0538	GH_A07G1946	GH_D05G1737
GH_A02G0616	GH_D11G3287	GH_A02G0146
GH_A03G1432	GH_A10G1875	GH_A05G0124
GH_D02G0697	GH_A12G2441	GH_A03G2209
GH_D03G1035	GH_D08G2137	GH_A10G2468
GH_D08G2775	GH_A05G0691	GH_D13G1442
GH_A12G1921	GH_D08G0325	GH_A08G2222
GH_D05G0831	GH_D12G2796	GH_D04G1270
GH_A02G1601	GH_A07G1817	GH_D03G0367
GH_A03G0210	GH_A11G2208	GH_D08G1495
GH_D10G1277	GH_D03G1138	GH_A05G0386
GH_D09G2217	GH_A06G0003	GH_A10G0549
GH_A11G2871	GH_D03G0804	GH_D01G2590
GH_A02G1421	GH_A13G2027	GH_A11G2910
GH_D10G2808	GH_A09G0134	GH_D05G1695
GH_D01G0923	GH_D06G2100	GH_A12G2229
GH_D11G0023	GH_D13G0557	GH_D07G0203
GH_D06G2437	GH_D11G0113	GH_D02G1927
GH_D11G0302	GH_scaffold515_objG0003	GH_D09G1108
GH_A07G2587	GH_D10G1042	GH_D01G2538
GH_D07G1960	GH_A07G2221	GH_A01G1446
GH_A06G2116	GH_D13G1416	GH_A06G0694
GH_D01G0010	GH_D11G3605	GH_A06G1462
GH_A02G1359	GH_D01G1871	GH_A12G0670
GH_D02G0429	GH_D06G0593	GH_D07G2043
GH_A10G1336	GH_A09G2269	GH_D10G0083
GH_D12G1486	GH_A11G3682	GH_D05G2119
GH_D07G1308	GH_A02G1802	GH_A10G0317
GH_D10G1950	GH_D08G0353	GH_D04G0985
GH_A02G0601	GH_A13G0779	GH_A03G1127
GH_D07G1481	GH_D11G0454	GH_A01G0633
GH_D10G1912	GH_D13G1253	GH_D04G2082
GH_D12G0061	GH_A13G2259	GH_A07G1492
GH_A10G1603	GH_D10G0800	GH_A11G0810
GH_A10G2125	GH_A10G0777	GH_A11G2347
GH_D05G1232	GH_D12G1537	GH_D11G2016
GH_D02G2606	GH_D05G1966	GH_A13G0677
GH_A10G1686	GH_A10G2365	GH_D09G1581
GH_D11G2595	GH_A05G1008	GH_A05G0827
GH_D13G1429	GH_A12G1007	GH_A06G0991
GH_A05G1008	GH_A04G0782	GH_D01G1876
GH_D12G1698	GH_A01G0805	GH_A09G2409
GH_D03G1961	GH_A10G0969	GH_A02G0185
GH_D11G1767	GH_A11G2340	GH_D12G1165
GH_D13G0297	GH_A05G2997	GH_A05G2457
GH_D05G0699	GH_D07G0985	GH_D02G0715
GH_D13G1634	GH_D02G0746	GH_A05G0426
GH_D05G1019	GH_D04G0131	GH_A09G1944
GH_D13G0188	GH_D11G3792	GH_D07G1078
GH_A04G0923	GH_A03G2097	GH_A08G1718
GH_D01G2378	GH_D11G3680	GH_A13G2613
GH_A07G1122	GH_D04G1634	GH_D05G0977
GH_A01G2118	GH_A05G0539	GH_D09G0380
GH_A04G1339	GH_A08G2092	GH_D05G3793
GH_D06G2088	GH_D10G2222	GH_D10G0979
GH_A13G1341	GH_D13G0611	GH_D03G0690
GH_D05G2536	GH_D02G1589	GH_A11G0086
GH_A07G1258	GH_A04G0948	GH_A03G2051
GH_A09G1543	GH_D01G2260	GH_A13G1679
GH_A13G2260	GH_D11G1875	GH_A06G0124
GH_D07G0454	GH_D02G0957	GH_D09G1059
GH_D05G0393	GH_scaffold7261_objG0001	GH_D08G1144
GH_D08G1102	GH_A07G1652	GH_D11G0505
GH_D02G2601	GH_A08G2633	GH_A11G1825
GH_A11G2208	GH_A12G1277	GH_D07G0704
GH_A02G0780	GH_A11G3428	GH_D13G1247
GH_D12G2133	GH_D04G1485	GH_D05G3722
GH_A05G2747	GH_D11G3707	GH_D07G1182
GH_D12G2252	GH_D11G3659	GH_D07G0958
GH_A11G0190	GH_A08G1641	GH_D09G2539
GH_A10G0966	GH_D12G2716	GH_D06G0860
GH_D05G2661	GH_A03G2184	GH_D13G2112
GH_A04G0047	GH_D07G1613	GH_A04G1706
GH_A05G1363	GH_A05G1813	GH_D02G0797
GH_D02G1326	GH_A11G1244	GH_D02G1877
GH_D02G0302	GH_A07G2645	GH_A11G0385
GH_A11G1631	GH_D10G0330	GH_A05G0542
GH_A04G0292	GH_D05G3036	GH_D11G1184
GH_D06G1725	GH_A07G0713	GH_D13G0658
GH_A01G0872	GH_A06G0309	GH_A01G0661
GH_A07G0553	GH_D13G1224	GH_A03G1996
GH_D12G1165	GH_D12G2961	GH_A10G2448
GH_D08G1328	GH_D02G2521	GH_A11G3724
GH_D05G2404	GH_D05G0971	GH_D05G0822
GH_D02G1944	GH_D03G0992	GH_A13G0475
GH_A09G1946	GH_A04G0111	GH_D05G0595
GH_A11G3667	GH_A04G1546	GH_A06G0350
GH_D06G1589	GH_D12G0212	GH_D08G0077
GH_A04G1384	GH_D08G1942	GH_A12G2153
GH_A05G0341	GH_A07G2431	GH_D06G2141
GH_D05G1142	GH_A02G1614	GH_D02G0915
GH_D06G1943	GH_A12G2368	GH_D12G1575
GH_A11G2273	GH_A13G0485	GH_D03G0910
GH_A11G0578	GH_D01G2251	GH_A10G2152
GH_A09G0507	GH_A11G2044	GH_D11G0239
GH_D01G0192	GH_A07G0348	GH_A13G0267
GH_A07G1780	GH_D07G0792	GH_D01G0786
GH_D02G2199	GH_D03G0389	GH_D11G2538
GH_D03G1647	GH_D13G0223	GH_A03G1563
GH_D06G0512	GH_D06G2348	GH_A13G1347
GH_D13G0557	GH_D02G0450	GH_D09G1898
GH_D06G0064	GH_D03G1142	GH_D06G1397
GH_A04G1011	GH_D01G1510	GH_A05G3625
GH_A12G1312	GH_D09G0775	GH_D05G0843
GH_D01G2374	GH_D04G1542	GH_D12G1492
GH_D11G3544	GH_A05G0057	GH_D04G0013
GH_D05G1074	GH_A11G0589	GH_A12G1647
GH_D08G2029	GH_D05G1323	GH_D03G1586
GH_D11G0399	GH_A04G0242	GH_A09G1803
GH_D08G2219	GH_A05G3894	GH_D12G2963
GH_A09G1115	GH_D01G1333	GH_D11G2581
GH_D13G0274	GH_D11G1767	GH_A02G2041
GH_D11G0753	GH_A04G0770	GH_A11G3421
GH_D06G0737	GH_A11G2042	GH_A09G1679
GH_D11G2822	GH_D10G2360	GH_A03G2274
GH_A07G0002	GH_A08G1254	GH_D12G2504
GH_D11G0731	GH_D08G1492	GH_A10G1520
GH_A12G0185	GH_D04G1719	GH_A05G3822
GH_D05G4073	GH_A09G0320	GH_D05G1532
GH_D11G2519	GH_D02G2461	GH_D06G2341
GH_D01G1017	GH_A01G2380	GH_D03G1883
GH_A05G0852	GH_D06G1445	GH_A12G2576
GH_D03G0789	GH_D11G2096	GH_A12G2453
GH_A11G0363	GH_A03G0595	GH_D12G1539
GH_A05G3432	GH_D10G0926	GH_D07G0118
GH_D07G2423	GH_D10G1228	GH_D08G1435
GH_A13G2446	GH_A03G0129	GH_A10G2477
GH_A05G1486	GH_D01G0924	GH_D11G0092
GH_D01G2538	GH_A13G2400	GH_A06G0551
GH_A11G3707	GH_D01G1421	GH_A05G1330
GH_A11G1225	GH_D04G1635	GH_A04G1131
GH_D03G0031	GH_D01G1546	GH_D10G0376
GH_D07G0613	GH_A05G2531	GH_D12G2365
GH_D05G3242	GH_D07G1196	GH_A03G0700
GH_D06G0555	GH_A05G0466	GH_D11G0489
GH_A09G1959	GH_A11G2585	GH_D01G2511
GH_D01G2537	GH_A10G0066	GH_A03G1397
GH_D05G0759	GH_D04G0473	GH_A10G1898
GH_D04G0732	GH_D06G0353	GH_A05G0505
GH_A08G1545	GH_A05G3914	GH_D11G0140
GH_A04G0438	GH_D02G0318	GH_D08G0695
GH_D05G0724	GH_A13G1696	GH_D06G1884
GH_D04G2108	GH_D05G1019	GH_D02G0757
GH_A10G0306	GH_D11G1349	GH_A07G1689
GH_D11G1480	GH_A07G1594	GH_D07G1481
GH_A08G1179	GH_D05G2994	GH_A10G0911
GH_D05G3485	GH_D01G1997	GH_D05G1943
GH_A13G0223	GH_A05G3498	GH_scaffold33504_objG0001
GH_D12G0748	GH_D12G2460	GH_D06G1304
GH_A07G0172	GH_D02G1152	GH_D07G1573
GH_D01G2181	GH_D10G0692	GH_D12G0199
GH_A10G1066	GH_D05G3896	GH_A07G0019
GH_D03G0344	GH_A13G1315	GH_A11G3091
GH_D09G0699	GH_D10G1021	GH_D06G1072
GH_A11G2230	GH_D06G0747	GH_A03G0532
GH_A01G2341	GH_D03G1749	GH_A12G0186
GH_A07G1977	GH_A05G3717	GH_D11G0520
GH_D03G1827	GH_A06G0360	GH_A02G1541
GH_A13G0948	GH_A04G1343	GH_D10G2808
GH_D04G1479	GH_A13G0378	GH_D11G3493
GH_D08G1218	GH_A13G2661	GH_D12G1730
GH_D11G3470	GH_D07G1553	GH_D05G2115
GH_A05G1803	GH_D01G2112	GH_D01G2374
GH_A05G2746	GH_D02G2167	GH_A12G1499
GH_D13G2027	GH_D04G0922	GH_A07G1104
GH_D04G2005	GH_A09G2581	GH_A11G3039
GH_A03G1098	GH_A06G1456	GH_A07G2181
GH_A11G2349	GH_D06G0806	GH_D05G0970
GH_A08G2087	GH_D05G3831	GH_D08G0627
GH_A10G0361	GH_D10G1054	GH_A11G2251
GH_D09G0599	GH_A09G2590	GH_D04G0738
GH_D05G2662	GH_A06G1458	GH_A11G1319
GH_A02G0080	GH_D08G0153	GH_D10G1225
GH_A12G1925	GH_A01G1662	GH_D11G1957
GH_D12G2354	GH_A08G0384	GH_A07G0779
GH_D07G1589	GH_A04G1387	GH_D05G0472
GH_A03G0872	GH_D13G2420	GH_D04G0014
GH_D11G0670	GH_A07G0728	GH_D12G1383
GH_A11G1087	GH_A12G0242	GH_A10G2543
GH_D02G2617	GH_A07G1395	GH_A11G0018
GH_A13G2601	GH_A09G1424	GH_A12G1325
GH_D05G0049	GH_D09G1552	GH_A06G0376
GH_D04G1816	GH_D06G0213	GH_A07G2033
GH_A05G4360	GH_D05G3764	GH_A04G0141
GH_A08G0969	GH_D11G3356	GH_A13G2020
GH_D11G2347	GH_D13G1713	GH_D12G2796
GH_D13G1370	GH_D11G3335	GH_D02G0802
GH_D05G0633	GH_D09G0789	GH_D12G1972
GH_D07G1553	GH_D02G0910	GH_D08G2428
GH_D04G0014	GH_D10G0142	GH_D13G0415
GH_A05G0753	GH_A04G1101	GH_D07G0474
GH_D13G0313	GH_D08G1733	GH_D11G1660
GH_D08G1263	GH_A03G0020	GH_A10G0852
GH_A11G2156	GH_A02G0898	GH_A12G2732
GH_A01G1195	GH_A09G1907	GH_A05G3763
GH_A03G1651	GH_D11G2241	GH_D05G0142
GH_D09G0150	GH_D06G1393	GH_D06G1429
GH_A01G0318	GH_A11G2019	GH_D07G2412
GH_A01G1114	GH_D12G0481	GH_A04G0304
GH_A01G0533	GH_D07G0876	GH_A10G0958
GH_A10G0915	GH_A05G0401	GH_D08G0248
GH_A02G0078	GH_D11G1917	GH_D07G1830
GH_D06G1381	GH_D12G1357	GH_D07G0027
GH_D10G0625	GH_D02G0535	GH_D10G0991
GH_A03G0173	GH_A07G1130	GH_D02G2294
GH_A04G1509	GH_A03G2061	GH_A08G1726
GH_D08G1985	GH_D11G2811	GH_A10G2493
GH_A08G2357	GH_D11G2113	GH_D13G0720
GH_A01G2490	GH_A12G0124	GH_A03G2101
GH_D11G0097	GH_D03G0366	GH_D01G0295
GH_A05G4165	GH_D04G0885	GH_A11G3327
GH_D07G1491	GH_D07G1561	GH_A06G0239
GH_A12G0209	GH_A02G1800	GH_D06G1197
GH_A09G2102	GH_D12G1443	GH_A06G0876
GH_D04G0436	GH_D11G2603	GH_A08G2788
GH_D01G0790	GH_D05G1696	GH_D11G1027
GH_A08G0185	GH_D05G0461	GH_D04G0693
GH_D08G2080	GH_D03G1786	GH_A03G2061
GH_A12G0149	GH_D04G0629	GH_D02G1990
GH_A03G0489	GH_D03G0182	GH_D04G0046
GH_D13G0364	GH_A02G1515	GH_A11G1068
GH_A12G2961	GH_A04G1673	GH_A09G1033
GH_A11G2938	GH_A13G2606	GH_A03G0350
GH_A09G2410	GH_A12G1978	GH_A01G1059
GH_A07G0539	GH_A10G1122	GH_D11G0502
GH_A13G1073	GH_A10G0659	GH_D12G0662
GH_A08G2067	GH_A06G0672	GH_A09G1692
GH_D03G0645	GH_D10G2595	GH_A05G0828
GH_D02G1236	GH_D04G1800	GH_D09G2050
GH_D13G1801	GH_scaffold158-9_objG0003	GH_A04G1034
GH_A09G1451	GH_A11G0466	GH_D07G0437
GH_D02G0957	GH_D02G0478	GH_A04G1475
GH_D13G1450	GH_D11G2366	GH_D11G2838
GH_A11G2501	GH_D04G1349	GH_A12G2248
GH_A02G0754	GH_A07G0169	GH_A12G0737
GH_A03G2097	GH_A11G0861	GH_D10G2688
GH_D05G0033	GH_D10G2099	GH_A02G1691
GH_A13G0410	GH_A11G1890	GH_D10G0076
GH_A05G2487	GH_D09G2186	GH_D05G2197
GH_A09G2224	GH_D10G0419	GH_A05G1439
GH_D02G0235	GH_A13G1118	GH_D11G0784
GH_A03G0168	GH_D12G2133	GH_D01G0847
GH_D10G1568	GH_A03G1510	GH_A05G3419
GH_D05G2451	GH_A02G1261	GH_D13G2447
GH_A11G1896	GH_A04G1146	GH_D02G2335
GH_A07G2453	GH_A07G0186	GH_A05G1056
GH_A08G0865	GH_D12G2202	GH_D13G2431
GH_A08G2003	GH_D01G0726	GH_D13G1809
GH_D01G1795	GH_A07G0578	GH_A10G0488
GH_D05G0115	GH_A13G0830	GH_A10G0591
GH_A11G0094	GH_scaffold19847_objG0001	GH_D05G0892
GH_A11G1539	GH_D11G3793	GH_A04G1185
GH_A07G0578	GH_D02G2244	GH_D02G1743
GH_A04G1010	GH_A04G1555	GH_A07G1418
GH_D12G2400	GH_A04G0508	GH_A11G0963
GH_D01G0542	GH_D08G0092	GH_D10G0189
GH_A05G2004	GH_A10G0497	GH_A01G1471
GH_A09G1281	GH_D06G1611	GH_D12G2641
GH_A07G0674	GH_D13G2370	GH_A05G1587
GH_A01G0934	GH_A04G1010	GH_D11G1271
GH_D02G0781	GH_A05G2772	GH_D05G1009
GH_A03G0553	GH_D13G2394	GH_A10G2617
GH_D12G2619	GH_D07G2573	GH_D02G2166
GH_A10G0724	GH_D09G1746	GH_D03G1924
GH_A11G1856	GH_D09G1609	GH_scaffold9518_objG0001
GH_D03G1642	GH_A12G0603	GH_A05G0449
GH_D08G1728	GH_A09G1722	GH_D08G1915
GH_D01G0919	GH_A07G0005	GH_D10G2155
GH_A11G0327	GH_D05G1710	GH_D12G1970
GH_A10G2670	GH_A10G0399	GH_A12G1752
GH_D12G0610	GH_D07G2558	GH_D12G0729
GH_D07G2169	GH_D02G0410	GH_D12G0938
GH_D03G0280	GH_A04G0438	GH_D07G0993
GH_D07G1428	GH_A12G1664	GH_A05G2098
GH_A07G1104	GH_D11G1383	GH_D08G0405
GH_D02G0346	GH_D09G0756	GH_D10G2815
GH_A05G0959	GH_A06G1868	GH_A01G0781
GH_A04G0616	GH_A05G1024	GH_D01G0497
GH_D13G2625	GH_A11G2889	GH_A04G0653
GH_A02G1371	GH_A12G2749	GH_D12G1627
GH_A08G0765	GH_A10G1463	GH_D11G2528
GH_D05G2817	GH_D08G0819	GH_D05G2497
GH_A03G1851	GH_A03G1142	GH_D10G0601
GH_D05G3499	GH_D04G1940	GH_A04G0323
GH_A09G2013	GH_D07G2008	GH_D04G1367
GH_A12G1069	GH_D09G1218	GH_D10G1123
GH_A01G0765	GH_A06G0419	GH_A10G0141
GH_A11G1273	GH_A13G1646	GH_A04G1171
GH_D11G2969	GH_D11G0082	GH_A07G0770
GH_A09G2464	GH_D01G0013	GH_A08G1626
GH_A05G3523	GH_D12G1861	GH_D13G2350
GH_D01G1180	GH_D06G1964	GH_D10G0315
GH_D08G1076	GH_A06G2129	GH_D09G1125
GH_A07G1598	GH_D02G1196	GH_A08G2055
GH_A01G0259	GH_D06G2018	GH_D09G1250
GH_A10G1722	GH_A06G2204	GH_A03G0558
GH_D10G2129	GH_D03G0768	GH_D09G1096
GH_A12G0242	GH_D06G1254	GH_A03G1468
GH_D03G0161	GH_A10G2546	GH_D09G0602
GH_A10G1457	GH_A01G1282	GH_A08G1249
GH_D05G1135	GH_D02G0685	GH_D12G2777
GH_A11G2249	GH_D10G2148	GH_D02G0950
GH_A04G0857	GH_A11G1307	GH_A10G0361
GH_A13G1986	GH_A08G2067	GH_scaffold19810_objG0001
GH_A05G3826	GH_D11G2344	GH_D05G0019
GH_D11G3710	GH_D07G2009	GH_D05G3809
GH_A05G0893	GH_A03G1544	GH_D03G0836
GH_A08G2779	GH_A09G0906	GH_D03G0109
GH_A08G0983	GH_A13G1992	GH_D01G1101
GH_D01G0982	GH_A07G0322	GH_D05G0910
GH_D10G1294	GH_D11G3655	GH_D05G2427
GH_D05G1046	GH_A11G0451	GH_D12G0244
GH_D05G1894	GH_D06G1200	GH_D12G0080
GH_A12G0833	GH_D03G1221	GH_D03G0881
GH_A12G2573	GH_D01G0301	GH_A05G1129
GH_D02G0449	GH_A06G2201	GH_A06G1717
GH_D10G0856	GH_D01G1811	GH_D10G2354
GH_D01G1909	GH_D06G0997	GH_A06G2082
GH_D11G2657	GH_A05G2359	GH_A12G2098
GH_D11G3756	GH_A06G1670	GH_D08G1199
GH_D03G1109	GH_A12G1390	GH_D03G1623
GH_A11G2382	GH_A03G1192	GH_D08G2104
GH_A10G2686	GH_D12G2459	GH_D13G2585
GH_A10G2546	GH_A04G1288	GH_D11G3324
GH_A11G1562	GH_A06G1216	GH_D02G0974
GH_D02G0631	GH_A13G0409	GH_D11G0130
GH_D08G0283	GH_D04G1076	GH_D11G2115
GH_D08G1015	GH_D04G0005	GH_D06G0202
GH_A12G0278	GH_D06G1008	GH_D03G1665
GH_D05G3342	GH_A06G1457	GH_A10G0710
GH_A10G2279	GH_A01G0641	GH_D13G2307
GH_A03G0380	GH_A10G2153	GH_A01G2357
GH_A01G0146	GH_D10G2411	GH_A08G0096
GH_D06G2389	GH_A09G1844	GH_A04G1476
GH_D05G3548	GH_A03G1779	GH_D10G1990
GH_D09G1386	GH_D06G0740	GH_A09G2417
GH_A10G2694	GH_A06G0958	GH_A05G1532
GH_A12G2300	GH_D05G2925	GH_D07G2169
GH_D06G0683	GH_D09G0558	GH_D05G2909
GH_A13G0896	GH_D11G2199	GH_D02G1635
GH_A02G2051	GH_A10G1457	GH_A12G1948
GH_D02G1331	GH_A07G0037	GH_A02G0186
GH_A04G1770	GH_A03G2195	GH_D04G1642
GH_D05G0167	GH_A06G0484	GH_A09G2029
GH_D02G2175	GH_D04G1560	GH_D05G0234
GH_A12G2780	GH_D02G0311	GH_D07G0096
GH_A05G2593	GH_D11G0589	GH_A08G2286
GH_A04G0493	GH_A09G2385	GH_A08G2359
GH_A08G1449	GH_D11G0762	GH_A11G2472
GH_D06G2326	GH_D05G3662	GH_D12G2766
GH_A05G0015	GH_D04G0878	GH_D08G0287
GH_A13G0202	GH_D11G2822	GH_D08G0134
GH_D02G2262	GH_A13G1730	GH_A08G1628
GH_A05G0116	GH_A05G0703	GH_D07G1035
GH_A11G2855	GH_D03G0968	GH_D12G1537
GH_A03G0091	GH_A11G1812	GH_A03G2300
GH_A13G2438	GH_A13G2200	GH_D02G2557
GH_A07G0031	GH_D05G1654	GH_D01G0017
GH_D11G1110	GH_D11G0539	GH_D06G2029
GH_A07G1464	GH_D12G1117	GH_D05G1063
GH_D08G0153	GH_D03G0730	GH_A09G0878
GH_D09G1622	GH_D05G2276	GH_D07G0105
GH_D09G0864	GH_A08G2786	GH_D05G1240
GH_A06G1096	GH_A08G0899	GH_D12G0712
GH_D11G1207	GH_D02G0571	GH_A09G2394
GH_A04G0882	GH_A02G1502	GH_D12G1718
GH_D08G1709	GH_D04G1193	GH_A12G1842
GH_A11G1177	GH_D07G1154	GH_A11G2346
GH_D11G0589	GH_D06G1758	GH_A07G2247
GH_D02G1826	GH_A11G3531	GH_A01G0666
GH_D01G1084	GH_A02G1794	GH_A07G0253
GH_A11G3381	GH_A02G0895	GH_A03G2135
GH_D13G0023	GH_D07G2267	GH_A11G2524
GH_D05G2301	GH_A10G2590	GH_D13G1624
GH_A01G1737	GH_D01G1180	GH_A02G0035
GH_A07G0947	GH_D10G0284	GH_A02G0576
GH_A05G0981	GH_D09G1188	GH_A11G2950
GH_D10G1271	GH_D06G1589	GH_D02G0124
GH_D05G2369	GH_A09G1115	GH_D11G0405
GH_A12G2257	GH_A07G0038	GH_D12G0374
GH_D01G2330	GH_D06G0801	GH_D02G2303
GH_D10G0627	GH_D09G1631	GH_A04G1243
GH_A09G0753	GH_A05G0442	GH_D11G3677
GH_D02G1639	GH_A05G2763	GH_D12G1403
GH_A05G2266	GH_A08G1929	GH_A07G2092
GH_A13G2440	GH_D12G1528	GH_D13G1181
GH_A13G2272	GH_D06G1401	GH_D12G1345
GH_D02G1834	GH_A11G3752	GH_A05G2759
GH_A13G1696	GH_D05G2310	GH_A02G1435
GH_D12G0685	GH_A03G1911	GH_A06G0026
GH_D11G1700	GH_A05G0765	GH_A12G2300
GH_A11G1228	GH_A12G0005	GH_D13G1766
GH_A10G1601	GH_A04G0646	GH_D13G2029
GH_D04G0795	GH_A09G0502	GH_D12G2610
GH_D11G0904	GH_A12G1283	GH_D10G2145
GH_D01G2312	GH_D13G2503	GH_A08G2116
GH_A06G1269	GH_D06G2150	GH_A07G2180
GH_A01G0987	GH_D03G1968	GH_D04G0629
GH_A01G0885	GH_A05G1334	GH_D09G1789
GH_D07G1849	GH_D06G0602	GH_A05G0126
GH_A11G2167	GH_A05G1856	GH_A07G0183
GH_D07G1312	GH_D11G1489	GH_A11G1456
GH_D02G2521	GH_D11G1095	GH_D12G0757
GH_A07G0558	GH_D05G3340	GH_D07G1471
GH_A05G0057	GH_A08G1099	GH_D04G1015
GH_A07G1680	GH_D09G0224	GH_A08G1258
GH_A06G0211	GH_A09G1451	GH_D09G0874
GH_A05G0282	GH_D02G0517	GH_A08G0572
GH_A03G1376	GH_A08G1984	GH_D01G1186
GH_A07G1932	GH_A09G1263	GH_D10G2643
GH_A07G1628	GH_D10G0845	GH_A06G0015
GH_D13G2601	GH_D13G1163	GH_D02G1019
GH_A09G1552	GH_D01G1360	GH_D05G1073
GH_A06G0572	GH_A06G1105	GH_A06G0814
GH_D09G2148	GH_D04G0573	GH_D13G0025
GH_A04G1449	GH_A05G3028	GH_A10G2452
GH_A11G1958	GH_D07G2480	GH_A12G2500
GH_A04G0026	GH_A03G0310	GH_D03G0060
GH_A08G1414	GH_D05G2698	GH_A05G3861
GH_A05G3333	GH_A09G0019	GH_D05G0794
GH_A09G1826	GH_A11G2955	GH_D13G0475
GH_D01G1657	GH_D02G1531	GH_A01G0127
GH_D08G1435	GH_A11G1502	GH_A08G1262
GH_D08G0438	GH_D11G3791	GH_D11G3426
GH_A09G0320	GH_A10G0883	GH_D10G1051
GH_A08G1422	GH_D05G3668	GH_D04G1498
GH_D09G1309	GH_A13G0196	GH_A07G2187
GH_D03G1536	GH_A13G1991	GH_A05G3394
GH_D02G1052	GH_D06G1732	GH_A05G3718
GH_A10G0236	GH_A05G4109	GH_D04G0979
GH_A11G0167	GH_A11G3518	GH_A08G2088
GH_D07G1460	GH_D05G3722	GH_D07G0967
GH_D09G0358	GH_D13G0228	GH_D02G2596
GH_D10G2721	GH_A09G0507	GH_A07G1455
GH_A10G1591	GH_D03G0249	GH_A04G0560
GH_A11G0436	GH_D05G0967	GH_A08G0665
GH_A11G2543	GH_A07G2587	GH_scaffold12226_objG0001
GH_A04G0889	GH_A12G1711	GH_D13G2261
GH_D04G0047	GH_A08G0902	GH_A11G3423
GH_D06G0381	GH_D13G1083	GH_A04G0474
GH_A05G3249	GH_D05G0547	GH_D13G1149
GH_D09G0675	GH_A08G2514	GH_A03G2330
GH_A07G0294	GH_A03G2449	GH_A05G0730
GH_D02G2317	GH_D09G0688	GH_D12G0905
GH_A03G2145	GH_D05G3885	GH_D13G0621
GH_A07G0003	GH_D02G0127	GH_D05G2657
GH_D09G1964	GH_D05G1150	GH_D05G2617
GH_A05G2789	GH_A05G3379	GH_A13G1208
GH_A06G1973	GH_A03G1445	GH_D07G1935
GH_A06G1795	GH_A10G1239	GH_D10G1397
GH_D08G1834	GH_A11G0517	GH_D06G0520
GH_A11G1260	GH_A07G0036	GH_A02G0701
GH_A01G0740	GH_A03G0629	GH_D05G0267
GH_A09G0517	GH_A10G1005	GH_D11G1095
GH_D01G0469	GH_D05G2896	GH_A11G1467
GH_A10G2294	GH_A03G0867	GH_D09G2553
GH_D10G0692	GH_D03G0477	GH_D08G1960
GH_A12G1945	GH_D11G1682	GH_scaffold7323_objG0001
GH_A03G1515	GH_A05G4201	GH_A02G0557
GH_D05G1017	GH_A09G1764	GH_D10G1751
GH_D03G1883	GH_A06G1323	GH_A06G2032
GH_A05G2058	GH_A03G0675	GH_D12G1124
GH_A08G0777	GH_A08G0704	GH_D06G1877
GH_D06G0851	GH_A05G0234	GH_A09G2546
GH_A10G1727	GH_A06G2011	GH_A07G0895
GH_D03G1690	GH_D04G0046	GH_A01G0837
GH_A13G2570	GH_D07G1459	GH_A12G1587
GH_A01G2249	GH_D07G1403	GH_A11G1858
GH_D08G2322	GH_A04G0857	GH_A11G0326
GH_A03G2021	GH_D02G2617	GH_A05G3852
GH_A13G2475	GH_A08G0865	GH_A04G1111
GH_A09G1599	GH_D01G1985	GH_D01G2233
GH_D06G0817	GH_D02G2022	GH_A07G0749
GH_D09G0542	GH_A01G0172	GH_A09G2399
GH_D02G1706	GH_A13G2267	GH_D03G1944
GH_D10G0517	GH_D06G1871	GH_A05G0797
GH_A10G0549	GH_A06G1073	GH_A05G3750
GH_A06G0003	GH_A12G0028	GH_D03G1081
GH_A03G1491	GH_A11G2802	GH_D06G1171
GH_A12G0610	GH_A11G1856	GH_A06G0149
GH_A10G2611	GH_A07G1598	GH_A05G2923
GH_D11G1722	GH_D05G1351	GH_A12G2330
GH_D01G0995	GH_D03G0660	GH_A12G1679
GH_A12G2357	GH_A02G1830	GH_A08G0986
GH_D05G4013	GH_D02G1640	GH_D08G2346
GH_A11G2890	GH_A05G4153	GH_A04G0889
GH_D01G2219	GH_D01G1308	GH_A09G0469
GH_A11G2168	GH_A05G3572	GH_D09G0795
GH_A11G3682	GH_D09G1047	GH_D06G0914
GH_D12G1848	GH_D05G3727	GH_D07G0241
GH_A08G2633	GH_D11G0119	GH_D02G0123
GH_A01G2134	GH_A11G2267	GH_D11G0468
GH_A07G1082	GH_A12G2448	GH_A12G1985
GH_D08G0353	GH_D08G0573	GH_D10G0872
GH_D08G2813	GH_A08G0074	GH_D05G1775
GH_D13G0884	GH_A06G0400	GH_A05G2184
GH_A07G0964	GH_D06G2246	GH_A11G3040
GH_D10G0573	GH_D12G1406	GH_D03G1517
GH_A07G0322	GH_D01G0437	GH_A03G1739
GH_D12G2624	GH_D01G2477	GH_D08G1986
GH_D13G2503	GH_D13G0373	GH_A05G1269
GH_D10G0011	GH_A12G2009	GH_D05G0140
GH_D05G0050	GH_A13G2647	GH_D07G0119
GH_D11G3680	GH_A10G0585	GH_D09G1513
GH_A13G2200	GH_A04G1218	GH_D05G0951
GH_D08G2720	GH_A05G4366	GH_D13G0747
GH_A08G1251	GH_A04G0963	GH_A03G0713
GH_D11G2833	GH_D11G3564	GH_A07G0122
GH_D11G0823	GH_D13G2234	GH_D11G1207
GH_D12G1348	GH_A11G0181	GH_D12G1198
GH_D01G1694	GH_A13G0457	GH_A05G0230
GH_scaffold7339_objG0001	GH_A13G1392	GH_A10G1730
GH_D09G1462	GH_A11G1755	GH_D11G0016
GH_A05G3031	GH_A11G3538	GH_A03G0119
GH_A04G1141	GH_A09G2253	GH_D02G0450
GH_D01G0001	GH_A08G1689	GH_D02G0231
GH_scaffold1-4_objG0001	GH_A01G0470	GH_D07G2088
GH_D01G0013	GH_A10G0698	GH_A01G1654
GH_A10G1364	GH_A08G2533	GH_D01G1958
GH_A05G2866	GH_D02G0836	GH_D02G1550
GH_A13G2372	GH_D02G2052	GH_D02G1597
GH_A06G0886	GH_A13G1302	GH_A02G1585
GH_D11G3662	GH_A02G1028	GH_A12G2749
GH_D10G0236	GH_A09G0547	GH_D09G2545
GH_A03G0156	GH_D07G0820	GH_D08G1609
GH_A07G1344	GH_D08G0099	GH_A11G0524
GH_D03G1063	GH_D12G1291	GH_D04G1328
GH_D12G1433	GH_D02G2628	GH_A12G1390
GH_A04G0743	GH_D01G0681	GH_A02G1657
GH_A03G1237	GH_A11G3530	GH_D01G0542
GH_D06G0376	GH_A13G2413	GH_D09G2260
GH_D08G1305	GH_scaffold515_objG0006	GH_D11G2108
GH_D08G1486	GH_A08G0889	GH_D04G1121
GH_D07G1776	GH_A03G0540	GH_D03G0245
GH_A13G1815	GH_D08G1319	GH_D13G0776
GH_D05G3661	GH_D05G3723	GH_A13G1124
GH_A11G0029	GH_D08G1178	GH_A05G1054
GH_A04G1555	GH_D05G3280	GH_D02G2000
GH_A08G1252	GH_A12G0873	GH_A05G3872
GH_D04G1134	GH_D08G1799	GH_D05G0229
GH_A13G1238	GH_D05G0869	GH_A12G1870
GH_D12G2961	GH_A09G1306	GH_D11G1449
GH_A09G0502	GH_D04G0937	GH_A03G0762
GH_A06G0068	GH_A12G2328	GH_A10G2648
GH_D01G2142	GH_A11G0482	GH_A07G2159
GH_D13G1686	GH_D12G1680	GH_D08G1640
GH_D11G3691	GH_A12G0602	GH_A12G2235
GH_A03G0465	GH_A04G0108	GH_D09G0749
GH_A08G1254	GH_A08G1894	GH_A05G2202
GH_D03G1338	GH_A12G1937	GH_D04G0029
GH_D07G2117	GH_A12G0673	GH_A04G1564
GH_A10G0681	GH_D07G1428	GH_A12G2350
GH_A11G0648	GH_D09G0822	GH_D06G1035
GH_A08G2077	GH_A01G0527	GH_A12G0491
GH_D11G0560	GH_A13G1107	GH_A01G0205
GH_A06G1406	GH_D05G1685	GH_D08G1930
GH_A06G0671	GH_D10G1038	GH_A01G0493
GH_D11G1788	GH_D10G0934	GH_D12G1185
GH_D06G1304	GH_D12G0177	GH_A01G0937
GH_D09G0695	GH_D07G0563	GH_D13G1790
GH_D06G1019	GH_D12G0959	GH_D07G1491
GH_D12G0125	GH_D05G1850	GH_D05G2186
GH_D10G1510	GH_D06G2322	GH_A01G0283
GH_A05G2246	GH_A08G1750	GH_A01G0551
GH_D08G2370	GH_A11G0276	GH_D05G0328
GH_A11G0484	GH_D02G1457	GH_D10G2578
GH_A05G4247	GH_A05G1283	GH_A01G1715
GH_A01G0409	GH_D12G2770	GH_D08G0087
GH_D11G2919	GH_A09G1278	GH_A08G0074
GH_D05G0224	GH_D05G3975	GH_D05G1894
GH_D06G2369	GH_D05G0379	GH_A11G3307
GH_D09G0216	GH_A12G2129	GH_D10G1951
GH_A03G0595	GH_D10G1311	GH_D08G1767
GH_A10G0001	GH_A03G1106	GH_D08G2279
GH_D06G1875	GH_A11G0747	GH_D09G1384
GH_A01G1756	GH_D05G1304	GH_A12G2487
GH_A12G2762	GH_D05G2808	GH_D10G0582
GH_A06G2086	GH_A13G0535	GH_D09G0851
GH_D10G2128	GH_D12G1507	GH_A09G1993
GH_D10G0099	GH_D11G0805	GH_D06G1441
GH_D04G1030	GH_A03G1841	GH_A09G1264
GH_D09G0760	GH_A08G1139	GH_D08G2094
GH_A04G1644	GH_A08G0083	GH_D13G0354
GH_D07G1924	GH_A05G0557	GH_D07G1077
GH_D05G3623	GH_D05G2073	GH_D07G2402
GH_A11G2150	GH_A03G0580	GH_D02G1250
GH_D12G0121	GH_A09G2161	GH_A02G0932
GH_A11G0082	GH_D03G1972	GH_A13G1811
GH_A12G0603	GH_A05G3779	GH_D01G1708
GH_D08G0099	GH_D11G3596	GH_D06G0300
GH_D08G1774	GH_D10G1143	GH_D08G0538
GH_A09G2362	GH_A04G1316	GH_D08G1534
GH_A05G2637	GH_D10G0518	GH_A08G1750
GH_D01G0077	GH_A12G2257	GH_D13G0734
GH_D01G1871	GH_D06G0064	GH_A10G2095
GH_D12G2650	GH_A12G0686	GH_A06G2304
GH_A10G0892	GH_A06G0229	GH_D11G3032
GH_D08G1283	GH_D06G1813	GH_D11G3351
GH_D05G0428	GH_D04G0438	GH_D05G1602
GH_D10G2459	GH_D05G3952	GH_D12G0516
GH_D10G2343	GH_A03G2201	GH_D12G2435
GH_A11G2098	GH_A07G0481	GH_D13G0642
GH_A09G1638	GH_D10G2767	GH_D06G1130
GH_A12G2080	GH_D05G0123	GH_A02G1071
GH_D12G1654	GH_A11G1911	GH_A06G2073
GH_D07G0930	GH_A11G3707	GH_A11G2794
GH_A11G2445	GH_A08G2493	GH_A11G1236
GH_A07G1394	GH_A04G0320	GH_A03G0387
GH_D13G1834	GH_D12G2859	GH_A11G1462
GH_D09G2539	GH_A08G2822	GH_A11G1273
GH_D10G0147	GH_A13G0060	GH_D04G1683
GH_A05G1584	GH_D02G2501	GH_D13G1813
GH_A11G0151	GH_A02G0718	GH_D07G0805
GH_A12G1664	GH_A01G1756	GH_D06G2320
GH_D08G0325	GH_D06G0346	GH_A02G2009
GH_D05G1654	GH_A09G0217	GH_A01G1126
GH_D11G0093	GH_A08G0739	GH_D03G1650
GH_D01G0175	GH_A09G1485	GH_A13G0601
GH_D01G1104	GH_A07G2475	GH_D03G1851
GH_D11G3450	GH_D12G0465	GH_D12G2563
GH_D12G2770	GH_A11G3628	GH_D03G1578
GH_A01G1282	GH_A05G0177	GH_D05G0939
GH_A11G0809	GH_A02G1195	GH_D07G0307
GH_A07G1669	GH_A04G1187	GH_D10G0585
GH_A03G0769	GH_A03G1492	GH_D12G1947
GH_A02G0708	GH_D05G3979	GH_D08G0086
GH_D07G1378	GH_D03G0331	GH_D11G1738
GH_D03G0992	GH_A10G0772	GH_A05G1754
GH_A08G0437	GH_D10G1575	GH_D06G1216
GH_D11G3071	GH_A03G0315	GH_D01G1748
GH_D11G1895	GH_A13G1556	GH_D01G0413
GH_A10G1729	GH_D02G0941	GH_A05G1964
GH_D05G1427	GH_D12G2407	GH_D13G1279
GH_A08G0775	GH_A02G1367	GH_D06G0806
GH_D11G1381	GH_A06G2205	GH_D13G1919
GH_D11G1152	GH_D13G2274	GH_D10G1167
GH_A05G4376	GH_A06G2242	GH_A04G1057
GH_D13G2634	GH_A03G1210	GH_A05G1042
GH_A07G1352	GH_A09G1977	GH_A03G0867
GH_D02G2064	GH_D11G2405	GH_A12G1355
GH_D10G2222	GH_D04G0943	GH_A10G0867
GH_A10G2590	GH_A11G0360	GH_D07G0671
GH_A10G0135	GH_D02G1704	GH_A09G1764
GH_A11G2767	GH_A01G0838	GH_A13G1628
GH_A11G2019	GH_A03G1237	GH_D11G0472
GH_A05G0539	GH_D08G2391	GH_D03G0546
GH_A05G1415	GH_D09G2633	GH_scaffold9770_objG0001
GH_D02G1419	GH_A08G1422	GH_A04G1154
GH_D07G1098	GH_A11G2167	GH_A07G0112
GH_A03G2075	GH_D12G2654	GH_A12G0227
GH_A10G2498	GH_D08G1388	GH_A13G1255
GH_A01G2399	GH_D09G0015	GH_D06G0607
GH_D01G1558	GH_A10G0001	GH_A11G2938
GH_D12G0680	GH_D10G1447	GH_A11G1566
GH_A11G2585	GH_D01G0238	GH_A03G0610
GH_A05G2738	GH_D09G0383	GH_A06G0019
GH_D05G0795	GH_A11G1721	GH_A08G1336
GH_D10G1212	GH_A12G1380	GH_A11G1656
GH_D07G0346	GH_A05G2858	GH_A08G2012
GH_A05G1056	GH_A04G0323	GH_D11G0335
GH_D04G0458	GH_A09G0767	GH_A08G1903
GH_D06G0740	GH_A12G1739	GH_A03G2409
GH_A13G2064	GH_D05G1408	GH_A01G1264
GH_D10G2411	GH_A13G2534	GH_A03G0483
GH_A06G0958	GH_A03G0719	GH_A08G0701
GH_A05G1177	GH_A05G1290	GH_A07G2058
GH_D09G1874	GH_D05G1573	GH_D05G0393
GH_D03G1174	GH_D06G0390	GH_D03G0284
GH_A11G0087	GH_A04G0460	GH_A02G0754
GH_D12G0618	GH_D08G1186	GH_D01G2092
GH_D11G1828	GH_A07G2510	GH_D09G2344
GH_A01G0805	GH_D09G0731	GH_A04G1241
GH_A11G3320	GH_A02G0735	GH_D07G0372
GH_D11G1156	GH_D03G1792	GH_D11G1200
GH_D05G1915	GH_A07G0803	GH_D03G0691
GH_D08G0163	GH_A02G0041	GH_A07G2561
GH_A10G2355	GH_A11G2771	GH_A12G2448
GH_D01G2189	GH_D05G2734	GH_A03G0079
GH_A03G1544	GH_D04G1013	GH_A02G0811
GH_D04G0878	GH_D04G1147	GH_D12G2202
GH_A13G1056	GH_D03G1787	GH_A03G0477
GH_D12G0673	GH_D06G0671	GH_A08G2316
GH_D02G1585	GH_D08G1901	GH_A04G1126
GH_D13G0676	GH_A06G2037	GH_D07G2502
GH_D05G1380	GH_D03G1285	GH_D10G2482
GH_D07G0220	GH_D11G0888	GH_D05G0033
GH_A12G1250	GH_A01G1298	GH_A06G0132
GH_D13G1083	GH_D13G1499	GH_A06G0154
GH_D11G3791	GH_D08G2321	GH_D03G0960
GH_D12G1804	GH_A07G1082	GH_D05G0232
GH_D12G0732	GH_D07G2019	GH_D11G1129
GH_A01G0470	GH_A05G2616	GH_A05G0181
GH_A01G1162	GH_A10G2133	GH_D09G0092
GH_A05G2674	GH_A12G0420	GH_D11G2311
GH_D05G0235	GH_D11G0107	GH_A10G2505
GH_A07G0561	GH_A08G2365	GH_D04G0128
GH_D08G0605	GH_A12G1816	GH_D01G1909
GH_D09G0732	GH_A13G2372	GH_A07G0591
GH_D06G1393	GH_A07G0771	GH_D05G1869
GH_A11G2001	GH_A10G1756	GH_A07G0195
GH_A03G1954	GH_A13G1073	GH_D07G1262
GH_A10G2586	GH_A05G2781	GH_D10G1573
GH_A05G1961	GH_D06G0606	GH_A03G1833
GH_A06G0309	GH_D04G0691	GH_A01G1704
GH_D05G2228	GH_A10G2219	GH_D09G1528
GH_D02G2077	GH_D03G1794	GH_D01G0674
GH_D06G0718	GH_D08G0336	GH_A08G2096
GH_D13G0718	GH_A03G1649	GH_D11G3114
GH_A04G1140	GH_D11G1241	GH_D12G1215
GH_D04G0794	GH_D04G0832	GH_A13G1342
GH_D12G0707	GH_A02G0253	GH_D03G1210
GH_A05G1016	GH_D13G2439	GH_A10G0808
GH_A08G1241	GH_D12G2257	GH_D11G0377
GH_D05G3975	GH_A03G2192	GH_A12G2632
GH_A05G4354	GH_D09G1896	GH_D13G2221
GH_D11G3795	GH_A13G0860	GH_A04G1449
GH_D05G3537	GH_D12G2356	GH_A13G0276
GH_D04G1644	GH_D01G0003	GH_D08G0442
GH_D11G1564	GH_D06G1252	GH_A07G0207
GH_A09G2400	GH_D05G3400	GH_D01G0154
GH_D07G0032	GH_A02G0557	GH_D10G0327
GH_D11G2424	GH_A10G2575	GH_D11G1419
GH_D11G0931	GH_A07G0644	GH_A02G1658
GH_A13G1635	GH_A04G0304	GH_A10G0919
GH_A07G0356	GH_A08G2515	GH_A05G2466
GH_D06G0717	GH_A08G0929	GH_A04G0800
GH_D06G2018	GH_D02G2478	GH_A08G1680
GH_D07G0477	GH_D11G0792	GH_A10G1625
GH_A06G1317	GH_A07G1291	GH_A13G2219
GH_D09G1031	GH_A06G1739	GH_A05G0852
GH_D13G0454	GH_D05G2938	GH_D07G0052
GH_D05G3735	GH_A13G1708	GH_D12G2816
GH_A11G2946	GH_A05G1415	GH_A13G2311
GH_D05G1255	GH_D13G0299	GH_D02G1385
GH_D01G1799	GH_D06G0680	GH_A05G3780
GH_A05G0603	GH_D07G2484	GH_D02G2214
GH_D06G0493	GH_A06G1697	GH_A04G1295
GH_A05G1922	GH_D05G3954	GH_D12G2317
GH_A11G3384	GH_D05G0406	GH_A05G2903
GH_D09G0726	GH_A09G2150	GH_D10G2233
GH_A02G1639	GH_A01G0885	GH_A13G0431
GH_D09G0296	GH_D12G1215	GH_A04G1172
GH_D07G1752	GH_A13G0620	GH_D03G0870
GH_A12G0624	GH_D01G1965	GH_D05G2627
GH_A11G3360	GH_A01G0816	GH_D10G2647
GH_D02G1719	GH_D11G0302	GH_D03G1831
GH_D10G1573	GH_A03G1294	GH_A05G2215
GH_A06G1266	GH_D12G0419	GH_A10G1617
GH_D07G0563	GH_D01G0174	GH_D02G0616
GH_A04G1434	GH_A02G0679	GH_A11G3702
GH_D02G0910	GH_A05G0398	GH_A08G0805
GH_D06G1388	GH_D11G2277	GH_A12G2166
GH_D10G0581	GH_D03G1916	GH_D11G0666
GH_D13G0153	GH_A05G3862	GH_A11G1650
GH_A06G0834	GH_A05G0171	GH_D02G1584
GH_A03G0766	GH_A12G1730	GH_D11G2697
GH_D05G1001	GH_A09G2540	GH_A12G1250
GH_A10G1190	GH_A02G1786	GH_A11G3223
GH_D08G0480	GH_D05G0599	GH_D06G0568
GH_A07G1757	GH_A11G3646	GH_A01G0549
GH_A06G0147	GH_A04G1044	GH_A02G0352
GH_D10G1199	GH_A10G2015	GH_D05G2821
GH_A06G1735	GH_A04G0359	GH_A02G0735
GH_A10G1005	GH_D04G1444	GH_A11G2029
GH_D07G1561	GH_D01G0881	GH_D06G0698
GH_A07G1652	GH_D05G3623	GH_D04G0121
GH_A02G1637	GH_A05G2746	GH_D10G0525
GH_D11G1931	GH_A05G2603	GH_D06G0569
GH_A13G1471	GH_D01G1135	GH_D02G1746
GH_D04G0943	GH_D09G1590	GH_D13G0401
GH_A07G1573	GH_A06G2203	GH_A09G1076
GH_D04G1951	GH_D01G0014	GH_A03G1669
GH_D13G2310	GH_A08G1791	GH_A04G1602
GH_D08G0528	GH_A09G0531	GH_A06G1849
GH_D08G1154	GH_A07G0001	GH_A04G1009
GH_A07G1817	GH_A11G1178	GH_A10G2010
GH_A04G0726	GH_A07G2619	GH_A13G2458
GH_D06G0311	GH_A11G3700	GH_D02G0409
GH_A12G0420	GH_A09G1406	GH_A13G1315
GH_A03G1911	GH_D09G0542	GH_A11G0334
GH_A01G0166	GH_A06G1764	GH_A13G0617
GH_D09G1028	GH_A12G1298	GH_D05G2479
GH_A03G2291	GH_A08G1998	GH_D10G2813
GH_A05G2504	GH_A11G1570	GH_D09G0240
GH_D08G1827	GH_A04G0693	GH_D11G0442
GH_A13G1068	GH_D12G1073	GH_A05G2070
GH_A03G2060	GH_D12G0612	GH_A02G0606
GH_A05G4205	GH_A13G1219	GH_D13G2576
GH_D08G1483	GH_A01G1687	GH_A05G3726
GH_D02G0517	GH_D10G0659	GH_D03G1436
GH_A01G0892	GH_D04G0560	GH_D09G0224
GH_D05G3102	GH_A11G1095	GH_A08G0429
GH_A10G1400	GH_D06G0585	GH_A06G1828
GH_A06G0469	GH_D12G0568	GH_D13G0406
GH_D11G0645	GH_D11G1722	GH_D05G0054
GH_A12G1242	GH_D06G0683	GH_A08G0268
GH_A11G1586	GH_A10G0885	GH_D13G1351
GH_A08G1240	GH_A12G0823	GH_A13G0572
GH_A01G0527	GH_A08G2480	GH_D09G2384
GH_D11G2417	GH_D08G2421	GH_scaffold23635_objG0001
GH_A13G0599	GH_D10G1590	GH_D05G3449
GH_A06G2048	GH_A03G0489	GH_D02G1253
GH_A13G2174	GH_A01G0216	GH_A13G1418
GH_D04G1128	GH_A01G0751	GH_A09G1753
GH_A05G3474	GH_A10G0824	GH_D11G0609
GH_A05G2658	GH_D07G1159	GH_A11G1081
GH_scaffold6732_objG0001	GH_A05G2681	GH_D07G0497
GH_D13G1253	GH_A12G0757	GH_A08G1024
GH_D03G1138	GH_D04G1814	GH_D09G1221
GH_A05G1685	GH_A06G0499	GH_D11G3339
GH_A02G0151	GH_A10G1993	GH_A07G1847
GH_D11G2366	GH_D05G0633	GH_A05G0667
GH_D13G0779	GH_A05G0467	GH_D13G2175
GH_A13G2606	GH_D08G1970	GH_A12G1103
GH_A01G0844	GH_A08G0667	GH_D12G2360
GH_A10G1463	GH_A08G2096	GH_D11G3650
GH_A08G1262	GH_A11G1651	GH_A05G1283
GH_A07G1946	GH_D04G1235	GH_D03G1322
GH_A13G1756	GH_A09G1253	GH_A11G1124
GH_scaffold515_objG0006	GH_D11G0996	GH_D06G2105
GH_A07G0038	GH_A09G0002	GH_A07G0771
GH_A12G1211	GH_D03G0819	GH_D11G1073
GH_A02G1953	GH_A05G3339	GH_A12G2112
GH_D06G0835	GH_A11G2923	GH_D12G2263
GH_A09G1692	GH_A13G1800	GH_A08G2342
GH_A07G1686	GH_A09G1016	GH_D13G2159
GH_A13G0036	GH_A05G2071	GH_A05G0978
GH_D04G1175	GH_D09G0245	GH_D09G0893
GH_A08G2579	GH_A06G0278	GH_A06G1445
GH_D04G1009	GH_A02G0606	GH_A05G3906
GH_A03G1568	GH_D08G1937	GH_A05G0377
GH_A05G3669	GH_D06G2245	GH_D10G1275
GH_D05G2215	GH_A05G2210	GH_D05G1456
GH_D10G0800	GH_D11G2553	GH_D09G1640
GH_A09G0074	GH_D13G1133	GH_A09G2663
GH_A03G1210	GH_D09G0336	GH_A07G2248
GH_D05G1898	GH_D11G1727	GH_D05G1365
GH_A05G3572	GH_A12G0604	GH_D11G2971
GH_D10G0359	GH_A05G2252	GH_A04G0585
GH_A10G2429	GH_A12G2868	GH_A05G2176
GH_D08G1378	GH_D08G1945	GH_D08G1770
GH_A09G1400	GH_D13G0036	GH_A05G0766
GH_D06G1611	GH_D07G0177	GH_D06G1675
GH_A05G2997	GH_D11G2089	GH_A11G1665
GH_A02G1614	GH_D13G2288	GH_A03G1762
GH_A09G0244	GH_A07G0031	GH_A08G1041
GH_D02G0396	GH_D05G0118	GH_D07G1198
GH_A08G1255	GH_D04G2005	GH_D12G2554
GH_A08G1894	GH_D10G0513	GH_A13G2129
GH_A03G1627	GH_A10G2478	GH_A08G1594
GH_A10G0585	GH_A03G0815	GH_D05G0645
GH_A05G3028	GH_D05G1171	GH_D12G1406
GH_A12G2599	GH_A05G4061	GH_A13G0078
GH_D12G2250	GH_A03G0073	GH_A06G0901
GH_D06G2413	GH_D03G1856	GH_D08G2358
GH_D05G0664	GH_A11G0029	GH_A07G0152
GH_A13G1191	GH_D05G1983	GH_D01G1997
GH_A05G2098	GH_A01G0882	GH_A02G1904
GH_D08G1389	GH_D08G0624	GH_A08G2354
GH_D11G3792	GH_A07G0372	GH_A06G2029
GH_A07G1945	GH_D04G1175	GH_A07G2175
GH_D11G0107	GH_D01G0172	GH_A03G2410
GH_D07G0737	GH_A05G0637	GH_A07G0191
GH_D05G0098	GH_D04G0175	GH_D03G1494
GH_A09G2125	GH_A11G2930	GH_D07G1410
GH_A04G0948	GH_A12G0274	GH_A13G0829
GH_A06G2292	GH_A05G3021	GH_D05G1913
[truncated: 8,403 more rows]

## Sheet: 1 DPA
Table S6 Gene lists of differentially expressed genes between cultivars at 1 DPA
TM-1 vs Hai7124	TM-1 vs 3-79	Hai7124 vs 3-79
GH_A10G2687	GH_A11G3719	GH_D01G2581
GH_D06G0066	GH_D02G2216	GH_D01G2576
GH_D13G1873	GH_D06G0066	GH_A11G0399
GH_A12G1990	GH_D13G1873	GH_D01G2579
GH_D13G2034	GH_D05G1540	GH_A13G0038
GH_D05G1540	GH_A12G1990	GH_D03G0847
GH_D02G2216	GH_A12G0857	GH_A13G0122
GH_A12G2663	GH_A03G1075	GH_A13G0102
GH_D05G1346	GH_D10G1901	GH_D05G1150
GH_D06G1923	GH_D09G2267	GH_D09G0125
GH_D09G2267	GH_D11G3746	GH_A13G0105
GH_D10G1104	GH_D05G0731	GH_A12G1978
GH_A07G1556	GH_D06G2044	GH_A13G0076
GH_A07G1419	GH_A10G2687	GH_A13G0096
GH_D12G0274	GH_A01G1005	GH_A13G0136
GH_A07G1555	GH_D09G1474	GH_D01G2582
GH_D12G1628	GH_D03G1881	GH_A13G0072
GH_A03G1953	GH_A07G1419	GH_A13G0014
GH_A10G1631	GH_A07G1556	GH_A13G0092
GH_D03G1881	GH_A05G0378	GH_A13G0131
GH_A12G0857	GH_D06G1725	GH_A04G1083
GH_D05G0731	GH_D05G0803	GH_A13G0104
GH_A05G0378	GH_A12G2663	GH_A13G0134
GH_D05G0803	GH_D01G0250	GH_A12G1979
GH_D05G2927	GH_D06G1923	GH_A13G2669
GH_A09G2042	GH_D09G2387	GH_A13G0050
GH_A11G3084	GH_A07G1555	GH_D07G2089
GH_D09G2387	GH_D12G1628	GH_A06G1137
GH_A02G0804	GH_D05G2927	GH_A13G0027
GH_A02G0865	GH_D10G1104	GH_A13G2670
GH_D12G1466	GH_D04G0047	GH_A12G1980
GH_A05G0695	GH_D12G0274	GH_A12G1885
GH_A12G2012	GH_A02G0270	GH_A13G0116
GH_D06G1725	GH_A07G1454	GH_A11G0810
GH_A03G0687	GH_A05G1359	GH_D02G1956
GH_D07G0254	GH_A12G2012	GH_A13G0037
GH_D02G2244	GH_D12G1466	GH_D10G2471
GH_A11G3700	GH_D02G0734	GH_D13G2635
GH_D06G0886	GH_D10G0431	GH_A13G0146
GH_A02G1741	GH_A11G3700	GH_A13G0089
GH_D01G0250	GH_D13G2034	GH_A13G0093
GH_D10G0431	GH_A09G2042	GH_A12G2641
GH_A11G3719	GH_A02G1312	GH_A10G1998
GH_D04G1052	GH_D04G1052	GH_D04G0522
GH_A02G1312	GH_D10G2769	GH_A13G0026
GH_D13G1082	GH_D13G1082	GH_D10G1437
GH_D03G0276	GH_D13G1346	GH_D03G0982
GH_D06G2044	GH_D09G2542	GH_D11G3631
GH_D02G0734	GH_D06G1559	GH_D01G1101
GH_A06G0084	GH_D05G0909	GH_A11G0422
GH_D04G0092	GH_D03G0363	GH_A13G0091
GH_D03G0334	GH_D10G2149	GH_D11G1581
GH_A02G1500	GH_D05G1364	GH_D02G2584
GH_D09G2542	GH_A08G1626	GH_A11G3346
GH_D05G3663	GH_A03G0687	GH_A08G2365
GH_A07G1454	GH_A12G1137	GH_D07G0939
GH_A09G0223	GH_A11G3223	GH_D02G0155
GH_D05G2928	GH_A11G3084	GH_D05G2655
GH_A01G1129	GH_A13G1622	GH_D12G2801
GH_D10G2039	GH_A13G0910	GH_A06G2329
GH_D13G1346	GH_A08G0062	GH_A13G0115
GH_A09G0089	GH_A05G3335	GH_A13G0127
GH_A03G2078	GH_A09G0223	GH_D05G0019
GH_A03G1075	GH_A05G0142	GH_A08G0854
GH_A08G2767	GH_A01G0259	GH_A12G2658
GH_A11G3724	GH_A12G1760	GH_A13G0141
GH_D02G2584	GH_A02G1500	GH_A13G0787
GH_A13G0764	GH_D05G3663	GH_D11G0156
GH_A12G2666	GH_A03G2078	GH_D01G2584
GH_A11G3223	GH_D12G1538	GH_D06G1818
GH_D08G1082	GH_D03G0276	GH_A12G1389
GH_A09G0586	GH_A13G2438	GH_A13G0034
GH_A06G1703	GH_A01G0035	GH_D09G1640
GH_D13G0146	GH_A01G1129	GH_D07G2286
GH_A05G1882	GH_D08G1082	GH_D05G0468
GH_A01G0259	GH_D13G0146	GH_A13G2053
GH_D05G1019	GH_A08G2767	GH_D12G0052
GH_D05G0192	GH_A09G1717	GH_A11G0019
GH_D12G1890	GH_A06G1703	GH_A01G0644
GH_D11G0529	GH_A10G2417	GH_D05G3288
GH_A01G0035	GH_A11G3724	GH_D06G0275
GH_A05G3542	GH_A09G1924	GH_D01G0472
GH_D02G1565	GH_A09G0089	GH_A01G1059
GH_D03G0363	GH_A09G2452	GH_A06G0961
GH_A02G0389	GH_D03G0334	GH_A13G0043
GH_A10G1777	GH_D07G0254	GH_D05G2806
GH_A13G0910	GH_D05G0192	GH_A13G0032
GH_A09G1826	GH_D06G1732	GH_D12G1848
GH_A05G4132	GH_A06G1830	GH_D07G1440
GH_A11G2298	GH_A09G0586	GH_A13G1833
GH_D06G0267	GH_A06G1679	GH_D01G1510
GH_D12G1970	GH_A05G1882	GH_D06G0642
GH_A06G1265	GH_D07G0291	GH_D12G1886
GH_D04G0047	GH_A05G0695	GH_D04G0005
GH_A12G1760	GH_A06G0469	GH_A10G1625
GH_D09G1197	GH_A12G2666	GH_D08G0682
GH_A06G1679	GH_D06G0346	GH_A04G1617
GH_A12G2651	GH_A11G2298	GH_A01G1896
GH_A06G0917	GH_A13G0764	GH_A05G1217
GH_D01G0508	GH_A06G0084	GH_D10G0994
GH_D07G2089	GH_A02G1741	GH_A02G0149
GH_D07G1153	GH_D01G0532	GH_D12G1334
GH_D10G2149	GH_A09G1826	GH_D05G3810
GH_D01G0532	GH_D02G2244	GH_D12G1113
GH_A06G0469	GH_D11G2816	GH_D11G1517
GH_D11G2894	GH_D01G0508	GH_A02G1882
GH_A12G1137	GH_D02G0295
GH_A09G2452	GH_D02G0410
GH_A08G1692	GH_D09G1197
GH_D13G0776	GH_D08G1650
GH_A04G1081	GH_D10G2039
GH_D02G0410	GH_A07G1679
GH_A06G1830	GH_A06G0359
GH_D12G1395	GH_D06G0886
GH_D13G2091	GH_D01G1898
GH_A13G2362	GH_D10G1928
GH_A01G0591	GH_D12G0458
GH_A05G2253	GH_A09G2133
GH_A10G2641	GH_A10G0123
GH_A02G0412	GH_A01G0591
GH_D05G0909	GH_A08G1879
GH_D13G0721	GH_D06G0608
GH_A05G0356	GH_D02G0871
GH_A05G3335	GH_A05G2903
GH_A07G1395	GH_D06G0267
GH_D12G0458	GH_A10G0346
GH_A09G1717	GH_A05G4132
GH_D05G0137	GH_D12G1395
GH_D12G0088	GH_A12G2651
GH_A03G2077	GH_D11G3324
GH_D13G1609	GH_D10G0271
GH_A04G0249	GH_D05G1720
GH_A06G0618	GH_A01G0723
GH_A12G0615	GH_D07G0240
GH_A10G1601	GH_A10G1601
GH_A09G1663	GH_A09G1325
GH_D11G3679	GH_D02G2500
GH_A08G1626	GH_D05G1019
GH_A13G0076	GH_A04G0249
GH_D06G1882	GH_D12G0088
GH_A03G2370	GH_D06G0471
GH_D05G0052	GH_A11G3667
GH_A10G2417	GH_A10G0130
GH_A05G4235	GH_D05G2460
GH_D02G2590	GH_A04G0647
GH_A12G1894	GH_A06G1669
GH_A05G0177	GH_D13G2294
GH_D06G0471	GH_A13G1034
GH_A11G2182	GH_D05G2928
GH_A01G1723	GH_D11G3679
GH_A09G2133	GH_A06G1265
GH_D10G1294	GH_A13G1544
GH_D11G0732	GH_A13G2362
GH_D02G1337	GH_A05G0703
GH_D11G2016	GH_D07G0972
GH_D06G0608	GH_A08G0015
GH_A13G1622	GH_D13G0721
GH_A01G2399	GH_D11G0732
GH_A09G0499	GH_D04G1292
GH_A05G2097	GH_A11G0501
GH_D04G0015	GH_D02G2590
GH_D11G1479	GH_A02G0389
GH_A02G0270	GH_D02G1337
GH_D06G0283	GH_D06G1882
GH_D11G2087	GH_A05G3542
GH_A09G0761	GH_A12G0615
GH_A05G0655	GH_D09G0008
GH_A05G2902	GH_A09G0761
GH_A05G2523	GH_A11G0040
GH_A01G0105	GH_A08G1012
GH_A05G2359	GH_D11G2016
GH_A04G1170	GH_A05G0993
GH_D06G1334	GH_D12G1894
GH_A11G3635	GH_A10G2641
GH_A13G1544	GH_A11G1307
GH_D07G0291	GH_A06G0365
GH_A10G0867	GH_A07G2646
GH_D05G2460	GH_D05G1755
GH_A07G2646	GH_A03G2021
GH_D08G0971	GH_A09G0499
GH_A09G1325	GH_D02G2026
GH_D09G0008	GH_A08G2003
GH_D02G2411	GH_D10G1473
GH_D13G1851	GH_A09G1663
GH_A11G2054	GH_A12G0247
GH_A05G3442	GH_D11G1479
GH_D13G2294	GH_A08G1414
GH_A05G0703	GH_D05G3849
GH_A06G1912	GH_D01G0842
GH_D01G1898	GH_D06G1284
GH_A12G2334	GH_D09G2148
GH_A02G0699	GH_A05G0655
GH_A01G1956	GH_A04G1536
GH_D07G1939	GH_D07G0846
GH_D11G3746	GH_A11G0792
GH_A03G1433	GH_D06G1334
GH_D03G0040	GH_A04G0945
GH_A08G0015	GH_A03G2370
GH_A05G2903	GH_D13G2091
GH_D05G1755	GH_A13G0830
GH_A12G1739	GH_A07G0186
GH_D06G1284	GH_D05G2806
GH_D05G1681	GH_D05G0052
GH_A06G1669	GH_A04G1081
GH_A05G0142	GH_D11G2087
GH_A02G1526	GH_A01G1956
GH_A08G2003	GH_A07G0860
GH_A11G0328	GH_A07G0348
GH_A06G0365	GH_D07G1198
GH_D02G0154	GH_A13G0087
GH_A12G2096	GH_D04G0092
GH_D07G0972	GH_A05G2253
GH_D02G2606	GH_D08G0971
GH_D10G1473	GH_D13G0718
GH_D01G1546	GH_D08G2219
GH_D05G1913	GH_A02G1725
GH_D13G2384	GH_A11G0328
GH_D07G1723	GH_A03G1634
GH_D02G1068	GH_A07G0774
GH_A07G1008	GH_D06G2435
GH_A13G2635	GH_D11G2894
GH_A02G0928	GH_A01G0105
GH_A12G1675	GH_A05G0356
GH_A01G0723	GH_A03G1433
GH_A07G0348	GH_D11G0529
GH_D04G1135	GH_A12G1894
GH_D01G1893	GH_A06G1912
GH_A08G0062	GH_D02G0323
GH_A13G2026	GH_D06G0747
GH_A11G3765	GH_A11G2182
GH_A03G0054	GH_D05G1564
GH_A07G0233	GH_A03G2077
GH_A10G0123	GH_A02G0928
GH_A07G0525	GH_A11G3765
GH_D12G2247	GH_D08G1102
GH_A13G1034	GH_A04G1170
GH_A13G0087	GH_D12G1827
GH_D13G1757	GH_D08G0698
GH_D02G0871	GH_D01G2480
GH_D12G1894	GH_D03G0040
GH_A11G2273	GH_A02G1526
GH_A08G1879	GH_A13G2635
GH_A10G2546	GH_A05G4167
GH_A05G3928	GH_A05G2523
GH_D06G2435	GH_A11G0435
GH_D04G1292	GH_D02G2245
GH_A03G2021	GH_D05G3823
GH_D07G0240	GH_A01G1653
GH_A11G3751	GH_A09G2350
GH_D05G3823	GH_A12G2334
GH_D12G2951	GH_D07G1939
GH_A10G2232	GH_A07G1963
GH_A11G3096	GH_A12G1739
GH_D11G0231	GH_D09G2384
GH_A11G0040	GH_D02G1068
GH_D07G0623	GH_D02G2411
GH_D12G1649	GH_A11G2533
GH_A10G2095	GH_A01G2399
GH_D12G0513	GH_D01G0444
GH_D03G0961	GH_D06G0837
GH_A11G0260	GH_A07G1395
GH_A11G2533	GH_D05G1898
GH_A02G0708	GH_A08G1046
GH_D10G2640	GH_A13G2026
GH_D02G2021	GH_A08G1692
GH_D09G2148	GH_A12G2096
GH_A07G0860	GH_A09G1976
GH_A07G1704	GH_A10G2095
GH_A13G2438	GH_D01G1546
GH_A04G0210	GH_D02G0154
GH_A07G0186	GH_D13G0776
GH_A10G1627	GH_A01G1723
GH_A09G1400	GH_A04G0210
GH_D02G1943	GH_D05G1681
GH_D08G2029	GH_D02G2021
GH_scaffold265_objG0001	GH_D13G1609
GH_A10G2644	GH_D07G1153
GH_A05G2515	GH_A07G0136
GH_D12G2381	GH_A05G0177
GH_D11G0684	GH_D11G0684
GH_A11G1307	GH_A11G3495
GH_A07G0611	GH_A11G3761
GH_D06G2438	GH_A08G2365
GH_D13G0718	GH_A05G0246
GH_D08G2219	GH_D04G0005
GH_A11G3667	GH_A02G0601
GH_D07G1584	GH_D11G0231
GH_A07G1256	GH_D09G1761
GH_D03G1974	GH_A10G2232
GH_A05G1255	GH_D06G0723
GH_D09G0382	GH_D05G2564
GH_A05G3691	GH_A11G3015
GH_A10G0868	GH_A12G1874
GH_D02G0802	GH_A05G0735
GH_A11G1245	GH_A03G0334
GH_A13G0830	GH_D03G1355
GH_A05G4167	GH_A11G0260
GH_D11G0400	GH_A13G1107
GH_A05G0246	GH_A13G0305
GH_A01G1653	GH_D04G1135
GH_D11G3172	GH_D12G2381
GH_D03G0181	GH_D04G0067
GH_A11G2300	GH_A02G0699
GH_A03G1634	GH_A05G1192
GH_D02G0713	GH_A03G0769
GH_D11G0286	GH_D12G1649
GH_A05G3857	GH_D01G1127
GH_A13G0379	GH_A07G2246
GH_D02G0728	GH_D07G0417
GH_D06G0437	GH_D03G0961
GH_D05G0526	GH_D04G1191
GH_A07G0136	GH_A06G2011
GH_A13G1107	GH_A05G3928
GH_A07G0247	GH_D03G0181
GH_D05G3974	GH_D02G1331
GH_D05G2344	GH_D03G1064
GH_D08G1102	GH_A07G1256
GH_A12G1777	GH_D12G2240
GH_D01G0801	GH_D05G0831
GH_A10G1240	GH_A12G1675
GH_D07G0846	GH_A11G2168
GH_D04G1485	GH_D03G1109
GH_A12G1872	GH_D11G3498
GH_D06G0727	GH_A01G0827
GH_D11G2715	GH_A11G3096
GH_A11G3761	GH_D06G0642
GH_D02G2500	GH_A11G2349
GH_A07G0241	GH_A03G2278
GH_D09G1630	GH_A07G1704
GH_A05G2772	GH_A13G2511
GH_D03G1064	GH_D05G0625
GH_A03G1651	GH_A12G2720
GH_D06G2132	GH_D12G2356
GH_A04G0945	GH_D13G2219
GH_A01G0533	GH_D04G1465
GH_A13G2511	GH_D06G0437
GH_D06G2116	GH_D11G1489
GH_A12G1874	GH_D06G1589
GH_D01G0444	GH_D12G1881
GH_D04G0067	GH_D06G2116
GH_A12G1650	GH_A07G1522
GH_A03G1008	GH_D06G2132
GH_D13G2219	GH_D03G0960
GH_D11G1958	GH_scaffold265_objG0001
GH_A06G2011	GH_D01G0330
GH_A09G1794	GH_A05G1784
GH_A12G2732	GH_A11G1146
GH_A07G2611	GH_A10G0315
GH_A05G0442	GH_D11G0416
GH_A03G2278	GH_D02G1943
GH_A11G2762	GH_A11G3751
GH_D09G1474	GH_A05G0101
GH_A07G0700	GH_A10G1627
GH_D11G3287	GH_A05G3857
GH_D05G3597	GH_D13G2571
GH_D09G0864	GH_D06G2009
GH_D06G1589	GH_D03G1973
GH_D03G1973	GH_A12G1880
GH_D05G0118	GH_D08G0945
GH_D02G2052	GH_A13G0448
GH_A06G0297	GH_A07G2309
GH_A01G0448	GH_D11G0400
GH_A01G0827	GH_A05G3442
GH_D11G1381	GH_D12G2951
GH_A12G1292	GH_A09G1400
GH_A12G1007	GH_D08G1495
GH_A11G0501	GH_D09G0228
GH_A03G0540	GH_D04G0753
GH_A10G1087	GH_D11G2149
GH_D11G3228	GH_D02G2052
GH_A10G1592	GH_D02G2606
GH_D01G2480	GH_A10G0513
GH_D11G2149	GH_D12G1970
GH_A03G1518	GH_D07G0737
GH_D07G1198	GH_D05G2344
GH_A03G0704	GH_A12G2732
GH_D13G0750	GH_D06G0003
GH_D01G2481	GH_D02G0728
GH_D04G0985	GH_D08G1328
GH_A12G2611	GH_D07G0565
GH_D01G0842	GH_D06G0283
GH_D07G1924	GH_D06G0353
GH_D07G0792	GH_D12G1826
GH_A05G3003	GH_D07G1704
GH_D13G0133	GH_A11G0122
GH_D02G1399	GH_D03G1263
GH_A11G2168	GH_A10G1592
GH_A11G3015	GH_A05G2857
GH_D02G1104	GH_A07G0233
GH_A11G2473	GH_A13G0379
GH_D04G1532	GH_A06G1977
GH_A06G0464	GH_A10G2644
GH_A07G0681	GH_A07G1215
GH_A01G1262	GH_A03G0531
GH_D03G1872	GH_D09G1188
GH_A10G0315	GH_A11G3635
GH_A08G1249	GH_A09G1703
GH_D06G0747	GH_D13G0915
GH_D08G1389	GH_A03G1651
GH_D10G1338	GH_A11G2762
GH_A06G0359	GH_D02G1399
GH_A04G1295	GH_A05G1255
GH_D03G1109	GH_D11G0286
GH_D12G2844	GH_D06G0510
GH_A09G2350	GH_D07G0748
GH_A05G0993	GH_D11G1958
GH_D04G0473	GH_A12G2229
GH_D08G2373	GH_D11G3658
GH_A11G2349	GH_A05G0157
GH_D05G1113	GH_A06G0618
GH_D05G2476	GH_A10G1727
GH_D06G1950	GH_D13G1757
GH_D07G2558	GH_D12G2247
GH_D01G0462	GH_D01G0694
GH_A11G0621	GH_A12G1872
GH_D11G0738	GH_A06G0297
GH_A07G1952	GH_D09G0519
GH_D05G1380	GH_D13G1599
GH_A08G1808	GH_A08G1412
GH_A09G1722	GH_A07G0611
GH_A07G2246	GH_A09G1230
GH_A07G1545	GH_A10G0256
GH_A04G0111	GH_D07G2276
GH_A11G0435	GH_A10G1087
GH_A07G2309	GH_A05G3003
GH_A12G2229	GH_A11G1773
GH_D02G0124	GH_A03G0540
GH_D08G1985	GH_D05G0137
GH_D09G1609	GH_D13G2061
GH_A12G1604	GH_A05G0234
GH_D11G2816	GH_A10G0277
GH_D09G1188	GH_A13G1803
GH_D03G1794	GH_D09G0864
GH_D13G2571	GH_D08G1389
GH_A04G1292	GH_D03G1536
GH_A09G2540	GH_A02G0708
GH_D05G0831	GH_D10G2818
GH_D06G1644	GH_A01G2462
GH_D05G1169	GH_A05G2359
GH_D06G0003	GH_D12G1711
GH_D02G1838	GH_A09G1764
GH_A09G1764	GH_D07G1394
GH_D02G0295	GH_D11G3228
GH_D08G0698	GH_A08G1249
GH_D07G2086	GH_D12G1891
GH_D08G1495	GH_A01G0448
GH_D02G0312	GH_D09G1515
GH_D03G1910	GH_A12G1007
GH_D08G2026	GH_A03G0602
GH_D12G2356	GH_D02G0312
GH_D05G0099	GH_D03G1971
GH_D06G0346	GH_A04G1375
GH_D12G0610	GH_A06G0378
GH_A11G1773	GH_D13G1182
GH_D11G1991	GH_A07G2489
GH_A13G0136	GH_D05G0361
GH_A07G1326	GH_A11G1478
GH_D03G0960	GH_D03G0344
GH_D07G0737	GH_D07G2558
GH_D04G1191	GH_A05G3691
GH_D09G1655	GH_D09G0382
GH_A06G0081	GH_D05G1913
GH_A11G0509	GH_A13G0154
GH_A05G1784	GH_D11G3022
GH_D04G0438	GH_D05G1011
GH_D05G1564	GH_D08G0077
GH_D01G1361	GH_A11G2473
GH_A10G0130	GH_D05G1530
GH_A12G0891	GH_A10G0867
GH_D12G1609	GH_D06G0686
GH_A12G1880	GH_A07G2528
GH_A07G0831	GH_A06G0081
GH_D03G0710	GH_D02G0802
GH_D05G1798	GH_A01G1085
GH_A11G2767	GH_A09G0030
GH_A08G0667	GH_D12G0184
GH_D02G1743	GH_A12G1292
GH_D05G0275	GH_A12G0446
GH_D07G1394	GH_A11G3491
GH_A06G0046	GH_A04G1435
GH_A09G0753	GH_A05G1024
GH_D09G0228	GH_A03G0300
GH_A05G2795	GH_D09G1630
GH_A01G0740	GH_D05G0118
GH_D01G1002	GH_A04G1673
GH_D10G2128	GH_A03G1780
GH_D10G0271	GH_D13G0892
GH_D11G2300	GH_D08G1562
GH_A05G0157	GH_D11G1682
GH_A07G1754	GH_A10G1240
GH_D12G0162	GH_D11G0082
GH_D11G0416	GH_D05G1228
GH_D01G0200	GH_A03G0054
GH_D01G2112	GH_A13G2110
GH_A08G1179	GH_A11G2154
GH_A11G1128	GH_D11G0738
GH_D09G1047	GH_A04G1295
GH_D07G1439	GH_A11G2501
GH_A13G2110	GH_D06G1080
GH_D12G2766	GH_D08G2029
GH_D10G2446	GH_A12G1337
GH_A12G1337	GH_A09G2394
GH_A12G0678	GH_D04G0985
GH_D12G2633	GH_A08G2357
GH_A08G1286	GH_D12G0513
GH_A03G0300	GH_A05G1230
GH_D06G0562	GH_D07G1439
GH_D10G1901	GH_A13G2259
GH_D01G1183	GH_D05G3974
GH_D04G0208	GH_D02G0713
GH_D11G3633	GH_A07G1694
GH_D09G2443	GH_D13G2094
GH_A12G1945	GH_A06G0672
GH_D07G2276	GH_A07G0247
GH_A05G0067	GH_D06G0196
GH_A02G1904	GH_A02G1719
GH_A13G2259	GH_D04G1444
GH_D12G2143	GH_D05G1169
GH_A09G2224	GH_D07G1492
GH_D07G1483	GH_D05G2280
GH_A01G0001	GH_D02G0915
GH_A09G1230	GH_D02G0124
GH_A06G1651	GH_D01G1893
GH_A10G0463	GH_A04G0811
GH_D06G0837	GH_A03G2446
GH_D13G1801	GH_D06G1504
GH_A07G1963	GH_D12G2682
GH_D06G0686	GH_A10G1840
GH_A07G0452	GH_D08G1985
GH_D05G0823	GH_A07G0700
GH_A05G1840	GH_D04G1280
GH_D02G2245	GH_D10G0515
GH_D01G1926	GH_A08G2793
GH_A11G1478	GH_D01G0801
GH_D09G0858	GH_D07G1924
GH_D11G3673	GH_A07G1545
GH_D13G0185	GH_A05G0067
GH_D01G2488	GH_A12G1650
GH_A06G0750	GH_A03G2184
GH_A11G0119	GH_D01G1926
GH_D09G0759	GH_A05G2515
GH_A01G0633	GH_A05G2795
GH_D10G2769	GH_A10G2663
GH_A13G0620	GH_D08G2056
GH_D10G2818	GH_A07G1326
GH_A12G0712	GH_D11G0825
GH_D05G0632	GH_A01G2147
GH_A01G1085	GH_D08G2026
GH_A09G2177	GH_A09G1809
GH_A01G0805	GH_A07G2611
GH_D08G1328	GH_D09G0934
GH_D02G2452	GH_A05G1031
GH_A07G1522	GH_A03G0286
GH_A08G1579	GH_D03G1794
GH_D05G2604	GH_D02G1104
GH_A05G0101	GH_D01G0349
GH_A06G0016	GH_D06G1950
GH_A11G2326	GH_D12G2766
GH_A13G0659	GH_A05G2772
GH_D03G0645	GH_D02G0409
GH_D06G2348	GH_A07G1952
GH_D12G2770	GH_D06G2348
GH_D13G2234	GH_D07G0623
GH_D06G0723	GH_D10G0573
GH_D03G0030	GH_D09G1609
GH_A03G2302	GH_A12G0678
GH_D11G1429	GH_D07G1483
GH_A09G1111	GH_D02G2450
GH_D09G0462	GH_D07G0792
GH_D11G2402	GH_A12G0262
GH_A09G1703	GH_D10G1338
GH_A07G2393	GH_A12G1885
GH_A08G1046	GH_D05G0632
GH_A10G0256	GH_A05G2427
GH_D11G0589	GH_D13G0304
GH_D08G0077	GH_A07G1194
GH_D02G2442	GH_D13G0185
GH_A10G0277	GH_D07G2086
GH_D03G0831	GH_A11G0666
GH_A11G2029	GH_D11G1381
GH_A13G2142	GH_D13G2234
GH_D05G1688	GH_D03G0030
GH_D02G0001	GH_D01G1614
GH_D05G2404	GH_D09G0858
GH_D01G0349	GH_A01G0001
GH_A05G3573	GH_A10G2640
GH_D05G3975	GH_D11G2879
GH_A04G1191	GH_A05G2804
GH_A05G1031	GH_A13G0568
GH_D11G1682	GH_A03G1953
GH_D01G0330	GH_A11G3592
GH_A01G0082	GH_A09G1794
GH_A06G2088	GH_A04G0581
GH_D13G0624	GH_A09G2224
GH_A01G0975	GH_A04G1078
GH_D08G2875	GH_A07G0452
GH_A12G2656	GH_D05G0099
GH_D13G2092	GH_D10G0289
GH_D11G0670	GH_D02G2452
GH_A09G1201	GH_D09G1047
GH_A05G3894	GH_A06G1651
GH_D12G1881	GH_D12G0610
GH_A13G0005	GH_A09G1111
GH_A11G1365	GH_A11G2273
GH_D08G0569	GH_A03G0505
GH_A02G0671	GH_D10G1289
GH_A13G0006	GH_D10G2128
GH_A02G1725	GH_D03G0710
GH_D08G1704	GH_D08G2233
GH_A05G4278	GH_D01G1921
GH_D05G0361	GH_D08G0569
GH_D04G1465	GH_A06G0390
GH_A08G1734	GH_A11G2767
GH_D03G1438	GH_D11G3287
GH_A13G1302	GH_D05G1083
GH_D03G0059	GH_D10G2640
GH_A10G2663	GH_A01G0805
GH_D09G2171	GH_D01G2481
GH_A05G2091	GH_D10G0410
GH_A08G1222	GH_D11G2402
GH_A05G2362	GH_D05G3597
GH_D13G1599	GH_A01G1806
GH_A01G0854	GH_A07G1628
GH_A04G1435	GH_A05G3487
GH_D12G0641	GH_A02G0894
GH_A05G4286	GH_D05G0825
GH_A11G0655	GH_A13G1302
GH_D11G0274	GH_D09G0757
GH_A09G1682	GH_A07G0681
GH_A03G0512	GH_A09G1880
GH_A03G2185	GH_A02G1643
GH_A13G2475	GH_A09G1682
GH_D11G3396	GH_A05G3885
GH_D04G1642	GH_D11G3673
GH_A07G0474	GH_A08G2719
GH_D06G0817	GH_A11G3682
GH_D13G1403	GH_D11G3650
GH_A05G0962	GH_A12G0891
GH_A09G1976	GH_A05G1312
GH_D07G1923	GH_D02G1589
GH_D11G1669	GH_D12G0162
GH_A07G0774	GH_A10G0125
GH_A05G3487	GH_A11G0044
GH_D12G2680	GH_D12G2807
GH_D05G2564	GH_A02G1132
GH_A07G1215	GH_D06G1095
GH_D01G0816	GH_D04G0473
GH_A10G1722	GH_A11G0851
GH_A11G2501	GH_D03G0831
GH_A12G0249	GH_A02G0204
GH_A04G1475	GH_A08G1286
GH_D03G0847	GH_A10G0868
GH_A04G0026	GH_D01G0462
GH_D07G1327	GH_D11G1991
GH_A05G2504	GH_A02G0441
GH_A02G0718	GH_A12G0863
GH_D10G0515	GH_A10G0463
GH_A11G3707	GH_A11G2326
GH_D06G2150	GH_A08G0916
GH_A06G0672	GH_D13G1801
GH_A03G2184	GH_D12G2378
GH_A07G2392	GH_A12G1587
GH_A12G2556	GH_D06G2150
GH_A05G0271	GH_A08G1226
GH_A12G0247	GH_A12G2550
GH_D04G1290	GH_A03G1732
GH_A12G1921	GH_A08G2852
GH_D05G3624	GH_D11G3396
GH_A12G1587	GH_A12G2611
GH_D05G3887	GH_A10G2448
GH_A05G1860	GH_D10G0426
GH_D06G2421	GH_A10G0722
GH_A04G0242	GH_D09G1218
GH_A04G0047	GH_D09G0759
GH_D05G2361	GH_A04G1434
GH_D07G0994	GH_D03G1972
GH_D02G0156	GH_D11G1174
GH_D03G1585	GH_D03G0645
GH_D05G1695	GH_A12G1320
GH_A06G1804	GH_A12G0712
GH_D07G0870	GH_A05G0375
GH_A06G0163	GH_A06G0163
GH_D06G0851	GH_A01G1673
GH_A11G2623	GH_A12G1777
GH_D07G1492	GH_A07G1942
GH_D02G1828	GH_D02G0396
GH_A10G2114	GH_D05G2604
GH_A11G3495	GH_D13G1403
GH_A06G1168	GH_D04G0128
GH_A07G0002	GH_A09G1827
GH_D06G0602	GH_D07G1589
GH_A08G2798	GH_A08G1808
GH_A04G0581	GH_D10G1042
GH_D08G1478	GH_A03G0310
GH_D10G0573	GH_D02G2617
GH_D05G2280	GH_A11G1245
GH_A04G1078	GH_D11G0868
GH_D12G2574	GH_A05G2602
GH_D04G1004	GH_D03G1974
GH_A11G3592	GH_A01G2478
GH_A08G0083	GH_D08G2875
GH_A08G0206	GH_D11G0002
GH_D02G0909	GH_A01G0533
GH_A07G1742	GH_D12G0879
GH_A05G3985	GH_D13G1472
GH_A05G0133	GH_A12G0052
GH_A08G1086	GH_D03G0194
GH_A07G1942	GH_A05G2038
GH_D06G1732	GH_A11G0655
GH_D08G2308	GH_A13G0003
GH_D09G1022	GH_D05G2476
GH_D09G2475	GH_D07G0870
GH_A13G0122	GH_A03G1008
GH_D11G3658	GH_A02G0671
GH_A03G0310	GH_D08G0605
GH_A01G2405	GH_D10G1572
GH_A13G1749	GH_D04G1004
GH_A09G0184	GH_A01G0082
GH_D03G0257	GH_A05G2097
GH_D08G1300	GH_A08G1422
GH_A13G0003	GH_A09G1550
GH_A07G2528	GH_D12G0641
GH_A02G1602	GH_D02G0449
GH_A10G0399	GH_D08G1154
GH_A01G1673	GH_A12G0249
GH_D11G3655	GH_A08G1907
GH_A05G4360	GH_D08G2373
GH_A10G0346	GH_A11G2855
GH_A08G2852	GH_D07G0143
GH_A13G1148	GH_A08G0384
GH_D12G2378	GH_D09G1072
GH_A10G2580	GH_D09G2112
GH_D12G1891	GH_A06G0896
GH_A06G1269	GH_D02G0156
GH_A02G1435	GH_A12G1283
GH_D13G2576	GH_D02G2461
GH_D03G0150	GH_D03G0059
GH_D05G0825	GH_D07G1196
GH_D01G0631	GH_D13G0133
GH_D13G0696	GH_A05G4278
GH_D06G0353	GH_D01G1002
GH_D04G1644	GH_A01G2144
GH_A01G0409	GH_D02G2347
GH_A04G1434	GH_A05G2586
GH_D10G1167	GH_D08G1888
GH_A11G2208	GH_D03G1961
GH_A09G1827	GH_D05G0980
GH_A07G1436	GH_A03G1924
GH_A05G2427	GH_D05G2876
GH_D02G0396	GH_D04G1642
GH_D03G0344	GH_A05G2504
GH_A08G1412	GH_A09G0134
GH_A05G2068	GH_D13G0161
GH_D13G1447	GH_D12G1886
GH_A12G1452	GH_A12G1945
GH_A10G2125	GH_A05G1505
GH_A08G2821	GH_D07G1584
GH_A01G0413	GH_D03G1585
GH_A05G2804	GH_D03G0991
GH_A08G1422	GH_A03G0512
GH_D03G1972	GH_D08G1478
GH_A09G1880	GH_D13G0604
GH_D11G2934	GH_D07G1327
GH_A10G2538	GH_D09G1655
GH_A05G2586	GH_D12G2633
GH_D03G1940	GH_A12G2953
GH_A13G0724	GH_D13G0912
GH_D02G1024	GH_D09G2171
GH_D09G1926	GH_D12G0640
GH_D09G0519	GH_D05G0723
GH_A05G1299	GH_A10G0659
GH_D13G0912	GH_A09G2632
GH_A10G0125	GH_A09G1977
GH_D05G1011	GH_A10G0915
GH_D02G0449	GH_D07G1546
GH_D02G1331	GH_A07G0525
GH_A08G2357	GH_D06G2438
GH_A11G0828	GH_A08G1086
GH_A09G0134	GH_D09G0462
GH_A01G0447	GH_D02G1024
GH_A04G1140	GH_A11G1128
GH_D02G2347	GH_D05G0166
GH_D13G0169	GH_D11G3501
GH_D03G1010	GH_A08G1791
GH_D11G2879	GH_A05G3894
GH_A08G1907	GH_D03G0150
GH_D12G1827	GH_A10G1849
GH_D10G0099	GH_D02G1531
GH_A09G2618	GH_A08G2694
GH_A11G3118	GH_D04G0438
GH_A12G0132	GH_D12G1291
GH_A05G1192	GH_A11G2300
GH_A09G1924	GH_A11G2791
GH_D03G1263	GH_D08G1545
GH_D06G0510	GH_A04G1292
GH_D11G0731	GH_A11G1365
GH_A10G2365	GH_D09G2217
GH_D12G1264	GH_A02G0804
GH_A06G0338	GH_A13G2200
GH_D05G1868	GH_A07G0002
GH_A11G3682	GH_D05G1798
GH_D10G1447	GH_D11G2083
GH_D12G0879	GH_A06G0978
GH_A12G0262	GH_A09G2013
GH_A05G3128	GH_A05G1363
GH_D06G0683	GH_D05G0526
GH_D13G0604	GH_D08G0325
GH_A10G1849	GH_D11G1270
GH_D01G1614	GH_A07G2393
GH_D02G1738	GH_A11G0621
GH_A09G1233	GH_A07G2273
GH_D08G0945	GH_D12G1890
GH_A02G1830	GH_D03G1438
GH_D10G0002	GH_A01G0409
GH_A07G1173	GH_A05G3985
GH_A07G0073	GH_D06G0167
GH_D06G0273	GH_D09G1105
GH_D01G0401	GH_A05G0637
GH_D09G2581	GH_D13G2632
GH_A01G1839	GH_A12G0132
GH_D12G2257	GH_D03G1910
GH_A03G0210	GH_D06G0054
GH_D11G1270	GH_D11G2300
GH_D01G2340	GH_D09G2443
GH_D08G1827	GH_A13G0724
GH_D08G1154	GH_A13G0253
GH_D13G1182	GH_A13G1833
GH_D04G0753	GH_D05G3975
GH_D10G1272	GH_A04G0026
GH_D11G0082	GH_A11G0042
GH_D13G0473	GH_D07G0045
GH_A03G1954	GH_D08G0038
GH_D02G1053	GH_D01G0816
GH_D09G0934	GH_A05G0442
GH_D09G2217	GH_A08G1751
GH_D02G0179	GH_A13G1208
GH_A12G1123	GH_D06G0683
GH_A11G0044	GH_A11G2623
GH_A10G1727	GH_A01G1312
GH_D02G0323	GH_A10G1722
GH_D01G0694	GH_A05G3068
GH_D06G0340	GH_D05G3896
GH_A13G2562	GH_A10G1556
GH_A05G3779	GH_D08G1263
GH_A02G0894	GH_D01G0631
GH_D03G0758	GH_A12G2368
GH_D07G2336	GH_A09G1722
GH_D12G2037	GH_D03G0502
GH_A11G1146	GH_A05G2626
GH_D02G1511	GH_A10G1697
GH_A04G0603	GH_A04G0242
GH_D10G0410	GH_A07G0474
GH_A12G0446	GH_D02G1796
GH_A11G2791	GH_D13G0473
GH_A09G1406	GH_A08G0667
GH_D08G2322	GH_A07G1945
GH_D11G0868	GH_A07G1673
GH_D03G0502	GH_D07G1819
GH_A05G1024	GH_D04G0044
GH_D04G1731	GH_D10G2446
GH_D10G2553	GH_D01G2112
GH_A02G1358	GH_A09G1063
GH_D02G2450	GH_A01G0872
GH_D06G2431	GH_A13G0659
GH_D05G0341	GH_A09G1201
GH_D07G0845	GH_D09G1622
GH_A07G1694	GH_A12G0832
GH_D06G0587	GH_D10G2222
GH_D09G0757	GH_A11G2382
GH_A03G2379	GH_D13G1524
GH_D10G1261	GH_A05G3660
GH_A10G1158	GH_D11G1828
GH_A10G0915	GH_D01G0200
GH_D03G0194	GH_D02G0616
GH_A09G1552	GH_D12G0994
GH_D11G3324	GH_D03G1102
GH_A12G0674	GH_D12G2574
GH_A04G0647	GH_D12G2037
GH_A05G3337	GH_D11G2715
GH_D10G2097	GH_D10G0873
GH_A12G2358	GH_D08G2394
GH_D06G0268	GH_D10G2097
GH_D02G2365	GH_A11G2026
GH_D08G1469	GH_D11G0731
GH_D13G0369	GH_A10G2114
GH_D06G0085	GH_D01G0133
GH_A10G0966	GH_D12G2770
GH_D06G1067	GH_A08G0206
GH_D02G0128	GH_D11G3674
GH_A10G0407	GH_D08G2057
GH_A05G0754	GH_A05G1840
GH_A13G2610	GH_D05G1304
GH_A13G2200	GH_scaffold23709_objG0001
GH_A13G0779	GH_A13G2320
GH_A05G2058	GH_A09G0184
GH_A01G1005	GH_D13G2179
GH_A12G0705	GH_D02G2372
GH_A05G1871	GH_D04G0208
GH_D03G0559	GH_D05G0823
GH_D02G0915	GH_A07G1008
GH_D13G2632	GH_D07G0198
GH_D05G1504	GH_D13G0444
GH_D01G1764	GH_A10G2365
GH_D05G1696	GH_D01G1183
GH_D08G2023	GH_D02G0179
GH_D09G1218	GH_A05G3914
GH_D06G0555	GH_D05G0981
GH_A05G0735	GH_A05G4235
GH_A07G1628	GH_A05G1299
GH_A05G4376	GH_A06G0338
GH_D01G0133	GH_A11G2585
GH_D11G3680	GH_A03G0613
GH_D05G3976	GH_D01G1101
GH_A12G2368	GH_A13G1148
GH_A04G1118	GH_A02G1802
GH_D07G1589	GH_D03G0149
GH_D04G1779	GH_D05G1346
GH_A09G1324	GH_D04G1290
GH_A07G1686	GH_D04G1644
GH_D13G0892	GH_A12G2222
GH_D11G3501	GH_A07G2392
GH_A02G0601	GH_D09G2581
GH_A09G2461	GH_A10G1096
GH_A06G2086	GH_D10G1447
GH_A07G1945	GH_A06G0495
GH_A13G1341	GH_A09G1233
GH_D07G0565	GH_D10G1962
GH_A11G0122	GH_A13G0427
GH_A05G3914	GH_D11G0904
GH_D09G0358	GH_D04G1125
GH_A13G1410	GH_D11G1871
GH_A03G0861	GH_A11G2208
GH_A04G1509	GH_D13G0624
GH_D07G0032	GH_A08G2706
GH_D13G0304	GH_A11G0246
GH_A05G2689	GH_A05G4195
GH_D05G2936	GH_A08G1212
GH_A04G1673	GH_D10G0934
GH_A13G0092	GH_D04G1731
GH_D11G2603	GH_D13G0558
GH_D10G2222	GH_D05G0664
GH_D01G2251	GH_A02G1435
GH_A01G1166	GH_A13G0168
GH_A11G2816	GH_A08G0315
GH_D07G1068	GH_A02G1953
GH_D09G2298	GH_D13G0989
GH_A01G1312	GH_A12G1281
GH_D05G1304	GH_A06G2088
GH_D11G1002	GH_A07G0322
GH_D12G1537	GH_D01G1403
GH_D07G0143	GH_D02G1838
GH_D11G1752	GH_D13G0750
GH_A12G2069	GH_D07G1960
GH_A09G1925	GH_D03G0559
GH_D12G2807	GH_A08G0083
GH_A08G0531	GH_A01G1191
GH_A07G1780	GH_D11G0285
GH_A12G0863	GH_D06G1478
GH_D02G0409	GH_D05G2712
GH_D04G1792	GH_D06G1936
GH_A03G1795	GH_D11G1431
GH_A05G0828	GH_D09G0998
GH_D06G0890	GH_A09G1666
GH_D13G0915	GH_A04G1053
GH_D10G0419	GH_A03G1142
GH_A01G2147	GH_A07G1754
GH_D01G0404	GH_D05G3548
GH_A06G0896	GH_D05G0050
GH_D11G3649	GH_A03G0861
GH_D13G2411	GH_A05G0897
GH_A03G1851	GH_D11G3680
GH_A06G0360	GH_D11G1602
GH_D03G1536	GH_D07G2156
GH_A05G0375	GH_A08G0739
GH_A02G1100	GH_D06G0340
GH_D01G2581	GH_A05G3099
GH_D09G2414	GH_A08G1579
GH_D10G0525	GH_D12G2503
GH_A06G1670	GH_D06G2431
GH_D01G2307	GH_A03G1954
GH_A03G1924	GH_A03G1889
GH_D08G0540	GH_A08G0383
GH_A12G2953	GH_A12G1312
GH_D13G1492	GH_A13G0620
GH_D07G0542	GH_A01G2369
GH_A05G3098	GH_A08G1748
GH_D06G1669	GH_D12G2098
GH_D07G1299	GH_A10G1158
GH_A07G0558	GH_D05G3887
GH_D06G0642	GH_D09G1926
GH_D09G0015	GH_A07G0869
GH_D05G0664	GH_D01G2340
GH_D08G0099	GH_D10G0311
GH_A13G1705	GH_A01G1166
GH_D09G0296	GH_A08G0531
GH_A08G0995	GH_D06G0031
GH_A04G0041	GH_D04G0046
GH_D12G2041	GH_D10G0435
GH_D06G1392	GH_A02G0014
GH_A09G2688	GH_D01G0684
GH_A13G0995	GH_D09G1734
GH_D12G1291	GH_A04G0603
GH_A13G0568	GH_D13G1492
GH_D06G0265	GH_A09G2330
GH_A11G0948	GH_D10G1167
GH_D03G0544	GH_D06G1871
GH_A01G2144	GH_D12G1373
GH_D06G1080	GH_A11G2001
GH_A03G0587	GH_A07G0241
GH_A09G1959	GH_A10G0407
GH_A09G0890	GH_D02G1236
GH_D11G0285	GH_A03G1824
GH_A07G2273	GH_D11G3655
GH_A08G0916	GH_D09G1741
GH_D11G0113	GH_D07G2423
GH_D08G0732	GH_A05G2091
GH_D09G1884	GH_D03G0513
GH_A13G2184	GH_D10G0099
GH_A13G0253	GH_A02G1091
GH_A10G0896	GH_D09G0358
GH_A11G0937	GH_D10G1272
GH_D10G2329	GH_A01G0762
GH_A07G1130	GH_D09G1712
GH_A02G0422	GH_A11G0151
GH_A05G2738	GH_A01G1239
GH_A09G2632	GH_D02G1020
GH_D01G1360	GH_A06G1168
GH_D03G0893	GH_D10G0950
GH_D05G1898	GH_A10G2546
GH_A03G0531	GH_D02G2609
GH_A08G0384	GH_A02G1830
GH_D01G1287	GH_A09G0753
GH_D04G1003	GH_D06G1061
GH_D13G0101	GH_A05G1871
GH_A06G0978	GH_A13G2610
GH_D01G1679	GH_A05G0057
GH_D03G1971	GH_D13G1447
GH_A05G0015	GH_D12G0173
GH_D07G2033	GH_A12G2594
GH_A09G2269	GH_D06G0817
GH_D05G2236	GH_D10G0539
GH_A01G1894	GH_A05G0994
GH_A13G2027	GH_A02G0176
GH_A04G0247	GH_D11G0963
GH_D05G0050	GH_A11G2029
GH_D13G1083	GH_A03G1851
GH_A12G1972	GH_D08G2494
GH_A10G0294	GH_D13G2092
GH_A11G2855	GH_D12G2500
GH_D03G1304	GH_A11G1153
GH_A05G2238	GH_A08G2513
GH_A03G0091	GH_D06G0714
GH_D04G0064	GH_D02G0191
GH_D03G0661	GH_D07G0209
GH_A10G2147	GH_D12G2203
GH_D02G2265	GH_A10G0966
GH_D10G0426	GH_A08G1491
GH_D04G1051	GH_A01G1839
GH_D05G1065	GH_D01G1410
GH_D10G0040	GH_D05G2129
GH_A13G2320	GH_D05G1065
GH_D13G0830	GH_D06G0085
GH_A01G1006	GH_D01G1360
GH_D08G2056	GH_D07G2336
GH_D02G0723	GH_D01G0387
GH_D05G3242	GH_A11G0937
GH_A09G2013	GH_D13G0762
GH_D07G1819	GH_A12G1604
GH_A05G1961	GH_A05G1292
GH_A11G0082	GH_D10G1277
GH_D09G0823	GH_D02G0631
GH_A03G0297	GH_A13G2219
GH_D11G1996	GH_D07G1437
GH_D12G0231	GH_D08G2023
GH_D10G1271	GH_A07G1130
GH_D04G0048	GH_A06G0211
GH_D11G1828	GH_D12G1537
GH_A05G1505	GH_A07G1095
GH_D06G0714	GH_D01G0003
GH_D02G0140	GH_D03G0257
GH_D09G1490	GH_D04G1779
GH_A13G1803	GH_D11G3633
GH_D04G0314	GH_D04G1051
GH_D02G2617	GH_D08G2082
GH_D05G0723	GH_D09G2615
GH_D10G1962	GH_A08G2798
GH_D06G0266	GH_D10G2329
GH_A03G2060	GH_A03G2155
GH_A01G0604	GH_D10G0290
GH_D03G1678	GH_D03G0544
GH_A07G0535	GH_A10G2125
GH_D08G2727	GH_D07G1031
GH_A08G0315	GH_A09G2688
GH_A11G3646	GH_D01G0404
GH_A11G2790	GH_A12G2556
GH_D12G2244	GH_D12G2779
GH_D08G1076	GH_D06G0307
GH_D13G2369	GH_D09G1970
GH_A02G1421	GH_A01G1813
GH_D09G1853	GH_A07G1987
GH_D10G1572	GH_D10G0683
GH_D12G2503	GH_A03G0168
GH_A13G1756	GH_A10G0453
GH_A04G1141	GH_D02G1743
GH_D13G1472	GH_A01G0083
GH_A07G1194	GH_A05G3207
GH_D07G1546	GH_A12G2069
GH_D05G0751	GH_A13G1597
GH_D05G0049	GH_D09G0823
GH_D11G3102	GH_A12G1913
GH_A07G2482	GH_D05G1868
GH_D05G0695	GH_A11G0828
GH_D03G0149	GH_A11G2822
GH_D04G0044	GH_A13G1678
GH_D05G3036	GH_D04G0943
GH_D03G0029	GH_D01G1361
GH_A11G0851	GH_D03G0367
GH_A08G1409	GH_D11G0113
GH_D12G1275	GH_D12G2760
GH_D01G0003	GH_A05G3717
GH_D07G0046	GH_D10G1152
GH_A04G0320	GH_scaffold4610_objG0001
GH_A05G3885	GH_D03G0681
GH_A07G1546	GH_A11G3118
GH_D11G1504	GH_A08G0470
GH_A12G1320	GH_D12G2257
GH_D05G3896	GH_D12G2674
GH_A09G2330	GH_A05G2789
GH_D12G0173	GH_D05G0150
GH_D06G2229	GH_A03G0091
GH_A10G0541	GH_D07G1923
GH_A09G2692	GH_A05G2058
GH_A11G2512	GH_A07G0197
GH_A13G2670	GH_A08G0074
GH_A08G0783	GH_D13G1090
GH_A07G2116	GH_D08G2137
GH_A11G2346	GH_A04G1339
GH_A12G1966	GH_A13G0993
GH_A09G1666	GH_D04G1003
GH_A08G0739	GH_D03G0609
GH_D01G2556	GH_A11G1973
GH_A13G2507	GH_D12G0747
GH_D05G2819	GH_A01G0854
GH_D03G0681	GH_D07G0046
GH_D08G1297	GH_A13G1756
GH_D06G0307	GH_D04G0064
GH_A07G1673	GH_A12G1966
GH_D06G0493	GH_A07G0558
GH_A13G1806	GH_A11G3707
GH_D05G1228	GH_A02G1421
GH_A09G2394	GH_D08G0153
GH_D09G2615	GH_D02G1548
GH_D12G1373	GH_A06G0638
GH_D12G2649	GH_D03G1468
GH_D01G1799	GH_A11G0111
GH_D11G2366	GH_D08G1076
GH_D13G1416	GH_D08G0808
GH_A05G3717	GH_A04G0247
GH_D11G1003	GH_D04G0314
GH_A07G1987	GH_D09G2414
GH_A06G0476	GH_D11G3649
GH_A07G0561	GH_A13G0619
GH_D11G2519	GH_A04G0111
GH_A04G1343	GH_A09G0560
GH_A03G0334	GH_D03G1436
GH_A09G1952	GH_D08G1875
GH_D03G0145	GH_A03G0587
GH_D05G0536	GH_D03G1010
GH_D02G1531	GH_D02G0687
GH_D09G0238	GH_A10G2147
GH_D11G1410	GH_D05G1696
GH_A11G3752	GH_A05G1896
GH_D01G1412	GH_A11G3646
GH_A04G1377	GH_D09G0238
GH_D11G0446	GH_A03G0210
GH_D08G2057	GH_D11G1117
GH_D06G2437	GH_A01G0470
GH_D04G0140	GH_A05G3768
GH_A08G0353	GH_scaffold1-4_objG0001
GH_A11G1701	GH_A03G2097
GH_A04G1171	GH_D01G1287
GH_A01G0083	GH_D01G0633
GH_D08G2631	GH_A01G0743
GH_D09G0045	GH_D02G2447
GH_D10G1042	GH_A01G0975
GH_A07G0169	GH_A02G1906
GH_D11G3710	GH_A10G2580
GH_D08G1870	GH_A01G2173
GH_D03G1102	GH_A11G2816
GH_A10G1637	GH_D10G0858
GH_D05G3661	GH_A07G1298
GH_A12G0185	GH_D06G0562
GH_A02G0176	GH_D06G0268
GH_A02G0177	GH_A05G3098
GH_A01G1737	GH_A01G1681
GH_A13G0427	GH_D01G1084
GH_D01G2055	GH_A02G1100
GH_A03G0286	GH_D12G2012
GH_D11G0324	GH_D06G0266
GH_D08G2394	GH_D01G2307
GH_A02G1906	GH_D07G1613
GH_A08G1212	GH_A01G1717
GH_A05G0994	GH_A01G0303
GH_A10G2670	GH_A04G1003
GH_D12G2687	GH_D07G0876
GH_A10G1840	GH_A04G0600
GH_D12G1478	GH_D05G2641
GH_D08G2683	GH_A01G1006
GH_A05G3474	GH_A11G1826
GH_D01G1205	GH_A10G0896
GH_D01G0684	GH_D01G0071
GH_D04G1836	GH_A09G1832
GH_D10G0692	GH_A02G2013
GH_D11G2083	GH_D09G1532
GH_D10G1305	GH_D02G1382
GH_A02G1719	GH_D08G0540
GH_A06G0454	GH_D08G0947
GH_D08G1019	GH_A02G1748
GH_A06G0378	GH_D03G0362
GH_D13G1090	GH_D03G0450
GH_D02G1988	GH_A10G1364
GH_A01G1689	GH_D08G1942
GH_A13G0993	GH_A10G2538
GH_D11G1029	GH_A07G1546
GH_A11G2382	GH_D11G1429
GH_A12G1808	GH_D03G1940
GH_D08G0325	GH_D13G0657
GH_A12G2327	GH_A01G2123
GH_A07G1352	GH_A09G2406
GH_A11G0666	GH_D12G2844
GH_A09G2562	GH_D13G2255
GH_D09G0527	GH_A05G1606
GH_D10G0147	GH_D05G2236
GH_A06G0154	GH_D13G2429
GH_A10G1395	GH_D13G0023
GH_D12G2500	GH_A08G1734
GH_A10G2611	GH_A05G0828
GH_A08G1659	GH_A11G2512
GH_A13G0154	GH_D10G0692
GH_D02G1821	GH_A01G0633
GH_A03G2280	GH_D01G1412
GH_A06G1159	GH_D01G0705
GH_A11G2267	GH_D05G3761
GH_A04G1011	GH_A09G1324
GH_A03G1403	GH_D09G1853
GH_D02G0311	GH_A03G1714
GH_D06G1244	GH_D05G1688
GH_A13G0287	GH_D08G0749
GH_A04G1339	GH_A08G1409
GH_D11G0002	GH_D08G1704
GH_D04G1784	GH_D06G0555
GH_D01G1403	GH_A01G0413
GH_D05G2876	GH_D07G1068
GH_D08G0749	GH_D02G0064
GH_A13G1678	GH_D11G1772
GH_D10G1510	GH_A09G2461
GH_A01G1681	GH_D12G1264
GH_D09G0224	GH_A11G1777
GH_D10G1499	GH_A09G1076
GH_A05G4247	GH_A13G2475
GH_A12G2340	GH_A12G0623
GH_A10G0513	GH_D13G2369
GH_A01G1239	GH_A10G2274
GH_D05G2238	GH_A03G1106
GH_D01G1876	GH_D10G0307
GH_D05G3761	GH_D03G0789
GH_A11G2550	GH_A13G1806
GH_A03G0173	GH_D13G1793
GH_D07G0613	GH_A11G0014
GH_A03G1889	GH_A13G1705
GH_A12G0832	GH_D01G0223
GH_D10G1289	GH_D06G1381
GH_D08G2814	GH_D03G1035
GH_D05G3854	GH_D05G3722
GH_D01G1032	GH_D06G0493
GH_A05G0637	GH_A05G0871
GH_D13G2239	GH_A05G0664
GH_A09G0560	GH_D05G3661
GH_D07G0127	GH_D08G1827
GH_D12G0994	GH_D02G2442
GH_A13G0114	GH_D03G0661
GH_A11G2585	GH_D02G0140
GH_D11G0904	GH_D09G1424
GH_A01G0872	GH_D10G2193
GH_D02G1417	GH_D11G2784
GH_A05G2601	GH_D05G0837
GH_D08G2233	GH_A05G4286
GH_A01G0470	GH_D06G0602
GH_A13G1690	GH_D11G1397
GH_A09G1076	GH_A09G1802
GH_A03G1106	GH_D12G0098
GH_A08G1672	GH_D05G0049
GH_A05G1312	GH_D03G1304
GH_A12G1283	GH_A07G2482
GH_D03G1644	GH_A07G1352
GH_A03G1824	GH_A05G4360
GH_D09G2384	GH_D02G1565
GH_D11G2113	GH_D11G0274
GH_D11G3650	GH_A07G1780
GH_D13G2061	GH_D07G0593
GH_A01G0439	GH_D12G0052
GH_D01G1708	GH_D06G2082
GH_D08G1176	GH_D03G0758
GH_A08G1751	GH_A02G1572
GH_D08G1263	GH_A11G0082
GH_A11G0111	GH_A01G0684
GH_A03G0349	GH_D10G1510
GH_D04G1158	GH_A10G1395
GH_D09G1712	GH_A08G1179
GH_D11G2627	GH_D01G2090
GH_D03G0362	GH_D06G1120
GH_D10G0307	GH_D01G0621
GH_D13G0657	GH_A05G3337
GH_A07G0863	GH_A12G2327
GH_D09G2611	GH_D07G0454
GH_A07G2314	GH_D11G1003
GH_D13G2255	GH_D02G0127
GH_A05G3964	GH_D08G0706
GH_D12G0562	GH_A11G2426
GH_D01G1921	GH_D08G2814
GH_A05G3068	GH_A09G2245
GH_A02G1170	GH_A04G1475
GH_D02G1548	GH_A13G0005
GH_D08G1426	GH_D05G2925
GH_D02G1796	GH_D05G0341
GH_A05G1230	GH_D11G2934
GH_D11G3335	GH_D11G0446
GH_A11G1279	GH_D09G2244
GH_A05G0466	GH_A01G1737
GH_A04G1536	GH_A13G2184
GH_A03G0383	GH_D05G0712
GH_D04G1419	GH_A06G0016
GH_A01G0318	GH_A08G0783
GH_A10G0585	GH_A05G4247
GH_D07G1196	GH_D04G1784
GH_A09G2102	GH_D08G1297
GH_D01G2284	GH_A12G2356
GH_A07G0633	GH_D02G0001
GH_D01G0982	GH_A02G1359
GH_A04G0811	GH_D06G2229
GH_A08G2706	GH_D06G1244
GH_D02G2372	GH_D08G1483
GH_A09G1282	GH_A06G1269
GH_A12G2356	GH_D09G0296
GH_D09G2641	GH_A08G1238
GH_D11G0792	GH_A12G0185
GH_A11G1278	GH_A04G1509
GH_D11G3564	GH_D01G2556
GH_D12G2976	GH_D05G3986
GH_scaffold23709_objG0001	GH_D13G2027
GH_D02G2026	GH_D08G1604
GH_A05G1363	GH_D12G2433
GH_A05G3660	GH_A11G2550
GH_A10G2621	GH_A13G1335
GH_A02G2045	GH_D05G3854
GH_D11G0960	GH_D02G2167
GH_A12G1730	GH_D13G2152
GH_A07G0869	GH_A05G2362
GH_A10G0970	GH_D07G0613
GH_D12G2674	GH_D07G2572
GH_D03G0833	GH_D12G1240
GH_D12G1443	GH_D07G2033
GH_A03G2358	GH_D05G4021
GH_A05G2789	GH_D11G2519
GH_A11G0792	GH_A09G2408
GH_A09G1944	GH_A13G0923
GH_D13G1010	GH_A07G0942
GH_A05G2626	GH_A13G1341
GH_A08G2365	GH_A05G3474
GH_A04G0008	GH_A05G3091
GH_A05G3826	GH_A11G0451
GH_A10G2094	GH_A02G1409
GH_D05G2537	GH_D10G1702
GH_A08G1791	GH_D13G2384
GH_A07G1168	GH_A03G0489
GH_D03G0119	GH_A13G0045
GH_D13G2152	GH_A12G2989
GH_D06G2353	GH_D01G2251
GH_D13G2094	GH_D06G1668
GH_A10G2274	GH_D06G0994
GH_A03G0380	GH_D03G0145
GH_A13G0015	GH_D11G3335
GH_D05G0625	GH_A01G2507
GH_A05G0057	GH_A10G2094
GH_A02G1748	GH_A13G1342
GH_D11G1117	GH_D08G1300
GH_A11G0517	GH_A08G1659
GH_A09G2329	GH_A13G1690
GH_D02G0543	GH_D06G2353
GH_A08G1748	GH_D13G0169
GH_D06G0805	GH_A12G1808
GH_D08G1860	GH_D13G0369
GH_D12G2760	GH_A06G1717
GH_A04G0616	GH_D10G1499
GH_D03G0789	GH_A06G1868
GH_D05G1351	GH_A07G1686
GH_D02G0616	GH_D11G1526
GH_D05G3722	GH_D09G0527
GH_D09G1622	GH_A05G2689
GH_A04G1044	GH_A11G3718
GH_A13G0923	GH_A02G0422
GH_D12G2098	GH_A09G1907
GH_A09G1284	GH_D11G0792
GH_D13G0676	GH_A06G0360
GH_D06G2159	GH_A04G1770
GH_D06G1936	GH_D13G2411
GH_D04G1542	GH_D06G0997
GH_D07G0045	GH_D01G1418
GH_A07G2249	GH_D07G0071
GH_A08G2719	GH_D12G1443
GH_D01G2090	GH_D10G0561
GH_A12G1621	GH_A02G0061
GH_A06G0349	GH_A11G0517
GH_D05G1546	GH_D13G1851
GH_A03G2155	GH_A04G0008
GH_A01G1780	GH_D08G1860
GH_D08G0605	GH_A05G2404
GH_A08G1226	GH_A08G1222
GH_D02G0064	GH_A03G2091
GH_D09G0380	GH_D04G0048
GH_D12G2202	GH_A10G0066
GH_D13G2179	GH_A11G3628
GH_D09G2396	GH_A11G3647
GH_D10G1152	GH_D08G2767
GH_A11G2426	GH_A08G1672
GH_A12G1563	GH_A03G2185
GH_A13G2219	GH_A07G0001
GH_D02G0222	GH_D08G0624
GH_A01G2462	GH_A13G2389
GH_D01G0159	GH_A11G0948
GH_A09G2245	GH_A13G0789
GH_D11G0218	GH_D11G2627
GH_A11G1826	GH_A11G2370
GH_A03G1131	GH_D12G2202
GH_D09G2619	GH_D11G1002
GH_D12G0323	GH_A03G0173
GH_D12G0905	GH_A11G3752
GH_D02G1734	GH_D02G1988
GH_A03G0005	GH_D13G0696
GH_A12G1312	GH_A12G1452
GH_D12G0985	GH_D05G2520
GH_D01G0705	GH_A01G1780
GH_D05G3885	GH_A01G1689
GH_A02G1786	GH_A09G2240
GH_D08G2002	GH_D10G0002
GH_A11G2425	GH_D08G2421
GH_A05G0691	GH_A01G1061
GH_A02G0061	GH_D13G0755
GH_A09G1108	GH_A09G2177
GH_A05G1091	GH_A09G1959
GH_D11G1153	GH_A05G0969
GH_D02G0357	GH_D07G1134
GH_D13G1275	GH_D04G0131
GH_D03G1666	GH_A01G1823
GH_D03G0991	GH_A10G2611
GH_A02G1914	GH_A04G0041
GH_D10G1780	GH_A05G2902
GH_A05G3091	GH_D10G0040
GH_A05G3843	GH_A11G0509
GH_D12G1240	GH_D11G0589
GH_D04G0943	GH_D09G0702
GH_A01G1599	GH_D11G1752
GH_A02G0833	GH_A03G1602
GH_A02G1361	GH_A12G2719
GH_D03G1642	GH_D11G1153
GH_D10G2777	GH_A04G0975
GH_D08G1562	GH_A03G1757
GH_D05G1172	GH_A13G0779
GH_D13G2519	GH_A12G2656
GH_D08G2082	GH_D12G1275
GH_D05G2081	GH_D04G1158
GH_D07G2563	GH_D01G0401
GH_A03G0595	GH_A11G1832
GH_A01G1743	GH_A09G2540
GH_A02G1132	GH_D13G2201
GH_A04G1770	GH_A07G0831
GH_A07G1323	GH_D05G3236
GH_D08G2016	GH_D03G1666
GH_D05G2193	GH_A01G0640
GH_A01G0684	GH_D06G0805
GH_A13G1342	GH_A10G1777
GH_D04G0263	GH_D08G2786
GH_A03G1296	GH_D11G2833
GH_D07G1704	GH_D03G0854
GH_A09G0507	GH_A02G1361
GH_A11G0042	GH_D07G2402
GH_D05G3986	GH_A11G3224
GH_D06G2247	GH_D10G1271
GH_D02G2461	GH_D12G2716
GH_D05G3849	GH_A07G1436
GH_D12G0747	GH_D07G2176
GH_A12G2808	GH_A13G1536
GH_A11G2822	GH_D03G1138
GH_A13G2389	GH_D12G0547
GH_A08G2217	GH_A04G1044
GH_A08G0074	GH_D01G1799
GH_D11G2843	GH_D03G0473
GH_D10G2540	GH_A02G0212
GH_D12G0430	GH_A05G1544
GH_D09G0542	GH_A02G0078
GH_A10G1066	GH_A02G0639
GH_D12G1028	GH_A10G1830
GH_A09G1977	GH_D04G2122
GH_A09G1907	GH_A05G0762
GH_D11G0560	GH_D06G2247
GH_D03G1269	GH_D11G2925
GH_D06G1943	GH_D02G1549
GH_D11G0399	GH_A07G2139
GH_A09G0427	GH_A12G1563
GH_D08G0528	GH_D09G1966
GH_A01G2507	GH_D04G2022
GH_D12G2400	GH_D11G0200
GH_A05G3768	GH_A09G2269
GH_A05G0207	GH_D02G0118
GH_D09G1734	GH_A05G1268
GH_A03G0738	GH_D05G2238
GH_D04G1479	GH_A06G0162
GH_D11G0793	GH_D10G0545
GH_D04G1344	GH_A03G1403
GH_A09G2240	GH_A10G1844
GH_A02G1359	GH_A08G2493
GH_A07G1652	GH_A04G1171
GH_D06G1317	GH_D02G0987
GH_D10G1842	GH_D13G2576
GH_A08G0493	GH_A10G1306
GH_A12G2868	GH_A07G1720
GH_D04G1719	GH_A01G0318
GH_D02G1052	GH_A03G2302
GH_A01G1195	GH_A04G1343
GH_A04G1678	GH_D10G0559
GH_A01G0765	GH_A09G1306
GH_D04G0227	GH_D13G1416
GH_D05G2129	GH_D04G1560
GH_A09G2590	GH_A05G0015
GH_D01G1694	GH_A09G1310
GH_A10G2640	GH_D09G2538
GH_A04G0975	GH_A05G3826
GH_A07G1897	GH_A02G1047
GH_D06G1095	GH_D09G0224
GH_A06G1073	GH_D04G0167
GH_A06G0288	GH_A03G0380
GH_A08G1254	GH_A04G0923
GH_D12G1826	GH_D06G2421
GH_D07G2572	GH_A06G1670
GH_D06G1871	GH_D13G0101
GH_A11G2172	GH_A03G1131
GH_A09G0945	GH_A05G2238
GH_D05G0653	GH_A01G2403
GH_A08G2793	GH_D06G0890
GH_A13G0424	GH_A02G0718
GH_A02G0639	GH_A09G0320
GH_A11G2340	GH_D13G1614
GH_A13G1597	GH_A03G0035
GH_A05G0401	GH_D09G2553
GH_A02G0112	GH_A06G2129
GH_D03G1786	GH_A06G0750
GH_D08G2813	GH_A03G1795
GH_D02G2199	GH_A06G0046
GH_D01G2484	GH_D13G0732
GH_D05G0073	GH_A10G0294
GH_D07G1960	GH_D05G3885
GH_D02G0987	GH_D10G0072
GH_D03G1939	GH_D09G0489
GH_A12G0673	GH_D11G0670
GH_D10G0950	GH_A12G0420
GH_D02G1986	GH_D12G1427
GH_D03G0609	GH_A09G2329
GH_A07G1926	GH_A05G3446
GH_D11G3630	GH_A13G0599
GH_D10G0561	GH_D08G1806
GH_D03G1436	GH_A10G1442
GH_D05G1978	GH_A10G0645
GH_D09G0996	GH_D05G0073
GH_D02G2609	GH_A11G2172
GH_A01G1191	GH_A11G2425
GH_A04G0839	GH_D09G2475
GH_A04G1006	GH_A13G2142
GH_A09G2464	GH_D05G1695
GH_D02G2171	GH_A10G0969
GH_D01G1777	GH_D06G0851
GH_D03G1687	GH_D08G0732
GH_A05G2012	GH_A03G2280
GH_D12G1860	GH_D05G1149
GH_D06G1259	GH_A09G0890
GH_A07G1860	GH_A03G2003
GH_D11G3691	GH_D11G2424
GH_D01G0001	GH_A06G1804
GH_D12G2203	GH_D11G1504
GH_D01G1333	GH_A07G1652
GH_D08G2724	GH_A09G1284
GH_D13G0558	GH_D10G2745
GH_A11G0181	GH_D02G1754
GH_D04G1131	GH_D05G3036
GH_D08G2089	GH_D03G1939
GH_D07G1304	GH_A06G2086
GH_D01G0471	GH_D02G0957
GH_D03G0367	GH_A11G0275
GH_D03G0878	GH_D03G1084
GH_A05G3099	GH_A07G0431
GH_D04G1560	GH_D01G1795
GH_A05G3929	GH_D03G0360
GH_D09G1424	GH_A07G0357
GH_D13G1516	GH_A06G0264
GH_A07G1810	GH_D05G2939
GH_D13G1686	GH_D07G1299
GH_D11G2925	GH_D09G0046
GH_A01G0084	GH_A01G0439
GH_A13G1335	GH_D05G1406
GH_D05G3548	GH_D12G1337
GH_A05G3934	GH_A13G2562
GH_D06G1758	GH_A13G2027
GH_A06G0162	GH_A05G3128
GH_D09G0046	GH_A11G0895
GH_scaffold1-4_objG0001	GH_D10G0304
GH_A11G1386	GH_D11G1209
GH_D13G2213	GH_A07G0169
GH_A04G0803	GH_D07G1154
GH_D05G2276	GH_A05G1860
GH_A10G0892	GH_A04G1054
GH_A03G1523	GH_D06G1317
GH_A11G1798	GH_A08G0995
GH_D05G2437	GH_D11G2366
GH_A06G1868	GH_D01G0001
GH_A08G2493	GH_A05G3779
GH_D10G0304	GH_D05G0275
GH_A06G0390	GH_A12G1621
GH_D03G1035	GH_A06G0239
GH_A12G2423	GH_A12G0705
GH_A12G2907	GH_D06G1907
GH_A03G1226	GH_D08G2631
GH_A04G1373	GH_D03G0833
GH_D11G1427	GH_A08G2821
GH_D05G0150	GH_D07G0149
GH_A07G0322	GH_A05G0691
GH_D03G1414	GH_D04G1836
GH_A09G2406	GH_D07G0024
GH_D07G0876	GH_D10G0147
GH_D12G1465	GH_A10G0892
GH_D05G2990	GH_D05G3976
GH_A11G3647	GH_A02G0177
GH_A05G2051	GH_A02G0680
GH_D06G1559	GH_D06G0554
GH_D01G1657	GH_D11G3710
GH_D06G2364	GH_D08G0051
GH_A11G1973	GH_D04G0355
GH_D04G0157	GH_D12G2244
GH_D11G0076	GH_A09G2500
GH_D11G2833	GH_D11G2113
GH_A06G0018	GH_A10G1005
GH_D12G1865	GH_A12G1921
GH_A11G3518	GH_A11G0181
GH_D11G2424	GH_D05G2404
GH_D07G0024	GH_A07G0003
GH_A05G3546	GH_A08G0038
GH_D11G0963	GH_A10G0229
GH_A08G2073	GH_D03G0044
GH_A12G0355	GH_D02G0723
GH_A10G0722	GH_D04G1792
GH_D02G0951	GH_D09G1546
GH_D04G1733	GH_A04G1141
GH_D07G0071	GH_D07G1723
GH_A09G2631	GH_D06G0587
GH_D10G0858	GH_D10G1084
GH_A06G0671	GH_D06G1067
GH_D08G0706	GH_D12G1507
GH_A10G1998	GH_D06G1669
GH_D04G0016	GH_D05G0599
GH_D11G0009	GH_D09G0062
GH_A05G0234	GH_A13G0378
GH_D05G2301	GH_D05G2819
GH_D11G1871	GH_D06G1943
GH_A10G0707	GH_D04G1210
GH_A07G1720	GH_A03G0135
GH_D13G1968	GH_D03G1786
GH_A10G2168	GH_D11G0107
GH_A01G1715	GH_D07G2563
GH_D11G2822	GH_A05G3211
GH_D02G1640	GH_D13G0223
GH_D08G1483	GH_D02G1346
GH_D03G0245	GH_D05G3624
GH_D07G2156	GH_D13G0298
GH_A06G0483	GH_A04G0814
GH_A11G2812	GH_D08G2089
GH_A06G0278	GH_D02G2199
GH_A12G2719	GH_A11G2340
GH_A13G1056	GH_D08G2724
GH_D09G0702	GH_A08G0299
GH_A13G0448	GH_D12G1609
GH_D05G0819	GH_A12G2080
GH_A11G0363	GH_A10G0832
GH_D13G1015	GH_D06G2433
GH_D06G0054	GH_D04G1479
GH_A13G0051	GH_D12G0231
GH_A02G1091	GH_D13G0735
GH_A04G1053	GH_A11G3031
GH_A01G1806	GH_A05G2252
GH_D09G0998	GH_A08G0003
GH_A03G0309	GH_A11G0363
GH_A11G1832	GH_A07G1323
GH_A06G0309	GH_D12G1865
GH_D12G0142	GH_D01G1679
GH_D06G1138	GH_D02G0431
GH_A10G1697	GH_A10G0497
GH_D05G0631	GH_A01G1195
GH_D06G1939	GH_A04G0616
GH_A10G0066	GH_A05G4324
GH_D05G0980	GH_D09G0015
GH_D07G1459	GH_D11G2417
GH_A11G1012	GH_A11G1701
GH_A11G3628	GH_D07G0994
GH_A06G0358	GH_A12G1277
GH_D08G0666	GH_D11G0560
GH_A10G1867	GH_D05G1843
GH_A10G2448	GH_D01G1792
GH_A05G0969	GH_A05G0423
GH_D10G2275	GH_A05G3843
GH_D01G0779	GH_A10G2670
GH_D01G1421	GH_A12G2490
GH_A11G1823	GH_D11G3470
GH_A05G2658	GH_D09G2611
GH_D05G1195	GH_D11G0888
GH_D08G0808	GH_A07G2629
GH_A11G1777	GH_A10G2294
GH_A03G2187	GH_A05G2847
GH_D04G2122	GH_A03G2358
GH_A03G1103	GH_D05G1323
GH_A08G2092	GH_D07G1459
GH_D06G2326	GH_A01G2411
GH_D02G1217	GH_D03G0986
GH_A05G1308	GH_A02G0112
GH_A01G2478	GH_D11G1177
GH_A08G1006	GH_D01G2284
GH_D10G2360	GH_A01G0216
GH_A09G2500	GH_D04G1831
GH_A12G1358	GH_A08G2073
GH_D09G1546	GH_D13G1083
GH_D03G1312	GH_D08G1426
GH_A11G0648	GH_A09G2692
GH_A12G0723	GH_D11G1410
GH_A10G1746	GH_D10G1261
GH_D07G1098	GH_D10G1102
GH_A04G0974	GH_A05G3848
GH_D10G0290	GH_A12G0124
GH_A06G1116	GH_D06G1254
GH_D11G3207	GH_A09G1093
GH_D10G1102	GH_D09G0136
GH_D01G1084	GH_A03G1523
GH_A11G0971	GH_A08G1545
GH_D04G1637	GH_A09G0936
GH_A11G1649	GH_A09G2464
GH_D02G0485	GH_D04G0015
GH_A13G0089	GH_D13G2213
GH_A08G0003	GH_A05G3929
GH_D13G1684	GH_D08G1901
GH_A06G1795	GH_D08G0895
GH_D07G0593	GH_D02G0485
GH_A09G1836	GH_A07G1669
GH_A10G0486	GH_A06G0736
GH_D06G2082	GH_D05G1195
GH_D08G2137	GH_A04G1555
GH_D12G0125	GH_A01G1743
GH_A03G0168	GH_D11G2603
GH_A10G1591	GH_D07G0364
GH_A05G4324	GH_D03G0804
GH_D07G0454	GH_A12G0674
GH_D06G2433	GH_D11G0218
GH_D09G1746	GH_A03G2427
GH_A06G2292	GH_D01G1421
GH_D06G0381	GH_D01G0081
GH_A10G0497	GH_D02G0429
GH_A07G0357	GH_A06G2036
GH_A10G0832	GH_D01G0159
GH_D06G1254	GH_A12G0498
GH_D10G1277	GH_D03G1637
GH_D07G0663	GH_D01G1155
GH_D06G1381	GH_A10G1098
GH_D03G1915	GH_A06G0018
GH_A13G1825	GH_A13G2081
GH_A02G1643	GH_D01G1333
GH_D10G0569	GH_D05G3258
GH_D09G1325	GH_A13G2654
GH_D08G1178	GH_A07G0771
GH_D07G1337	GH_A06G0278
GH_A10G1005	GH_D02G1385
GH_D07G1387	GH_A06G1828
GH_D10G0683	GH_A03G0005
GH_D11G3470	GH_D05G1978
GH_A06G0988	GH_D04G1532
GH_A05G4109	GH_D02G2528
GH_D05G3886	GH_A03G0349
GH_A01G1075	GH_D11G1578
GH_D10G0510	GH_D12G2594
GH_D08G2419	GH_D04G1446
GH_D05G1234	GH_D08G1870
GH_A05G0578	GH_D08G0756
GH_D07G2423	GH_D02G1821
GH_D08G1604	GH_D08G2308
GH_D08G0624	GH_D03G0029
GH_A11G0246	GH_D10G2540
GH_D02G2543	GH_A07G0073
GH_scaffold3286_objG0001	GH_A11G1649
GH_A08G0740	GH_A09G2102
GH_D02G0500	GH_A05G0401
GH_D11G1177	GH_A03G1053
GH_A05G0171	GH_D12G0254
GH_A12G1281	GH_D06G0273
GH_A05G1415	GH_D12G1182
GH_A08G0383	GH_A11G0915
GH_D01G0469	GH_A13G1749
GH_A09G1306	GH_D09G1884
GH_D13G1798	GH_D02G1052
GH_A09G0415	GH_D01G1657
GH_D12G2010	GH_D08G2813
GH_D01G1792	GH_D11G0846
GH_A05G3155	GH_D11G0765
GH_A05G4301	GH_D05G1172
GH_D05G1000	GH_D04G1719
GH_D06G1092	GH_D08G0528
GH_A02G1409	GH_A04G1462
GH_A07G2469	GH_A11G1278
GH_A04G0324	GH_D13G1968
GH_A08G2087	GH_A04G1010
GH_A01G2411	GH_D11G0645
GH_A07G0001	GH_D09G1746
GH_D06G0269	GH_D03G0200
GH_D11G0765	GH_A04G1118
GH_A03G2427	GH_D03G0119
GH_A12G0420	GH_A13G2083
GH_D06G1391	GH_D08G1502
GH_D06G0376	GH_D11G3691
GH_D03G1827	GH_A09G0507
GH_A08G1414	GH_D09G1028
GH_D05G0633	GH_A06G2063
GH_D06G1668	GH_A06G0102
GH_A07G0037	GH_A01G1599
GH_A03G0418	GH_A12G2366
GH_D02G2286	GH_A03G0418
GH_D10G1084	GH_A03G2449
GH_A10G1098	GH_D12G2649
GH_A05G2277	GH_A08G1006
GH_D03G1063	GH_A11G3316
GH_A05G3379	GH_D05G2301
GH_D05G4021	GH_A05G0135
GH_A13G0789	GH_A02G0781
GH_D05G3873	GH_A04G1373
GH_D02G0118	GH_A07G2249
GH_D10G0926	GH_D07G0127
GH_D11G0645	GH_A06G0358
GH_A13G2654	GH_D06G0381
GH_D02G0667	GH_A04G0047
GH_A11G1227	GH_A05G2895
GH_D05G3979	GH_D12G0562
GH_D02G0631	GH_A06G0483
GH_D05G2641	GH_A07G0038
GH_D02G2064	GH_D01G0827
GH_A10G1184	GH_A13G1056
GH_A08G2226	GH_D02G1643
GH_D07G0037	GH_A06G0454
GH_A02G1009	GH_A13G2648
GH_D11G1209	GH_D01G1694
GH_D01G0832	GH_D04G1344
GH_D01G1660	GH_D04G1889
GH_A06G0102	GH_A07G2645
GH_A08G1545	GH_D07G0754
GH_A05G3915	GH_A12G2363
GH_A10G0072	GH_D05G0633
GH_D08G2421	GH_A06G0003
GH_D06G0196	GH_D09G2619
GH_D07G1437	GH_A11G0119
GH_D05G2520	GH_D10G0926
GH_A02G0680	GH_A05G0171
GH_A09G1550	GH_A01G0334
GH_D11G2799	GH_A02G0865
GH_A11G3509	GH_A06G0309
GH_D07G1200	GH_A06G0198
GH_A12G1895	GH_A12G2358
GH_D12G0098	GH_D05G1504
GH_D04G1255	GH_D02G2262
GH_A02G0278	GH_A09G1782
GH_D01G0633	GH_D01G1777
GH_D08G1332	GH_D06G1603
GH_D08G0861	GH_D11G1025
GH_D07G0198	GH_D11G2947
GH_A11G0028	GH_D07G1200
GH_A05G2487	GH_D02G1585
GH_D07G0748	GH_D11G2854
GH_D07G1613	GH_D02G0088
GH_D05G0322	GH_D02G0222
GH_D10G0435	GH_A13G2174
GH_D08G2367	GH_A03G0532
GH_A13G1208	GH_A13G1992
GH_D01G0923	GH_D13G0228
GH_D10G0559	GH_D10G0300
GH_D01G0387	GH_A06G1456
GH_A11G0753	GH_A01G2202
GH_A08G2399	GH_D04G0157
GH_A02G1515	GH_D06G2326
GH_D05G2310	GH_D12G2153
GH_D08G0947	GH_D02G1217
GH_D12G1886	GH_A02G1920
GH_A03G1491	GH_D04G1131
GH_D09G1640	GH_D09G0542
GH_D01G2575	GH_A08G2226
GH_A13G1393	GH_D04G0021
GH_D13G2244	GH_D11G0009
GH_A12G0778	GH_A08G2342
GH_A12G0052	GH_A11G0648
GH_D13G0557	GH_A13G0011
GH_D13G0250	GH_D07G1098
GH_A07G0877	GH_A03G0441
GH_A12G1619	GH_D02G0065
GH_D02G0439	GH_D06G2437
GH_A13G1567	GH_D07G1304
GH_A05G2252	GH_D06G0719
GH_A11G1244	GH_A07G0535
GH_D09G0489	GH_D05G3873
GH_A10G2349	GH_A08G2092
GH_D13G0816	GH_A08G1119
GH_D09G0029	GH_D12G0125
GH_D02G2167	GH_A04G1534
GH_D03G0450	GH_D07G0159
GH_D13G1127	GH_A12G2396
GH_D08G1806	GH_A02G0417
GH_A03G1841	GH_D07G1997
GH_A07G2489	GH_D02G1128
GH_D05G1850	GH_A13G2349
GH_D04G0202	GH_A02G1786
GH_A11G3224	GH_A13G1410
GH_D01G0540	GH_D03G0992
GH_D05G1560	GH_D06G1259
GH_D03G1338	GH_A11G3553
GH_D10G1620	GH_D13G2257
GH_A03G0489	GH_D03G1414
GH_A09G1341	GH_A13G1219
GH_D12G1345	GH_D09G2396
GH_A03G1098	GH_D11G1008
GH_D12G1292	GH_A03G1278
GH_D06G1504	GH_A13G2372
GH_A11G2552	GH_D11G2822
GH_D02G2109	GH_A05G2487
GH_A10G1096	GH_A06G1795
GH_D07G1174	GH_D05G1113
GH_A03G0769	GH_A10G2169
GH_A07G2645	GH_D10G2360
GH_A12G1229	GH_A06G0476
GH_D12G2599	GH_D02G0951
GH_A13G1536	GH_D06G0269
GH_A08G2301	GH_A09G1041
GH_A04G0998	GH_D05G3127
GH_A02G0552	GH_D05G0653
GH_A05G3665	GH_D13G1010
GH_A05G2071	GH_D05G0322
GH_D01G0847	GH_D04G0891
GH_A05G3193	GH_D08G0666
GH_A09G2385	GH_D07G1337
GH_A13G2081	GH_D11G2972
GH_A12G0641	GH_D07G0461
GH_A08G0765	GH_D10G0957
GH_D04G1283	GH_A05G2616
GH_D04G0046	GH_A07G1173
GH_D01G1418	GH_D02G2458
GH_D07G1154	GH_A09G0981
GH_A06G1457	GH_D01G0205
GH_D02G2462	GH_D13G1686
GH_A02G0417	GH_A07G1561
GH_A08G0044	GH_A05G2051
GH_A01G0980	GH_A11G0672
GH_A09G0547	GH_A05G2738
GH_D09G1515	GH_A11G1279
GH_D09G0521	GH_D08G1913
GH_A05G1177	GH_D06G0847
GH_A10G1844	GH_A06G0154
GH_A08G1828	GH_A07G1594
GH_A05G2404	GH_A06G0671
GH_A11G3407	GH_D08G0353
GH_A08G2786	GH_A05G1961
GH_A10G1388	GH_D09G0852
GH_D12G0493	GH_A13G1499
GH_D07G0563	GH_D04G0878
GH_A03G0863	GH_A01G0740
GH_D01G1795	GH_D09G1005
GH_A02G1637	GH_D01G2067
GH_D03G1138	GH_A08G2087
GH_D09G0789	GH_A07G0037
GH_A07G0004	GH_D09G2641
GH_A04G1010	GH_D08G2367
GH_D05G3258	GH_A06G2292
GH_A02G1953	GH_A13G2494
GH_D11G1875	GH_D02G0189
GH_A10G1306	GH_D02G0311
GH_D02G0189	GH_D13G1664
GH_D10G1155	GH_D03G1312
GH_A12G2594	GH_A12G1182
GH_A01G2089	GH_D13G1351
GH_D11G0721	GH_D12G2299
GH_A03G2459	GH_A07G0561
GH_A05G1171	GH_A06G0573
GH_A08G2876	GH_A09G0945
[truncated: 8,707 more rows]

## Sheet: 3 DPA
Table S6 Gene lists of differentially expressed genes between cultivars at 3 DPA
TM-1 vs Hai7124	TM-1 vs 3-79	Hai7124 vs 3-79
GH_A13G2511	GH_A13G2511	GH_A09G1809
GH_D05G1540	GH_A10G2641	GH_A08G1253
GH_D12G1140	GH_D05G1540	GH_A11G1496
GH_A10G2641	GH_A09G2133	GH_A11G0019
GH_A09G2133	GH_D02G2216	GH_A08G1252
GH_D11G3680	GH_D08G1082	GH_A05G0691
GH_D09G2267	GH_A02G0755	GH_A13G2577
GH_D09G1689	GH_D06G0608	GH_D11G0615
GH_D06G0608	GH_D09G1689	GH_D08G2121
GH_D05G0192	GH_A12G1123	GH_D11G2241
GH_D13G2034	GH_A09G1230	GH_D04G1719
GH_D10G1305	GH_D11G1980	GH_A05G1707
GH_D11G0400	GH_D03G0276	GH_A02G1730
GH_D11G1980	GH_D13G2034	GH_A11G3066
GH_D03G0276	GH_D11G0400	GH_A13G1975
GH_A12G0857	GH_D05G0192	GH_A03G1780
GH_A05G0691	GH_A11G1947	GH_D01G1405
GH_A09G1230	GH_D10G1305	GH_D06G1067
GH_D02G2216	GH_A02G1500	GH_A09G2405
GH_A02G1526	GH_D11G0471	GH_D02G0075
GH_A06G2311	GH_D09G2267	GH_D05G0249
GH_A02G1500	GH_A08G1251	GH_D02G1464
GH_A07G1419	GH_A02G0804	GH_D05G1283
GH_D12G1628	GH_D12G1628	GH_A05G2067
GH_D05G2927	GH_D11G3679	GH_A06G0401
GH_A02G0755	GH_A02G1526	GH_A05G0245
GH_D04G1719	GH_A12G0857	GH_A09G0926
GH_A02G0804	GH_D06G2150	GH_D05G0145
GH_D06G2229	GH_A07G1419	GH_D09G0122
GH_D08G1178	GH_A01G0035	GH_A07G2350
GH_D04G1420	GH_A05G1882	GH_D07G0434
GH_A05G1882	GH_A12G1990	GH_A08G1412
GH_A08G1251	GH_D06G2229	GH_A13G1593
GH_D01G1893	GH_A05G1275	GH_D13G1936
GH_D13G1873	GH_D05G3663	GH_A13G2565
GH_A06G1669	GH_D04G1600	GH_A12G1715
GH_A11G0664	GH_A06G2312	GH_A12G0217
GH_A03G0793	GH_A03G0793	GH_D05G0238
GH_A02G1982	GH_D02G1217	GH_A07G0400
GH_A12G1990	GH_D04G1420	GH_D03G0334
GH_D06G2150	GH_D06G2431	GH_D02G2124
GH_D06G2431	GH_A06G2311	GH_D11G2885
GH_D09G0296	GH_D07G1394	GH_A03G0510
GH_D13G2384	GH_D12G1140	GH_A09G2587
GH_D04G1135	GH_A07G0725	GH_A05G0455
GH_D06G1882	GH_A06G1669	GH_A02G0073
GH_A07G0725	GH_D04G1135	GH_D11G0024
GH_A07G1669	GH_D09G0296	GH_A11G2410
GH_D13G1851	GH_D13G2384	GH_A05G1234
GH_A03G0054	GH_D07G0737	GH_D11G2595
GH_A11G1947	GH_A04G1019	GH_A12G1259
GH_A03G2078	GH_A05G1190	GH_A05G1624
GH_D12G1357	GH_A03G0054	GH_D04G0771
GH_A01G0035	GH_A07G1669	GH_D10G1902
GH_A13G1622	GH_A02G1982	GH_A09G2406
GH_A13G1678	GH_A06G1343	GH_D06G0248
GH_A11G1408	GH_A11G3707	GH_A11G3346
GH_A05G0057	GH_D11G0270	GH_D10G1961
GH_A11G0501	GH_D02G1337	GH_A03G2216
GH_A13G0624	GH_D06G2435	GH_A11G0910
GH_D02G1337	GH_D05G1272	GH_A01G2223
GH_D07G1704	GH_D05G1711	GH_A02G0927
GH_D06G2435	GH_D06G1882	GH_A03G0028
GH_D08G2786	GH_A02G0754	GH_A10G0185
GH_A05G2658	GH_A04G0950	GH_D02G0273
GH_A06G2312	GH_A12G2663	GH_A09G0951
GH_A02G1904	GH_A13G1622	GH_D10G0549
GH_A06G2011	GH_A05G0057	GH_D09G2245
GH_D02G0295	GH_D11G3219	GH_D11G1527
GH_D05G1711	GH_A09G0120	GH_A11G2197
GH_D07G1394	GH_A13G0216	GH_A11G3656
GH_A06G1925	GH_D11G3680	GH_A05G2068
GH_D10G1499	GH_D08G1178	GH_A08G0762
GH_A05G4132	GH_A02G1358	GH_A07G1484
GH_A11G3668	GH_A07G1555	GH_A12G1256
GH_D13G0340	GH_D07G1704	GH_A06G1856
GH_A09G2042	GH_A03G1924	GH_D05G0173
GH_A03G1486	GH_D10G0147	GH_D07G0381
GH_D11G3679	GH_D04G1465	GH_D05G0458
GH_A05G2738	GH_A11G2762	GH_D05G1033
GH_A09G0499	GH_A05G4132	GH_D13G1549
GH_A13G0216	GH_D05G1681	GH_D05G3679
GH_D08G0947	GH_D06G2438	GH_D10G0142
GH_D13G1182	GH_A13G1678	GH_A08G0038
GH_D11G3172	GH_A05G3431	GH_D04G0335
GH_A12G2663	GH_D06G2184	GH_D01G0291
GH_D11G2519	GH_A10G0645	GH_D01G1146
GH_A07G0357	GH_A08G0015	GH_D01G0444
GH_A05G0338	GH_A07G1556	GH_D06G1885
GH_A07G1704	GH_A11G3668	GH_D03G1342
GH_A06G0469	GH_D02G0295	GH_A10G1777
GH_A11G3707	GH_A09G0509	GH_D05G0639
GH_D11G3219	GH_D04G1719	GH_D09G1761
GH_A02G0177	GH_D04G0176	GH_D12G1510
GH_A03G2097	GH_D13G0340	GH_A07G1059
GH_A09G0509	GH_A02G1904	GH_A03G0300
GH_D05G1681	GH_A08G1046	GH_A08G2105
GH_A04G0950	GH_D13G1182	GH_D10G1620
GH_A13G0278	GH_A02G2074	GH_A02G1736
GH_A12G0674	GH_A11G3320	GH_A13G0428
GH_A12G1123	GH_D05G1848	GH_A12G1720
GH_D13G2091	GH_D04G1191	GH_A10G0413
GH_A03G0769	GH_A13G0379	GH_D09G1168
GH_A08G0531	GH_D13G1851	GH_A11G0555
GH_A03G2216	GH_D05G1190	GH_A05G1319
GH_D08G0163	GH_A09G0134	GH_A07G0431
GH_D07G1421	GH_A03G2077	GH_A01G2462
GH_D12G2625	GH_A13G0087	GH_A10G2095
GH_D03G1064	GH_A09G0184	GH_D06G1184
GH_D08G1082	GH_A12G2334	GH_D01G1921
GH_A02G1358	GH_A03G2097	GH_A08G0773
GH_A03G2077	GH_A06G0469	GH_D03G1463
GH_D11G0270	GH_A04G0581	GH_D07G2295
GH_D06G1092	GH_A11G0501	GH_D04G1997
GH_A12G0009	GH_A02G0056	GH_A10G1866
GH_A11G0948	GH_A09G2405	GH_A05G1459
GH_D05G0622	GH_D12G1698	GH_A08G0033
GH_A09G0184	GH_A09G0499	GH_A10G2503
GH_A03G1713	GH_A05G2738	GH_D01G1853
GH_A03G1142	GH_D09G0858	GH_A05G4301
GH_A12G2334	GH_D11G3440	GH_A01G0307
GH_A10G1822	GH_D04G1720	GH_D05G1714
GH_D04G1600	GH_D11G0507	GH_D05G2994
GH_D10G0640	GH_D12G1486	GH_D01G2538
GH_D09G0858	GH_A04G1374	GH_D05G0666
GH_A10G1727	GH_D12G1357	GH_A02G0632
GH_A11G2762	GH_A11G2208	GH_A02G1926
GH_A13G0379	GH_D01G0705	GH_A11G3317
GH_D06G1201	GH_D02G2448	GH_A01G2379
GH_A11G3667	GH_D11G3172	GH_D10G0311
GH_A04G1081	GH_D01G1893	GH_D05G1655
GH_A02G2074	GH_D12G0121	GH_D03G0833
GH_A04G0287	GH_D11G3633	GH_A01G1889
GH_D10G1902	GH_D02G1331	GH_D07G2372
GH_D09G2387	GH_A03G1713	GH_D10G0630
GH_D08G1434	GH_A05G0035	GH_D13G2548
GH_A12G2096	GH_A04G1081	GH_D07G0100
GH_D11G3756	GH_A11G3729	GH_A11G0485
GH_A11G3729	GH_A13G1690	GH_A05G4195
GH_D05G1848	GH_A02G0177	GH_A05G2205
GH_D11G0637	GH_A07G1704	GH_A10G1601
GH_A03G1924	GH_D10G1499	GH_A10G0273
GH_A11G1916	GH_D12G2770	GH_A03G0284
GH_D12G1486	GH_D05G2990	GH_D12G2013
GH_D12G0616	GH_D12G0616	GH_A06G0181
GH_A02G0965	GH_A10G2546	GH_A10G0521
GH_D06G2184	GH_A07G0183	GH_A07G0094
GH_D02G2052	GH_D03G1064	GH_A09G2259
GH_D11G1389	GH_A02G0270	GH_D10G0172
GH_D02G0224	GH_D05G2927	GH_A11G2855
GH_D04G0176	GH_A13G0278	GH_D09G1494
GH_A06G0297	GH_D05G1564	GH_D08G1434
GH_A01G2399	GH_D08G0947	GH_D02G1382
GH_A02G0270	GH_D09G0287	GH_A05G1856
GH_A13G2110	GH_A11G1649	GH_A05G2352
GH_D09G1574	GH_A04G1652	GH_D10G0287
GH_A09G0761	GH_A11G0948	GH_A10G1258
GH_A02G0056	GH_A12G2096	GH_D02G1233
GH_A05G0035	GH_A05G2658	GH_D11G0978
GH_A09G2102	GH_D13G1801	GH_D13G1935
GH_D12G0121	GH_D07G1068	GH_A03G0029
GH_A09G1950	GH_D08G0828	GH_A01G1239
GH_A03G2021	GH_A08G2767	GH_D12G0294
GH_D09G2194	GH_D02G1222	GH_A03G2336
GH_D04G0015	GH_D03G1304	GH_A07G0375
GH_A02G0754	GH_D12G2407	GH_A02G2045
GH_A03G0687	GH_D09G2194	GH_D04G0497
GH_A07G1556	GH_D09G2431	GH_D01G0666
GH_A08G1526	GH_D04G1349	GH_D11G0520
GH_A05G1275	GH_A05G3335	GH_D11G3093
GH_D02G1756	GH_A10G1727	GH_D02G0494
GH_A11G0617	GH_D03G1599	GH_A07G0227
GH_A07G2263	GH_D04G1814	GH_D01G1651
GH_D02G1217	GH_D11G2113	GH_D12G2429
GH_D06G2438	GH_scaffold6798_objG0001	GH_A12G1978
GH_A09G1809	GH_D01G2159	GH_D02G0493
GH_D02G2314	GH_A06G2011	GH_D09G2387
GH_A01G0831	GH_A05G3717	GH_A09G1571
GH_A12G1678	GH_A08G0563	GH_A12G0410
GH_D13G1801	GH_D08G0749	GH_D11G2149
GH_D03G1304	GH_A02G0186	GH_D05G0863
GH_D02G2245	GH_D02G2314	GH_D08G0771
GH_D09G0287	GH_A12G0009	GH_A04G0166
GH_D07G1869	GH_A11G1408	GH_D01G1019
GH_D05G3663	GH_A12G0035	GH_A09G0175
GH_D08G1300	GH_A13G0223	GH_D07G0406
GH_A08G0015	GH_D12G2951	GH_D05G2328
GH_D01G2480	GH_A13G0624	GH_A09G1063
GH_D02G1464	GH_A12G0891	GH_D02G1615
GH_A05G3665	GH_A12G1137	GH_A05G0871
GH_A06G1817	GH_D11G1389	GH_D08G1406
GH_A11G2208	GH_A01G2399	GH_D08G0038
GH_D09G0527	GH_D08G0163	GH_A07G0406
GH_D06G0381	GH_A05G1292	GH_A09G0690
GH_D03G0031	GH_A09G1425	GH_A11G0501
GH_D09G1798	GH_A07G0459	GH_D05G1984
GH_D05G0150	GH_D10G0640	GH_D07G1043
GH_D05G2604	GH_D11G2519	GH_A03G1339
GH_D11G3440	GH_A01G1653	GH_D10G0396
GH_D04G1465	GH_D02G2590	GH_A05G2194
GH_A08G2039	GH_A06G1151	GH_D02G1507
GH_A11G1164	GH_A11G0924	GH_D05G2461
GH_A12G1163	GH_A03G1070	GH_D12G0027
GH_D10G1302	GH_A12G1621	GH_D13G0915
GH_A07G0183	GH_D07G1869	GH_D13G2512
GH_A11G3646	GH_A12G0674	GH_A06G2111
GH_D08G0828	GH_A02G0061	GH_A05G3656
GH_D02G2584	GH_A10G0346	GH_D03G1934
GH_D11G0805	GH_D02G1548	GH_D12G2962
GH_A12G1621	GH_D06G0381	GH_A03G0530
GH_A11G0895	GH_D13G1873	GH_D05G0132
GH_A08G0376	GH_scaffold418_objG0001	GH_A02G1914
GH_D08G0153	GH_A11G3646	GH_D02G1865
GH_D13G0350	GH_D01G2481	GH_D12G1749
GH_D07G1584	GH_A06G0991	GH_D06G1748
GH_D09G1761	GH_D03G0181	GH_A13G0253
GH_scaffold418_objG0001	GH_A09G1682	GH_D09G2544
GH_A10G1601	GH_A11G0617	GH_D10G1489
GH_D09G0710	GH_D05G0622	GH_D11G1895
GH_D01G1287	GH_A09G0089	GH_D07G0455
GH_D10G1397	GH_D09G0527	GH_D05G2286
GH_A10G2663	GH_A02G1772	GH_A05G2034
GH_A07G0372	GH_D03G1872	GH_A12G2012
GH_A05G1319	GH_D05G3885	GH_D08G2718
GH_D07G1068	GH_D11G3539	GH_D05G1059
GH_A01G0676	GH_A03G0046	GH_A12G1007
GH_D05G3885	GH_D12G2381	GH_D10G0369
GH_D08G0749	GH_D11G0805	GH_D08G1704
GH_A07G0375	GH_D09G1105	GH_D11G2065
GH_D01G0816	GH_D11G0637	GH_A05G3492
GH_D11G2366	GH_D03G0992	GH_D10G0192
GH_A07G1555	GH_D09G1474	GH_D07G0879
GH_D04G0422	GH_A05G0162	GH_A06G0833
GH_D03G0735	GH_D01G2480	GH_A12G0703
GH_A07G0935	GH_A11G3667	GH_A09G2075
GH_A10G2118	GH_D02G1239	GH_D09G0864
GH_A11G0487	GH_A08G1119	GH_A06G1626
GH_D07G0822	GH_A09G1908	GH_A09G0612
GH_A12G1137	GH_D11G0231	GH_D03G0710
GH_D04G1004	GH_A10G2658	GH_D09G2553
GH_D12G1804	GH_A12G1163	GH_D11G3417
GH_A13G1899	GH_D04G0422	GH_A12G0858
GH_A07G1679	GH_D12G0088	GH_D03G1825
GH_D13G2637	GH_A07G0372	GH_D06G1092
GH_A04G1019	GH_A04G0603	GH_D05G1342
GH_A11G3320	GH_A03G2275	GH_A13G1980
GH_A07G1573	GH_D03G1122	GH_D13G1940
GH_A02G0061	GH_D11G3756	GH_D08G1588
GH_A04G1339	GH_A13G1448	GH_D12G1716
GH_A09G1108	GH_D09G0710	GH_D11G3650
GH_A09G0502	GH_D10G1302	GH_A13G0998
GH_A12G0891	GH_A10G1722	GH_D09G2554
GH_A12G2651	GH_A05G3779	GH_A07G2352
GH_A09G0134	GH_A05G0015	GH_A01G1902
GH_D09G1059	GH_A07G1326	GH_D03G1694
GH_D08G2781	GH_A09G2042	GH_A10G2291
GH_A07G2246	GH_A09G1819	GH_D10G2142
GH_A09G2653	GH_D07G1421	GH_D01G2308
GH_A04G0603	GH_A05G3591	GH_A09G1211
GH_D13G1878	GH_A12G1834	GH_D01G2458
GH_D02G0815	GH_D02G0033	GH_D08G2370
GH_D10G1228	GH_A07G0558	GH_A08G0025
GH_A05G2902	GH_D09G1574	GH_A12G1449
GH_D10G0271	GH_A08G1414	GH_D02G1981
GH_D10G0598	GH_A05G3337	GH_D05G0108
GH_A05G4247	GH_A06G1817	GH_A03G2292
GH_A02G0314	GH_A03G0687	GH_D09G2347
GH_D06G2044	GH_A10G1240	GH_D11G1700
GH_D11G1578	GH_A07G2246	GH_D11G2090
GH_A05G2586	GH_D11G1578	GH_A01G0666
GH_A05G0015	GH_D02G0156	GH_A10G0380
GH_D09G0122	GH_A05G3665	GH_D05G0215
GH_D03G1916	GH_A07G2263	GH_D09G2024
GH_D05G1272	GH_A08G0376	GH_D10G2808
GH_A11G2507	GH_A13G1544	GH_D12G1701
GH_D11G0140	GH_D08G1300	GH_D07G2065
GH_A08G0889	GH_A05G0565	GH_D03G1468
GH_D03G1822	GH_D02G1228	GH_A09G2631
GH_A10G1722	GH_A11G2791	GH_A05G4233
GH_A07G0558	GH_A06G1492	GH_A12G0105
GH_A13G0448	GH_A05G0338	GH_D05G3949
GH_D03G1281	GH_A11G1976	GH_A05G0169
GH_D06G1943	GH_D03G0344	GH_D07G1424
GH_D11G0507	GH_A10G2118	GH_A12G0204
GH_A10G2583	GH_A13G0910	GH_D01G0417
GH_A08G2313	GH_A01G0676	GH_D05G2422
GH_D09G2431	GH_A03G2021	GH_A12G0498
GH_A05G2097	GH_A09G2323	GH_D13G2029
GH_A10G1777	GH_D04G1004	GH_A11G1304
GH_D10G2515	GH_A10G2644	GH_D05G3523
GH_A05G1413	GH_A11G0648	GH_D12G0249
GH_A08G1956	GH_D08G1389	GH_A06G0901
GH_D03G1122	GH_D10G1228	GH_D05G0924
GH_A10G0499	GH_D11G0298	GH_D12G2625
GH_D02G0056	GH_D01G1287	GH_D11G1147
GH_D03G1599	GH_A10G1491	GH_D12G1462
GH_D01G0508	GH_A08G2039	GH_A01G0448
GH_D03G0181	GH_A11G3509	GH_A03G2148
GH_A13G1690	GH_D12G1466	GH_A11G2048
GH_D04G1191	GH_A02G1920	GH_D09G0550
GH_A01G1959	GH_D02G0815	GH_D05G4015
GH_A02G1022	GH_A01G1813	GH_A05G1800
GH_A11G2118	GH_A07G2459	GH_A11G1751
GH_A12G1808	GH_scaffold265_objG0001	GH_A05G3863
GH_D02G0410	GH_A07G0942	GH_D01G2121
GH_A12G1834	GH_A08G1526	GH_A03G0436
GH_D11G0842	GH_A11G2533	GH_D12G1492
GH_D06G0311	GH_D12G0125	GH_D07G1591
GH_D09G1239	GH_A07G1679	GH_D12G0483
GH_A11G0648	GH_A08G1179	GH_D01G1501
GH_A05G0565	GH_A05G4247	GH_A05G0687
GH_D07G1174	GH_A09G0502	GH_A11G3583
GH_D03G0029	GH_D02G1943	GH_A12G1979
GH_D12G2770	GH_D06G1943	GH_D11G3102
GH_A04G1374	GH_D07G0822	GH_D01G0726
GH_D07G1111	GH_D07G1856	GH_D10G2777
GH_D06G0376	GH_D04G0015	GH_D11G3603
GH_A11G1649	GH_D01G1092	GH_D01G1263
GH_D03G1789	GH_A02G1334	GH_A01G1539
GH_A06G1343	GH_D06G1874	GH_A09G1949
GH_D12G0125	GH_A10G0258	GH_A12G1609
GH_D05G0082	GH_D10G0598	GH_A12G0657
GH_D06G1824	GH_A13G2362	GH_A05G0382
GH_A08G1412	GH_A08G0889	GH_A12G1569
GH_D11G3585	GH_A02G1851	GH_A07G0668
GH_D10G1447	GH_D08G0012	GH_A13G0639
GH_D05G0167	GH_D01G0013	GH_D11G0475
GH_A02G1920	GH_D01G0401	GH_D04G0044
GH_D05G3140	GH_A12G1678	GH_A03G1714
GH_A09G1404	GH_A09G2245	GH_D11G2148
GH_D07G0381	GH_A05G2002	GH_D03G1675
GH_A13G2524	GH_D02G1547	GH_A05G0234
GH_A04G0581	GH_A13G2110	GH_D11G1526
GH_A11G0729	GH_D07G1509	GH_D02G2225
GH_A08G2516	GH_A13G2524	GH_D05G2927
GH_A05G3431	GH_D01G0816	GH_A03G2116
GH_A05G3779	GH_D05G0150	GH_A05G0049
GH_A09G2452	GH_A12G2651	GH_A07G2428
GH_A10G0645	GH_A11G2507	GH_A06G1724
GH_D10G0688	GH_A11G3765	GH_A10G1560
GH_A13G0864	GH_A09G0560	GH_D03G0735
GH_D05G2501	GH_D08G2786	GH_A08G0022
GH_D02G1548	GH_D10G1397	GH_A03G0887
GH_A13G2362	GH_D12G1804	GH_D05G1874
GH_D05G0275	GH_A11G3751	GH_D02G1690
GH_D03G0344	GH_A10G2687	GH_A05G0933
GH_A08G1414	GH_D07G1111	GH_D05G2097
GH_A06G1151	GH_D01G0508	GH_A09G0496
GH_D05G2994	GH_A07G2646	GH_D07G2145
GH_D12G2381	GH_D08G0612	GH_A04G0712
GH_A05G0162	GH_A11G0895	GH_A13G0331
GH_D05G2642	GH_D11G3585	GH_A12G2356
GH_D07G1512	GH_D05G3979	GH_A05G4298
GH_A11G3138	GH_A07G1352	GH_D11G3487
GH_D11G1003	GH_A12G1441	GH_A12G1980
GH_D05G1775	GH_D09G0358	GH_D08G2161
GH_A11G3773	GH_D13G0120	GH_D10G2632
GH_A11G0287	GH_A07G2636	GH_D12G0231
GH_A07G2528	GH_D08G2781	GH_A12G0028
GH_A07G2636	GH_A10G0832	GH_A12G0322
GH_A05G1299	GH_D06G1603	GH_A08G0868
GH_D01G0301	GH_A08G0826	GH_A02G0481
GH_D09G1474	GH_A09G1108	GH_A01G2193
GH_A11G1502	GH_D13G2637	GH_D05G1894
GH_A09G2245	GH_A03G0769	GH_D05G1367
GH_A12G0035	GH_A02G0314	GH_A01G1621
GH_D11G0231	GH_D06G0683	GH_A13G2556
GH_D05G3979	GH_A04G1377	GH_D12G2195
GH_A13G0910	GH_A11G1164	GH_D13G2430
GH_D12G0959	GH_D02G0128	GH_A01G0854
GH_A11G0971	GH_D07G0542	GH_A05G2374
GH_A03G0179	GH_A10G2583	GH_A09G2452
GH_A02G1334	GH_A08G0531	GH_D12G1700
GH_A12G2790	GH_A10G1963	GH_D06G0455
GH_D02G1228	GH_D02G0056	GH_A12G1808
GH_D05G1564	GH_A06G0297	GH_D05G2570
GH_D06G0683	GH_A09G0092	GH_A09G2307
GH_D06G1874	GH_D01G0469	GH_A06G0264
GH_A05G3964	GH_A10G1822	GH_D06G1066
GH_A09G1706	GH_D04G0878	GH_D12G2416
GH_D04G1814	GH_D10G1503	GH_A06G0408
GH_A09G1348	GH_D05G1775	GH_D03G1292
GH_D07G1129	GH_D05G3009	GH_D06G0164
GH_D04G1009	GH_A09G2653	GH_D10G2725
GH_A13G1705	GH_A05G3003	GH_A11G0454
GH_D05G1633	GH_A08G2087	GH_A09G2083
GH_D11G0747	GH_D06G1201	GH_D04G0142
GH_D02G1233	GH_A09G2200	GH_A13G0779
GH_A12G2512	GH_A10G1746	GH_A06G0779
GH_A11G3762	GH_A03G0179	GH_D05G0474
GH_A02G0186	GH_A05G3857	GH_A12G0934
GH_A02G0659	GH_A06G1216	GH_A07G1540
GH_A07G2646	GH_A09G0761	GH_D03G0778
GH_A09G1425	GH_D02G2052	GH_A11G2026
GH_A09G2323	GH_D10G0271	GH_D09G1454
GH_A07G1508	GH_A01G1052	GH_D10G0253
GH_D13G1346	GH_D13G0350	GH_A08G0035
GH_A08G1119	GH_D11G0738	GH_A10G2443
GH_A08G1545	GH_A11G0664	GH_D03G0721
GH_D05G1323	GH_D12G2682	GH_A05G1042
GH_D05G2641	GH_A05G0973	GH_D09G1536
GH_A09G0089	GH_A05G2586	GH_A11G1118
GH_D12G0088	GH_D02G0431	GH_D11G1822
GH_A03G0046	GH_D05G2501	GH_A05G2515
GH_D02G0926	GH_A13G1056	GH_D09G1142
GH_A05G1236	GH_D09G0336	GH_A13G2438
GH_D11G1938	GH_D12G0959	GH_D08G1297
GH_A05G1054	GH_A06G0309	GH_D03G1155
GH_D11G1029	GH_A04G0320	GH_A01G1657
GH_A02G0121	GH_A07G1608	GH_A03G1841
GH_D11G0963	GH_A04G0287	GH_D13G2439
GH_A05G0479	GH_A04G0616	GH_D04G1509
GH_D01G0532	GH_A12G1890	GH_A01G0729
GH_A09G2200	GH_D02G0224	GH_A11G0883
GH_D12G2951	GH_A13G1384	GH_A05G2212
GH_D01G0401	GH_A08G1014	GH_A12G1753
GH_D07G1509	GH_D11G0963	GH_A10G1343
GH_A05G0157	GH_A11G0487	GH_A08G0715
GH_D03G1868	GH_D10G2471	GH_D12G0511
GH_A05G3879	GH_D12G2476	GH_A04G0536
GH_A10G1659	GH_A06G2129	GH_A03G0838
GH_A09G0706	GH_A03G2078	GH_A03G1631
GH_D10G1444	GH_A12G0155	GH_D09G2346
GH_A02G0632	GH_D10G0688	GH_A12G1972
GH_D07G0972	GH_D06G2437	GH_D05G1323
GH_D07G2267	GH_D05G1798	GH_D10G1333
GH_D05G0909	GH_D05G2404	GH_D05G3137
GH_D12G2584	GH_D10G1447	GH_A05G1754
GH_A06G1216	GH_A08G0009	GH_D01G0891
GH_D12G2407	GH_D08G0624	GH_A10G0520
GH_A10G1974	GH_A04G1339	GH_D02G2411
GH_D13G1416	GH_A09G0706	GH_A05G1961
GH_A02G1851	GH_D06G0311	GH_D08G2080
GH_A05G3857	GH_D06G2044	GH_A05G4037
GH_A10G2023	GH_D08G1026	GH_D11G1029
GH_D07G1856	GH_A12G0678	GH_D11G2972
GH_D11G2113	GH_D02G1828	GH_D05G2661
GH_D13G0448	GH_A04G0998	GH_D05G1927
GH_A02G1772	GH_A11G2767	GH_A05G0825
GH_A13G1056	GH_A05G1911	GH_D06G0798
GH_D09G0336	GH_A09G0629	GH_A03G0262
GH_A03G1070	GH_A09G2102	GH_D02G2320
GH_D10G0396	GH_A09G1404	GH_A05G1283
GH_D06G1443	GH_A03G0587	GH_A12G2484
GH_scaffold6798_objG0001	GH_A11G1502	GH_A09G1691
GH_D11G0450	GH_D03G1916	GH_A13G0570
GH_A11G0451	GH_D09G1059	GH_A11G1764
GH_D05G2671	GH_A12G1874	GH_A05G1464
GH_D06G0340	GH_A11G3773	GH_D06G0196
GH_D11G2417	GH_D01G1097	GH_D02G0443
GH_D10G0147	GH_A02G0412	GH_D03G0026
GH_A05G0900	GH_A13G1034	GH_A01G0877
GH_A01G1673	GH_D05G0909	GH_A05G2247
GH_A02G0833	GH_A13G0142	GH_D05G1521
GH_A12G1960	GH_D12G1829	GH_D05G2110
GH_A04G0616	GH_D04G1649	GH_A09G2162
GH_A05G2789	GH_D02G0997	GH_D02G1348
GH_D13G1224	GH_D10G2515	GH_A08G2078
GH_D11G3539	GH_A07G0474	GH_D04G1348
GH_D05G0061	GH_A11G0666	GH_A12G2763
GH_D01G2481	GH_D01G1799	GH_D06G0558
GH_D08G1426	GH_D08G0385	GH_D07G2023
GH_A10G1963	GH_A05G2789	GH_D02G0616
GH_A09G1682	GH_A05G0318	GH_A05G3523
GH_D02G1052	GH_D13G2029	GH_A08G2527
GH_A11G2501	GH_A13G2262	GH_D01G2004
GH_A05G3416	GH_D01G1545	GH_A09G2358
GH_D01G1163	GH_A06G0615	GH_A03G1278
GH_A08G2793	GH_A11G0616	GH_D07G2521
GH_D02G1828	GH_D05G3976	GH_A05G1339
GH_A04G1483	GH_D05G2642	GH_D03G0138
GH_A10G0832	GH_D02G1024	GH_A03G1616
GH_D11G0738	GH_A08G1956	GH_A05G1837
GH_A10G2546	GH_D01G0532	GH_A08G1921
GH_D11G2256	GH_D12G2584	GH_A05G1183
GH_A06G1492	GH_A11G3752	GH_A08G1456
GH_D11G2992	GH_A07G0935	GH_D07G0511
GH_A13G1384	GH_D07G2267	GH_D03G0258
GH_A05G4301	GH_D05G2604	GH_D08G0764
GH_D12G1829	GH_D03G0833	GH_D05G3053
GH_D02G0066	GH_D07G0086	GH_A01G1005
GH_D07G0542	GH_A12G0596	GH_A07G0095
GH_A03G1103	GH_D01G2277	GH_D09G2516
GH_A12G0155	GH_A13G1274	GH_D11G3505
GH_D01G0347	GH_D04G1009	GH_A02G1466
GH_D11G3633	GH_A11G0192	GH_D07G1487
GH_A12G0596	GH_A07G1573	GH_D11G0026
GH_D11G0695	GH_A13G1705	GH_A07G0453
GH_A05G3337	GH_A05G1299	GH_D06G0054
GH_A03G0587	GH_D02G1052	GH_A02G1801
GH_D10G2471	GH_A13G0448	GH_D11G1309
GH_A05G3806	GH_D10G2786	GH_A06G0058
GH_D08G1671	GH_A09G0893	GH_D13G0010
GH_A01G2492	GH_A11G3682	GH_A13G2648
GH_A12G0678	GH_D02G0451	GH_D05G2819
GH_A05G4376	GH_A11G2501	GH_D03G1287
GH_A04G0027	GH_D05G1113	GH_D12G2854
GH_A10G2631	GH_A13G0864	GH_A10G0789
GH_A11G2767	GH_D12G0732	GH_D05G2119
GH_A09G1819	GH_D03G0031	GH_A03G0194
GH_A08G1046	GH_D07G0795	GH_A07G1673
GH_D03G1312	GH_D12G1890	GH_A13G1090
GH_D07G0795	GH_A12G1808	GH_D11G0561
GH_D13G2129	GH_A12G0012	GH_A02G1239
GH_A11G0616	GH_D12G1525	GH_A05G1363
GH_D09G0358	GH_A08G2405	GH_A07G2033
GH_A09G0690	GH_D11G3228	GH_D09G1737
GH_A10G1746	GH_D07G1129	GH_D06G0471
GH_A08G2405	GH_A10G2663	GH_D07G0412
GH_A11G0192	GH_D05G2301	GH_A12G2388
GH_A05G0455	GH_A04G0099	GH_A10G1307
GH_A10G2169	GH_A11G1517	GH_D01G0887
GH_D07G0086	GH_D09G0489	GH_D05G1633
GH_D01G0705	GH_D08G1671	GH_D10G1325
GH_A05G1764	GH_D05G3040	GH_A01G1114
GH_A08G1179	GH_A11G3762	GH_D07G0359
GH_A08G0563	GH_D07G1098	GH_D03G0031
GH_A04G0712	GH_D08G0153	GH_D09G2598
GH_D01G1799	GH_D06G1824	GH_D03G0050
GH_A06G0991	GH_D04G1479	GH_D13G1757
GH_A10G2658	GH_D12G2299	GH_A13G1929
GH_A09G1242	GH_D06G0066	GH_D09G1287
GH_D04G0878	GH_D13G2589	GH_A11G3369
GH_A10G1240	GH_A05G4376	GH_D09G0416
GH_A11G3765	GH_D11G2366	GH_A03G1142
GH_D07G1970	GH_D10G1444	GH_D08G1483
GH_D02G1196	GH_D10G2355	GH_D03G1554
GH_D13G2060	GH_D13G0444	GH_A05G0104
GH_D05G3624	GH_A04G0770	GH_A05G2264
GH_A11G0082	GH_A13G2389	GH_D03G0389
GH_A11G2533	GH_D11G2715	GH_D06G1013
GH_D13G2589	GH_D12G0162	GH_D12G0666
GH_D07G1483	GH_D05G1755	GH_A01G0424
GH_A13G2262	GH_A11G0723	GH_A07G1659
GH_D01G0013	GH_D03G1312	GH_D07G1312
GH_D05G0765	GH_D03G1281	GH_A02G2041
GH_A06G1791	GH_D10G2682	GH_D12G0526
GH_D03G0368	GH_A09G1708	GH_D04G0208
GH_D13G2024	GH_D10G1994	GH_A10G0357
GH_D02G1222	GH_D05G2487	GH_D06G1043
GH_A08G0826	GH_D05G3634	GH_D09G1059
GH_D08G0385	GH_D13G1224	GH_A07G0357
GH_A13G1611	GH_D08G1875	GH_A12G1500
GH_D07G2582	GH_D09G0732	GH_D05G2334
GH_D02G0128	GH_D01G1985	GH_A07G1757
GH_D06G0867	GH_A03G0198	GH_D07G0478
GH_D05G1113	GH_A11G3761	GH_A02G0277
GH_D11G0298	GH_D05G0167	GH_A07G1082
GH_D10G0128	GH_D02G2199	GH_A03G1777
GH_A13G2260	GH_A11G0451	GH_A03G0660
GH_D02G0431	GH_A08G0765	GH_A05G1889
GH_A07G1352	GH_D07G1970	GH_A13G2361
GH_D08G1481	GH_A11G2585	GH_A05G2097
GH_A11G2987	GH_D07G2086	GH_A11G2300
GH_A06G0277	GH_D11G1938	GH_D05G1427
GH_A06G1058	GH_D12G2244	GH_D08G2169
GH_A09G1717	GH_D11G2417	GH_D05G2876
GH_D12G1466	GH_D02G1756	GH_D10G2550
GH_A10G1625	GH_A03G0346	GH_D06G0723
GH_A05G2433	GH_D10G0128	GH_D08G0122
GH_scaffold265_objG0001	GH_A02G0185	GH_D02G0211
GH_A11G3751	GH_A12G0920	GH_D08G0333
GH_A10G0346	GH_A08G2793	GH_A05G2979
GH_A05G3717	GH_D02G1068	GH_D12G0641
GH_D11G0485	GH_A02G0965	GH_A09G0852
GH_D11G3676	GH_A13G1857	GH_D11G0371
GH_D13G0120	GH_A10G2169	GH_A10G1683
GH_A05G1911	GH_A10G1796	GH_D03G0010
GH_A06G0282	GH_A06G1912	GH_D10G0372
GH_D05G1898	GH_D09G1197	GH_A05G0497
GH_D05G2301	GH_D10G0934	GH_D01G2028
GH_A08G0765	GH_D08G1434	GH_A10G0168
GH_D02G1547	GH_D08G1076	GH_A06G1048
GH_D07G0307	GH_A13G2200	GH_D01G2471
GH_A08G2087	GH_A08G2017	GH_D01G1993
GH_D02G1331	GH_D08G0861	GH_D03G1320
GH_A05G3656	GH_A07G2528	GH_D06G0481
GH_A10G0258	GH_A11G1916	GH_A10G0492
GH_D05G1750	GH_A13G1899	GH_A03G2078
GH_D11G2715	GH_D03G0150	GH_A12G0984
GH_D08G2724	GH_A05G0101	GH_A11G1408
GH_D01G1152	GH_D07G2582	GH_D02G2286
GH_D07G1098	GH_D13G1346	GH_A10G0241
GH_A05G0318	GH_A01G1673	GH_D06G0569
GH_A11G3367	GH_D02G0926	GH_D10G1574
GH_A13G2102	GH_A05G1174	GH_A05G0374
GH_A13G0087	GH_D06G0712	GH_D12G0113
GH_D12G1698	GH_D13G2024	GH_A02G0475
GH_D04G1479	GH_D03G0368	GH_D11G1796
GH_D10G2682	GH_D05G3766	GH_D07G2428
GH_D06G1175	GH_D11G2256	GH_D10G0435
GH_A07G0474	GH_A05G1054	GH_D11G3385
GH_A11G0723	GH_D11G0450	GH_A12G0236
GH_D01G1871	GH_A09G0547	GH_A05G4331
GH_A13G1544	GH_D01G0347	GH_A08G1904
GH_D12G2244	GH_A06G1269	GH_D05G0581
GH_D05G3766	GH_A09G1383	GH_A08G2082
GH_D06G0757	GH_A13G1992	GH_A12G2233
GH_A13G0223	GH_A10G1592	GH_D04G0009
GH_D05G1756	GH_D11G1958	GH_D12G2614
GH_A13G1034	GH_A07G1508	GH_A09G1843
GH_A04G0770	GH_D03G1822	GH_A08G2548
GH_A01G0527	GH_A11G0921	GH_A13G1149
GH_A11G2791	GH_A12G1576	GH_D11G0082
GH_D03G1698	GH_A12G1960	GH_D01G2269
GH_A03G1681	GH_A13G0989	GH_D05G0534
GH_D13G0473	GH_D05G3058	GH_D03G0424
GH_A10G1491	GH_D09G2334	GH_A03G2209
GH_D08G0624	GH_A03G1856	GH_A08G0989
GH_A05G1606	GH_D13G2091	GH_D08G1287
GH_D08G0438	GH_D11G3655	GH_A02G1618
GH_D09G0732	GH_D01G1929	GH_A12G1719
GH_D05G2276	GH_D11G0477	GH_D03G1933
GH_A01G1653	GH_A05G3964	GH_D08G0731
GH_D05G1208	GH_A06G1868	GH_D10G0391
GH_D10G2822	GH_D02G0066	GH_D01G1084
GH_A03G0198	GH_A03G2033	GH_D07G0380
GH_A08G2017	GH_A08G0384	GH_A06G1035
GH_D01G1985	GH_D11G2822	GH_D11G2992
GH_A11G0666	GH_A10G2267	GH_D13G2355
GH_A13G2388	GH_D07G1299	GH_A05G0253
GH_D09G2050	GH_D05G2671	GH_A05G2632
GH_D02G2238	GH_D05G0521	GH_D05G0393
GH_A04G0068	GH_D13G0176	GH_D08G2550
GH_D05G2990	GH_A07G1194	GH_A03G1139
GH_A07G1946	GH_A11G2118	GH_A07G2001
GH_A05G1646	GH_A05G0691	GH_A08G2137
GH_A09G0547	GH_A06G1058	GH_A11G3700
GH_A13G1073	GH_A12G2512	GH_A02G0735
GH_A01G1287	GH_D02G2245	GH_A09G1545
GH_A08G1557	GH_D05G3036	GH_A12G0513
GH_D11G0471	GH_A13G1611	GH_D02G0429
GH_D11G1065	GH_A13G1786	GH_A05G0788
GH_A04G0557	GH_D03G1063	GH_D08G0276
GH_A12G2603	GH_D02G0001	GH_D05G0219
GH_D05G0594	GH_A09G1348	GH_A01G1420
GH_A05G3885	GH_D05G2127	GH_A06G2370
GH_D08G2010	GH_A05G0900	GH_D07G0110
GH_D03G1974	GH_D06G1401	GH_A07G0831
GH_D09G2347	GH_D02G0748	GH_A01G1882
GH_A11G0524	GH_D11G0731	GH_D04G0099
GH_A10G1592	GH_A08G1545	GH_A07G0176
GH_A11G1517	GH_A12G2863	GH_D07G0745
GH_D01G1092	GH_A06G1481	GH_D03G0437
GH_A05G0504	GH_D10G2595	GH_A08G0378
GH_A11G3695	GH_A06G1771	GH_A05G2880
GH_A06G0724	GH_A05G3333	GH_D06G0437
GH_D07G2086	GH_A11G0082	GH_A11G0423
GH_D13G1272	GH_A09G1717	GH_D10G2640
GH_D05G1755	GH_A08G0259	GH_A06G0477
GH_A13G0833	GH_A12G1760	GH_A11G1199
GH_D02G0997	GH_A13G0003	GH_D05G0009
GH_D05G2127	GH_D05G3624	GH_A05G2637
GH_A13G0654	GH_D03G1961	GH_A12G2424
GH_A07G1484	GH_A03G0173	GH_A07G1623
GH_A05G1193	GH_D09G0008	GH_D02G0385
GH_D10G1911	GH_D11G0002	GH_D06G2288
GH_D09G1022	GH_D02G0951	GH_A10G1565
GH_D06G2437	GH_A08G2533	GH_A04G1003
GH_D05G3288	GH_A13G2606	GH_A12G2178
GH_D10G2652	GH_D02G1196	GH_D04G0434
GH_D02G2199	GH_A03G1486	GH_A02G1170
GH_D11G0792	GH_D08G2057	GH_A05G1499
GH_A08G2216	GH_D13G2060	GH_D09G2192
GH_D03G0780	GH_A11G0524	GH_A08G2234
GH_D08G1076	GH_A05G1413	GH_A03G0227
GH_A05G1174	GH_A06G0419	GH_D06G0846
GH_A10G1867	GH_D01G0301	GH_A07G1384
GH_D01G1545	GH_D01G2181	GH_A05G0474
GH_D05G2404	GH_A05G3031	GH_A08G2244
GH_D01G1405	GH_D03G0735	GH_D01G0357
GH_D02G0451	GH_D09G1643	GH_D03G1227
GH_D04G1349	GH_A11G1911	GH_A07G2420
GH_A05G3686	GH_D04G0410	GH_A12G1704
GH_A06G1310	GH_D11G3791	GH_D10G1573
GH_D05G3058	GH_A11G2340	GH_A02G0430
GH_A05G2979	GH_A10G1625	GH_A11G1382
GH_A05G3379	GH_D06G1825	GH_D11G1894
GH_D10G2786	GH_A13G2485	GH_A04G1555
GH_A08G0958	GH_A06G1159	GH_A02G0347
GH_A05G0246	GH_scaffold158-9_objG0003	GH_A07G2271
GH_A08G2342	GH_A07G1946	GH_D07G1948
GH_A06G0309	GH_A09G1950	GH_A11G0231
GH_A10G1944	GH_A03G0380	GH_A03G1250
GH_D05G1950	GH_D11G0823	GH_D05G0039
GH_D09G0008	GH_A01G2492	GH_D10G2360
GH_D10G0934	GH_A03G1681	GH_A05G3123
GH_D01G1996	GH_D07G0972	GH_D13G1115
GH_D05G2487	GH_D07G1512	GH_A07G2566
GH_D12G1982	GH_A05G3193	GH_D11G0140
GH_A11G0921	GH_D06G1953	GH_A07G1987
GH_A05G3003	GH_D03G0029	GH_A12G2419
GH_D03G1827	GH_D03G0780	GH_A05G2602
GH_D13G0223	GH_D11G3396	GH_A02G1223
GH_A07G1608	GH_A09G2658	GH_D11G1921
GH_D06G1559	GH_A04G0094	GH_A01G0694
GH_A06G0419	GH_A05G3379	GH_A11G1058
GH_A08G2786	GH_D07G0820	GH_D03G1107
GH_D11G0399	GH_D07G1584	GH_D06G0672
GH_A12G0920	GH_A11G0287	GH_A07G0915
GH_A12G1441	GH_D09G2050	GH_A08G1943
GH_A05G0377	GH_D08G2394	GH_D01G1273
GH_A10G1311	GH_A06G1925	GH_D12G0883
GH_D02G2413	GH_D10G0926	GH_D09G0808
GH_A10G1902	GH_D08G1604	GH_A09G2632
GH_A12G1972	GH_D13G1416	GH_D08G2586
GH_D07G1611	GH_A11G3346	GH_A12G0133
GH_A06G2329	GH_A02G0049	GH_D05G1385
GH_D05G2379	GH_D12G0673	GH_A07G2322
GH_A07G0002	GH_A05G0377	GH_A05G3820
GH_A08G2421	GH_A03G1491	GH_A01G2061
GH_D10G1572	GH_A10G2631	GH_D11G1405
GH_D11G3228	GH_D10G2818	GH_A11G0749
GH_A12G1874	GH_A13G1696	GH_D10G1308
GH_D05G3036	GH_D07G1198	GH_D08G1774
GH_D01G0923	GH_D12G2133	GH_A11G1761
GH_A13G1914	GH_A05G2098	GH_D05G1474
GH_D02G0426	GH_D09G2148	GH_D12G1916
GH_D13G0444	GH_D08G1910	GH_D08G0034
GH_D05G1995	GH_D10G1572	GH_D12G0953
GH_D06G2396	GH_D08G0048	GH_D08G0869
GH_A10G1730	GH_A01G0076	GH_D05G1486
GH_D03G1063	GH_A05G0211	GH_A01G0198
GH_D06G1603	GH_A05G3806	GH_A08G0034
GH_D02G1239	GH_A03G1562	GH_D13G2429
GH_D06G1080	GH_D02G2238	GH_A08G0260
GH_A13G2606	GH_D08G1426	GH_A11G2970
GH_D04G0781	GH_A02G1637	GH_D02G0689
GH_A07G0535	GH_A04G0948	GH_D13G1840
GH_D02G0951	GH_D06G0376	GH_D02G2005
GH_D10G0926	GH_D02G1399	GH_A09G1542
GH_A05G2914	GH_A13G2020	GH_A13G2031
GH_A08G1894	GH_A10G1944	GH_A07G2212
GH_A13G0003	GH_D08G1259	GH_D08G0035
GH_A13G1927	GH_A03G1563	GH_D09G1205
GH_D02G1826	GH_D03G0768	GH_D04G0597
GH_D04G1831	GH_D13G0473	GH_D06G0642
GH_A02G1170	GH_A03G1954	GH_D08G1955
GH_D05G3342	GH_D11G3792	GH_A05G0762
GH_A08G1099	GH_A10G1730	GH_A01G1559
GH_D08G0331	GH_D01G1657	GH_D11G1816
GH_A03G1954	GH_D09G1798	GH_A11G0860
GH_D04G0491	GH_D03G1974	GH_D11G1680
GH_D05G1468	GH_D12G0472	GH_A05G2356
GH_D04G0410	GH_A13G2219	GH_A01G1536
GH_D05G2766	GH_D08G1510	GH_A05G0216
GH_A03G0173	GH_A13G2260	GH_D11G3327
GH_A02G0185	GH_D07G1611	GH_A05G2433
GH_A11G2340	GH_D05G3881	GH_A08G2313
GH_A03G2195	GH_D03G0831	GH_A11G2154
GH_A11G3682	GH_D12G1649	GH_D04G0075
GH_D03G0016	GH_A03G1944	GH_D05G0251
GH_D03G1718	GH_A12G2464	GH_A01G0447
GH_A11G0383	GH_D01G1871	GH_A01G1496
GH_D03G1018	GH_A08G2515	GH_D12G1715
GH_A05G3031	GH_D11G0408	GH_A09G1108
GH_D09G2334	GH_D13G0482	GH_A11G1886
GH_D01G0779	GH_D06G0867	GH_D13G1933
GH_D13G0884	GH_D06G0283	GH_A02G1987
GH_D10G1473	GH_A05G3879	GH_D08G0053
GH_D12G0641	GH_D02G2315	GH_D09G1970
GH_A10G2580	GH_A02G2023	GH_D09G0168
GH_A13G2485	GH_A03G0168	GH_D11G0582
GH_A09G2021	GH_D08G0960	GH_A07G0560
GH_A05G0466	GH_D09G1108	GH_A05G0975
GH_A11G0999	GH_D07G1174	GH_D03G0149
GH_D06G0283	GH_A05G0479	GH_D10G0696
GH_D02G0339	GH_A05G0504	GH_D07G0364
GH_D05G2545	GH_D11G1029	GH_D01G1585
GH_A08G2767	GH_D06G1080	GH_D06G1762
GH_A05G3333	GH_D06G0340	GH_D11G1748
GH_A03G0380	GH_A12G0863	GH_D11G0442
GH_scaffold158-9_objG0003	GH_A13G2198	GH_D06G0201
GH_D13G1691	GH_D05G3288	GH_D12G1559
GH_D11G2083	GH_A01G0778	GH_A01G0400
GH_D11G0823	GH_A12G2790	GH_D12G2790
GH_D11G2273	GH_A05G2858	GH_D04G1388
GH_A13G0989	GH_A12G0602	GH_D10G0797
GH_A11G3509	GH_D06G1559	GH_D09G0462
GH_A13G2198	GH_D10G1161	GH_A13G0987
GH_D12G1525	GH_D08G0934	GH_D06G2420
GH_A10G1926	GH_A08G1099	GH_D13G2091
GH_A12G0686	GH_D04G1376	GH_A12G0705
GH_D03G0337	GH_D09G1249	GH_A10G1580
GH_A05G3193	GH_A03G1843	GH_A08G0685
GH_D07G0240	GH_D05G1234	GH_D11G2157
GH_D12G0481	GH_A11G3695	GH_A08G1750
GH_D05G0240	GH_A01G0592	GH_D10G1207
GH_scaffold23709_objG0001	GH_D12G1982	GH_D09G1797
GH_D05G4006	GH_A08G2071	GH_A03G2043
GH_D03G0544	GH_A12G0185	GH_A12G2732
GH_A05G0317	GH_A05G3686	GH_A05G4014
GH_A01G2186	GH_D05G3893	GH_A07G1148
GH_A06G1780	GH_A10G1659	GH_A12G2442
GH_A10G1844	GH_D11G2049	GH_A07G2156
GH_D08G2716	GH_D11G0792	GH_D10G1081
GH_A05G0171	GH_A12G0615	GH_A09G2029
GH_D03G0992	GH_D04G0491	GH_A01G1996
GH_A01G0592	GH_A08G0958	GH_D09G0978
GH_A02G2023	GH_A05G3572	GH_D11G3002
GH_D03G0150	GH_A07G0002	GH_D03G1102
GH_A06G0914	GH_A10G1902	GH_D09G2017
GH_D11G0275	GH_A13G2613	GH_A05G1998
GH_A03G1944	GH_D02G1472	GH_A11G2759
GH_D10G1962	GH_D05G3342	GH_A11G3492
GH_D10G2595	GH_A07G2453	GH_D01G0833
GH_A09G0120	GH_A06G1105	GH_D02G2461
GH_A03G1491	GH_D13G1118	GH_A01G1423
GH_D12G0673	GH_D11G0140	GH_D04G0914
GH_A08G1014	GH_A03G0065	GH_A05G4167
GH_D12G1589	GH_D03G1285	GH_D09G2486
GH_D02G0033	GH_D13G0223	GH_A07G2247
GH_D08G2087	GH_A06G0282	GH_D08G0944
GH_A05G1681	GH_D02G0088	GH_D12G2334
GH_A01G0076	GH_A05G0007	GH_A08G1510
GH_A05G1685	GH_A02G1129	GH_D08G1572
GH_D08G2308	GH_A02G0839	GH_D04G0511
GH_A09G1836	GH_scaffold23709_objG0001	GH_A08G2150
GH_A13G1992	GH_A10G1974	GH_A12G2546
GH_A07G1594	GH_D11G0842	GH_D12G1570
GH_A07G0004	GH_D07G2329	GH_A10G1536
GH_A13G1094	GH_A12G1816	GH_D01G2092
GH_D10G0192	GH_A03G2195	GH_D08G2487
GH_A04G0948	GH_A08G2342	GH_A12G0388
GH_A03G2379	GH_D07G2276	GH_A12G0700
GH_A05G1333	GH_D05G1654	GH_A09G2553
GH_A05G4049	GH_D10G2792	GH_D03G0776
GH_D01G0706	GH_D01G0059	GH_A08G1286
GH_D12G0294	GH_D06G1592	GH_A11G1816
GH_D08G1389	GH_A12G0603	GH_A11G3367
GH_D13G0482	GH_D08G2010	GH_A01G1096
GH_D08G2875	GH_D05G1226	GH_D11G1636
GH_D10G1143	GH_A13G2065	GH_D11G0897
GH_D09G0356	GH_D11G2890	GH_D10G2354
GH_D04G1308	GH_D13G1691	GH_A05G0126
GH_A02G1637	GH_A11G2692	GH_D05G0380
GH_A04G0309	GH_D01G1333	GH_D05G1208
GH_D05G3634	GH_D02G0426	GH_D13G0163
GH_A10G1796	GH_D05G1769	GH_A11G2807
GH_A06G2249	GH_A02G0818	GH_A08G1131
GH_D11G3792	GH_D11G1429	GH_D05G2041
GH_A09G1383	GH_A08G2786	GH_D11G1229
GH_A01G0448	GH_A05G4278	GH_D13G0384
GH_D11G1722	GH_D05G0504	GH_A03G0690
GH_D11G2049	GH_A12G0271	GH_D07G2289
GH_D03G1872	GH_A07G1686	GH_D08G0698
GH_A09G0560	GH_A06G0389	GH_D11G1785
GH_A13G2389	GH_D08G0895	GH_A02G0708
GH_D06G0437	GH_D12G0360	GH_D13G1281
GH_D03G0768	GH_D11G0216	GH_D03G0093
GH_A09G1552	GH_A04G0068	GH_A06G0811
GH_D11G3396	GH_A09G1668	GH_A05G2549
GH_D13G1940	GH_A13G0654	GH_A11G0535
GH_D11G0103	GH_A03G1075	GH_D07G2509
GH_A12G0863	GH_D03G0039	GH_D12G0731
GH_A07G1173	GH_A04G1546	GH_D13G0327
GH_A13G2475	GH_A06G1310	GH_A07G1334
GH_A05G0076	GH_A11G2415	GH_A01G1689
GH_D01G1657	GH_D06G2326	GH_D07G0916
GH_D02G0001	GH_D01G2235	GH_D11G1003
GH_D12G2133	GH_A11G0383	GH_D11G3754
GH_A07G2453	GH_A06G1791	GH_A09G2161
GH_D12G1740	GH_A05G1206	GH_D10G1780
GH_D09G1169	GH_A08G2421	GH_D12G0964
GH_A09G0242	GH_A02G0106	GH_A06G1486
GH_A12G2464	GH_A13G1927	GH_A07G0919
GH_A03G0965	GH_A05G4324	GH_D06G0132
GH_A08G0259	GH_D03G1698	GH_D02G1784
GH_D06G1953	GH_D07G0045	GH_D12G0220
GH_D06G1067	GH_A04G1088	GH_D03G0182
GH_D02G2438	GH_A07G0578	GH_A03G1145
GH_D07G0879	GH_D01G0779	GH_D11G3624
GH_D02G2315	GH_D13G1253	GH_A05G0583
GH_A07G1194	GH_D01G0002	GH_D05G2395
GH_A05G0007	GH_D04G1147	GH_A11G0487
GH_A11G0972	GH_D13G1629	GH_A12G2406
GH_A09G1708	GH_D10G1340	GH_A13G2178
GH_A01G0731	GH_D03G1789	GH_A11G3481
GH_A02G1730	GH_D11G0793	GH_D04G1345
GH_D02G2590	GH_D04G0153	GH_D08G1012
GH_D13G0966	GH_A13G1237	GH_D01G2172
GH_A12G1609	GH_D09G0356	GH_D12G0707
GH_D08G0934	GH_D03G1973	GH_A06G0211
GH_D04G1030	GH_D02G0664	GH_A03G0715
GH_A07G1326	GH_D05G3140	GH_D09G0382
GH_D11G0403	GH_D11G0560	GH_D07G2185
GH_A04G0998	GH_D05G1633	GH_A09G1909
GH_D08G1026	GH_A13G1073	GH_A12G2780
GH_D06G2419	GH_D11G2083	GH_D02G1253
GH_D05G1798	GH_D05G2272	GH_A09G0386
GH_D08G0960	GH_D03G0337	GH_A01G2091
GH_D10G1503	GH_D09G2387	GH_A02G1672
GH_A02G0802	GH_A09G0977	GH_A09G1417
GH_A04G1652	GH_D13G1878	GH_A13G0156
GH_D13G1118	GH_D08G1145	GH_A01G1520
GH_D10G1994	GH_A06G0416	GH_D03G0847
GH_D06G1145	GH_A11G3531	GH_A06G0671
GH_D07G0599	GH_D10G2264	GH_D08G2029
GH_A08G1131	GH_A06G1780	GH_A03G2001
GH_D07G0257	GH_A05G0557	GH_A10G2676
GH_D13G0693	GH_D13G1082	GH_D05G2065
GH_D02G0088	GH_D05G2641	GH_D10G1167
GH_A05G0887	GH_A02G0332	GH_D05G2627
GH_A04G1333	GH_A04G0646	GH_D05G0347
GH_D11G1429	GH_A08G2876	GH_A05G1481
GH_A02G0394	GH_D05G2334	GH_D08G1263
GH_D13G1133	GH_D05G2914	GH_A12G1597
GH_A05G2428	GH_D05G0082	GH_A05G0129
GH_D11G0560	GH_A05G2200	GH_A07G1833
GH_A07G0867	GH_D02G2244	GH_A08G2479
GH_A03G1278	GH_D04G1269	GH_A01G1118
GH_A02G1863	GH_A06G2205	GH_A01G2484
GH_A12G0602	GH_A01G2150	GH_A06G0224
GH_A08G0899	GH_A12G0005	GH_A02G2035
GH_D05G0586	GH_D11G0275	GH_A09G1983
GH_D05G1169	GH_D11G0399	GH_A11G2859
GH_A11G1976	GH_A06G1651	GH_D12G1406
GH_D04G1437	GH_D08G1216	GH_A05G4277
GH_D04G0550	GH_D05G0594	GH_D01G0908
GH_A01G1894	GH_A01G2380	GH_A10G1103
GH_A13G2020	GH_D09G0731	GH_D07G0930
GH_A06G1651	GH_D07G0652	GH_A10G1867
GH_A10G1066	GH_A03G0957	GH_D09G1960
GH_A01G2380	GH_D13G0884	GH_D09G2097
GH_A12G0749	GH_A02G0800	GH_D09G1633
GH_D09G2470	GH_A13G1094	GH_A05G2873
GH_A12G0185	GH_A06G1795	GH_A01G1044
GH_D08G1845	GH_A07G0728	GH_D05G1071
GH_A06G1049	GH_A10G2465	GH_A11G2487
GH_D01G0636	GH_A10G1288	GH_scaffold2396_objG0001
GH_A03G2307	GH_A12G0004	GH_A11G1648
GH_A08G2071	GH_A02G0439	GH_A12G2456
GH_A09G0893	GH_D07G0102	GH_A02G2033
GH_D10G1510	GH_D12G1814	GH_A11G1097
GH_A05G0536	GH_A06G0665	GH_A11G0950
GH_A04G1377	GH_D05G3002	GH_A05G0416
GH_D02G2583	GH_D08G2009	GH_D02G2279
GH_A04G1040	GH_A10G1460	GH_D11G1414
GH_A02G1643	GH_A09G1242	GH_A04G1648
GH_A13G1800	GH_D12G0481	GH_D10G0582
GH_D03G1285	GH_A11G1678	GH_A11G1294
GH_A05G0973	GH_D11G2199	GH_D03G0645
GH_A06G0400	GH_A05G0076	GH_A01G2475
GH_D05G0478	GH_D02G0410	GH_D01G1730
GH_A12G1816	GH_D09G1614	GH_D08G1618
GH_D03G0039	GH_D11G1828	GH_D11G0986
GH_D09G1108	GH_A03G1858	GH_D12G2468
GH_A08G2454	GH_D03G1827	GH_D10G1227
GH_D03G1792	GH_D05G3027	GH_A08G0764
GH_D08G1604	GH_A12G2257	GH_A11G0484
GH_D11G1958	GH_D06G0907	GH_D12G2495
GH_A04G0888	GH_D10G1510	GH_D13G0776
GH_A03G1856	GH_D13G0966	GH_D08G2430
GH_D05G3710	GH_D10G0101	GH_A01G1776
GH_A04G1761	GH_A13G2277	GH_D02G0803
GH_A13G2219	GH_D01G0113	GH_A13G1783
GH_D06G0387	GH_A05G1764	GH_D13G0410
GH_A11G2046	GH_A06G0400	GH_A03G1953
GH_A09G0906	GH_D01G1163	GH_A03G0843
GH_D05G3040	GH_D05G2335	GH_D05G0958
GH_A12G0603	GH_D10G0659	GH_D01G1607
GH_A03G0286	GH_A11G2987	GH_A04G0113
GH_A01G0470	GH_A13G1495	GH_D08G2448
GH_A09G0092	GH_A04G0275	GH_D08G2308
GH_A10G1288	GH_A04G0282	GH_A10G0217
GH_A03G0276	GH_D04G0738	GH_D01G1633
GH_A09G1796	GH_A04G1333	GH_A11G0999
GH_A13G1754	GH_A10G2586	GH_D10G2553
GH_D08G1875	GH_D09G1022	GH_A07G1572
GH_D02G0385	GH_A11G3609	GH_A03G2175
GH_A03G0346	GH_D05G2173	GH_A05G1943
GH_A04G1546	GH_A03G1645	GH_A05G2190
GH_D03G0857	GH_A05G4308	GH_A11G3377
GH_A05G0390	GH_A05G1226	GH_D05G0107
GH_A04G0099	GH_D10G1473	GH_D05G3667
GH_A09G0977	GH_A11G2001	GH_D11G1846
GH_A12G0937	GH_A03G0286	GH_A12G2152
GH_A12G0849	GH_A07G1045	GH_D09G1239
GH_D10G2792	GH_D05G0478	GH_A01G0928
GH_A01G1813	GH_D11G0795	GH_A02G1643
GH_A13G1786	GH_D12G2681	GH_A11G2102
GH_D07G0364	GH_A04G0564	GH_A05G0666
GH_A08G0560	GH_A08G0355	GH_A07G1363
GH_D09G2363	GH_A08G1892	GH_A01G2186
GH_A02G0204	GH_A09G1703	GH_D08G0494
GH_D04G1082	GH_A08G0853	GH_D10G0221
GH_A07G2459	GH_D07G1411	GH_D12G2504
GH_A08G1927	GH_A08G2313	GH_A04G1053
GH_D12G0466	GH_D07G2033	GH_D08G1916
GH_D08G1969	GH_A11G3736	GH_A11G0021
GH_D03G0050	GH_A10G0692	GH_A10G0777
GH_D11G0795	GH_D07G0895	GH_A01G1540
GH_A08G1892	GH_D13G0025	GH_D12G1157
GH_A07G0395	GH_A05G2378	GH_A02G1468
GH_A02G2035	GH_D11G0747	GH_D13G0985
GH_D03G1972	GH_D09G2244	GH_A06G0500
GH_A13G1696	GH_A10G1400	GH_D08G2124
GH_D12G0177	GH_A09G1472	GH_A04G1734
GH_D12G0162	GH_A04G0508	GH_A12G2320
GH_D01G2463	GH_D01G0175	GH_A03G1368
GH_D11G2199	GH_A03G0965	GH_A06G0277
GH_A04G0270	GH_A13G0833	GH_D04G0769
GH_D07G1153	GH_D13G1133	GH_D06G0702
GH_A04G0882	GH_A02G1022	GH_D13G1264
GH_D04G1269	GH_A07G1454	GH_D03G1844
GH_A11G1678	GH_A05G1236	GH_A06G2249
GH_A07G1945	GH_D07G2009	GH_A02G0714
GH_D06G2326	GH_D01G0513	GH_D01G1035
GH_D05G0836	GH_A02G0895	GH_D09G0775
GH_A05G4330	GH_A13G1793	GH_D02G1116
GH_A05G2302	GH_D08G1970	GH_A05G0971
GH_A06G1105	GH_A10G1844	GH_A11G1081
GH_D01G2277	GH_D08G0563	GH_D06G1887
GH_A09G0629	GH_A12G1336	GH_D09G2141
GH_A12G0145	GH_A07G0197	GH_D11G0403
GH_A04G0564	GH_A03G2170	GH_A12G1035
GH_D11G0731	GH_D13G2213	GH_D12G2876
GH_D08G0612	GH_A03G0321	GH_A12G1364
GH_D08G0048	GH_A07G2587	GH_A01G2269
GH_D10G0410	GH_A13G0733	GH_D12G1661
GH_D03G1086	GH_A12G0712	GH_D05G2450
GH_D04G1634	GH_D11G1270	GH_A05G0513
GH_D10G0922	GH_A03G1294	GH_D05G2372
GH_D06G1825	GH_A04G0108	GH_D12G0710
GH_D04G1147	GH_D07G2156	GH_A11G1293
GH_A06G0615	GH_D11G0348	GH_A05G1751
GH_A02G0327	GH_A07G2221	GH_D01G1487
GH_D11G3034	GH_D06G2360	GH_D12G1198
GH_D13G1253	GH_D10G1054	GH_A09G0469
GH_A02G0800	GH_A01G0731	GH_A08G2816
GH_D03G0833	GH_D11G3627	GH_A04G1012
GH_D08G0231	GH_A02G1506	GH_A11G3671
GH_A12G2939	GH_D02G2583	GH_A06G0948
GH_A01G0447	GH_D04G1105	GH_A07G2027
GH_A01G2150	GH_A08G0560	GH_D09G2267
GH_A08G2026	GH_D08G0231	GH_D05G2026
GH_D13G1629	GH_A13G0121	GH_A02G1773
GH_A11G0860	GH_A12G1371	GH_A11G1245
GH_D06G1592	GH_D08G2840	GH_A03G2046
GH_D12G0994	GH_A10G0585	GH_A03G0276
GH_D07G1299	GH_D07G0751	GH_D06G0913
GH_A10G1400	GH_A12G0686	GH_D12G0791
GH_A05G4308	GH_D12G2762	GH_A02G0659
GH_D02G2617	GH_A02G0394	GH_D10G2229
GH_A08G1490	GH_D05G0275	GH_D11G0296
GH_A07G2272	GH_D09G1631	GH_D07G2315
GH_A03G0733	GH_A02G0679	GH_D11G1072
GH_A03G0580	GH_A08G1255	GH_A02G1972
GH_A13G1783	GH_A12G1363	GH_D06G2210
GH_D07G0862	GH_A11G0310	GH_A03G2416
GH_D01G0469	GH_A08G2706	GH_D11G2254
GH_A05G2858	GH_D06G1252	GH_D13G1851
GH_A12G1182	GH_A05G1411	GH_A02G1340
GH_D11G3327	GH_A13G0205	GH_D13G0926
GH_A05G2463	GH_A08G2314	GH_D12G0858
GH_A06G1531	GH_D06G1443	GH_D05G1143
GH_D02G2502	GH_D07G0599	GH_A04G0653
GH_A13G2613	GH_D07G0401	GH_A03G1356
GH_A02G0049	GH_A08G1557	GH_D04G0498
GH_A13G2359	GH_D08G1565	GH_D05G2213
GH_A07G1347	GH_A08G0273	GH_A07G0785
GH_D05G3801	GH_A11G1208	GH_A13G0900
GH_A08G1529	GH_A08G2454	GH_D13G0424
GH_D07G0128	GH_D07G0461	GH_A07G1436
GH_A08G2876	GH_D02G2413	GH_D02G1944
GH_D13G2146	GH_D09G1239	GH_D12G1848
GH_A08G1456	GH_A09G2115	GH_D13G0613
GH_D13G2213	GH_A04G1427	GH_D10G1876
GH_A11G3761	GH_D04G2123	GH_D07G0488
GH_D02G1024	GH_D02G1531	GH_D13G1313
GH_A06G0729	GH_D03G0016	GH_D05G1375
GH_D07G0895	GH_A13G2310	GH_A11G1171
GH_A02G0679	GH_D02G0339	GH_A13G1132
GH_A06G0500	GH_D03G0544	GH_D10G2063
GH_A06G1406	GH_A04G0158	GH_D06G2404
GH_A09G1679	GH_A08G2635	GH_A11G2927
GH_D05G0458	GH_A09G1989	GH_D10G1093
GH_D02G0664	GH_D10G1120	GH_D05G1786
GH_A04G0646	GH_A01G2196	GH_D06G0461
GH_D12G1894	GH_D03G1868	GH_A02G1409
GH_D07G0102	GH_D07G1153	GH_A05G2733
GH_D05G3668	GH_A06G0664	GH_A10G2632
GH_D13G1168	GH_A06G0933	GH_D06G2445
GH_A01G0778	GH_D04G1013	GH_D12G0536
GH_D10G0149	GH_D11G1241	GH_A02G0732
GH_D01G1333	GH_A01G0410	GH_A06G1563
GH_D09G0789	GH_A05G3280	GH_D11G2785
GH_A08G1653	GH_A10G1239	GH_D07G0234
GH_A06G2205	GH_A12G2939	GH_D13G0954
GH_D01G1044	GH_D04G1427	GH_D13G0401
GH_A06G0665	GH_A07G0004	GH_D13G1524
GH_A02G1918	GH_A09G1552	GH_D11G3229
GH_A07G1686	GH_D08G1969	GH_D01G2463
GH_D07G1117	GH_A05G3416	GH_A09G2449
GH_D05G2914	GH_A13G1730	GH_D02G0482
GH_A13G1495	GH_A10G2294	GH_A13G2439
GH_D08G2763	GH_D05G1169	GH_A06G1137
GH_A13G2277	GH_D03G1792	GH_D11G3728
GH_D08G2295	GH_D03G0680	GH_D10G0511
GH_D13G1403	GH_D10G1911	GH_A07G1282
GH_A07G0942	GH_A05G0887	GH_D03G0629
GH_D09G0731	GH_A03G1475	GH_D01G1988
GH_A08G2771	GH_A05G2428	GH_D06G1716
GH_D11G1153	GH_D13G2557	GH_A06G0543
GH_A11G3691	GH_A13G1800	GH_A05G0570
GH_D10G1050	GH_A13G0045	GH_D01G1700
GH_A12G0005	GH_A07G1594	GH_A03G1589
GH_A10G2117	GH_D06G2419	GH_A10G0391
GH_D10G0941	GH_A12G0749	GH_D10G0727
GH_D02G2447	GH_D02G2276	GH_A11G1730
GH_A09G1406	GH_D04G1308	GH_D07G1247
GH_A12G2424	GH_A04G0368	GH_D10G0422
GH_D06G0907	GH_A03G0580	GH_A06G1143
GH_D04G1013	GH_D09G0558	GH_A05G1963
GH_D10G1161	GH_D09G0900	GH_D02G2472
GH_A10G2267	GH_D10G2822	GH_A13G0532
GH_D13G0143	GH_A06G0958	GH_A05G4372
GH_A12G2577	GH_A13G1413	GH_D02G1796
GH_A13G2400	GH_A10G1364	GH_D13G0472
GH_A02G0332	GH_D03G0318	GH_A08G2301
GH_A05G1226	GH_A08G2647	GH_D05G2361
GH_D07G0652	GH_D06G0523	GH_A11G1460
GH_A11G2012	GH_D05G2545	GH_D01G0694
GH_D04G0268	GH_A10G0892	GH_D10G0338
GH_D11G0545	GH_D06G0387	GH_A06G1806
GH_D11G2595	GH_D11G1065	GH_A11G2193
GH_A12G1316	GH_D08G0331	GH_D10G1147
GH_A07G2221	GH_D12G0466	GH_A01G1064
GH_A13G1393	GH_D02G1417	GH_A13G2661
GH_A07G0728	GH_D01G1186	GH_A08G0738
GH_A03G1645	GH_D05G1898	GH_D06G2028
GH_D10G2264	GH_D06G0757	GH_D12G1896
GH_D06G1430	GH_A11G2046	GH_D11G1852
GH_D06G0300	GH_A12G2246	GH_D10G2737
GH_D01G0090	GH_A05G1333	GH_A11G1209
GH_A06G0319	GH_A12G1945	GH_D06G1366
GH_D06G1760	GH_A13G2102	GH_A08G1422
GH_A04G0320	GH_A06G2026	GH_D02G2506
GH_D09G2244	GH_A13G2607	GH_D04G0733
GH_A04G0672	GH_D01G0238	GH_D11G3310
GH_D05G3723	GH_A01G2173	GH_D01G1589
GH_D02G1023	GH_A05G0466	GH_D09G1384
GH_D12G2591	GH_A09G1796	GH_D11G1311
GH_D12G1814	GH_A06G2292	GH_A09G1029
GH_D05G3976	GH_D03G1338	GH_A08G0940
GH_D11G3655	GH_A05G0630	GH_A04G1249
GH_D03G0681	GH_A06G2099	GH_D04G1304
GH_A05G0626	GH_D01G0636	GH_D07G2427
GH_A06G2387	GH_A02G0909	GH_D01G1771
GH_D01G0238	GH_D10G1050	GH_D13G1442
GH_A10G1460	GH_A03G2242	GH_D08G1564
GH_D09G1513	GH_A09G1959	GH_A11G2999
GH_A02G0839	GH_D08G2375	GH_D01G1635
GH_A03G1280	GH_D02G1233	GH_D10G0898
GH_A11G2001	GH_D04G1030	GH_D04G0154
GH_A11G3327	GH_A11G2254	GH_D12G1086
GH_D01G0358	GH_D01G0706	GH_D08G1216
GH_D08G0563	GH_A01G0259
GH_D01G2055	GH_A11G3381
GH_D08G2375	GH_A05G1606
GH_A07G0024	GH_D13G2386
GH_D11G3287	GH_A12G0003
GH_A08G2706	GH_D08G2295
GH_A05G1744	GH_A08G0899
GH_A07G0774	GH_A04G0309
GH_D01G0853	GH_A03G0604
GH_A05G2750	GH_A12G1124
GH_D12G1291	GH_D10G1957
GH_A10G0692	GH_D01G0796
GH_D02G1576	GH_A12G0145
GH_A08G0954	GH_A04G0727
GH_D02G0748	GH_A02G1743
GH_D13G0848	GH_A13G1527
GH_A05G1332	GH_A10G1066
GH_D02G2244	GH_D08G0478
GH_D13G2201	GH_D02G1738
GH_D11G0755	GH_A04G0063
GH_D06G1616	GH_A02G0633
GH_D10G1469	GH_A01G1959
GH_A11G0391	GH_A06G2204
GH_D06G1184	GH_A06G1293
GH_A01G0740	GH_D10G0941
GH_D10G0659	GH_D05G3801
GH_D06G0273	GH_D12G1740
GH_A09G2301	GH_D05G1573
GH_D01G0175	GH_A13G0485
GH_A02G0895	GH_D04G0885
GH_A07G0459	GH_A05G2104
GH_A06G1293	GH_D05G3710
GH_A03G2242	GH_D08G2763
GH_A01G2210	GH_A11G1560
GH_A04G0247	GH_A06G0671
GH_A09G1167	GH_D10G1962
GH_D05G1033	GH_D09G2186
GH_D11G2822	GH_D07G2123
GH_D02G2298	GH_D09G2378
GH_D12G2994	GH_A01G0831
GH_D12G2299	GH_D04G0093
GH_D05G1654	GH_D13G1656
GH_A07G1045	GH_A05G1011
GH_A04G0508	GH_D08G0077
GH_A11G1911	GH_D12G0177
GH_D07G0820	GH_A01G0705
GH_D03G0649	GH_D05G3727
GH_D10G1957	GH_D05G3668
GH_A05G3928	GH_A05G1681
GH_A11G1648	GH_D07G2021
GH_A07G0109	GH_A13G1106
GH_D12G0360	GH_D13G2146
GH_A08G1024	GH_D06G0740
GH_D03G1338	GH_D02G2064
GH_D09G0489	GH_D02G1719
GH_A10G2586	GH_A09G2274
GH_D07G0737	GH_A04G1040
GH_D03G0513	GH_A01G0827
GH_D12G2781	GH_A05G1193
GH_D05G3881	GH_A02G0537
GH_A04G0647	GH_D07G2187
GH_A03G1294	GH_D05G0765
GH_D05G3499	GH_A09G1836
GH_A03G1475	GH_A05G2593
GH_A09G0430	GH_A07G1173
GH_A05G1206	GH_D08G1334
GH_A08G0853	GH_A04G0672
GH_D08G2009	GH_A05G2750
GH_D10G2017	GH_D04G0047
GH_A07G0136	GH_A09G1406
GH_A11G0485	GH_A09G1706
GH_D08G1334	GH_D06G1430
GH_A06G1868	GH_A05G1343
GH_D08G2321	GH_D08G2321
GH_A13G1274	GH_D11G0755
GH_D05G0161	GH_A10G0377
GH_A11G2692	GH_D01G0294
GH_A10G2114	GH_A03G1440
GH_D02G0844	GH_A12G0781
GH_D09G0803	GH_A08G1193
GH_A12G1760	GH_D11G1922
GH_A09G1844	GH_D02G2438
GH_A01G0771	GH_A02G0885
GH_D10G0999	GH_A11G1116
GH_D09G2401	GH_A12G0274
GH_D13G2411	GH_D09G2038
GH_A11G3223	GH_A02G0121
GH_D11G0348	GH_D09G2470
GH_D04G0184	GH_A05G2781
GH_D01G0987	GH_D06G1964
GH_D08G0605	GH_A07G0365
GH_A07G2532	GH_A07G1347
GH_A03G2275	GH_A07G1546
GH_D08G1970	GH_D02G1826
GH_D07G2009	GH_A03G1103
GH_D04G1376	GH_D07G1557
GH_D05G3727	GH_A01G1287
GH_A04G1434	GH_A02G0659
GH_D02G1944	GH_D05G0161
GH_A05G1850	GH_D11G0060
GH_A11G1118	GH_A07G2272
GH_A10G0665	GH_D10G2652
GH_A05G0557	GH_A10G2117
GH_A05G2255	GH_A03G0626
GH_A13G1730	GH_A01G0513
GH_A11G0424	GH_A11G2349
GH_A04G0094	GH_A12G1978
GH_A01G0177	GH_D11G3596
GH_D12G1649	GH_A08G1409
GH_D02G1068	GH_A13G2647
GH_A04G1171	GH_A06G0003
GH_A08G1455	GH_A03G1445
GH_D06G1504	GH_D10G0303
GH_D12G1890	GH_D12G2775
GH_D06G1252	GH_D11G1153
GH_A05G2200	GH_A04G0247
GH_D08G2057	GH_D06G1022
GH_A05G0548	GH_A07G1387
GH_D11G0002	GH_A01G1180
GH_A04G0108	GH_A04G1171
GH_D02G2605	GH_D12G2781
GH_D11G3519	GH_D06G0991
GH_A10G0259	GH_A07G1918
GH_D01G0513	GH_D07G0307
GH_D10G1054	GH_A07G0126
GH_D04G0885	GH_A03G1756
GH_A03G1544	GH_A08G1086
GH_D11G3596	GH_D05G3761
GH_D13G0480	GH_D06G1145
GH_A12G0247	GH_D09G1080
GH_A04G0158	GH_D13G1404
GH_A01G0945	GH_A09G0242
GH_D10G1489	GH_A13G2264
GH_A08G2055	GH_D11G3287
GH_D08G2827	GH_D11G1003
GH_D06G0523	GH_D13G0448
GH_A06G1159	GH_D04G2122
GH_A05G2098	GH_A10G1056
GH_A10G2443	GH_A13G1471
GH_D09G1631	GH_A08G1894
GH_D02G0824	GH_A11G3223
GH_A01G0705	GH_D07G1654
GH_A12G2245	GH_D06G1693
GH_D11G2235	GH_D10G0905
GH_D10G1340	GH_A02G0252
GH_A09G1989	GH_D12G1291
GH_A13G1857	GH_D12G1575
GH_D10G0905	GH_A10G1601
GH_D04G2123	GH_A08G2867
GH_A01G0900	GH_D09G0933
GH_D08G0623	GH_D03G0857
GH_A13G2310	GH_A11G0999
GH_D05G1737	GH_A11G2924
GH_A02G1748	GH_A10G1867
GH_A09G2505	GH_A09G2301
GH_A13G0779	GH_A02G1639
GH_D09G0907	GH_A13G1682
GH_D05G1007	GH_A06G0724
GH_A06G2129	GH_D13G1992
GH_A06G0003	GH_A08G1490
GH_D02G1149	GH_scaffold41877_objG0001
GH_A09G2253	GH_D02G0318
GH_A11G1116	GH_D10G1143
GH_D03G0318	GH_A05G1835
GH_A08G1313	GH_A03G1544
GH_A12G0712	GH_A09G0671
GH_A05G3572	GH_A11G3308
GH_A12G0858	GH_A09G0002
GH_A01G2252	GH_D01G0166
GH_A06G1339	GH_A12G2603
GH_D09G1630	GH_A12G0995
GH_D07G2276	GH_A08G2516
GH_D08G0398	GH_D08G0854
GH_A05G1390	GH_D04G1735
GH_A11G0139	GH_D12G0803
GH_D08G0861	GH_D01G0462
GH_D04G2069	GH_A05G2975
GH_A03G1050	GH_A09G2216
GH_D13G0176	GH_D07G1644
GH_D13G2234	GH_D07G0032
GH_A07G0863	GH_D10G0803
GH_A04G0241	GH_D13G0480
GH_A13G2113	GH_D04G0937
GH_D13G0504	GH_A05G0157
GH_D07G0563	GH_D11G1853
GH_A11G3531	GH_A09G2253
GH_A11G3736	GH_D10G2505
GH_D02G0156	GH_D03G1300
GH_A12G1336	GH_A11G0581
GH_D02G1857	GH_A01G0548
GH_D07G2329	GH_A05G2902
GH_D06G0701	GH_A07G2500
GH_A09G1757	GH_D02G0978
GH_D09G0757	GH_A06G0066
GH_D01G0919	GH_A11G3224
GH_A01G0677	GH_A09G2505
GH_A10G2640	GH_A06G0418
GH_A13G0803	GH_A03G1935
GH_A04G0279	GH_D11G3763
GH_A10G1239	GH_A02G0112
GH_D05G1206	GH_A05G2377
GH_D13G1713	GH_D12G0933
GH_A03G2002	GH_A11G2012
GH_A01G0666	GH_D07G0543
GH_A13G1789	GH_D08G2827
GH_D04G0153	GH_A09G1670
GH_D06G0536	GH_D13G2201
GH_D07G0059	GH_D04G1193
GH_A06G0099	GH_D09G1513
GH_A03G1463	GH_A11G2172
GH_A11G0851	GH_A03G0719
GH_D06G1693	GH_D10G2774
GH_A10G2294	GH_D13G2411
GH_D02G1738	GH_A03G2307
GH_A02G1737	GH_A05G1744
GH_D07G2156	GH_D01G0621
GH_D13G2292	GH_A13G1002
GH_D02G2228	GH_D01G1448
GH_D01G0206	GH_A04G0888
GH_D12G2681	GH_A08G1024
GH_A01G2196	GH_A06G2329
GH_A08G2362	GH_D01G0853
GH_A08G2262	GH_D06G1884
GH_A12G1945	GH_A11G3327
GH_A10G1620	GH_A03G0546
GH_D03G0680	GH_D11G1383
GH_D11G1853	GH_A05G3928
GH_D05G1367	GH_D02G0311
GH_A01G0206	GH_D09G2128
GH_D12G2847	GH_D12G0212
GH_D09G0542	GH_D05G3723
GH_A09G2216	GH_A01G0397
GH_D05G2256	GH_D02G0957
GH_D10G1987	GH_D08G2087
GH_D09G2308	GH_A05G2997
GH_A10G0185	GH_A11G3316
GH_A13G1410	GH_A07G2148
GH_A09G0415	GH_A10G1311
GH_D08G2048	GH_D07G0143
GH_D03G1973	GH_A11G0729
GH_D11G2848	GH_D01G1546
GH_D11G3763	GH_D12G2433
GH_A02G1515	GH_A07G1046
GH_D05G0504	GH_A04G0811
GH_D04G1720	GH_scaffold6259_objG0002
GH_D05G3299	GH_D05G2128
GH_A03G2170	GH_D11G2652
GH_D12G2433	GH_D11G1530
GH_A06G2204	GH_D05G3697
GH_D07G0401	GH_D07G0862
GH_A02G0112	GH_D03G1972
GH_D13G1148	GH_A09G1244
GH_D04G1649	GH_D04G0781
GH_D09G0385	GH_D07G0240
GH_A05G2141	GH_A10G0499
GH_A01G0493	GH_D08G0625
GH_A11G2683	GH_D05G2383
GH_D06G1401	GH_D05G1206
GH_A08G1255	GH_A05G1646
GH_A03G0938	GH_A13G0441
GH_D11G1680	GH_A13G2267
GH_A06G2026	GH_D09G0789
GH_A08G1330	GH_A06G1406
GH_A08G2078	GH_A05G3478
GH_A05G1835	GH_D02G1152
GH_D11G0216	GH_A07G0867
GH_A12G2753	GH_A03G1363
GH_A10G1056	GH_A06G1458
GH_D06G0933	GH_D05G1061
GH_A13G0787	GH_D10G0922
GH_A11G0581	GH_D09G0918
GH_D13G0385	GH_D08G1088
GH_D10G0515	GH_D04G1437
GH_D08G1145	GH_D05G2171
GH_D13G0915	GH_D08G0623
GH_A10G2328	GH_A07G0307
GH_A09G2590	GH_D11G0086
GH_D11G3627	GH_A12G0604
GH_D08G1088	GH_D11G0135
GH_A04G0368	GH_A09G0967
GH_A02G1173	GH_D07G0059
GH_D01G0462	GH_A07G0329
GH_D08G1557	GH_A03G1911
GH_D10G2505	GH_D05G0361
GH_A06G0418	GH_A13G2388
GH_D13G0025	GH_D04G1082
GH_A07G2500	GH_D08G1816
GH_D03G0586	GH_D04G1235
GH_D11G1241	GH_A13G1596
GH_D01G2235	GH_A06G0277
GH_D11G1530	GH_A01G1894
GH_A11G3724	GH_D01G0626
GH_D05G3002	GH_A13G1780
GH_D08G0959	GH_D02G1889
GH_A11G1850	GH_D11G2174
GH_D01G1922	GH_D13G0629
GH_A06G0081	GH_D01G2463
GH_D04G0047	GH_A10G2580
GH_A05G2781	GH_D10G2017
GH_D03G1511	GH_scaffold2215_objG0001
GH_D13G0989	GH_A01G1651
GH_D09G2148	GH_A03G1757
GH_A05G3021	GH_A10G2023
GH_D01G0796	GH_D08G0336
GH_A12G0271	GH_A01G0677
GH_A13G0378	GH_A11G2044
GH_A04G0063	GH_A01G2507
GH_D12G0061	GH_A09G2424
GH_D13G2557	GH_D11G0485
GH_D01G2181	GH_A09G1976
GH_D10G1876	GH_D01G0006
GH_D13G2236	GH_D13G2135
GH_A11G2585	GH_D02G1720
GH_D12G2775	GH_A11G2818
GH_A06G1795	GH_D05G3458
GH_A05G1234	GH_A01G1658
GH_A05G1921	GH_A05G4286
GH_A08G1409	GH_D01G0174
GH_A03G2232	GH_A07G0729
GH_A01G0634	GH_A08G0220
GH_A11G0077	GH_A11G0391
GH_A06G0958	GH_A13G1393
GH_D08G0528	GH_A09G1151
GH_A10G2290	GH_A13G0803
GH_A13G0034	GH_A03G2232
GH_A04G0318	GH_A07G2643
GH_A04G0811	GH_D12G2440
GH_D01G0681	GH_D11G2507
GH_D12G1658	GH_A05G1685
GH_D07G0046	GH_A01G0740
GH_D10G0637	GH_A02G1515
GH_A03G1440	GH_A08G0941
GH_D06G1268	GH_D01G1313
GH_A05G1339	GH_A13G2159
GH_A09G1880	GH_D13G2129
GH_D05G1234	GH_D04G1498
GH_A08G2357	GH_A08G1300
GH_A03G0604	GH_A05G1296
GH_D11G3700	GH_A07G0322
GH_A03G0626	GH_D07G0128
GH_A11G3020	GH_D13G0504
GH_A13G1106	GH_D07G0568
GH_D07G2228	GH_D07G0177
GH_A05G3280	GH_A09G0906
GH_D07G1654	GH_A07G0037
GH_D08G1650	GH_A05G4218
GH_D02G1719	GH_D03G0477
GH_A06G0933	GH_D06G0201
GH_D09G0900	GH_D13G1739
GH_D06G1950	GH_A06G1339
GH_D13G0319	GH_A04G0882
GH_A11G1560	GH_D07G0593
GH_D06G1611	GH_D02G2605
GH_D01G1929	GH_D01G0780
GH_D02G2064	GH_D10G1857
GH_A11G2298	GH_D13G2603
GH_D09G1197	GH_D13G2245
GH_D13G2367	GH_D06G0536
GH_A13G1413	GH_A12G2987
GH_A12G1974	GH_scaffold1-4_objG0001
GH_A11G0310	GH_A06G1408
GH_D05G1427	GH_A05G0609
GH_A05G1998	GH_D05G2130
GH_A06G0295	GH_D02G2502
GH_A11G1464	GH_D02G1253
GH_A07G1318	GH_D11G2833
GH_A11G2818	GH_D05G3460
GH_D06G0510	GH_A05G1850
GH_D09G2186	GH_A04G0557
GH_A08G0402	GH_A02G0204
GH_D06G2094	GH_A12G0778
GH_A07G0792	GH_D13G0432
GH_D06G1152	GH_A13G2230
GH_D05G0521	GH_A03G0455
GH_A12G1363	GH_A03G1582
GH_D10G1120	GH_D05G0425
GH_D07G0143	GH_D11G1917
GH_D07G2021	GH_D09G2437
GH_A05G0214	GH_D07G1862
GH_A06G1734	GH_A02G1475
GH_D05G0109	GH_A13G0378
GH_A02G0537	GH_A07G1504
GH_D06G0740	GH_D05G3712
GH_A01G0761	GH_D03G0649
GH_D06G1567	GH_D07G2228
GH_A11G1683	GH_A03G1463
GH_A13G1002	GH_D05G0688
GH_A01G1126	GH_A04G1770
GH_A02G1406	GH_D10G2099
GH_A10G1022	GH_D01G1135
GH_A07G1546	GH_A07G0597
GH_A08G1595	GH_A01G0177
GH_D08G1704	GH_A05G2302
GH_D04G0175	GH_A04G1343
GH_D11G1922	GH_D06G1152
GH_A12G0274	GH_A10G0698
GH_A07G1545	GH_A01G0206
GH_D13G2135	GH_A03G1142
GH_D11G3650	GH_D06G0526
GH_A09G1668	GH_D07G0417
GH_A01G0827	GH_D09G0245
GH_A03G1445	GH_A07G1016
GH_D05G0039	GH_A08G0003
GH_D05G1239	GH_A05G2650
GH_D10G1154	GH_D01G0206
GH_A04G1734	GH_D07G0535
GH_A08G0384	GH_A09G1212
GH_A12G0781	GH_A04G0270
GH_A13G1596	GH_A10G2290
GH_D12G0173	GH_A12G1298
GH_D11G1828	GH_A07G0352
GH_A04G0282	GH_A09G1400
GH_A02G0885	GH_D13G1168
GH_D11G0477	GH_A02G0327
GH_A03G2443	GH_A07G0410
GH_A11G1242	GH_D10G0637
GH_A08G2527	GH_D04G1419
GH_A11G2044	GH_A11G2298
GH_D06G0633	GH_D08G1388
GH_D12G1692	GH_D07G1199
GH_A07G0050	GH_A13G1410
GH_D07G1557	GH_D12G2419
GH_A05G0646	GH_D06G0633
GH_D12G0685	GH_D12G2625
GH_A08G2152	GH_D02G0288
GH_A05G1943	GH_D01G0987
GH_A05G1204	GH_A03G0700
GH_A10G1729	GH_A05G0646
GH_D12G2962	GH_A01G0945
GH_D05G3555	GH_A11G3138
GH_D13G2077	GH_A13G1392
GH_D07G0870	GH_D12G1747
GH_D03G0192	GH_A02G1028
GH_D01G0006	GH_D02G0385
GH_A07G0365	GH_A08G0161
GH_A05G0380	GH_A13G2635
GH_A12G0786	GH_A05G1943
GH_A11G0924	GH_D11G3793
GH_D12G0933	GH_A11G3677
GH_D11G0272	GH_D05G2564
GH_D13G2519	GH_A05G2979
GH_D13G2406	GH_A07G0136
GH_A03G1757	GH_D05G1007
GH_A05G2104	GH_A11G2802
GH_D12G1013	GH_D06G0228
GH_D01G0002	GH_A02G0671
GH_A04G0171	GH_A04G0573
GH_D04G0732	GH_D05G0723
GH_D09G0796	GH_D12G1894
GH_A08G0355	GH_A09G2590
GH_A01G1180	GH_D06G1175
GH_D05G1573	GH_D13G0848
GH_D10G1419	GH_D01G1777
GH_D07G0526	GH_A03G0489
GH_A07G1975	GH_A03G0350
GH_A13G2647	GH_A04G1483
GH_A02G1639	GH_D11G2235
GH_A11G0363	GH_A09G1880
GH_D10G0872	GH_A08G2766
GH_A12G2397	GH_A12G2753
GH_A11G0484	GH_D03G1419
GH_D06G1095	GH_D09G1552
GH_A01G0365	GH_D05G0140
GH_D07G2444	GH_D05G1379
GH_A05G4218	GH_D07G1465
GH_D01G0666	GH_D05G2876
GH_A06G0389	GH_A04G1440
GH_A07G1918	GH_A11G2240
GH_A08G0830	GH_D13G0331
GH_D05G2226	GH_D04G0175
GH_A09G2274	GH_A07G1945
GH_D04G0943	GH_D12G2098
GH_A02G1506	GH_D08G1557
GH_D06G0302	GH_D08G1481
GH_D13G1264	GH_A10G2433
GH_D05G2325	GH_A02G0253
GH_A13G0356	GH_A03G2379
GH_A02G1998	GH_D11G0316
GH_D13G1263	GH_A05G2255
GH_A11G3580	GH_D12G2961
GH_A01G1523	GH_D13G2292
GH_D02G1596	GH_scaffold515_objG0006
GH_D02G1472	GH_D03G1666
GH_A12G0447	GH_A07G2532
GH_A09G1151	GH_A08G0334
GH_A02G0291	GH_A12G1269
GH_D12G1157	GH_D06G0465
GH_D01G2269	GH_A02G0942
GH_A13G1471	GH_D03G1329
GH_D09G0513	GH_A06G1265
GH_A09G0002	GH_D08G0398
GH_A08G1675	GH_D01G1152
GH_A11G1128	GH_A09G2173
GH_A11G2600	GH_A01G2385
GH_D13G2290	GH_A06G2242
GH_A11G3308	GH_A13G1182
GH_A02G0252	GH_A05G1332
GH_D07G1826	GH_A06G2115
GH_A03G1183	GH_A12G2944
GH_D01G1602	GH_A05G3021
GH_A06G0498	GH_D06G1095
GH_A08G0989	GH_A04G0774
GH_D02G0318	GH_A09G2452
GH_A13G2056	GH_D07G0563
GH_A05G2975	GH_D12G0775
GH_A06G0837	GH_A03G0091
GH_A02G0488	GH_D05G0836
GH_A07G0869	GH_D09G1169
GH_D12G0140	GH_A02G0403
GH_A13G0121	GH_D12G2591
GH_A11G3224	GH_D06G0680
GH_D07G1247	GH_A10G1593
GH_D02G0311	GH_A08G1413
GH_A03G2183	GH_A01G0911
GH_D11G3417	GH_D05G3555
GH_A13G1118	GH_D08G1838
GH_D13G2603	GH_A01G0634
GH_D12G0184	GH_D06G1024
GH_D05G1347	GH_D11G2879
GH_scaffold41877_objG0001	GH_D13G1713
GH_D09G2064	GH_A05G4201
GH_A12G2987	GH_A09G1966
GH_A05G3432	GH_A06G2201
GH_D07G0593	GH_D02G1645
GH_A06G1547	GH_A07G1011
GH_A08G0572	GH_D01G0090
GH_D12G1932	GH_A04G0027
GH_A10G1364	GH_D13G0624
GH_D11G1656	GH_A08G1404
GH_A06G1408	GH_D10G1537
GH_A06G0416	GH_A04G0647
GH_A05G1343	GH_A07G0903
GH_A03G1756	GH_A11G2348
GH_A03G1935	GH_A10G0211
GH_A07G0329	GH_D07G1337
GH_D11G0135	GH_D09G1562
GH_D03G1468	GH_D10G0410
GH_A10G2644	GH_A10G2328
GH_A09G1670	GH_D09G0046
GH_D04G1735	GH_A11G3007
GH_A13G0142	GH_A13G1093
GH_D11G0605	GH_A11G1604
GH_D09G1632	GH_A11G2930
GH_A03G0065	GH_D08G0995
GH_D01G0545	GH_D11G2647
GH_A06G2292	GH_D10G1912
GH_D09G1308	GH_A08G0044
GH_D08G0833	GH_D02G1857
GH_D05G2264	GH_D10G2593
GH_D12G0254	GH_D13G2112
GH_A07G0193	GH_A09G0904
GH_A11G0399	GH_D10G0638
GH_A12G0109	GH_A01G0771
GH_A12G0928	GH_D01G1002
GH_A04G0696	GH_D13G1979
GH_D12G0472	GH_A04G0935
GH_D04G1193	GH_A10G2274
GH_A05G2997	GH_A11G3580
GH_D05G0924	GH_D03G0660
GH_D12G2287	GH_D02G0824
GH_A08G1217	GH_A04G0279
GH_D10G2099	GH_D13G2406
GH_D13G2385	GH_A07G0005
GH_A13G0291	GH_A04G0004
GH_A05G0101	GH_D08G2048
GH_A03G0553	GH_A02G0488
GH_D03G1666	GH_A07G1580
GH_A05G2377	GH_D10G2222
GH_A10G0892	GH_D12G0254
GH_A13G1682	GH_D04G1634
GH_A11G1097	GH_A01G0290
GH_D01G0881	GH_D04G1324
GH_D08G0076	GH_A08G1323
GH_A04G0193	GH_A13G1914
GH_D03G0831	GH_D13G0191
GH_A12G0105	GH_A12G0065
GH_A08G0334	GH_A10G2575
GH_D03G0559	GH_D11G0144
GH_A12G0004	GH_A12G2928
GH_D12G0333	GH_A08G0609
GH_D13G2576	GH_D11G3670
GH_A07G0003	GH_D10G0431
GH_D05G1379	GH_A12G2451
GH_D12G0212	GH_A01G2028
GH_D06G0134	GH_D07G1727
GH_D12G2961	GH_A09G1278
GH_D02G1399	GH_A06G1734
GH_D07G2186	GH_D01G0881
GH_D07G0502	GH_A06G1825
GH_D06G2368	GH_A09G1663
GH_D07G0106	GH_D08G2716
GH_A07G0947	GH_D11G3169
GH_A08G1214	GH_A09G1757
GH_A11G2240	GH_D03G0192
GH_D06G0565	GH_A02G0371
GH_A12G1891	GH_A05G2634
GH_A10G2306	GH_D01G1753
GH_D08G1390	GH_A11G0260
GH_D08G0529	GH_A08G2771
GH_D05G3027	GH_D11G2344
GH_A08G1416	GH_D05G1398
GH_D11G2553	GH_D05G2939
GH_A08G1692	GH_A05G1334
GH_A12G2257	GH_D07G0218
GH_D10G0803	GH_D09G1630
GH_A10G2278	GH_A10G2114
GH_A09G2424	GH_D06G1616
GH_A11G2415	GH_D03G0155
GH_A05G0721	GH_D08G2488
GH_A02G0671	GH_A06G2203
GH_A11G3381	GH_D05G2070
GH_scaffold3458_objG0001	GH_A05G2866
GH_A07G2148	GH_D13G0228
GH_A09G1244	GH_A07G1545
GH_A13G1793	GH_A05G0592
GH_D02G0957	GH_A04G0343
GH_D07G0100	GH_A04G0904
GH_D11G2578	GH_A12G0262
GH_A03G0350	GH_A08G2055
GH_A09G1472	GH_D12G0994
GH_D01G0702	GH_D02G1464
GH_D12G0953	GH_A04G0762
GH_A07G0247	GH_A11G2620
GH_D01G0174	GH_D07G2186
GH_A12G2141	GH_D07G2313
GH_A13G0205	GH_A10G1178
GH_D11G3683	GH_A08G1585
GH_A05G1486	GH_D05G1995
GH_A10G1488	GH_A11G3627
GH_A04G0226	GH_A09G0430
GH_A05G0630	GH_D03G0559
GH_A07G1540	GH_D13G0373
GH_A02G0897	GH_D05G1373
GH_A13G2267	GH_D01G0171
GH_D04G1324	GH_A05G2097
GH_D13G1992	GH_D03G0570
GH_D09G0747	GH_A13G0034
GH_D07G2187	GH_A09G2158
GH_D09G2286	GH_A06G0498
GH_D09G2260	GH_A04G1662
GH_A10G2433	GH_A04G1177
GH_A01G2028	GH_A11G2683
GH_A11G1124	GH_A06G1894
GH_A05G3335	GH_D11G0468
GH_A06G1458	GH_D04G1831
GH_A10G0104	GH_D10G1095
GH_A02G0909	GH_D05G3711
GH_A06G0058	GH_A07G0096
GH_D06G0304	GH_D08G2648
GH_D06G0426	GH_D12G1245
GH_D08G2840	GH_A09G0690
GH_A12G2863	GH_D05G1845
GH_D07G2523	GH_A02G0887
GH_D13G2490	GH_D05G1323
GH_A13G0441	GH_D11G3168
GH_D06G1597	GH_A12G0823
GH_D05G0140	GH_D02G0485
GH_D05G2272	GH_A08G2657
GH_A03G1363	GH_D02G0844
GH_A02G0070	GH_D06G1886
GH_D01G1186	GH_A07G0553
GH_A09G1703	GH_D12G1017
GH_D11G3454	GH_A04G0016
GH_D12G0956	GH_A11G0972
GH_A01G0911	GH_D06G1304
GH_D11G0408	GH_D10G1902
GH_D13G0629	GH_D01G1692
GH_A07G1867	GH_D01G0358
GH_A13G2065	GH_A10G1914
GH_D11G3728	GH_A12G2098
GH_D02G1720	GH_D08G0438
GH_D07G0617	GH_A12G1182
GH_D11G1383	GH_D05G1468
GH_A08G0031	GH_A11G1856
GH_D01G0233	GH_A07G0207
GH_D03G1412	GH_A08G2798
GH_D06G1884	GH_D06G0426
GH_A12G0604	GH_A07G0774
GH_A07G0894	GH_D09G0779
GH_D07G1408	GH_A08G1212
GH_D11G2392	GH_D04G1892
GH_A03G0489	GH_D09G0733
GH_A03G2116	GH_A11G0183
GH_D13G2245	GH_A03G2443
GH_D05G2770	GH_D10G1942
GH_D09G1080	GH_A06G1026
GH_A06G0497	GH_D11G2683
GH_D01G1313	GH_D10G0559
GH_D06G1640	GH_D09G0803
GH_D05G0534	GH_D05G2147
GH_D08G0336	GH_A11G0385
GH_D08G2233	GH_A11G1683
GH_D02G2596	GH_A11G1244
GH_D12G0732	GH_D10G2590
GH_D02G1615	GH_D07G0857
GH_D11G1614	GH_D13G0385
GH_D12G2656	GH_A12G1972
GH_A08G2515	GH_A12G0407
GH_D01G1097	GH_D04G1076
GH_D11G3670	GH_D10G2157
GH_A05G3929	GH_A02G1643
GH_D12G2419	GH_D05G3278
GH_D13G0402	GH_A10G0104
GH_D03G0660	GH_D11G3356
GH_A11G0385	GH_A05G2747
GH_A04G0407	GH_A12G2409
GH_A13G2615	GH_D03G0681
GH_A08G0096	GH_D11G1050
GH_D03G1320	GH_D01G0545
GH_D11G3755	GH_D12G2994
GH_D13G0121	GH_A08G1412
GH_A12G2328	GH_A05G0548
GH_D01G1679	GH_A13G1499
GH_D11G0897	GH_A10G0277
GH_A11G3511	GH_A04G0171
GH_D01G2285	GH_A11G1213
GH_D07G0592	GH_D01G2386
GH_A07G2643	GH_D04G1725
GH_A07G0005	GH_D08G0529
GH_A04G0573	GH_D05G2946
GH_D05G2632	GH_A07G1256
GH_A03G1339	GH_D02G0941
GH_D11G3299	GH_A05G4104
GH_A07G2482	GH_A13G2475
GH_A06G1073	GH_A10G2219
GH_A05G0211	GH_A03G1200
GH_A03G2336	GH_D01G0775
GH_A07G1466	GH_A04G0945
GH_D03G1961	GH_D09G0747
GH_D13G0607	GH_A08G2034
GH_A05G2903	GH_D05G0389
GH_D12G0419	GH_A02G1863
GH_A07G0037	GH_A09G2425
GH_A02G1368	GH_A13G1646
GH_A11G3609	GH_A02G1771
GH_D11G2121	GH_D08G1736
GH_D11G1917	GH_D04G1676
GH_D07G0985	GH_A04G1041
GH_D08G1816	GH_A06G1992
GH_D10G1095	GH_A01G0365
GH_D12G1176	GH_A03G0809
GH_A08G1086	GH_A11G1365
GH_D12G0337	GH_D06G1611
GH_A12G1271	GH_A02G1285
GH_A08G2635	GH_D13G1148
GH_A03G0719	GH_A09G0311
GH_D11G2688	GH_A12G0109
GH_D13G1656	GH_D07G2444
GH_A12G1852	GH_D09G0006
GH_A10G1497	GH_D06G0110
GH_A12G0065	GH_D11G3691
GH_D07G2033	GH_D09G1308
GH_A03G1911	GH_A04G0114
GH_D01G1546	GH_A05G1319
GH_A08G2059	GH_D08G1492
GH_A13G0375	GH_D12G1771
GH_D05G0341	GH_A11G2839
GH_A12G0778	GH_D06G0273
GH_D13G1516	GH_A08G1217
GH_D05G1398	GH_D03G1376
GH_D11G3578	GH_D08G1390
GH_D11G1271	GH_D02G0459
GH_A05G1387	GH_D01G0702
GH_D13G0432	GH_D02G2617
GH_D03G0477	GH_A07G0375
GH_A12G1124	GH_A08G2357
GH_A04G0114	GH_A05G0467
GH_A13G2159	GH_D06G0123
GH_D02G1507	GH_D01G2343
GH_D06G0110	GH_A03G1183
GH_D05G3671	GH_A12G2141
GH_D12G2803	GH_D10G1154
GH_A04G1373	GH_A06G1049
GH_A11G3677	GH_A02G1747
GH_D05G3460	GH_A11G1287
GH_D04G1848	GH_A12G2328
GH_A11G3317	GH_D07G0269
GH_A10G1494	GH_D12G0173
GH_A13G2147	GH_D06G2149
GH_D01G1607	GH_A03G1945
GH_A03G1075	GH_D01G2285
GH_A13G0135	GH_D05G3954
GH_A08G1422	GH_A07G2618
GH_A13G2607	GH_A07G2482
GH_D08G0265	GH_A10G0004
GH_A04G1343	GH_D13G1403
GH_A13G2264	GH_A08G1595
GH_A10G1938	GH_D11G1560
GH_A03G0321	GH_A05G2141
GH_D01G0621	GH_A06G1638
GH_A05G1393	GH_D07G0106
GH_D07G0412	GH_A01G0165
GH_D04G1508	GH_A03G0124
GH_A03G0349	GH_A12G2577
GH_A13G2479	GH_D09G0542
GH_A07G0410	GH_D10G1296
GH_A01G1520	GH_A03G0060
GH_A13G2230	GH_D07G1483
GH_A05G4002	GH_A10G1926
GH_D11G3791	GH_D10G1751
GH_D08G1755	GH_D10G1121
GH_D01G0626	GH_D12G1322
GH_A12G0703	GH_D05G2037
GH_A12G0133	GH_D06G2213
GH_D01G1146	GH_A10G1801
GH_D02G1152	GH_D07G1106
GH_D12G2440	GH_D11G2688
GH_D06G0228	GH_A04G0712
GH_A08G2766	GH_D09G2171
GH_A13G1392	GH_D04G1443
GH_A08G0220	GH_D05G0689
GH_A04G0243	GH_A07G0947
GH_D08G1565	GH_D02G0906
GH_A03G1564	GH_A11G0077
GH_D01G0113	GH_D02G0669
GH_D02G2387	GH_A02G0886
GH_D04G1235	GH_D07G0958
GH_D06G1117	GH_D05G1536
GH_D11G2652	GH_A03G1280
GH_A09G1856	GH_D10G2526
GH_D03G1733	GH_D11G1727
GH_A11G1046	GH_D11G2367
GH_D08G1809	GH_D07G1408
GH_D03G0570	GH_A05G0246
GH_A01G2411	GH_A01G0690
GH_D08G0097	GH_A12G2868
GH_D09G0006	GH_D12G1972
GH_D02G1842	GH_D09G2101
GH_A07G0122	GH_D03G0689
GH_A13G1956	GH_A05G2266
GH_D02G0924	GH_D08G2056
GH_D04G1725	GH_D06G2368
GH_A13G1736	GH_D01G2537
GH_D06G0805	GH_D12G1895
GH_A10G0724	GH_A01G2186
GH_D10G0035	GH_A07G1041
GH_A12G0410	GH_A13G0135
GH_A09G1957	GH_D08G1154
GH_A07G1011	GH_D06G2204
GH_D05G3978	GH_D03G1086
GH_D08G1173	GH_D08G1412
[truncated: 14,499 more rows]

## Sheet: 5 DPA
Table S6 Gene lists of differentially expressed genes between cultivars at 5 DPA
TM-1 vs Hai7124	TM-1 vs 3-79	Hai7124 vs 3-79
GH_D13G2034	GH_D02G2216	GH_D05G1150
GH_A10G1596	GH_A09G2245	GH_A12G1978
GH_A10G2641	GH_A01G0035	GH_A11G0047
GH_A07G1419	GH_D12G1628	GH_D06G0031
GH_D10G1499	GH_D05G0274	GH_A11G3346
GH_A11G1649	GH_D13G2034	GH_scaffold2396_objG0001
GH_A09G1406	GH_A13G1678	GH_A12G1980
GH_D05G0274	GH_D04G1759	GH_A13G1611
GH_D12G1628	GH_D05G1898	GH_A01G1262
GH_D12G0274	GH_A09G2133	GH_A12G1979
GH_A13G2511	GH_A11G1649	GH_A12G0986
GH_D08G1082	GH_A04G0950	GH_D09G2107
GH_D05G1898	GH_A07G1419	GH_A13G0104
GH_A09G2245	GH_D05G1540	GH_A12G0179
GH_D04G1759	GH_D12G0274	GH_A05G3735
GH_D04G0204	GH_D09G1474	GH_A13G0014
GH_A07G0725	GH_D01G1876	GH_A13G0132
GH_A01G0035	GH_D09G2267	GH_D03G1777
GH_D01G1876	GH_A09G1230	GH_D09G1142
GH_A13G0910	GH_A07G0725	GH_A02G0100
GH_D05G0192	GH_D04G1600	GH_A04G1476
GH_D06G1559	GH_D02G0359	GH_D05G2302
GH_A09G1230	GH_D08G1082	GH_D01G2583
GH_A04G0950	GH_A06G1669	GH_A01G0494
GH_D05G1540	GH_D06G1559	GH_A13G0007
GH_A07G1705	GH_D06G2150	GH_A13G0092
GH_D09G1474	GH_D11G3679	GH_A08G1856
GH_D04G1814	GH_A07G2246	GH_D04G0615
GH_D06G0608	GH_A08G2085	GH_A11G2594
GH_D03G0276	GH_A02G1500	GH_D03G0368
GH_A02G0804	GH_D12G1466	GH_A10G2583
GH_A13G1622	GH_D10G0431	GH_D12G0188
GH_D11G3679	GH_A11G0948	GH_A13G0038
GH_A08G1414	GH_D01G2481	GH_D08G1510
GH_D10G0431	GH_D03G0276	GH_A08G1252
GH_D12G1466	GH_A07G0774	GH_A13G0076
GH_A08G2085	GH_A13G0624	GH_A05G0817
GH_A08G1251	GH_D06G0608	GH_A13G1789
GH_A11G0617	GH_D13G1801	GH_D07G0478
GH_A06G1669	GH_D05G1751	GH_D09G1732
GH_D02G0359	GH_A02G0804	GH_D05G4006
GH_A08G1283	GH_D04G0138	GH_D10G2640
GH_D06G2150	GH_D04G1009	GH_A13G0088
GH_D07G1198	GH_A13G2511	GH_A05G4252
GH_D05G1346	GH_A12G1990	GH_D03G0977
GH_A07G2246	GH_A08G1251	GH_A05G0183
GH_A06G1930	GH_D05G0909	GH_D05G2878
GH_D04G1009	GH_A10G1596	GH_D06G0123
GH_A06G1686	GH_A10G0346	GH_A13G0298
GH_D11G2519	GH_D05G0192	GH_A05G2632
GH_A05G3929	GH_D13G1873	GH_A05G0583
GH_A02G1500	GH_A12G0598	GH_A09G0747
GH_D06G2435	GH_D05G0803	GH_D05G1099
GH_A09G1425	GH_D02G1239	GH_A13G0010
GH_D04G0016	GH_A13G0223	GH_A13G2044
GH_D11G3046	GH_D05G1346	GH_A07G1680
GH_A02G1982	GH_A07G1705	GH_D04G1403
GH_D10G2652	GH_D05G3663	GH_D06G0765
GH_D12G2951	GH_A04G1339	GH_A03G0194
GH_A04G1249	GH_A10G2641	GH_D08G1971
GH_D13G0340	GH_D04G0176	GH_A08G0267
GH_A03G0286	GH_A13G0910	GH_A05G3333
GH_A01G0676	GH_D06G0586	GH_D06G0283
GH_A13G2362	GH_D03G0992	GH_A05G2281
GH_D05G1751	GH_A12G2663	GH_A04G1063
GH_D02G2216	GH_A06G1817	GH_D05G3137
GH_A04G0998	GH_A05G1882	GH_scaffold594_subseq_5166255_5247739_objG0001
GH_A04G0811	GH_A04G0998	GH_D10G1961
GH_D02G1239	GH_A07G1556	GH_D05G0810
GH_D03G1304	GH_D06G2431	GH_D08G1426
GH_D13G2384	GH_A13G1611	GH_D10G1545
GH_A12G0674	GH_A09G2383	GH_A11G3344
GH_D04G1135	GH_A06G1830	GH_A08G1253
GH_D04G1426	GH_D09G0008	GH_A01G0493
GH_D07G0737	GH_scaffold418_objG0001	GH_A05G1104
GH_A05G1299	GH_D03G0344	GH_A03G2063
GH_D05G0810	GH_D06G2348	GH_A06G0297
GH_A07G0774	GH_A08G1414	GH_D13G0033
GH_A09G2133	GH_D02G1068	GH_D06G0118
GH_A05G1882	GH_A13G2198	GH_A07G0475
GH_A03G0687	GH_D06G2435	GH_A09G2381
GH_D05G0909	GH_A11G2208	GH_A13G0056
GH_D07G1304	GH_D02G1217	GH_D08G1937
GH_A02G1526	GH_D13G2384	GH_A13G0036
GH_D05G3663	GH_A09G0747	GH_D02G1721
GH_D02G1068	GH_A02G1526	GH_D03G1776
GH_A12G1990	GH_A11G0524	GH_D12G2371
GH_D09G1689	GH_A01G0105	GH_D01G2568
GH_A10G1796	GH_D04G1135	GH_D11G3585
GH_A08G0765	GH_D08G0163	GH_A04G1357
GH_D08G2137	GH_D11G0731	GH_A13G0011
GH_A06G1817	GH_D03G1304	GH_A11G2343
GH_D05G1564	GH_D04G0067	GH_D01G2578
GH_D05G3846	GH_D06G0267	GH_D12G0165
GH_A12G0262	GH_A08G2405	GH_A13G0018
GH_D01G1287	GH_D07G0737	GH_A02G0053
GH_D01G2481	GH_D11G2519	GH_A08G2085
GH_A08G2039	GH_A03G0065	GH_A10G2651
GH_D04G0176	GH_D11G3046
GH_A01G0105	GH_A03G0286
GH_D13G1182	GH_D02G2238
GH_D03G1974	GH_A05G3665
GH_D01G0816	GH_A12G1137
GH_D11G0738	GH_A05G2251
GH_A12G0598	GH_A05G4132
GH_D10G0598	GH_A02G1982
GH_A10G0346	GH_D12G2951
GH_D13G1822	GH_A02G1719
GH_A08G2405	GH_A05G1299
GH_A13G0624	GH_D05G1564
GH_D09G0008	GH_A08G0765
GH_D04G0138	GH_D02G1337
GH_D13G1878	GH_D02G0154
GH_D02G1228	GH_A12G2298
GH_D02G0926	GH_D12G2133
GH_A03G0793	GH_D04G1105
GH_A10G1592	GH_A10G1746
GH_A12G1760	GH_A03G0687
GH_A13G2198	GH_A12G0003
GH_D05G0052	GH_D08G1178
GH_D08G1300	GH_A10G1592
GH_A11G2208	GH_D10G1499
GH_D08G0163	GH_A11G1976
GH_D09G1197	GH_D07G1304
GH_D11G0471	GH_A09G0499
GH_A07G1669	GH_D01G1287
GH_D06G2348	GH_A02G1358
GH_D05G1065	GH_A05G4171
GH_D05G3986	GH_D06G0021
GH_A09G1242	GH_A05G2586
GH_A05G2586	GH_D01G1546
GH_A07G0183	GH_D05G1711
GH_A07G1556	GH_A04G1249
GH_D02G2052	GH_D09G0858
GH_D13G1801	GH_A04G0172
GH_A05G0057	GH_A09G1383
GH_A02G1719	GH_D05G1798
GH_A04G0320	GH_D02G1565
GH_D05G0061	GH_D06G2438
GH_A01G1733	GH_D07G1068
GH_D01G1546	GH_D06G1882
GH_D05G1711	GH_A05G2738
GH_A01G1312	GH_D13G1346
GH_D01G1536	GH_A02G1334
GH_A05G0900	GH_D02G0295
GH_D12G0121	GH_D11G0231
GH_scaffold418_objG0001	GH_A12G2334
GH_D06G1080	GH_D06G1284
GH_D02G0154	GH_D12G0088
GH_A04G1339	GH_A11G3751
GH_D04G1105	GH_D08G0153
GH_D11G0400	GH_D11G3172
GH_A10G1727	GH_D01G1545
GH_D06G2151	GH_A11G0648
GH_A06G2312	GH_A12G0674
GH_A06G1830	GH_D13G1851
GH_D02G1217	GH_A11G3682
GH_A13G0223	GH_A03G1911
GH_A11G0383	GH_D04G0204
GH_A03G1440	GH_D13G1082
GH_A05G4247	GH_A09G1682
GH_D06G2431	GH_A05G0341
GH_D02G2617	GH_A06G1912
GH_A11G0948	GH_A09G2433
GH_A13G0620	GH_A02G0061
GH_A06G2311	GH_A07G1669
GH_D09G1884	GH_A05G1764
GH_D08G1178	GH_D05G1681
GH_D06G1882	GH_D13G0120
GH_D06G0021	GH_D07G0291
GH_D02G1337	GH_D04G0504
GH_A11G0616	GH_A04G0882
GH_A05G4161	GH_A06G1735
GH_D09G0294	GH_D04G0878
GH_A03G1103	GH_D09G1632
GH_A12G0857	GH_A13G2362
GH_D02G1222	GH_A13G0087
GH_D06G1548	GH_D13G1822
GH_D11G3633	GH_A05G4139
GH_D05G0803	GH_A05G3003
GH_D13G2370	GH_A13G1034
GH_A12G2663	GH_D08G2781
GH_A13G0278	GH_A11G3695
GH_A05G4250	GH_A13G1622
GH_D01G1545	GH_D04G1269
GH_D06G0267	GH_D11G3680
GH_A13G2659	GH_A12G0857
GH_A05G0628	GH_D11G3219
GH_A11G1976	GH_D08G1300
GH_A02G0928	GH_D02G2314
GH_A10G0247	GH_A04G0603
GH_A06G1735	GH_A08G1179
GH_A07G2151	GH_A02G0270
GH_A10G1746	GH_D10G1302
GH_D07G1862	GH_D11G3633
GH_D10G2347	GH_D02G2617
GH_A09G2383	GH_A02G0601
GH_A11G0328	GH_D07G0972
GH_D11G0231	GH_D02G1228
GH_D06G0586	GH_D03G0181
GH_A04G0172	GH_D07G0764
GH_D12G1356	GH_D13G2370
GH_D09G1632	GH_A02G0928
GH_A11G3707	GH_D11G0400
GH_A03G0065	GH_A11G2298
GH_D12G0562	GH_A07G1326
GH_A11G2298	GH_A05G0900
GH_A07G1454	GH_A12G2220
GH_A09G1832	GH_A11G3707
GH_D09G2194	GH_D12G1356
GH_A12G1678	GH_D05G3936
GH_A04G0882	GH_D02G0323
GH_D02G2314	GH_A05G4250
GH_D04G1269	GH_A02G0633
GH_D12G0803	GH_A06G1825
GH_A08G1024	GH_A11G3345
GH_D06G0867	GH_D11G0446
GH_D07G1200	GH_D05G2344
GH_A11G3682	GH_D03G1974
GH_D01G0401	GH_D10G0598
GH_D04G0047	GH_A07G1679
GH_D13G1873	GH_A03G2063
GH_D12G0088	GH_A09G1242
GH_D04G0504	GH_D13G1658
GH_D12G1442	GH_D09G2194
GH_D05G0211	GH_A02G0755
GH_A11G1464	GH_A03G1713
GH_A07G0116	GH_D11G3691
GH_A05G0557	GH_D13G1656
GH_A13G0724	GH_D10G2652
GH_D06G1284	GH_D12G1357
GH_D02G0156	GH_D09G2195
GH_D09G0858	GH_D05G1848
GH_A05G2068	GH_A13G0379
GH_D03G0344	GH_A08G1283
GH_D04G1649	GH_A10G1727
GH_A13G0087	GH_A09G2405
GH_D06G1259	GH_A11G0328
GH_D08G1671	GH_D05G3986
GH_D01G0706	GH_A11G3646
GH_D07G0972	GH_D11G2656
GH_D01G2235	GH_D01G0705
GH_A13G1678	GH_A11G3630
GH_D06G0817	GH_A13G2387
GH_A03G1713	GH_D07G2304
GH_D12G0284	GH_A13G1690
GH_A09G0747	GH_A12G0262
GH_D02G0295	GH_D02G2590
GH_D01G0580	GH_D07G0045
GH_D09G1458	GH_D04G0015
GH_D02G2584	GH_A12G1621
GH_D02G1828	GH_A13G0724
GH_D05G1848	GH_D07G1198
GH_D10G1302	GH_D02G1743
GH_D11G0090	GH_A05G3431
GH_D07G1584	GH_D02G1222
GH_D13G1405	GH_D09G1608
GH_A07G0681	GH_D13G1657
GH_A02G0061	GH_D11G3025
GH_A06G1912	GH_A10G1273
GH_A05G0341	GH_A13G1777
GH_A11G0648	GH_A09G1406
GH_D07G0764	GH_D11G3440
GH_D05G3936	GH_D13G1182
GH_A03G1634	GH_A13G1793
GH_D05G2344	GH_D07G1584
GH_D09G2267	GH_D12G0121
GH_A05G4308	GH_A08G2039
GH_A05G3431	GH_A12G0596
GH_A07G1679	GH_D06G1871
GH_A12G2334	GH_D04G1465
GH_A05G2251	GH_A05G2789
GH_D06G2184	GH_D06G0266
GH_A08G1322	GH_A11G2762
GH_D07G0291	GH_A07G0474
GH_A12G2298	GH_A04G0814
GH_D04G0015	GH_D01G0013
GH_A13G2147	GH_D05G2938
GH_D13G1082	GH_D11G2199
GH_D02G1565	GH_A09G1057
GH_D13G2060	GH_A03G0793
GH_D07G1224	GH_D13G2289
GH_A12G0420	GH_A03G2021
GH_A11G3751	GH_A06G2011
GH_A02G1572	GH_D05G0052
GH_D07G0045	GH_D03G1122
GH_D10G1473	GH_D11G0888
GH_A11G2762	GH_A01G0676
GH_A12G0009	GH_D08G0947
GH_D05G1871	GH_D11G1578
GH_A05G2789	GH_A09G2200
GH_A05G3665	GH_A12G0185
GH_A06G1825	GH_D10G1305
GH_D02G0323	GH_D02G2052
GH_A12G2552	GH_A03G1924
GH_D06G2438	GH_D02G0926
GH_D07G1865	GH_A10G0497
GH_A02G1358	GH_D13G0202
GH_D02G0525	GH_A09G1425
GH_A05G4171	GH_A09G0946
GH_A05G3003	GH_A03G0710
GH_A03G0923	GH_D08G0797
GH_D11G0446	GH_A12G1760
GH_D01G0133	GH_D11G0805
GH_A02G0754	GH_D02G2276
GH_A10G0123	GH_A10G0335
GH_D04G1600	GH_A08G1119
GH_D06G1693	GH_D11G0736
GH_A02G0177	GH_A10G1796
GH_A13G0379	GH_A06G1159
GH_A12G0003	GH_A11G2415
GH_A09G0893	GH_A05G0628
GH_A02G0270	GH_A11G0666
GH_D13G1656	GH_D06G0381
GH_D04G1909	GH_A01G0008
GH_A11G2330	GH_A09G0002
GH_D11G3440	GH_D13G1855
GH_D11G3691	GH_D01G0808
GH_A12G1441	GH_A02G1495
GH_A05G3717	GH_D09G1689
GH_A03G0710	GH_D11G0324
GH_A07G1326	GH_D13G0594
GH_A09G2200	GH_A06G1105
GH_A06G1151	GH_A05G3826
GH_D06G0266	GH_A04G0774
GH_A07G1117	GH_A07G0116
GH_A02G0755	GH_D01G1291
GH_D09G2195	GH_D01G0532
GH_A12G2220	GH_D04G1426
GH_A01G2296	GH_A02G0909
GH_D01G2045	GH_D02G0156
GH_A09G1057	GH_D05G2709
GH_D12G2133	GH_A09G1836
GH_D03G1905	GH_D04G1814
GH_A11G3345	GH_A13G1274
GH_A10G0497	GH_A13G0003
GH_D07G1704	GH_A05G1192
GH_A05G4132	GH_A05G2068
GH_A05G2738	GH_D09G1884
GH_D03G0181	GH_D06G2044
GH_A09G0499	GH_A09G1041
GH_A02G1741	GH_A01G0481
GH_D09G2384	GH_A07G1454
GH_D04G0436	GH_D09G2363
GH_A13G0993	GH_A02G0754
GH_A10G0366	GH_A08G0422
GH_A07G0395	GH_D04G1191
GH_D01G2480	GH_A03G0198
GH_A01G0481	GH_A10G1647
GH_D10G1447	GH_A01G1673
GH_D07G1394	GH_D10G1271
GH_D13G1658	GH_D03G0544
GH_D05G3839	GH_D09G0710
GH_D12G0987	GH_A03G2444
GH_D01G0013	GH_A07G2646
GH_A09G2505	GH_D11G0450
GH_D13G2294	GH_D02G0118
GH_A06G1105	GH_A04G0945
GH_A09G0586	GH_D11G0732
GH_A04G0814	GH_A12G0035
GH_A13G2387	GH_A01G0827
GH_D10G1305	GH_A05G2658
GH_A05G3591	GH_A10G2644
GH_D08G0283	GH_D03G1640
GH_D05G3893	GH_A06G0278
GH_A12G1872	GH_A03G0923
GH_A03G1911	GH_D06G0269
GH_D11G0399	GH_A04G1546
GH_D04G0067	GH_D04G1443
GH_D02G2633	GH_D12G1486
GH_A10G1647	GH_D07G1299
GH_D12G2433	GH_D03G1905
GH_D11G3578	GH_D11G0399
GH_D11G3680	GH_D06G0867
GH_A05G3766	GH_A07G1945
GH_A09G1041	GH_A02G0536
GH_A12G1621	GH_A07G2411
GH_D10G1418	GH_A09G2224
GH_A05G0505	GH_D06G1943
GH_A12G0596	GH_D01G0513
GH_A09G0134	GH_A12G1678
GH_A13G0205	GH_D01G0133
GH_A02G0897	GH_D05G3885
GH_D04G1465	GH_D09G1197
GH_D13G2213	GH_A11G0616
GH_D12G0228	GH_D06G1693
GH_D03G1122	GH_A13G0620
GH_A13G1274	GH_A08G2767
GH_D03G0150	GH_D08G0283
GH_A06G0469	GH_A05G0378
GH_D09G2244	GH_A05G2694
GH_A11G3630	GH_A05G3766
GH_D06G0388	GH_D03G0270
GH_D11G1578	GH_A10G2267
GH_D13G0990	GH_A09G0184
GH_D09G2143	GH_D01G0706
GH_D13G2289	GH_D01G2537
GH_A04G0647	GH_A02G0788
GH_D13G2394	GH_D09G2254
GH_A01G0008	GH_D10G2347
GH_D06G0757	GH_A02G1470
GH_A02G1334	GH_D05G2339
GH_A09G2102	GH_D12G0616
GH_A12G0035	GH_A06G0483
GH_D06G0381	GH_D10G1693
GH_D06G1871	GH_A12G0986
GH_A10G1273	GH_D12G0173
GH_D08G0947	GH_A12G0420
GH_A05G3865	GH_A12G1441
GH_D09G0710	GH_A07G1573
GH_D08G0048	GH_A05G4161
GH_D12G2336	GH_A05G4324
GH_A09G2224	GH_A09G2041
GH_A13G2661	GH_A08G0889
GH_D07G1068	GH_D11G3228
GH_A13G0216	GH_D12G1333
GH_A11G1585	GH_D06G0817
GH_A05G2658	GH_D10G0147
GH_A13G1596	GH_A11G1911
GH_D11G0736	GH_A01G1733
GH_A02G0633	GH_A07G1555
GH_D08G0231	GH_A05G3843
GH_D06G1152	GH_A06G1651
GH_A13G1690	GH_D05G1113
GH_D01G1291	GH_A12G0863
GH_D01G0513	GH_A08G0384
GH_A04G0603	GH_A12G0603
GH_A08G1179	GH_A08G0531
GH_A06G0204	GH_A07G1366
GH_D05G2281	GH_A13G1696
GH_D11G0341	GH_A13G1705
GH_D12G0173	GH_D04G1004
GH_A08G0671	GH_D04G0436
GH_D11G0637	GH_A10G1797
GH_D07G1061	GH_A07G1946
GH_A02G0394	GH_A06G0204
GH_D13G0444	GH_D07G1862
GH_A05G2694	GH_A13G1544
GH_A05G3735	GH_D13G2060
GH_A12G1363	GH_A11G3765
GH_A08G1564	GH_A13G0278
GH_A05G4139	GH_D04G1909
GH_A09G1836	GH_D11G3627
GH_D01G0923	GH_A08G2647
GH_A07G1946	GH_A09G0502
GH_A09G2433	GH_D01G0233
GH_A06G1293	GH_D02G2633
GH_D11G0805	GH_A13G2200
GH_D03G0992	GH_A11G2507
GH_D01G0705	GH_D12G2481
GH_A01G1653	GH_D05G1347
GH_D13G1191	GH_A04G1652
GH_A12G0185	GH_A11G0617
GH_D11G0732	GH_A05G2802
GH_D13G0228	GH_A06G0416
GH_A02G0314	GH_A12G1369
GH_D01G0233	GH_D06G0376
GH_D05G2543	GH_D02G0128
GH_A10G1974	GH_A13G0216
GH_D07G0443	GH_D08G0048
GH_D02G0815	GH_A08G0560
GH_D08G0623	GH_A12G2552
GH_D08G1545	GH_A13G1596
GH_A06G0416	GH_D01G2181
GH_D01G2537	GH_A09G0967
GH_D03G0083	GH_D03G0318
GH_D08G0797	GH_A06G1216
GH_A04G1041	GH_D12G0125
GH_D02G1743	GH_D05G2383
GH_A08G1119	GH_A07G0183
GH_D05G2584	GH_D01G0788
GH_A09G1348	GH_D05G2604
GH_D13G0877	GH_D08G0077
GH_D02G0844	GH_D08G0528
GH_A12G1163	GH_D12G0653
GH_A07G2486	GH_D01G1736
GH_D08G1154	GH_A05G0015
GH_D13G0443	GH_D05G2584
GH_A10G1821	GH_A02G0464
GH_D02G1548	GH_D01G2045
GH_A01G0484	GH_A04G0016
GH_A11G2507	GH_A07G1117
GH_D08G1495	GH_D04G1649
GH_D13G0202	GH_A04G0616
GH_A09G0002	GH_A02G0327
GH_D01G1893	GH_D09G2431
GH_D13G1855	GH_D06G0268
GH_D08G0612	GH_A02G0839
GH_A12G1137	GH_D11G0009
GH_A09G1383	GH_D02G2223
GH_A01G0873	GH_A12G0009
GH_D05G3885	GH_A12G0004
GH_A05G3826	GH_D07G1098
GH_A04G0945	GH_A02G1639
GH_D06G0269	GH_A05G3929
GH_A05G0565	GH_A06G1686
GH_A03G2444	GH_D11G0086
GH_A07G0322	GH_A08G2786
GH_D11G2656	GH_D01G0068
GH_D03G0318	GH_A02G0516
GH_D13G1657	GH_A09G1959
GH_D12G1525	GH_A03G1321
GH_A08G0384	GH_D05G3763
GH_A07G1573	GH_A03G1491
GH_A05G0765	GH_D11G3792
GH_A05G1764	GH_D08G1495
GH_A01G0076	GH_D02G1128
GH_D05G1347	GH_D05G3040
GH_A08G0889	GH_A11G1464
GH_D11G3638	GH_D13G2245
GH_A07G1719	GH_A11G2001
GH_A13G1696	GH_A08G0259
GH_D07G2329	GH_D05G3893
GH_A01G1673	GH_A12G2096
GH_A02G0606	GH_D03G1063
GH_D11G0507	GH_D09G0296
GH_D06G2044	GH_A10G1561
GH_A07G2646	GH_D09G2143
GH_A03G0168	GH_D02G1828
GH_A05G0378	GH_A11G1517
GH_D04G0878	GH_D13G2294
GH_D03G1064	GH_D09G2038
GH_A05G3806	GH_A09G0586
GH_scaffold6798_objG0001	GH_D12G0959
GH_A02G1181	GH_A10G0029
GH_D11G0450	GH_A01G0121
GH_A11G3509	GH_A06G1058
GH_A03G0198	GH_A07G2151
GH_A07G1555	GH_D09G0732
GH_A07G1366	GH_D09G0228
GH_D06G1943	GH_D12G0360
GH_D04G1443	GH_A04G1041
GH_D01G0532	GH_D04G0567
GH_A07G1194	GH_A11G1585
GH_A02G1221	GH_D05G3036
GH_D11G2410	GH_D10G2683
GH_D11G1429	GH_A09G2042
GH_D02G1128	GH_A12G2666
GH_D10G1271	GH_A03G0173
GH_A10G2663	GH_D10G0707
GH_D12G2252	GH_A11G3346
GH_D06G1597	GH_A05G4247
GH_A13G1705	GH_D04G0016
GH_D06G1616	GH_D05G2173
GH_A13G1777	GH_A05G3914
GH_D11G3300	GH_A11G1502
GH_D08G0385	GH_A12G1327
GH_D11G0731	GH_A09G1989
GH_A02G0168	GH_D06G0003
GH_A08G1557	GH_D02G0844
GH_A10G1844	GH_D06G1268
GH_D09G0296	GH_A11G3700
GH_A01G1579	GH_A13G0441
GH_A09G0502	GH_A04G0423
GH_A07G1945	GH_D02G1272
GH_A12G2096	GH_D07G1200
GH_D05G0764	GH_D10G2156
GH_A09G1959	GH_D13G0228
GH_D05G1681	GH_D12G0803
GH_A06G0278	GH_A05G3891
GH_A11G3646	GH_A12G0678
GH_A10G0646	GH_D01G1799
GH_D10G1272	GH_A05G3333
GH_A05G3542	GH_A05G1292
GH_D05G3040	GH_D12G2336
GH_A02G0536	GH_D08G1875
GH_D02G0385	GH_D08G1158
GH_A07G0474	GH_A08G0810
GH_A11G3084	GH_A05G0101
GH_D01G2181	GH_D12G0177
GH_A02G0788	GH_A07G1704
GH_D12G1333	GH_D13G1664
GH_D11G0888	GH_A05G3717
GH_A09G1717	GH_D10G1228
GH_A13G2026	GH_D13G1405
GH_A08G0044	GH_A06G1930
GH_A13G0003	GH_D13G0505
GH_A07G1130	GH_A08G0044
GH_A11G3762	GH_D10G0702
GH_A03G2021	GH_A02G1637
GH_A07G1352	GH_A06G1679
GH_D01G2159	GH_A04G0647
GH_D10G0777	GH_A09G0560
GH_A10G0335	GH_A01G0630
GH_D08G2875	GH_A11G3773
GH_D12G0125	GH_A10G2650
GH_D13G1416	GH_D09G2321
GH_A09G0977	GH_A02G0314
GH_D05G0759	GH_A04G1177
GH_A11G3773	GH_A05G0505
GH_A06G0917	GH_A10G1974
GH_D11G0505	GH_A05G0246
GH_D10G0307	GH_D11G3578
GH_D05G1750	GH_A08G2087
GH_A04G0888	GH_D07G0443
GH_A04G0774	GH_D05G2990
GH_A13G0142	GH_A03G0587
GH_A07G2263	GH_D02G1547
GH_D05G2339	GH_D13G1416
GH_A09G0223	GH_D01G2277
GH_A11G2420	GH_A12G0602
GH_A05G0051	GH_A11G3509
GH_D04G0615	GH_A11G3320
GH_A13G1034	GH_A01G1180
GH_A01G1262	GH_D12G1698
GH_A11G3667	GH_A12G2168
GH_D06G0683	GH_A13G1056
GH_D10G1228	GH_D02G1052
GH_D07G1293	GH_A05G0557
GH_A05G1375	GH_A05G3928
GH_A07G2636	GH_A10G2546
GH_D11G3219	GH_D01G1002
GH_A11G3765	GH_D07G2009
GH_D07G1299	GH_D01G0238
GH_A02G0464	GH_A01G2150
GH_D07G2304	GH_A12G0712
GH_A08G0015	GH_D05G2301
GH_A12G0603	GH_D12G1525
GH_A06G1159	GH_D09G0527
GH_A03G2412	GH_D03G1064
GH_A02G1632	GH_A08G0015
GH_A10G1508	GH_A07G0372
GH_D10G1693	GH_A10G1364
GH_A08G1681	GH_D01G1985
GH_A09G2042	GH_A03G0346
GH_D04G0175	GH_A04G0770
GH_A07G2411	GH_D07G1704
GH_D03G0544	GH_A11G3762
GH_D03G1973	GH_D10G1418
GH_A10G2153	GH_A08G1086
GH_A02G0909	GH_A13G2606
GH_A10G0029	GH_D04G2122
GH_A08G1879	GH_A11G3007
GH_A08G2817	GH_A11G2118
GH_A10G1609	GH_D11G3396
GH_A08G0220	GH_D10G1130
GH_D11G0324	GH_D10G0934
GH_D11G3115	GH_D10G1405
GH_A08G1222	GH_A05G1237
GH_D02G2590	GH_A11G0383
GH_D09G0513	GH_D02G2199
GH_A05G1646	GH_D07G2520
GH_A03G1932	GH_A05G3337
GH_A08G0810	GH_D01G1871
GH_D05G0964	GH_A02G1771
GH_A11G0666	GH_D01G2235
GH_D13G0657	GH_A05G3031
GH_D04G0491	GH_D07G0066
GH_A06G1420	GH_D07G2276
GH_A05G4376	GH_D03G0649
GH_A10G2267	GH_A08G1557
GH_D11G3025	GH_A10G2294
GH_D02G0128	GH_A06G1780
GH_A01G0022	GH_A06G0419
GH_D06G0376	GH_A12G0278
GH_A08G0531	GH_D06G2437
GH_D09G2363	GH_A05G4376
GH_A01G0827	GH_A07G1453
GH_D01G1736	GH_D10G1447
GH_A10G2433	GH_A07G1023
GH_A10G0063	GH_D12G0562
GH_A13G0504	GH_A09G1717
GH_D12G0061	GH_D03G0150
GH_D11G2199	GH_A05G3193
GH_D13G2589	GH_D12G0472
GH_A04G0016	GH_A01G1956
GH_A06G1216	GH_A02G0606
GH_D13G2402	GH_A05G3539
GH_D12G0177	GH_D02G1196
GH_A08G2313	GH_D09G0336
GH_A11G2585	GH_A08G2017
GH_A11G2415	GH_A07G2233
GH_D12G0959	GH_D06G1080
GH_A03G1924	GH_A01G0022
GH_A12G0278	GH_A08G1006
GH_A05G2570	GH_A08G1024
GH_A05G0015	GH_A11G2791
GH_A08G1046	GH_D12G0481
GH_A11G0944	GH_D09G1562
GH_A04G0224	GH_D05G0759
GH_A12G1337	GH_A05G4308
GH_D05G1755	GH_D06G0683
GH_D08G2631	GH_D04G0175
GH_D01G0808	GH_D05G3624
GH_D03G1971	GH_A09G2102
GH_D11G3793	GH_D11G0609
GH_A08G1217	GH_D02G0525
GH_D12G2770	GH_D12G0987
GH_A05G3928	GH_D01G0971
GH_A01G0121	GH_A03G0965
GH_D11G2256	GH_D04G0491
GH_A04G0616	GH_D05G2171
GH_A11G0482	GH_A08G2071
GH_A12G2428	GH_A11G3308
GH_D01G0508	GH_A09G1707
GH_A02G1470	GH_A03G0168
GH_A08G2454	GH_A02G0895
GH_A10G1364	GH_A07G1194
GH_D09G0228	GH_D03G1881
GH_D11G3627	GH_D08G0231
GH_A07G0372	GH_D13G0340
GH_A03G1730	GH_D11G0341
GH_D02G0118	GH_scaffold158-9_objG0003
GH_D07G1098	GH_A13G2485
GH_D12G1649	GH_D02G2233
GH_A02G1639	GH_A09G2216
GH_D10G0147	GH_A10G1722
GH_A10G1620	GH_D06G1616
GH_D11G2083	GH_A10G0692
GH_A07G1704	GH_A11G2623
GH_D06G0268	GH_D01G0401
GH_A06G1049	GH_A13G1899
GH_A12G2168	GH_A10G1830
GH_A01G2150	GH_D01G1657
GH_A04G1771	GH_D06G0757
GH_A09G1703	GH_D12G0284
GH_A13G1202	GH_A08G1681
GH_D01G0788	GH_D12G0228
GH_D11G1868	GH_A07G0681
GH_D08G2417	GH_A02G0112
GH_A03G1491	GH_A06G1293
GH_D12G2072	GH_D13G1224
GH_A04G1546	GH_A10G0247
GH_D12G0360	GH_D08G1974
GH_D11G3792	GH_D03G1973
GH_A02G2074	GH_D12G2072
GH_D09G0684	GH_D12G1427
GH_D11G3172	GH_A06G2204
GH_A08G1416	GH_D13G1684
GH_D10G2044	GH_D03G1312
GH_D13G0120	GH_A04G0320
GH_D08G0861	GH_D03G0615
GH_D04G1191	GH_A04G0171
GH_A03G0965	GH_A04G0108
GH_D03G1063	GH_D11G1868
GH_D09G2107	GH_D07G0086
GH_D10G0702	GH_D12G1642
GH_A10G0904	GH_D11G0823
GH_A13G0136	GH_D11G3793
GH_A11G0895	GH_A11G2767
GH_D09G0001	GH_A07G0002
GH_D05G3710	GH_D07G1337
GH_A10G1625	GH_D08G1545
GH_A11G1502	GH_scaffold6798_objG0001
GH_A09G0946	GH_A08G1255
GH_A12G0056	GH_D10G0777
GH_A11G2791	GH_A08G1322
GH_A05G3843	GH_D07G0001
GH_A11G1317	GH_A02G1949
GH_D10G1130	GH_D05G3766
GH_A13G1789	GH_D06G0994
GH_D03G0780	GH_D03G0768
GH_D02G1104	GH_A10G0832
GH_D09G0732	GH_A06G2311
GH_A08G0259	GH_D09G0519
GH_D11G1656	GH_D02G1531
GH_D13G2290	GH_D07G1408
GH_A06G0319	GH_A02G0185
GH_D04G1832	GH_A05G1174
GH_A01G0630	GH_D06G1152
GH_D02G1196	GH_A04G1771
GH_D13G1680	GH_D12G0673
GH_D05G1798	GH_A11G0511
GH_A09G0176	GH_D11G2235
GH_D04G1004	GH_D08G1154
GH_D05G1062	GH_A07G0578
GH_D05G3036	GH_A12G1874
GH_D05G3624	GH_D11G2546
GH_A09G2103	GH_A01G0076
GH_A03G0173	GH_D07G2156
GH_A07G2020	GH_A06G1339
GH_D11G3102	GH_D02G0815
GH_A13G0291	GH_D13G0693
GH_A13G2262	GH_D09G2148
GH_A02G0516	GH_A13G2174
GH_A09G1989	GH_A04G1120
GH_A05G1292	GH_D01G0462
GH_A11G2118	GH_A10G0063
GH_A08G1288	GH_A12G0802
GH_D05G1113	GH_D01G0469
GH_D12G1013	GH_A13G2262
GH_D05G2938	GH_A13G0993
GH_D02G0728	GH_D04G1479
GH_D01G1799	GH_D04G1735
GH_D08G1875	GH_D06G1968
GH_scaffold1-4_objG0001	GH_D13G2394
GH_D11G0609	GH_A05G2858
GH_D03G0149	GH_A06G2026
GH_D05G1185	GH_D05G3712
GH_A06G0483	GH_D13G0657
GH_D09G0006	GH_D05G2815
GH_A05G2858	GH_A12G2441
GH_A04G0423	GH_D04G1030
GH_D04G1646	GH_A07G0459
GH_A10G2137	GH_D06G0031
GH_A08G1086	GH_D05G3710
GH_A07G1676	GH_D05G3979
GH_D12G2723	GH_D08G0385
GH_D09G2438	GH_A01G0484
GH_D12G1486	GH_A12G0145
GH_A05G0101	GH_D12G1649
GH_A04G1177	GH_D05G0061
GH_D01G1097	GH_D04G1290
GH_A11G0310	GH_A05G0007
GH_A11G3724	GH_D05G2711
GH_D05G0137	GH_A01G1195
GH_A11G1911	GH_A05G0177
GH_A08G2647	GH_A10G1508
GH_A05G0338	GH_A08G0990
GH_D13G1224	GH_D01G1333
GH_A08G2087	GH_D05G1065
GH_A05G0214	GH_A04G1343
GH_A09G1404	GH_scaffold1-4_objG0001
GH_D01G2535	GH_A10G2147
GH_D07G0086	GH_D05G2656
GH_A03G2033	GH_D11G0738
GH_D08G0528	GH_D05G1112
GH_D09G0287	GH_A11G0363
GH_A11G0385	GH_A13G2661
GH_D11G0086	GH_A11G3531
GH_A06G1651	GH_A13G1014
GH_scaffold18810_objG0001	GH_A11G3015
GH_A13G1384	GH_D11G0792
GH_A03G0587	GH_A12G0686
GH_D02G0543	GH_D05G3846
GH_D05G3712	GH_D09G0731
GH_A02G0839	GH_D10G1887
GH_D12G1357	GH_A07G0004
GH_A12G0602	GH_A01G2380
GH_A13G1056	GH_D04G1147
GH_D06G1445	GH_A04G0063
GH_A01G1180	GH_A11G0014
GH_A04G0581	GH_A03G2412
GH_D10G1357	GH_A06G2203
GH_D01G1929	GH_A09G0242
GH_A13G2606	GH_A13G1992
GH_A04G0672	GH_D13G0414
GH_A11G1517	GH_A11G0082
GH_D02G2272	GH_D02G2315
GH_A01G1762	GH_A09G0906
GH_D09G0527	GH_A02G1359
GH_D05G3288	GH_A09G2400
GH_A11G0363	GH_A06G1795
GH_A01G0012	GH_D11G3169
GH_D11G0009	GH_A04G0948
GH_A12G2328	GH_D03G0680
GH_D13G0721	GH_D10G0009
GH_D08G1971	GH_D05G2764
GH_A06G0419	GH_A08G2876
GH_D05G3976	GH_D11G0560
GH_A12G1484	GH_A04G0811
GH_D04G1536	GH_A07G2636
GH_D10G2156	GH_D08G1604
GH_A06G1645	GH_D06G1825
GH_A04G1120	GH_A07G0863
GH_D05G2709	GH_A03G1070
GH_A12G0004	GH_A09G0761
GH_A03G1070	GH_D12G0212
GH_A09G0967	GH_D04G2123
GH_D07G2009	GH_D07G0177
GH_A06G1679	GH_A04G1141
GH_A10G2546	GH_D12G1442
GH_A08G0334	GH_D12G2770
GH_D09G2431	GH_D10G2792
GH_D08G2818	GH_A08G0334
GH_A11G1777	GH_D03G0681
GH_A11G3015	GH_D12G0995
GH_D01G1871	GH_D09G0035
GH_D06G0003	GH_A08G1256
GH_A09G0184	GH_A09G0089
GH_D08G0153	GH_D06G1603
GH_A03G0346	GH_scaffold265_objG0001
GH_D01G1985	GH_A11G2585
GH_D11G2087	GH_D08G2573
GH_D11G0627	GH_D02G0124
GH_A04G0770	GH_A12G2328
GH_A02G1949	GH_D11G3655
GH_D05G3766	GH_A08G2454
GH_D02G0824	GH_A11G2501
GH_D13G2234	GH_D06G1923
GH_D02G2238	GH_A06G0400
GH_A05G2377	GH_A04G1662
GH_A02G1771	GH_D05G2501
GH_D07G2176	GH_D02G0288
GH_A13G1014	GH_D10G2097
GH_A04G0270	GH_A10G2670
GH_A06G1339	GH_D11G3300
GH_A13G0441	GH_D10G0659
GH_D09G0541	GH_D05G3976
GH_A10G0927	GH_A01G0911
GH_D06G1268	GH_D12G1242
GH_D09G0170	GH_D08G2050
GH_A05G3031	GH_D08G1145
GH_A01G0548	GH_D10G2222
GH_D03G0649	GH_A05G4317
GH_D05G2604	GH_D07G1589
GH_A08G0315	GH_A07G1628
GH_D05G3636	GH_D03G1285
GH_D11G0996	GH_A06G2205
GH_D06G0302	GH_A02G0168
GH_D06G2437	GH_A05G0153
GH_A12G0678	GH_A09G2253
GH_D04G1376	GH_D09G0900
GH_A09G0560	GH_A06G2312
GH_D07G1869	GH_A02G0679
GH_A11G0511	GH_A11G2353
GH_D11G1917	GH_A05G1945
GH_D11G3052	GH_D11G1429
GH_D08G0077	GH_A12G1428
GH_A13G1076	GH_D07G2582
GH_D11G0792	GH_D05G2454
GH_A05G3193	GH_D03G0833
GH_D06G0387	GH_A05G4301
GH_A03G2446	GH_A03G1954
GH_A05G4324	GH_D01G0508
GH_D11G1871	GH_A03G1681
GH_A07G0863	GH_D06G1669
GH_A03G0733	GH_A07G2453
GH_D12G2427	GH_D01G2307
GH_D09G0336	GH_A05G3691
GH_A13G1793	GH_D01G1313
GH_A08G2017	GH_D01G1097
GH_A05G3914	GH_A11G0459
GH_D04G0535	GH_D05G3288
GH_A10G2118	GH_D10G2595
GH_A09G0693	GH_D02G0906
GH_A08G2852	GH_D13G0721
GH_D11G0842	GH_D05G0127
GH_D12G0481	GH_D08G2875
GH_D11G2235	GH_D07G1004
GH_A12G0891	GH_D12G2723
GH_A09G0906	GH_D09G1984
GH_A08G2452	GH_D13G2142
GH_A09G2330	GH_A11G3752
GH_D11G3228	GH_A12G1336
GH_A07G2453	GH_A05G0765
GH_D06G2360	GH_D02G0543
GH_A11G2987	GH_A12G0891
GH_A07G1594	GH_A04G1357
GH_D10G2445	GH_A11G1560
GH_A08G2071	GH_D03G1968
GH_A01G0387	GH_A05G2975
GH_A01G0705	GH_A11G0944
GH_A10G1098	GH_D05G3727
GH_D11G1417	GH_A11G1123
GH_A11G3308	GH_D05G1454
GH_A11G1192	GH_A04G0581
GH_D06G0994	GH_A08G1409
GH_A11G3320	GH_D03G1309
GH_A05G1718	GH_A12G2285
GH_D05G2501	GH_D09G1552
GH_A08G1409	GH_A03G1440
GH_A12G0371	GH_D05G3634
GH_D13G1118	GH_A01G0082
GH_A09G0820	GH_D05G2642
GH_A07G0320	GH_D04G1832
GH_A13G2485	GH_D05G0664
GH_D05G3555	GH_D11G3605
GH_scaffold158-9_objG0003	GH_D10G0950
GH_A03G2316	GH_A02G0897
GH_D03G1312	GH_A11G0451
GH_D08G2724	GH_D07G0820
GH_A01G1271	GH_D11G1917
GH_A10G1240	GH_A05G0565
GH_A09G2692	GH_D05G3555
GH_D02G2199	GH_A10G0827
GH_A03G1508	GH_A12G0615
GH_D07G0530	GH_A09G0972
GH_D01G2568	GH_D12G1117
GH_A10G1627	GH_D08G2119
GH_D01G1657	GH_D12G1013
GH_A02G1772	GH_A10G1625
GH_A10G1602	GH_A12G1337
GH_D13G2129	GH_A09G0001
GH_A12G0686	GH_A05G3542
GH_A09G0761	GH_D12G0994
GH_D02G0664	GH_A12G1978
GH_A12G0145	GH_A05G1681
GH_A12G0863	GH_D10G2540
GH_D10G1340	GH_A06G2292
GH_D03G0615	GH_A05G0119
GH_A03G2453	GH_D11G3356
GH_A06G2204	GH_A07G2169
GH_D10G0698	GH_D13G1253
GH_A11G2044	GH_A10G1665
GH_D07G0958	GH_D06G1259
GH_A13G1992	GH_A11G3677
GH_D01G2404	GH_D08G0401
GH_D12G0466	GH_D11G0275
GH_D13G1346	GH_D13G1191
GH_A10G2670	GH_D05G0873
GH_D11G0823	GH_D07G0542
GH_D13G0780	GH_D13G2234
GH_D02G1130	GH_A04G1040
GH_D09G0519	GH_D07G1194
GH_A06G1894	GH_D02G2064
GH_A05G1192	GH_D04G1227
GH_D10G1050	GH_D01G0166
GH_A04G0108	GH_A02G1741
GH_D01G2307	GH_A06G0615
GH_A05G2365	GH_D08G0543
GH_A03G0380	GH_A07G0126
GH_D09G1574	GH_D13G2290
GH_D02G0781	GH_D05G3637
GH_D03G1319	GH_D04G1182
GH_A02G1022	GH_A12G0271
GH_D07G1337	GH_D09G1968
GH_A13G0105	GH_A05G0057
GH_A08G1255	GH_A04G0508
GH_A13G1073	GH_A04G0287
GH_A02G0112	GH_D07G0563
GH_A13G2174	GH_D12G1140
GH_D03G0833	GH_A03G1730
GH_D13G2245	GH_A09G2274
GH_A11G2001	GH_D02G2606
GH_D10G0707	GH_A02G1920
GH_D01G0971	GH_A07G1697
GH_D05G3723	GH_A04G0646
GH_A04G1770	GH_A05G0457
GH_D01G1002	GH_D08G2056
GH_A01G2380	GH_D10G2445
GH_D03G0768	GH_D08G2137
GH_A13G1831	GH_A03G2170
GH_A03G1645	GH_D11G2822
GH_A13G1756	GH_A12G1188
GH_A13G2137	GH_A04G0158
GH_D09G1217	GH_A13G1093
GH_A13G1050	GH_A05G1008
GH_A08G1006	GH_A11G1244
GH_A07G1686	GH_D11G1857
GH_A11G2524	GH_D08G0092
GH_D12G0775	GH_A08G1979
GH_A09G1229	GH_D05G2914
GH_A05G1174	GH_A08G1641
GH_D10G2505	GH_A08G1099
GH_A09G0591	GH_D01G0816
GH_A13G0092	GH_A01G0731
GH_D12G0673	GH_D02G0162
GH_D07G1685	GH_D13G2024
GH_A05G0076	GH_D02G0686
GH_D08G2781	GH_D12G2381
GH_D11G3114	GH_A11G0310
GH_A13G1093	GH_A06G1547
GH_A10G1096	GH_A04G1770
GH_D07G1671	GH_D05G2564
GH_D05G2171	GH_D03G1872
GH_D10G1251	GH_A10G2433
GH_A12G1960	GH_D03G0929
GH_A12G0712	GH_D10G2288
GH_D08G2252	GH_D11G2083
GH_A11G0277	GH_D06G2326
GH_A02G1359	GH_D02G0072
GH_D07G1140	GH_D07G1327
GH_D02G1052	GH_A02G1933
GH_D13G1164	GH_A09G0134
GH_A07G1628	GH_D02G1719
GH_A05G3539	GH_D03G1666
GH_A05G1681	GH_A10G2125
GH_A10G2289	GH_D04G0188
GH_A02G1920	GH_D09G0294
GH_D06G0686	GH_A13G1847
GH_A07G1353	GH_A05G2255
GH_A05G4301	GH_A07G1686
GH_D03G1972	GH_D12G0466
GH_D08G1604	GH_A07G0348
GH_D09G1207	GH_A08G0853
GH_A11G0459	GH_A05G2747
GH_D13G2024	GH_D01G0987
GH_D05G2173	GH_D13G2583
GH_A13G1350	GH_D12G2433
GH_D05G2404	GH_A02G2074
GH_D09G0900	GH_D09G1217
GH_A10G0915	GH_A07G0413
GH_A05G0374	GH_A11G2340
GH_D04G1735	GH_A09G0547
GH_D04G1479	GH_A09G2353
GH_A08G2421	GH_A09G1907
GH_D09G1356	GH_D09G1631
GH_D13G2590	GH_A13G1073
GH_D05G3979	GH_A04G0862
GH_D06G0614	GH_A08G0899
GH_D10G0408	GH_A10G1542
GH_A11G0082	GH_A13G0504
GH_D03G1961	GH_D10G1152
GH_D12G0616	GH_A10G0155
GH_A06G2026	GH_A11G3761
GH_D07G0001	GH_A04G0672
GH_A13G0011	GH_D06G1265
GH_A09G2590	GH_D13G1133
GH_A09G1682	GH_A12G1335
GH_D04G1030	GH_D06G1252
GH_D09G1568	GH_D13G2291
GH_D13G2583	GH_D08G2394
GH_A12G1504	GH_A03G0380
GH_D11G1722	GH_A02G0177
GH_A10G0104	GH_A10G0315
GH_D03G0681	GH_D11G0536
GH_A11G2109	GH_A04G0270
GH_D03G0857	GH_D13G2632
GH_D10G1537	GH_A09G1348
GH_D03G1320	GH_D01G2404
GH_D09G2543	GH_A03G1645
GH_A11G3609	GH_A06G2135
GH_D02G2583	GH_D09G0688
GH_A01G1195	GH_D03G1789
GH_A08G1761	GH_A01G0799
GH_A08G2771	GH_A07G0395
GH_A03G1681	GH_D10G1050
GH_A05G3669	GH_A07G0842
GH_A01G0082	GH_A05G3686
GH_A04G0069	GH_D02G0431
GH_D08G1718	GH_D09G0733
GH_D02G0066	GH_D13G2589
GH_D11G0275	GH_A06G2129
GH_A10G2294	GH_D04G0535
GH_A03G0003	GH_A06G0418
GH_A06G1457	GH_D10G2640
GH_A11G3074	GH_A10G0104
GH_D01G0743	GH_D11G2522
GH_A08G1641	GH_D11G2344
GH_D05G2990	GH_D06G1548
GH_D09G0731	GH_A06G1317
GH_D05G2711	GH_A06G1457
GH_D10G1887	GH_A05G2997
GH_D04G1147	GH_D09G1105
GH_A07G0004	GH_scaffold3193_objG0001
GH_A06G2135	GH_D01G0003
GH_D10G1143	GH_D12G0162
GH_D05G0150	GH_D12G2427
GH_A07G1694	GH_A10G2137
GH_A09G0242	GH_A06G2201
GH_A06G2203	GH_D03G1522
GH_A04G0063	GH_A08G0376
GH_A02G0185	GH_A10G1240
GH_D06G1825	GH_D03G1338
GH_D02G2223	GH_D02G0728
GH_A06G1913	GH_A10G1239
GH_A03G1954	GH_A05G0214
GH_D12G2253	GH_A03G2033
GH_D13G1842	GH_D11G0539
GH_A06G0400	GH_D13G0637
GH_D08G0115	GH_A07G1594
GH_A02G1637	GH_A03G2263
GH_A11G2623	GH_A09G2432
GH_A01G0911	GH_A02G0152
GH_A07G1453	GH_A03G0904
GH_D08G2087	GH_A10G0366
GH_A01G0177	GH_A04G0099
GH_A08G1231	GH_D10G0926
GH_A04G0948	GH_D02G1517
GH_D12G0162	GH_A01G1091
GH_A12G2419	GH_A05G2781
GH_A06G0741	GH_D05G0211
GH_A05G2747	GH_D02G1303
GH_D12G1642	GH_D13G0473
GH_A12G1874	GH_A06G1276
GH_D02G1547	GH_D09G1322
GH_A03G2187	GH_A02G0186
GH_A01G2177	GH_A08G1879
GH_A11G2950	GH_A01G1271
GH_D03G0680	GH_D07G2086
GH_A05G2378	GH_D07G1856
GH_A08G2876	GH_D01G0580
GH_A07G2528	GH_D03G1281
GH_A02G0800	GH_scaffold6732_objG0001
GH_A03G2170	GH_A10G0892
GH_A04G1662	GH_D09G0747
GH_A04G1141	GH_A03G2446
GH_D10G0688	GH_A09G0813
GH_D06G1849	GH_A10G2153
GH_D08G2840	GH_D05G2404
GH_D01G0238	GH_A11G2533
GH_D11G3683	GH_A13G2171
GH_D07G2464	GH_A11G3084
GH_D12G0212	GH_A05G1850
GH_D11G2016	GH_A07G1206
GH_A08G1979	GH_D05G0150
GH_A02G1755	GH_D06G0302
GH_D12G2779	GH_scaffold41877_objG0001
GH_D10G2792	GH_D04G0937
GH_A08G0153	GH_D05G3157
GH_A11G1491	GH_A11G2950
GH_A08G2786	GH_D05G3009
GH_D02G0288	GH_D10G1942
GH_A06G1721	GH_A06G0958
GH_D04G1052	GH_A08G2852
GH_A11G3668	GH_D11G2755
GH_A11G1558	GH_D02G1152
GH_A05G0177	GH_D05G0050
GH_D11G2113	GH_D02G0957
GH_A05G3946	GH_D10G0688
GH_D12G1945	GH_D10G0638
GH_D02G2315	GH_A13G2386
GH_A12G1335	GH_A12G1960
GH_D05G0873	GH_A08G2825
GH_D05G0664	GH_D12G0775
GH_A10G0256	GH_A09G0267
GH_D01G2251	GH_D05G3735
GH_D01G0801	GH_D01G0301
GH_D09G1984	GH_D02G0161
GH_D11G2822	GH_A07G2645
GH_D05G2301	GH_D05G3594
GH_D05G1840	GH_D09G1574
GH_A08G2485	GH_D02G0092
GH_D05G3727	GH_D05G0926
GH_D10G0659	GH_A05G0857
GH_A09G2274	GH_A07G1324
GH_D11G0560	GH_A04G0343
GH_A12G0802	GH_D06G1401
GH_D02G1756	GH_A08G2389
GH_A11G2501	GH_A02G0885
GH_A09G2253	GH_D08G0749
GH_A04G0646	GH_D01G0303
GH_A11G1236	GH_D05G3460
GH_D05G1722	GH_A07G1352
GH_D03G1285	GH_A01G1312
GH_A13G1393	GH_A12G1298
GH_D13G1258	GH_A02G0106
GH_D02G1272	GH_D08G0336
GH_A06G2205	GH_D09G0711
GH_A04G0407	GH_scaffold3286_objG0001
GH_D13G2122	GH_A07G1918
GH_D07G2033	GH_A06G0488
GH_A10G0827	GH_A05G2378
GH_D09G1017	GH_A07G0611
GH_A07G1466	GH_D09G0558
GH_D10G1144	GH_D04G1376
GH_D07G2305	GH_A12G0749
GH_D13G0693	GH_A04G0888
GH_D02G0439	GH_D06G1024
GH_A05G4156	GH_D02G0941
GH_D05G0161	GH_D07G1224
GH_A01G0731	GH_A13G1076
GH_A03G0769	GH_D01G2159
GH_D02G0162	GH_D10G1143
GH_D10G0934	GH_A10G0645
GH_A05G3915	GH_D02G0033
GH_D01G0669	GH_A10G1497
GH_D08G1402	GH_A11G3381
GH_A07G0558	GH_D04G1013
GH_D04G2122	GH_D03G0155
GH_D13G2288	GH_D11G1479
GH_A02G0679	GH_A11G0720
GH_D02G1399	GH_D13G0223
GH_D07G1408	GH_A12G0819
GH_D07G1004	GH_D05G1750
GH_D09G2321	GH_A06G2139
GH_A10G1497	GH_A09G0176
GH_D09G1562	GH_A07G1676
GH_A10G0692	GH_A09G2362
GH_A07G0126	GH_A07G0037
GH_D13G1684	GH_A13G1350
GH_D07G0535	GH_D03G1617
GH_A05G2601	GH_A05G2515
GH_D13G0473	GH_A10G0154
GH_A05G2975	GH_A05G1605
GH_A11G1812	GH_scaffold515_objG0006
GH_D13G1133	GH_D11G3638
GH_D11G0793	GH_A07G0947
GH_A11G1560	GH_A06G1764
GH_A05G3218	GH_D03G0660
GH_D03G1968	GH_A02G0078
GH_A13G1611	GH_A07G0322
GH_A05G2781	GH_A05G4360
GH_A04G1652	GH_A05G3098
GH_D02G1531	GH_D01G0351
GH_D11G3169	GH_D08G1970
GH_D09G1552	GH_D10G2411
GH_A09G2432	GH_A05G0338
GH_A07G1206	GH_A13G1730
GH_D07G1589	GH_D11G0637
GH_D07G0820	GH_D07G0159
GH_A09G2021	GH_D13G1646
GH_D13G1912	GH_A11G0385
GH_D09G0789	GH_A02G0800
GH_D08G1389	GH_A10G1627
GH_D10G2595	GH_D10G1473
GH_D08G1158	GH_D11G2087
GH_A02G2043	GH_D05G3723
GH_A02G0327	GH_D07G1557
GH_A12G2071	GH_A12G1048
GH_A03G2286	GH_D04G0196
GH_scaffold265_objG0001	GH_D11G1791
GH_A09G0001	GH_D03G1599
GH_A11G3511	GH_A11G1365
GH_A04G1194	GH_A10G1844
GH_D10G2097	GH_A06G1645
GH_A09G2301	GH_A11G3344
GH_D07G0795	GH_A11G3538
GH_A07G2169	GH_D05G3954
GH_D05G1454	GH_D04G1052
GH_A07G1023	GH_A06G1428
GH_D11G3356	GH_D07G2578
GH_A10G0901	GH_D10G1272
GH_D08G0706	GH_A08G1265
GH_D10G0926	GH_D01G0175
GH_D13G1253	GH_A01G2368
GH_D02G1236	GH_A03G2195
GH_D01G0003	GH_A13G0205
GH_A11G3677	GH_A02G0003
GH_A04G0564	GH_A03G1634
GH_A07G0700	GH_A09G1229
GH_A09G2400	GH_D09G2186
GH_D07G2086	GH_A05G2654
GH_A09G0813	GH_D05G1995
GH_D11G3605	GH_D02G0101
GH_D02G0526	GH_A07G2141
GH_D12G0653	GH_A05G3379
GH_A13G2386	GH_A12G0274
GH_A05G0007	GH_D07G0416
GH_D02G2064	GH_D02G0312
GH_A02G1933	GH_A13G1471
GH_A12G1140	GH_D10G0746
GH_A09G0514	GH_A06G1458
GH_D05G3597	GH_A10G1871
GH_D05G3637	GH_D05G3661
GH_D01G0690	GH_A03G2370
GH_D09G1615	GH_A09G2505
GH_D03G0309	GH_scaffold3458_objG0001
GH_D07G2582	GH_A06G0671
GH_D10G2420	GH_D05G2946
GH_A11G1381	GH_A05G0468
GH_A04G0508	GH_A07G0558
GH_D06G1603	GH_A13G1393
GH_A11G2353	GH_A09G2301
GH_D01G0068	GH_D03G1961
GH_D08G2048	GH_D04G0153
GH_A07G2233	GH_A08G2421
GH_D07G0416	GH_A13G1182
GH_D08G0401	GH_A05G1411
GH_A04G0158	GH_D02G0311
GH_D01G0776	GH_D08G1088
GH_D11G1479	GH_A13G0500
GH_A04G0576	GH_D12G0184
GH_A04G1158	GH_D01G0885
GH_A03G1953	GH_D07G2033
GH_A11G1916	GH_D12G0685
GH_A11G1244	GH_A09G2551
GH_D08G2375	GH_D03G0389
GH_A02G0152	GH_D09G0046
GH_D08G2488	GH_D09G0006
GH_A10G1867	GH_A12G1816
GH_A02G0078	GH_A02G0965
GH_D09G0035	GH_A08G0896
GH_A11G0047	GH_A13G2102
GH_A06G1547	GH_A10G2219
GH_D05G2642	GH_D05G1373
GH_A13G0812	GH_A05G2377
GH_A07G0002	GH_A11G1801
GH_A10G2524	GH_A13G2026
GH_A05G1032	GH_D10G2039
GH_D13G1919	GH_D05G1185
GH_D09G2148	GH_D10G2505
GH_D02G0924	GH_D13G1343
GH_D11G0954	GH_A09G0295
GH_A11G0014	GH_D04G1526
GH_D05G3199	GH_D01G2480
GH_A09G2157	GH_A10G1400
GH_A09G1819	GH_A11G1777
GH_A10G2417	GH_A09G1244
GH_A05G3337	GH_A06G0484
GH_D09G1608	GH_A10G1066
GH_A02G0965	GH_D08G1718
GH_A05G2914	GH_A09G1424
GH_D02G0056	GH_A02G1489
GH_D02G1719	GH_A03G0580
GH_A03G1294	GH_D05G3328
GH_D02G2618	GH_A10G0915
GH_A12G2072	GH_A09G0893
GH_A11G2340	GH_D09G2437
GH_D10G2382	GH_D10G1912
GH_A04G0171	GH_A07G0320
GH_D05G2293	GH_A12G1363
GH_D05G1061	GH_A04G0223
GH_A01G0495	GH_D06G0632
GH_A11G0828	GH_A03G2307
GH_A05G3691	GH_D05G1061
GH_A13G2219	GH_A11G1766
GH_D07G1174	GH_D09G1568
GH_D01G2055	GH_D11G2642
GH_A08G0853	GH_A03G2458
GH_D11G1875	GH_A03G1544
GH_D06G0526	GH_A11G0828
GH_D01G0987	GH_D11G0477
GH_A05G2921	GH_D05G2335
GH_D09G1630	GH_A12G2340
GH_A13G0090	GH_D04G1491
GH_A07G0413	GH_D11G1764
GH_D13G2518	GH_D01G2454
GH_A13G1544	GH_D06G2427
GH_D03G1599	GH_D01G0081
GH_D10G2288	GH_A09G1703
GH_D10G1560	GH_A04G0564
GH_A05G3333	GH_A08G2452
GH_A05G3997	GH_A05G3915
GH_A11G0799	GH_D09G0789
GH_A11G3531	GH_A01G0740
GH_A13G0512	GH_A12G2012
GH_D10G0525	GH_D12G2476
GH_A12G1277	GH_A11G3074
GH_A03G2195	GH_A08G1431
GH_A01G1126	GH_D08G1389
GH_D01G2277	GH_A13G2122
GH_D09G1631	GH_A02G0059
GH_A10G0155	GH_A11G0799
GH_A08G0376	GH_D08G0861
GH_D06G0311	GH_A06G2397
GH_D08G0543	GH_D11G3685
GH_A08G2507	GH_A08G2733
GH_D02G1517	GH_D05G3881
GH_D06G1252	GH_D07G0343
GH_D06G1715	GH_D13G0629
GH_A08G2798	GH_A03G2316
GH_D12G1373	GH_A13G2647
GH_A02G0186	GH_D02G2502
GH_D07G0343	GH_D03G0559
GH_A12G1092	GH_D12G2037
GH_D04G1598	GH_A05G3021
GH_D11G2819	GH_A09G0693
GH_A10G1963	GH_A09G1731
GH_D08G1394	GH_A05G3591
GH_D05G3458	GH_A06G0003
GH_D05G3061	GH_A10G2118
GH_A07G0578	GH_D11G1417
GH_D02G0871	GH_A11G0787
GH_A05G1850	GH_D10G0581
GH_A08G1099	GH_D05G0466
GH_A13G1730	GH_A11G0747
GH_D10G2039	GH_A05G3806
GH_D09G0688	GH_D08G0324
GH_D08G1232	GH_D04G1140
GH_A04G0534	GH_D09G2043
GH_A13G2102	GH_A10G0969
GH_A11G0931	GH_A03G1294
GH_A02G0106	GH_A01G2177
GH_D09G0733	GH_D05G1206
GH_A10G1288	GH_A04G0247
GH_D05G1398	GH_D06G0526
GH_A06G2139	GH_D05G1398
GH_A05G0592	GH_D11G2113
GH_A10G0001	GH_D12G1136
GH_A04G0099	GH_A07G0728
GH_D01G0469	GH_A10G1087
GH_A04G0027	GH_A05G2689
GH_D12G1310	GH_A09G1278
GH_A02G1063	GH_D01G0174
GH_D07G1953	GH_A06G2240
GH_A06G1317	GH_A05G2294
GH_D07G2156	GH_A08G1051
GH_D03G1881	GH_A08G0589
GH_D02G0176	GH_A09G1618
GH_A05G1181	GH_D01G0358
GH_A06G2129	GH_D02G0341
GH_A12G0797	GH_D08G1076
GH_A05G2997	GH_D02G1576
GH_A12G0005	GH_A05G1646
GH_D08G2573	GH_D13G1683
GH_D02G2276	GH_D06G0614
GH_D02G0312	GH_A10G0966
GH_D09G2286	GH_A06G1721
GH_A10G2023	GH_A11G0029
GH_A04G1040	GH_D13G2590
GH_D02G0311	GH_A12G0636
GH_A06G2201	GH_D11G1871
GH_D02G2502	GH_A05G3300
GH_A02G1863	GH_D07G0652
GH_D02G2317	GH_D06G0136
GH_A06G0309	GH_D02G2060
GH_D10G0746	GH_A07G0212
GH_A10G1239	GH_A08G1222
GH_A07G2643	GH_A12G1163
GH_A04G0223	GH_D12G2961
GH_D13G1181	GH_A02G0252
GH_A01G1162	GH_D07G1491
GH_D05G1427	GH_A12G0005
GH_D10G0928	GH_D05G3668
GH_A07G2052	GH_D11G0635
GH_A13G0051	GH_D12G0610
GH_A04G0390	GH_A05G2763
GH_A06G1088	GH_D05G0178
GH_A08G2459	GH_A05G4238
GH_D11G2344	GH_A10G1098
GH_A13G0383	GH_D11G1746
GH_D05G3641	GH_D05G3636
GH_A10G1665	GH_D04G1487
GH_D09G2038	GH_D10G2808
GH_D07G1856	GH_D13G2247
GH_A04G0226	GH_D13G1834
GH_A12G1320	GH_D04G1076
GH_D07G1826	GH_D06G1363
GH_A06G1795	GH_D06G1244
GH_D02G2408	GH_D02G2039
GH_D12G2888	GH_A11G3609
GH_A09G0446	GH_A04G1340
GH_D07G1723	GH_A04G0390
GH_A05G0857	GH_A06G0624
GH_A05G0716	GH_D11G3688
GH_D13G1634	GH_A07G2148
GH_D09G2043	GH_D13G2213
GH_A05G0056	GH_A02G1170
GH_A11G2818	GH_A12G2451
GH_D11G0539	GH_D06G0536
GH_D11G1241	GH_D11G1875
GH_A04G0068	GH_D11G1656
GH_D01G2285	GH_A06G2115
GH_D13G1664	GH_D13G1125
GH_A04G0701	GH_D05G1558
GH_D03G1338	GH_D13G1403
GH_A03G0580	GH_D08G0945
GH_A10G0585	GH_A03G1935
GH_D12G2481	GH_D10G2593
GH_A05G4218	GH_D10G1019
GH_A02G0802	GH_D12G0470
GH_D01G1421	GH_D10G2099
GH_D13G2201	GH_D11G2553
GH_D04G1491	GH_D12G1387
GH_D04G0937	GH_A12G1945
GH_scaffold41877_objG0001	GH_D11G2417
GH_A11G0610	GH_A10G2023
GH_A05G3686	GH_D05G2091
GH_D13G1403	GH_D09G1581
GH_D05G3661	GH_A09G2330
GH_D04G0093	GH_D09G2438
GH_A06G1020	GH_D13G0454
GH_D07G1428	GH_D04G0885
GH_D03G1666	GH_A05G3112
GH_D05G3157	GH_D10G1516
GH_A03G0588	GH_D04G1193
GH_A07G1395	GH_D03G1320
GH_D05G1112	GH_D05G3458
GH_A13G1148	GH_D12G0568
GH_D11G2526	GH_A09G1708
GH_D10G0638	GH_A11G3667
GH_A02G0059	GH_A12G1643
GH_A07G2645	GH_D10G1537
GH_D02G0161	GH_D09G2542
GH_D03G0785	GH_D08G0115
GH_A11G2767	GH_D11G0002
GH_D05G0926	GH_D05G1638
GH_D05G2656	GH_D06G0388
GH_A09G0089	GH_D11G1828
GH_D05G2764	GH_D12G2780
GH_D13G1834	GH_A09G1794
GH_D07G2260	GH_A05G4218
GH_D11G1416	GH_A02G1755
GH_D02G0848	GH_A10G2417
GH_D05G3668	GH_A03G1210
GH_D11G3655	GH_A06G1758
GH_D05G2946	GH_D05G3873
GH_D13G1343	GH_D12G2299
GH_A07G0904	GH_A02G1285
GH_D05G3594	GH_A06G2134
GH_A04G1343	GH_D08G2534
GH_D04G0438	GH_D02G1165
GH_D13G2291	GH_A03G1945
GH_A06G0854	GH_A01G1653
GH_A02G0885	GH_D01G1692
GH_scaffold3458_objG0001	GH_D10G2065
GH_A04G1171	GH_A03G0194
GH_D05G1004	GH_A12G1587
GH_A11G1365	GH_A09G1827
GH_D06G1265	GH_A01G0259
GH_D06G1669	GH_A07G1256
GH_D05G2641	GH_A05G2091
GH_D02G0072	GH_D05G2939
GH_A12G1833	GH_A08G0585
GH_A12G1298	GH_D08G0605
GH_D12G2819	GH_A05G3028
GH_A12G1336	GH_A02G1572
GH_D08G0660	GH_D11G3711
GH_D05G3460	GH_A05G1817
GH_A13G2200	GH_A10G1620
GH_D03G1419	GH_A12G0781
GH_A04G0247	GH_D06G0555
GH_D02G0339	GH_D12G2584
GH_D08G0336	GH_D05G0372
GH_D09G2254	GH_D03G0040
GH_D12G2520	GH_A09G2424
GH_D02G1654	GH_D03G0457
GH_D08G0325	GH_A05G1375
GH_A12G0002	GH_A03G0844
GH_A09G0295	GH_D11G0179
GH_D05G2186	GH_D02G1857
GH_A07G1918	GH_A11G1213
GH_A02G0537	GH_D11G1922
GH_A03G2063	GH_A03G1363
GH_D04G1290	GH_A03G1932
GH_D02G0052	GH_A10G0074
GH_A03G1962	GH_A12G1347
GH_A08G2394	GH_A12G2428
GH_A08G0899	GH_A02G1022
GH_D09G0558	GH_D10G1560
GH_A05G0171	GH_A12G1980
GH_A12G2451	GH_A08G1539
GH_A05G2095	GH_D06G2081
GH_D02G0124	GH_A08G2771
GH_D09G1334	GH_D05G3058
GH_D04G1013	GH_D13G1878
GH_D11G2755	GH_D06G1245
GH_A09G2551	GH_A11G3116
GH_D13G2349	GH_D05G1150
GH_D01G1299	GH_A12G1546
GH_A05G0500	GH_A05G3476
GH_D02G0941	GH_D11G1241
GH_D06G0250	GH_D13G2599
GH_D03G0155	GH_D03G1311
GH_A06G0615	GH_A07G2643
GH_A06G0418	GH_D10G2108
GH_A11G3659	GH_D05G0504
GH_A03G2314	GH_D02G1915
GH_A04G0343	GH_D12G2287
GH_A13G1330	GH_A03G1196
GH_D01G1333	GH_D02G2408
GH_D05G2383	GH_D03G1419
GH_A07G0037	GH_A03G1756
GH_D01G0166	GH_A10G1288
GH_A10G0154	GH_A03G1535
GH_A06G2011	GH_D01G2285
GH_D06G1201	GH_A02G2043
GH_D13G2247	GH_A10G0972
GH_A11G2533	GH_D08G1388
GH_D04G0227	GH_A02G1261
GH_D02G0673	GH_D04G0047
GH_D10G2501	GH_A05G4278
GH_D11G0206	GH_A11G1604
GH_D07G1512	GH_A01G1162
GH_A08G2389	GH_D08G2488
GH_A06G1764	GH_D07G0530
GH_A11G3007	GH_A12G1281
GH_A09G2314	GH_A02G0887
GH_D02G1152	GH_D13G1912
GH_A03G0904	GH_D11G1469
GH_D10G2411	GH_D09G2124
GH_D01G0351	GH_D03G0126
GH_A05G1164	GH_D13G1164
GH_A12G2666	GH_D11G0793
GH_D08G1970	GH_A06G1197
GH_D04G2123	GH_D08G1794
GH_D07G0177	GH_A12G0446
GH_A09G2405	GH_D12G1762
GH_D03G0660	GH_D12G2244
GH_D10G0259	GH_D02G1024
GH_D07G1557	GH_A03G0719
GH_A12G1048	GH_A08G2829
GH_A11G2480	GH_A10G1595
GH_A05G1008	GH_D10G0559
GH_A10G0832	GH_D02G1649
GH_D06G1745	GH_A11G2330
GH_scaffold3286_objG0001	GH_D05G3400
GH_D06G1429	GH_D09G0358
GH_D09G2619	GH_D01G2251
GH_D04G1134	GH_D13G0003
GH_A08G2422	GH_A05G3905
GH_D07G0617	GH_A12G1371
GH_A05G4002	GH_D06G2151
GH_A05G0318	GH_D03G1614
GH_D08G0287	GH_D12G1747
GH_D13G0685	GH_A05G0466
GH_A05G0153	GH_A02G2066
GH_A12G2868	GH_A10G1602
GH_A07G0525	GH_D01G0171
GH_A13G2388	GH_A01G0495
GH_D01G0175	GH_A07G1817
GH_A05G4238	GH_A05G1507
GH_A07G0942	GH_A04G0407
GH_A06G2180	GH_D05G0764
GH_A11G3381	GH_A11G2254
GH_A02G1734	GH_D09G2543
GH_D03G1309	GH_A12G2790
GH_D02G0957	GH_D11G2016
GH_A10G2147	GH_A09G2120
GH_A05G1074	GH_A02G2062
GH_D02G0906	GH_D07G0417
GH_A10G1488	GH_D05G3597
GH_A03G0492	GH_A07G2431
GH_A11G0995	GH_D01G2219
GH_A09G2071	GH_A05G0318
GH_A12G2790	GH_A04G0701
GH_A03G2318	GH_D13G0623
GH_A03G1178	GH_A05G0351
GH_D11G2041	GH_A12G0487
GH_A06G2292	GH_D06G0190
GH_D05G1995	GH_D06G1964
GH_A13G1471	GH_D09G0761
GH_D03G1176	GH_A02G0886
GH_A06G1458	GH_A10G1088
GH_D09G1751	GH_D09G2244
GH_D10G1503	GH_D02G0001
GH_D03G0154	GH_D10G2367
GH_D05G0533	GH_A06G2221
GH_D11G1857	GH_A08G2477
GH_A03G1944	GH_D11G3168
GH_D11G3396	GH_D11G2431
GH_A08G1265	GH_A02G0833
GH_D06G0364	GH_D08G1603
GH_A05G1945	GH_A12G2987
GH_D12G0994	GH_D08G1557
GH_D05G1910	GH_A07G1082
GH_D09G1629	GH_A13G0693
GH_A04G0241	GH_D09G1458
GH_D08G1145	GH_D07G1869
GH_D04G0885	GH_D09G1031
GH_A10G2650	GH_D02G1654
GH_A06G1734	GH_A01G0003
GH_D11G2038	GH_A12G0778
GH_A08G1413	GH_D07G1924
GH_D07G0542	GH_A08G2533
GH_A10G1797	GH_A03G2453
GH_A09G0734	GH_A10G0984
GH_A02G0865	GH_A05G1741
GH_A01G0290	GH_D09G0170
GH_A07G1407	GH_D10G1054
GH_A09G0547	GH_D04G1053
GH_D13G0223	GH_D09G2384
GH_D02G2166	GH_A02G0537
GH_A09G2323	GH_A08G1046
GH_D05G0050	GH_A04G0068
GH_A03G1544	GH_D03G1376
GH_D07G0123	GH_A04G0069
GH_D01G1313	GH_D06G0599
GH_D12G0184	GH_A06G1734
GH_A12G1816	GH_A10G0938
GH_D11G1853	GH_D02G1513
GH_D05G3735	GH_A03G1651
GH_A10G1948	GH_A08G1761
GH_A08G0896	GH_D06G0686
GH_D04G0121	GH_D05G0161
GH_D09G0686	GH_A10G1271
GH_D03G1814	GH_A07G0441
GH_D06G1510	GH_D02G0671
GH_D11G1614	GH_A01G1546
GH_A11G1119	GH_D12G2205
GH_A07G1324	GH_A02G1028
GH_A06G2202	GH_A07G0365
GH_A07G0099	GH_D04G0093
GH_D05G1373	GH_D11G3335
GH_D08G2295	GH_D13G2369
GH_D02G0341	GH_A05G4105
GH_A05G0468	GH_A06G1049
GH_A09G2294	GH_D05G2960
GH_D09G0747	GH_scaffold515_objG0003
GH_D08G1088	GH_A11G0277
GH_A09G1950	GH_D11G0491
GH_A10G0141	GH_D09G2414
GH_A10G0892	GH_D10G0523
GH_D05G3127	GH_D11G1980
GH_D10G0690	GH_A06G1265
GH_A01G1243	GH_D02G2618
GH_D06G0087	GH_A12G2141
GH_A09G1244	GH_A01G1689
GH_A07G0718	GH_A03G0626
GH_D11G0477	GH_A05G3946
GH_D10G0787	GH_A10G0942
GH_D04G0188	GH_D11G3585
GH_A09G1424	GH_D01G0172
GH_D10G2515	GH_A07G1673
GH_D11G1383	GH_D02G0603
GH_A03G0310	GH_A12G0604
GH_D02G1832	GH_A09G2314
GH_A12G2257	GH_A12G0823
GH_A02G1495	GH_A11G2349
GH_D08G2050	GH_D06G2153
GH_D10G1912	GH_A09G0706
GH_D04G0848	GH_A05G0500
GH_A07G0003	GH_D05G0070
GH_A04G1704	GH_A04G1685
GH_D07G2276	GH_A08G0355
GH_D10G2023	GH_D07G1293
GH_A03G2458	GH_A12G2868
GH_D03G0929	GH_D13G0373
GH_A01G1512	GH_A01G0591
GH_A05G0466	GH_D06G2030
GH_D02G0603	GH_A11G3659
GH_D01G2019	GH_A12G2257
GH_A12G1954	GH_D13G0780
GH_A13G0693	GH_A12G0056
GH_D13G1404	GH_A04G1733
GH_D01G0386	GH_D07G2329
GH_D02G0431	GH_A07G1802
GH_A06G0910	GH_A09G0767
GH_D03G1482	GH_A11G1083
GH_A07G1402	GH_A12G1979
GH_D08G1076	GH_D05G2520
GH_A08G2825	GH_D08G2763
GH_A12G1347	GH_A03G1445
GH_D07G0159	GH_D11G1722
GH_A08G2533	GH_A07G0525
GH_A11G2731	GH_A13G1190
GH_A11G2971	GH_A06G0910
GH_A11G2576	GH_A09G1157
GH_A10G0144	GH_D06G0387
GH_A13G2615	GH_D03G1310
GH_D01G1094	GH_D13G2129
GH_D13G0629	GH_D10G2264
GH_A10G0938	GH_A11G2473
GH_D02G1024	GH_A06G2180
GH_D10G1384	GH_A10G1248
GH_A08G2733	GH_A13G2267
GH_D13G1478	GH_A11G3627
GH_D11G3685	GH_D08G1564
GH_A05G3934	GH_D11G2879
GH_D07G0613	GH_A07G2139
GH_A06G2397	GH_D09G0001
GH_A13G0043	GH_A01G0561
GH_A05G3021	GH_A07G1694
GH_A05G2750	GH_D09G0790
GH_A06G2134	GH_D06G2239
GH_D10G0324	GH_D13G2339
GH_A11G1590	GH_A09G0670
GH_D10G2099	GH_D08G2057
GH_D13G0356	GH_D03G1293
GH_A13G2647	GH_A11G3668
GH_A05G0457	GH_D01G0775
GH_D08G0768	GH_A01G2054
GH_A10G1902	GH_A06G1390
GH_A12G2285	GH_D13G0191
GH_D08G0756	GH_D08G2818
GH_A05G0848	GH_A05G1117
GH_D12G1117	GH_A12G0556
GH_A11G1822	GH_D02G1832
GH_D08G2219	GH_A02G1199
GH_D09G1798	GH_A13G1833
GH_D01G0223	GH_A07G0718
GH_A06G1455	GH_A07G0001
GH_D05G1235	GH_scaffold1325_objG0001
GH_D07G1194	GH_A10G0415
GH_D11G3658	GH_D05G1753
GH_A06G0742	GH_D05G3459
GH_A11G0747	GH_D11G1530
GH_D10G2593	GH_D08G1387
GH_A01G2368	GH_D11G1383
GH_A06G1780	GH_D01G0356
GH_A07G0935	GH_D01G1355
GH_A02G1286	GH_D10G1017
GH_A09G2177	GH_D05G3923
GH_A08G1526	GH_A09G2078
GH_D01G1257	GH_D05G1654
GH_D12G2287	GH_D07G1159
GH_A08G2515	GH_A13G0376
GH_A11G2512	GH_A02G0006
GH_A01G1091	GH_A08G1765
GH_A13G1107	GH_A04G0359
GH_D11G0402	GH_D06G0248
GH_A03G0740	GH_D03G0731
GH_A05G2294	GH_D01G1233
GH_A13G0060	GH_A09G1129
GH_A01G0166	GH_A02G0291
GH_A12G0271	GH_A02G0253
GH_A07G0728	GH_D01G0923
GH_A03G0321	GH_A10G1867
GH_D01G0174	GH_A11G2818
GH_D01G0301	GH_D06G0680
GH_D11G3791	GH_D07G1478
GH_A06G2329	GH_A01G0387
GH_D03G0054	GH_D06G1715
GH_D03G1260	GH_D10G0830
GH_A03G2237	GH_D03G1073
GH_A12G2396	GH_D02G0664
GH_D12G0460	GH_A10G0947
GH_A13G2260	GH_D05G3641
GH_A13G1833	GH_D05G3736
GH_D09G1968	GH_A01G1579
GH_D08G0569	GH_D09G0245
GH_A11G3761	GH_A02G1515
GH_D11G0491	GH_A11G1317
GH_D11G1530	GH_A01G0334
GH_A07G1256	GH_A13G2615
GH_A09G1618	GH_D02G0159
GH_D02G0088	GH_D03G1962
GH_A09G1708	GH_D02G0691
GH_D01G0780	GH_A13G2147
GH_A05G0157	GH_A05G3465
GH_D02G1857	GH_A03G1667
GH_D01G2579	GH_D02G2468
GH_D04G1235	GH_A12G2902
GH_D02G2243	GH_D05G2281
GH_A10G2315	GH_A09G1880
GH_A10G1542	GH_D05G2310
GH_D13G2632	GH_D10G1095
GH_D08G2056	GH_A03G1856
GH_A01G1956	GH_D05G0633
GH_D08G1434	GH_D12G1584
GH_D07G0652	GH_A11G2044
GH_A01G1546	GH_D03G0083
GH_D05G3873	GH_D10G0658
GH_D03G0126	GH_D06G0585
GH_D10G2157	GH_A08G2357
GH_A12G2140	GH_A09G2199
GH_D05G2914	GH_D06G0523
GH_D12G2961	GH_D13G0315
GH_A02G0053	GH_D02G0207
GH_D09G2351	GH_D10G2149
GH_A03G2013	GH_A01G1914
GH_A02G0252	GH_D11G0010
GH_D11G0002	GH_A06G2202
GH_D11G0179	GH_A08G2009
GH_D08G1823	GH_A04G1555
GH_A07G0212	GH_A09G1330
GH_D10G2222	GH_D03G0831
GH_A07G1384	GH_A07G2482
GH_D11G2553	GH_A03G2314
GH_D05G2454	GH_D02G1454
GH_A03G0817	GH_D07G1174
GH_D07G1683	GH_A13G1800
GH_D04G0153	GH_D10G2543
GH_D13G0607	GH_D01G0573
GH_D06G0228	GH_A07G2581
GH_D05G0124	GH_A05G3026
GH_D12G0333	GH_D02G2411
GH_A10G2219	GH_D03G0645
GH_A07G0655	GH_A03G0588
GH_D02G1745	GH_A07G0860
GH_D13G2150	GH_A09G2198
GH_D06G0136	GH_D06G0087
GH_scaffold515_objG0003	GH_A11G2050
GH_D06G2326	GH_A13G0060
GH_D12G2429	GH_A05G1164
GH_A05G4278	GH_A12G1182
GH_D12G0568	GH_D11G2256
GH_A02G0895	GH_A03G1944
GH_A13G0500	GH_D01G0669
GH_A06G0624	GH_D03G1814
GH_A05G0115	GH_D11G1416
GH_A09G0092	GH_A10G2315
GH_D11G2207	GH_D05G0461
GH_A04G1340	GH_D11G2065
GH_A11G0077	GH_D02G1943
GH_D08G1932	GH_D06G2114
GH_A07G2581	GH_D05G0137
GH_A05G3476	GH_D09G2107
GH_A07G2148	GH_D03G0362
GH_D04G1182	GH_D03G0309
GH_A08G0422	GH_D11G0779
GH_D10G2375	GH_D11G3052
GH_D12G2692	GH_D03G1235
GH_D06G0569	GH_D03G0570
GH_D08G0092	GH_D10G2157
GH_A02G0153	GH_A12G1484
GH_A09G1731	GH_D13G1168
GH_A04G1434	GH_A04G1704
GH_A07G0842	GH_D13G2422
GH_A06G0914	GH_A07G0003
GH_A12G0636	GH_A05G1334
GH_A12G1325	GH_A11G0649
GH_D06G1482	GH_D08G1671
GH_D08G0180	GH_A05G2487
GH_D06G0523	GH_D06G1611
GH_A12G1281	GH_A03G0441
GH_D02G0092	GH_D02G1548
GH_D12G2381	GH_D11G3791
GH_A09G1880	GH_A13G2388
GH_A10G1271	GH_D02G0088
GH_D09G2186	GH_D13G0618
GH_A13G1182	GH_D13G1118
GH_A04G1377	GH_D06G1875
GH_A10G0315	GH_D12G1373
GH_A06G1118	GH_D07G0123
GH_A10G1722	GH_A13G2260
GH_A01G1959	GH_A11G0276
GH_A04G1564	GH_A03G1879
GH_D03G1872	GH_D07G0836
GH_D06G2114	GH_D02G2118
GH_D13G1580	GH_A03G1710
GH_A01G0561	GH_A04G0576
GH_D09G2475	GH_A02G0153
GH_A01G0003	GH_A03G0740
GH_A11G3538	GH_D04G0438
GH_D06G1363	GH_A12G0299
GH_D04G1193	GH_A03G0310
GH_D11G3544	GH_D06G0228
GH_D02G1500	GH_A11G1188
GH_A13G0376	GH_D13G0211
GH_A03G1856	GH_D13G1548
GH_D10G1516	GH_D13G1919
GH_D03G0040	GH_D02G1174
GH_A04G1240	GH_D11G2646
GH_D01G0621	GH_D02G0673
GH_A09G1757	GH_D04G1513
GH_D03G0103	GH_D11G2716
GH_D03G1281	GH_D12G2819
GH_D06G0620	GH_A09G1832
GH_A10G0533	GH_A08G1217
GH_A05G1899	GH_D08G1823
GH_A07G0032	GH_D12G2958
GH_A12G1643	GH_A04G0242
GH_D09G2437	GH_D08G2048
GH_A11G1782	GH_D10G1121
GH_D13G0350	GH_A01G0805
GH_D08G2394	GH_A06G1455
GH_D06G1245	GH_D08G0325
GH_D11G1963	GH_D07G1826
GH_A02G1421	GH_D06G0620
GH_D10G0922	GH_D07G1692
GH_A13G0072	GH_D02G1130
GH_A11G3560	GH_D03G0378
GH_A12G1182	GH_D07G1402
GH_A13G0235	GH_A01G0485
GH_D10G1886	GH_D07G0593
[truncated: 6,189 more rows]

## Sheet: 10 DPA
Table S6 Gene lists of differentially expressed genes between cultivars at 10 DPA
TM-1 vs Hai7124	TM-1 vs 3-79	Hai7124 vs 3-79
GH_D12G0274	GH_A05G0338	GH_A11G2552
GH_A07G1419	GH_A09G1406	GH_A07G1719
GH_D05G1346	GH_D02G2216	GH_A11G1522
GH_A01G0035	GH_D04G1814	GH_A02G0414
GH_D12G1628	GH_D05G1346	GH_A05G1572
GH_A05G0900	GH_D09G1630	GH_A12G2185
GH_D08G1082	GH_D09G1689	GH_A08G0313
GH_A04G0950	GH_D06G1548	GH_A03G1397
GH_D06G1559	GH_D07G1198	GH_D11G2603
GH_D06G2435	GH_D12G0274	GH_D12G2202
GH_D03G0276	GH_A13G2511	GH_D06G1314
GH_A09G2245	GH_A05G4171	GH_D05G0405
GH_A07G2169	GH_D06G1923	GH_A03G0606
GH_D12G2951	GH_D05G3846	GH_D10G2771
GH_A08G1414	GH_D12G2951	GH_A10G1520
GH_D05G0192	GH_A10G2641	GH_A03G0700
GH_D04G1814	GH_D08G2137	GH_A10G1556
GH_D06G0608	GH_D10G1499	GH_D08G1167
GH_D07G0123	GH_D06G1445	GH_A08G1831
GH_D13G2034	GH_A12G2793	GH_D02G1550
GH_A05G0338	GH_D06G2435	GH_A05G1666
GH_A11G1649	GH_D04G1815	GH_A10G2465
GH_D11G3679	GH_A09G1717	GH_D12G1711
GH_A02G0804	GH_A13G2659	GH_A02G0194
GH_D13G1801	GH_A09G1425	GH_A01G2008
GH_A13G0910	GH_A13G0910	GH_scaffold3193_objG0001
GH_A13G1622	GH_A09G1832	GH_D07G0225
GH_A12G0598	GH_A01G0035	GH_D02G0206
GH_A13G0993	GH_A10G0123	GH_A12G2751
GH_D09G1630	GH_D05G1848	GH_D05G3899
GH_D06G2348	GH_A10G1596	GH_D08G0012
GH_A10G0064	GH_A12G0857	GH_A05G2204
GH_D04G1815	GH_A07G1419	GH_A12G1965
GH_A06G1679	GH_A01G1762	GH_A08G2262
GH_A03G0286	GH_A12G1137	GH_A05G1366
GH_A13G2511	GH_A05G0505	GH_A03G1837
GH_D03G0992	GH_A08G1283	GH_D07G0851
GH_D05G0052	GH_D01G1876	GH_A08G2821
GH_D03G1457	GH_D11G2519	GH_D05G2276
GH_D02G1068	GH_A05G1074	GH_D13G1634
GH_A11G2762	GH_A06G2311	GH_A04G0937
GH_D08G1545	GH_A01G0676	GH_A11G1964
GH_A09G1230	GH_D05G1065	GH_A09G1236
GH_A02G1500	GH_A05G0900	GH_D09G1202
GH_D10G0431	GH_D11G0546	GH_A07G2612
GH_A05G0557	GH_D04G1600	GH_A13G0154
GH_D10G2652	GH_A11G1649	GH_A09G1462
GH_A06G1735	GH_A09G2506	GH_D12G2720
GH_D11G2519	GH_A01G0105	GH_A05G4223
GH_D09G0001	GH_D09G1884	GH_A12G0862
GH_D02G1337	GH_A07G1705	GH_D12G0372
GH_A10G1273	GH_A03G0133	GH_D11G2209
GH_A06G1669	GH_D13G1182	GH_D13G1472
GH_D02G1217	GH_D08G1082	GH_D06G1313
GH_A07G0774	GH_A03G0286	GH_D09G2478
GH_A02G0839	GH_D06G1559	GH_A07G0216
GH_A05G2658	GH_A05G2800	GH_A05G2321
GH_A11G0008	GH_A12G2552	GH_D06G1416
GH_D05G1540	GH_A10G1592	GH_A03G1682
GH_D02G0359	GH_A02G1982	GH_A11G0625
GH_A12G1137	GH_A02G0394	GH_A11G2925
GH_D04G1009	GH_A06G1679	GH_A04G0585
GH_D02G1239	GH_D13G2034	GH_A12G0533
GH_D12G0987	GH_D01G1929	GH_D06G0183
GH_A13G1678	GH_D04G0204	GH_D08G0684
GH_A08G1579	GH_D04G1759	GH_D10G2616
GH_A05G2586	GH_A12G1990	GH_A04G1468
GH_A09G2200	GH_A04G0950	GH_D11G2441
GH_A01G0676	GH_D05G0192	GH_D10G0612
GH_A12G1990	GH_A11G0625	GH_A06G0198
GH_D09G0008	GH_D06G0608	GH_A04G0888
GH_A05G0505	GH_D07G0748	GH_A11G0260
GH_D06G0620	GH_A08G1414	GH_D02G2001
GH_A12G2793	GH_A07G2486	GH_D13G0161
GH_A06G1105	GH_D06G0620	GH_A08G2342
GH_scaffold418_objG0001	GH_A11G0948	GH_A09G1832
GH_D02G2216	GH_A06G1931	GH_A13G1679
GH_A09G2133	GH_D03G0344	GH_D12G1310
GH_D09G1421	GH_A06G0741	GH_D01G2055
GH_D04G0176	GH_D13G0340	GH_D11G0146
GH_A01G0105	GH_D03G1640	GH_A06G0970
GH_D06G1923	GH_D06G1080	GH_D09G1223
GH_A01G1129	GH_D09G1105	GH_A11G3344
GH_A09G1383	GH_D05G0346	GH_A11G0482
GH_A07G2246	GH_D06G2348	GH_D12G1886
GH_D13G2294	GH_A05G3865	GH_D08G1324
GH_A07G2151	GH_D02G1272	GH_A07G1047
GH_A10G1746	GH_A12G2062	GH_A08G0058
GH_A11G2076	GH_D03G0276	GH_D11G1067
GH_A12G0857	GH_A05G0557	GH_D04G1270
GH_D13G2213	GH_D05G2711	GH_D08G1873
GH_A02G0788	GH_D06G1314	GH_A05G3138
GH_D07G0748	GH_D13G2294	GH_A12G1966
GH_D11G0400	GH_D01G0358	GH_D09G1540
GH_D07G0045	GH_D02G0543	GH_D05G1370
GH_A08G0765	GH_D07G1869	GH_A07G1742
GH_D12G1466	GH_A05G0628	GH_A09G0244
GH_D12G0121	GH_A07G0774	GH_D12G1538
GH_A13G2659	GH_D08G1816	GH_D09G2215
GH_D07G0972	GH_D05G1150	GH_D11G0529
GH_D03G1640	GH_A07G2169	GH_D06G1063
GH_A11G3695	GH_A01G0298	GH_D07G1830
GH_D04G1135	GH_A11G2208	GH_A07G0848
GH_D09G0227	GH_A06G2312	GH_A05G0639
GH_D05G0346	GH_A11G0008	GH_D12G0547
GH_A11G2208	GH_D08G0623	GH_D05G3757
GH_A12G1441	GH_A03G1962	GH_A12G2733
GH_A03G0793	GH_A03G1103	GH_D13G0252
GH_A10G0346	GH_D08G2327	GH_A03G1835
GH_A13G0624	GH_A08G1251	GH_A05G1813
GH_D11G3043	GH_D01G0580	GH_D06G0022
GH_A08G1251	GH_A03G0793	GH_D04G0893
GH_A12G1322	GH_A08G2452	GH_A03G2326
GH_D03G0344	GH_A10G0989	GH_D07G0808
GH_A09G1717	GH_A09G2133	GH_D03G0334
GH_D09G1689	GH_A09G2102	GH_A03G2081
GH_A09G2102	GH_A11G2762	GH_A06G0204
GH_A05G4250	GH_A06G1930	GH_D01G1983
GH_A04G1339	GH_A10G0502	GH_A05G2221
GH_D05G1751	GH_D04G1009	GH_A03G1773
GH_A01G0298	GH_D09G1405	GH_A06G0585
GH_D08G0569	GH_A13G1622	GH_A10G2024
GH_A05G0057	GH_A01G1129	GH_D09G2511
GH_D08G0163	GH_D04G1135	GH_D02G0493
GH_A09G2042	GH_A10G0346	GH_D11G1833
GH_A07G1234	GH_A03G0404	GH_A05G0403
GH_A02G0314	GH_D07G1685	GH_A08G2273
GH_A06G2312	GH_D10G1144	GH_D04G1125
GH_A11G0328	GH_A04G0172	GH_D10G2471
GH_A02G0928	GH_D10G2652	GH_A07G0112
GH_A04G0814	GH_D11G2410	GH_A01G2096
GH_D13G1191	GH_D02G2476	GH_A06G0292
GH_A01G0495	GH_D06G1151	GH_A07G1119
GH_A12G2298	GH_D05G1880	GH_A11G3417
GH_A05G2738	GH_D11G3679	GH_D09G2350
GH_D12G1344	GH_D05G0052	GH_A12G2153
GH_A07G1705	GH_A10G0247	GH_A07G0233
GH_D07G1584	GH_A11G0895	GH_D08G1508
GH_A09G1242	GH_D09G2384	GH_A12G0186
GH_D05G1880	GH_D08G1545	GH_D08G2072
GH_D07G1304	GH_A09G2042	GH_A06G1564
GH_A09G1425	GH_D05G0892	GH_D12G0801
GH_D12G2723	GH_A09G1230	GH_D10G1338
GH_A09G1406	GH_D13G0256	GH_A12G2973
GH_D01G2181	GH_D08G2052	GH_D09G1413
GH_D02G0543	GH_A10G1665	GH_A09G1596
GH_D06G0817	GH_D05G1564	GH_D05G0514
GH_D07G1068	GH_A09G2185	GH_A08G1985
GH_A07G1556	GH_A09G2071	GH_A02G0833
GH_A12G1281	GH_A05G4308	GH_D07G0938
GH_D05G1113	GH_D13G1801	GH_A09G2246
GH_A05G1882	GH_A03G1953	GH_A03G0441
GH_A13G1696	GH_D02G1239	GH_D05G2927
GH_D08G2137	GH_D11G0738	GH_A01G1085
GH_D11G3560	GH_D02G0323	GH_D12G0102
GH_A02G1526	GH_D06G0867	GH_A10G0709
GH_D01G1546	GH_A05G3894	GH_A05G3430
GH_A04G1041	GH_A12G0056	GH_D01G2494
GH_A08G1283	GH_A08G0671	GH_A11G0509
GH_D10G0658	GH_A01G1126	GH_D01G1127
GH_D02G1236	GH_A07G2263	GH_D04G1805
GH_D05G3986	GH_A12G1872	GH_A12G2512
GH_A09G2281	GH_D12G0626	GH_A08G1335
GH_D12G2770	GH_A02G1500	GH_D07G2448
GH_A05G3914	GH_D13G0990	GH_A05G0151
GH_A07G2247	GH_D13G1472	GH_D11G2724
GH_D10G1499	GH_A07G1117	GH_D06G1095
GH_D01G2235	GH_D13G2213	GH_A07G0689
GH_A12G0244	GH_D09G1322	GH_A11G0810
GH_D09G0157	GH_D02G1068	GH_A05G1039
GH_A09G0002	GH_D03G1304	GH_A11G0640
GH_A09G0001	GH_A01G0495	GH_A13G2055
GH_D05G3639	GH_A13G0993	GH_A05G2902
GH_D11G1429	GH_A10G0901	GH_D06G0084
GH_D06G2438	GH_A10G0105	GH_D03G1521
GH_A13G1937	GH_A13G1678	GH_A09G0178
GH_D08G1178	GH_A05G3712	GH_D02G0861
GH_D06G0066	GH_D11G0324	GH_A07G1859
GH_A01G0012	GH_A12G0262	GH_D06G2421
GH_D02G1743	GH_A02G0804	GH_D08G1386
GH_D11G3219	GH_A01G0012	GH_A09G0970
GH_A12G1283	GH_A12G0598	GH_D03G1817
GH_D10G1418	GH_D01G0504	GH_D07G0997
GH_A07G1669	GH_A07G2528	GH_D10G1572
GH_D06G2431	GH_D13G1680	GH_A04G0093
GH_A13G1611	GH_A08G1979	GH_A06G1614
GH_A01G0481	GH_D12G0987	GH_A05G3963
GH_A11G0648	GH_D11G1578	GH_D13G1851
GH_D11G2121	GH_A08G1579	GH_D06G0384
GH_A05G2251	GH_D07G0123	GH_D07G0209
GH_A04G0603	GH_D06G1597	GH_D12G1934
GH_A03G1911	GH_A13G1205	GH_A10G0420
GH_D13G2288	GH_A09G2246	GH_A08G2059
GH_D12G0125	GH_A07G2246	GH_D12G0262
GH_D11G2656	GH_D12G1466	GH_D10G0289
GH_D07G0443	GH_A10G1952	GH_D05G0810
GH_D02G0033	GH_D03G1790	GH_A09G2487
GH_D07G1869	GH_A02G1719	GH_D01G0777
GH_A09G0514	GH_D12G0308	GH_D01G1446
GH_A07G1352	GH_D07G1394	GH_A06G0035
GH_A04G0774	GH_D09G1474	GH_D02G1414
GH_D07G0737	GH_D06G2051	GH_D01G2488
GH_A05G2694	GH_A11G1522	GH_D08G2281
GH_D06G1080	GH_D11G3729	GH_D07G0598
GH_A05G3542	GH_D05G1540	GH_D04G1648
GH_A11G1590	GH_D11G1520	GH_D05G0960
GH_D12G1342	GH_D07G1723	GH_A13G0255
GH_D06G0267	GH_D11G0637	GH_D01G0543
GH_D08G2050	GH_A08G1564	GH_D01G1921
GH_A07G0681	GH_A05G2658	GH_A03G2116
GH_A09G0906	GH_A08G2039	GH_A11G0995
GH_A08G0315	GH_D07G0972	GH_A02G1697
GH_A09G1703	GH_D10G0086	GH_D06G0099
GH_D13G0202	GH_D03G1417	GH_A06G2006
GH_A07G1117	GH_A08G1214	GH_D05G1506
GH_D06G0586	GH_D04G0016	GH_A05G0817
GH_A07G1555	GH_D03G0030	GH_D07G0623
GH_D02G0295	GH_D10G2039	GH_A08G1389
GH_D03G0544	GH_D02G0359	GH_A11G1161
GH_D04G1465	GH_A11G3701	GH_A05G1991
GH_A12G0262	GH_D09G0008	GH_A13G1204
GH_D01G0469	GH_A05G0057	GH_D10G2632
GH_D07G0899	GH_A13G1025	GH_A05G3249
GH_D11G0446	GH_D08G1178	GH_D10G2774
GH_A13G0087	GH_A11G0579	GH_A07G0471
GH_D07G2289	GH_A11G0616	GH_A10G1634
GH_D06G0266	GH_A05G2095	GH_D06G0334
GH_D02G1828	GH_D05G1063	GH_D11G2115
GH_A11G0482	GH_A09G2383	GH_A10G0854
GH_A10G0646	GH_A13G1611	GH_D11G3729
GH_A10G1727	GH_D02G0224	GH_D11G1110
GH_A07G0347	GH_D04G1488	GH_D12G1964
GH_D13G1082	GH_D10G2471	GH_A01G2196
GH_A05G3431	GH_D01G1546	GH_D07G2089
GH_A12G1621	GH_A05G2586	GH_D02G1453
GH_A02G0797	GH_A13G0552	GH_A11G3180
GH_A12G2334	GH_A01G2205	GH_A05G0513
GH_A10G0502	GH_D09G1202	GH_A05G0120
GH_A02G0061	GH_D09G1197	GH_D03G1705
GH_A03G0923	GH_D09G0686	GH_A09G0904
GH_D11G0450	GH_D09G2244	GH_D12G1916
GH_A11G3682	GH_A09G2281	GH_A10G0549
GH_D02G1547	GH_D02G2291	GH_D10G0412
GH_D06G1548	GH_D04G0747	GH_D10G0873
GH_D06G0867	GH_A11G1464	GH_D10G1713
GH_D01G0506	GH_A10G1727	GH_A11G0486
GH_D11G3228	GH_A08G0643	GH_D09G2177
GH_D02G1272	GH_A03G1440	GH_A12G1401
GH_A07G1326	GH_A07G2240	GH_A08G2077
GH_D09G0419	GH_A07G0459	GH_D07G0169
GH_A01G1762	GH_A07G1669	GH_D07G0904
GH_D07G1704	GH_D13G1191	GH_A13G0400
GH_A03G0626	GH_D09G2194	GH_D11G1998
GH_A10G1796	GH_A11G2987	GH_A05G4049
GH_A03G1713	GH_A09G2393	GH_A10G0977
GH_D06G2150	GH_A09G2245	GH_D04G0297
GH_A11G0385	GH_A02G0928	GH_D11G1438
GH_D08G2359	GH_D04G2005	GH_A04G1303
GH_A07G1573	GH_A07G2052	GH_D13G2466
GH_A01G0630	GH_D10G0431	GH_A09G2581
GH_A10G1647	GH_A09G0893	GH_D12G1965
GH_D03G1304	GH_A06G0780	GH_D13G1481
GH_D06G1284	GH_A12G1283	GH_D13G1835
GH_D12G1357	GH_D08G1300	GH_A10G0138
GH_A09G2506	GH_A13G0205	GH_D10G2776
GH_D11G0493	GH_D10G2044	GH_D07G0417
GH_A06G0204	GH_D08G1728	GH_D10G0288
GH_D05G2709	GH_D03G1959	GH_D08G1578
GH_D06G0381	GH_A12G1386	GH_D11G1029
GH_D10G0434	GH_A10G0571	GH_D09G0602
GH_D09G0228	GH_A01G0873	GH_D10G2574
GH_D13G1182	GH_D05G2652	GH_D05G2511
GH_A06G1912	GH_D02G1337	GH_A09G0494
GH_A13G1690	GH_D03G0150	GH_D10G0972
GH_D11G0324	GH_A13G2159	GH_D12G0955
GH_A01G0076	GH_A11G1038	GH_D11G3659
GH_D12G0173	GH_D13G2244	GH_D02G0410
GH_D11G0086	GH_D03G1457	GH_A02G1822
GH_A11G3320	GH_A07G1130	GH_D11G0846
GH_A11G0524	GH_A01G2504	GH_D05G1120
GH_A07G0474	GH_A02G0788	GH_A02G0732
GH_D10G1902	GH_D05G2293	GH_D05G1848
GH_A03G1411	GH_D07G0273	GH_A13G0880
GH_A09G0499	GH_A07G1719	GH_A06G1106
GH_A05G0565	GH_A12G1020	GH_A09G0650
GH_A06G1118	GH_A05G2694	GH_A13G1895
GH_A02G0394	GH_A04G1153	GH_D09G1574
GH_A03G0198	GH_D06G2431	GH_A06G2370
GH_A05G0007	GH_D10G0434	GH_D08G1452
GH_D05G3893	GH_D07G0916	GH_D05G1796
GH_D06G1265	GH_D01G2557	GH_A09G2083
GH_D01G0401	GH_A11G2281	GH_D10G2731
GH_D06G0021	GH_A09G1236	GH_A05G0409
GH_D11G3172	GH_A11G0014	GH_D03G1499
GH_A05G2335	GH_D02G1341	GH_D02G0525
GH_D02G2243	GH_A10G2433	GH_D01G0684
GH_D05G0803	GH_D07G2267	GH_A12G2382
GH_D11G0546	GH_A10G1796	GH_A05G0695
GH_A11G0363	GH_A09G2157	GH_D04G0141
GH_A07G1454	GH_D09G0513	GH_A09G0032
GH_A11G0014	GH_A09G1242	GH_D02G2000
GH_D10G2381	GH_A12G1441	GH_A05G0767
GH_D10G2132	GH_D13G2060	GH_A02G1579
GH_A12G0185	GH_A08G2120	GH_D05G1232
GH_A01G0591	GH_A11G2076	GH_D09G1780
GH_A04G1177	GH_A11G0436	GH_A09G0666
GH_D04G0878	GH_D07G1447	GH_D11G1662
GH_A11G2507	GH_A05G2738	GH_A07G1386
GH_A01G1180	GH_A09G1722	GH_D08G2165
GH_A10G1592	GH_D04G0047	GH_A02G0466
GH_A01G0827	GH_D03G0148	GH_D05G3499
GH_A03G1787	GH_A13G0624	GH_D11G1226
GH_D02G2238	GH_D03G1174	GH_A02G0817
GH_A03G2021	GH_A07G1454	GH_D12G2378
GH_D05G1150	GH_D09G0001	GH_D07G0967
GH_D07G0273	GH_A13G2362	GH_A09G2661
GH_D10G2484	GH_A03G0687	GH_A11G0155
GH_A12G0035	GH_A02G1526	GH_A04G1234
GH_A11G3345	GH_D06G1882	GH_A08G0895
GH_D08G1300	GH_D13G2211	GH_A12G1764
GH_D13G0185	GH_D13G1390	GH_A10G0090
GH_A01G1512	GH_A13G0620	GH_A01G2128
GH_A10G2267	GH_A13G1603	GH_D02G2447
GH_D11G0736	GH_D02G0176	GH_D11G3032
GH_D07G1299	GH_D05G1898	GH_A11G3040
GH_D11G0399	GH_D12G1344	GH_D06G0919
GH_D04G1227	GH_D11G3585	GH_A12G1536
GH_A11G2001	GH_A11G2623	GH_D07G0180
GH_D06G0269	GH_A12G0856	GH_A13G2310
GH_D09G1884	GH_D01G0032	GH_D02G1793
GH_D13G1118	GH_D11G0231	GH_D02G0819
GH_A12G1163	GH_A06G1925	GH_A13G0383
GH_A13G1205	GH_A07G0725	GH_A12G2892
GH_D05G1877	GH_A13G2310	GH_A01G1875
GH_D02G2314	GH_A01G1629	GH_A06G1841
GH_A02G0601	GH_D08G2631	GH_A02G0389
GH_A03G2013	GH_A11G1496	GH_A04G0608
GH_D13G0493	GH_D02G1236	GH_A08G0009
GH_D09G0858	GH_A02G0633	GH_A09G1395
GH_A05G2204	GH_A08G1222	GH_D05G2460
GH_A06G2311	GH_D05G2276	GH_D12G2915
GH_A05G3826	GH_D08G0569	GH_A09G1881
GH_A09G2224	GH_A02G0839	GH_A05G0726
GH_A08G2017	GH_D07G1569	GH_A05G2903
GH_D10G2383	GH_A02G1572	GH_D11G0100
GH_D05G1755	GH_D07G1704	GH_A13G1676
GH_A11G2415	GH_A08G1024	GH_A07G1943
GH_A09G1832	GH_D06G0817	GH_D06G1130
GH_D09G0710	GH_A07G2151	GH_D02G0497
GH_A04G1546	GH_A13G1274	GH_A10G0867
GH_A02G1358	GH_D09G1421	GH_D08G2346
GH_A09G1041	GH_A11G1381	GH_D10G2023
GH_D11G3440	GH_A02G0059	GH_A08G0908
GH_A07G0578	GH_A11G2330	GH_A13G0021
GH_D01G1545	GH_D13G1024	GH_D06G1632
GH_D13G2513	GH_A13G1715	GH_A01G2411
GH_A13G0379	GH_A11G1590	GH_A13G0291
GH_A10G2641	GH_D01G2538	GH_D06G1138
GH_D06G0302	GH_A07G0633	GH_D12G0265
GH_A07G0725	GH_D12G2841	GH_D09G0478
GH_D11G3337	GH_A08G1323	GH_A11G3039
GH_D03G1905	GH_A05G4247	GH_D02G1756
GH_D02G1228	GH_A05G2748	GH_A11G2300
GH_D13G2384	GH_D05G2709	GH_A11G3701
GH_D09G2244	GH_D04G0504	GH_A08G1474
GH_A06G0483	GH_A04G1288	GH_D01G0491
GH_A05G2789	GH_A10G1620	GH_A10G0277
GH_A02G0918	GH_D08G0538	GH_D13G1259
GH_D11G0276	GH_D05G2339	GH_A08G0563
GH_D08G0797	GH_A05G4250	GH_A03G0732
GH_A07G1594	GH_D10G1063	GH_A05G4021
GH_A09G0560	GH_D07G0045	GH_A01G0901
GH_D12G1525	GH_A09G1383	GH_D05G1561
GH_D10G2466	GH_A08G2817	GH_D13G1390
GH_A01G0008	GH_A07G2636	GH_A07G1518
GH_D05G1185	GH_A11G3695	GH_A01G2417
GH_D13G2589	GH_A12G1453	GH_A01G1051
GH_A05G4139	GH_A02G1779	GH_A08G1014
GH_D08G0385	GH_A07G1676	GH_D07G2304
GH_A12G0603	GH_A09G2200	GH_D11G1502
GH_A03G2033	GH_A11G0524	GH_A06G1046
GH_D13G2024	GH_D12G0568	GH_A08G0209
GH_D04G0504	GH_A09G2505	GH_A13G0689
GH_D05G3040	GH_D02G2238	GH_A05G2253
GH_A08G1217	GH_A09G1931	GH_D11G0189
GH_D04G0141	GH_A10G1520	GH_A11G3223
GH_A12G0450	GH_D01G0816	GH_D04G2033
GH_A10G1620	GH_A08G1265	GH_A06G1096
GH_A10G2137	GH_D08G1148	GH_A12G0340
GH_A11G0553	GH_A13G0379	GH_A13G1779
GH_A12G1298	GH_D12G1235	GH_D13G1442
GH_D08G2460	GH_A11G0766	GH_A03G1582
GH_D04G1105	GH_D08G0170	GH_D05G0411
GH_D04G0204	GH_A09G1743	GH_A07G2156
GH_A07G0771	GH_D11G0775	GH_A13G1981
GH_A02G1421	GH_D01G2181	GH_A13G0454
GH_D02G1947	GH_A05G0155	GH_D07G0619
GH_D06G1882	GH_D12G2764	GH_D10G2717
GH_D12G0562	GH_D11G3300	GH_D05G3276
GH_A07G1945	GH_A09G1494	GH_A05G0625
GH_D04G1052	GH_A12G1271	GH_A02G0352
GH_D03G1063	GH_D09G0684	GH_D03G0020
GH_A10G2694	GH_A07G0681	GH_D01G0923
GH_D02G0156	GH_D01G0777	GH_D04G0722
GH_D13G1855	GH_D03G0159	GH_D04G1015
GH_A07G0169	GH_A01G0527	GH_A01G1629
GH_A08G0384	GH_A07G0904	GH_A10G2627
GH_D04G0175	GH_D13G1130	GH_A13G0548
GH_D13G0228	GH_A03G0379	GH_D09G2226
GH_D04G1207	GH_A01G1337	GH_A05G3822
GH_D02G0897	GH_A03G2121	GH_A09G1514
GH_A02G0536	GH_A13G1613	GH_A03G1627
GH_A02G1771	GH_D13G0202	GH_D09G2178
GH_A07G2489	GH_D03G1003	GH_A09G2185
GH_A06G0365	GH_A13G1899	GH_A01G0164
GH_A08G1892	GH_D08G0439	GH_D11G2256
GH_D03G0150	GH_A06G1088	GH_D04G1349
GH_D08G0077	GH_A02G1022	GH_D01G2340
GH_A04G1662	GH_D08G2573	GH_D06G2111
GH_A11G3762	GH_A06G1973	GH_A07G0159
GH_A02G1982	GH_D10G1857	GH_A03G0890
GH_D01G0705	GH_D08G2051	GH_D07G0680
GH_D06G0003	GH_A04G0647	GH_A02G0713
GH_A04G0998	GH_A04G1339	GH_A07G1847
GH_D06G0531	GH_A03G1411	GH_A12G0112
GH_D06G0569	GH_scaffold18810_objG0001	GH_D09G1966
GH_A11G3116	GH_D03G1974	GH_D13G2075
GH_A11G3773	GH_A06G0597	GH_A05G3833
GH_A08G1086	GH_A10G2289	GH_A06G1849
GH_A11G3511	GH_A10G1273	GH_A12G2913
GH_A08G1231	GH_D08G0163	GH_A06G0115
GH_A06G0929	GH_A07G1522	GH_A05G0973
GH_D05G1347	GH_A04G0774	GH_A07G0122
GH_A13G1274	GH_D07G1681	GH_D08G2798
GH_A11G3582	GH_A04G1476	GH_A05G4306
GH_A13G1992	GH_A09G0514	GH_D01G0357
GH_D13G0340	GH_D05G1798	GH_D07G0846
GH_D09G2194	GH_scaffold418_objG0001	GH_A12G1978
GH_A06G0416	GH_D05G2543	GH_D06G1362
GH_A13G1014	GH_D03G0499	GH_A05G0788
GH_D05G2344	GH_A10G1746	GH_A11G3220
GH_D01G1536	GH_D05G1681	GH_D08G0895
GH_D13G2046	GH_D11G3043	GH_A13G0211
GH_A10G2433	GH_D02G1743	GH_D09G0419
GH_D12G1698	GH_A12G2605	GH_A03G1605
GH_A12G0678	GH_A03G1668	GH_D03G1264
GH_A10G1271	GH_A05G1957	GH_A10G2467
GH_A09G1057	GH_A10G0646	GH_A01G0677
GH_A11G3707	GH_D05G2659	GH_A07G1031
GH_A12G2552	GH_D07G1293	GH_D12G0217
GH_A11G1381	GH_D12G1310	GH_D12G1247
GH_D06G1693	GH_A05G3217	GH_D02G1566
GH_A05G4025	GH_D11G1466	GH_A05G0455
GH_D11G0732	GH_D09G1515	GH_A13G0386
GH_D10G1405	GH_A07G0913	GH_D01G1180
GH_D01G1876	GH_D11G1095	GH_D03G0622
GH_A10G2024	GH_A03G1403	GH_D11G1471
GH_D01G0472	GH_A04G1375	GH_D08G1500
GH_A10G2118	GH_A05G3929	GH_D13G1845
GH_A08G2389	GH_A07G0655	GH_D13G0891
GH_A05G3894	GH_A12G1381	GH_A12G1387
GH_A08G1557	GH_A05G3152	GH_D04G0496
GH_D07G1194	GH_A05G2252	GH_D05G1660
GH_D09G0686	GH_D03G1973	GH_D07G1512
GH_D08G2421	GH_A01G0213	GH_A03G2292
GH_A12G2328	GH_D07G0452	GH_D01G0920
GH_A10G2687	GH_A11G3682	GH_D02G0033
GH_D13G0404	GH_D08G1451	GH_D09G2024
GH_D12G0959	GH_A06G1669	GH_D11G1927
GH_D10G0490	GH_A07G1932	GH_A05G0570
GH_D05G2584	GH_D09G1406	GH_A05G3401
GH_A09G0134	GH_D05G1185	GH_A12G1572
GH_A13G2026	GH_D06G0334	GH_A06G0124
GH_D11G3300	GH_A05G0007	GH_D07G1546
GH_A04G0616	GH_A11G0328	GH_D06G0837
GH_A04G1040	GH_D10G0430	GH_D04G1560
GH_D02G2276	GH_A05G1882	GH_D11G3035
GH_A06G1216	GH_A10G1948	GH_D09G0948
GH_D04G0153	GH_A13G0427	GH_D09G1169
GH_A07G1676	GH_D05G2697	GH_D12G1183
GH_D03G1312	GH_A11G0394	GH_A12G0703
GH_D02G2199	GH_A05G2551	GH_D01G1958
GH_A09G0288	GH_A12G0753	GH_D06G0388
GH_A03G0965	GH_A08G1681	GH_D07G0565
GH_D12G0568	GH_A08G1557	GH_A07G0197
GH_A07G0459	GH_A07G1556	GH_D12G0042
GH_A06G0910	GH_A13G1202	GH_A10G0395
GH_D03G0833	GH_A09G1801	GH_D03G0644
GH_A07G0357	GH_D01G1287	GH_A08G0182
GH_D12G0775	GH_D05G3157	GH_D13G2625
GH_A04G0108	GH_D05G0831	GH_D12G2996
GH_A05G2601	GH_D09G1458	GH_D01G2404
GH_D01G1097	GH_D10G0822	GH_A05G1711
GH_A09G2071	GH_D12G1222	GH_D07G1613
GH_A13G1890	GH_D06G1284	GH_A08G0954
GH_D01G0133	GH_D11G0087	GH_D07G0446
GH_A13G0278	GH_A03G0658	GH_D05G3324
GH_D06G0376	GH_A05G3218	GH_A11G1527
GH_A05G3741	GH_D07G0066	GH_A06G1721
GH_A13G0620	GH_D05G1356	GH_A06G1563
GH_D11G0539	GH_D10G0928	GH_A01G1655
GH_D06G1943	GH_A08G2466	GH_A10G0890
GH_D11G1790	GH_D02G1217	GH_D05G0238
GH_A03G1954	GH_D11G1853	GH_A07G0593
GH_A11G3677	GH_A11G3745	GH_D07G1973
GH_A08G0015	GH_D07G0144	GH_D09G1515
GH_A03G0587	GH_D11G2016	GH_D01G1083
GH_D03G0126	GH_A01G1512	GH_D02G1507
GH_A09G1682	GH_A05G0565	GH_D01G2237
GH_A05G3665	GH_A11G0363	GH_D11G1027
GH_A09G0242	GH_D12G0121	GH_A11G1459
GH_A13G1756	GH_D01G0706	GH_D04G0634
GH_D12G1538	GH_D01G0469	GH_D07G1569
GH_A09G1989	GH_A09G2137	GH_A06G0542
GH_A02G0112	GH_D02G1548	GH_A03G1224
GH_D09G2143	GH_A08G0225	GH_A11G0963
GH_D02G0728	GH_D10G1886	GH_D13G1220
GH_D02G2590	GH_A02G0464	GH_A03G1770
GH_D04G0015	GH_A01G2403	GH_D08G1770
GH_A10G1602	GH_D06G1259	GH_A05G2050
GH_A10G1348	GH_A10G1494	GH_D12G1963
GH_A10G2667	GH_A13G1696	GH_A07G2189
GH_A12G0937	GH_D02G1547	GH_A09G2351
GH_D08G1495	GH_A07G0915	GH_A07G0974
GH_A10G1974	GH_D11G1790	GH_A03G0477
GH_A05G0015	GH_A04G1733	GH_A11G1628
GH_A06G1651	GH_D08G1233	GH_D08G0999
GH_D11G1578	GH_A12G1322	GH_D02G1091
GH_D07G2009	GH_A08G0765	GH_A08G0701
GH_A03G1491	GH_A13G0448	GH_D03G0412
GH_A13G0441	GH_D05G1239	GH_D06G0508
GH_A12G0602	GH_D08G2293	GH_D11G3498
GH_A02G1639	GH_D05G2803	GH_A05G0387
GH_D02G0128	GH_D10G0598	GH_A05G2144
GH_D11G2046	GH_A12G1678	GH_D05G1642
GH_A05G4247	GH_D04G0436	GH_A09G1195
GH_A13G2200	GH_D10G1345	GH_D03G1602
GH_A02G1359	GH_A08G0282	GH_D07G1978
GH_D10G0514	GH_D11G0493	GH_A10G0756
GH_A08G0671	GH_D09G0227	GH_A08G2646
GH_D01G1985	GH_D05G1075	GH_D02G0385
GH_A01G1673	GH_D02G0571	GH_D05G2764
GH_D12G2433	GH_A13G2071	GH_D12G2682
GH_A11G3325	GH_A10G0335	GH_A08G2255
GH_D03G0649	GH_D02G2052	GH_A11G1625
GH_A04G1652	GH_A05G2789	GH_D03G1586
GH_A07G1130	GH_A03G0768	GH_A06G0558
GH_A07G0037	GH_A05G0315	GH_D13G2353
GH_D03G1817	GH_D01G1428	GH_D09G1583
GH_D07G1198	GH_D13G1822	GH_D10G1844
GH_D02G0112	GH_D10G1418	GH_A04G1483
GH_A08G1179	GH_A07G2560	GH_A13G1807
GH_D04G1735	GH_D03G0126	GH_D02G2080
GH_D09G0527	GH_A10G1647	GH_D10G0820
GH_D11G0869	GH_A03G1713	GH_D13G0150
GH_D09G1631	GH_A13G2060	GH_A09G1665
GH_D10G1294	GH_A11G0399	GH_D10G1241
GH_D11G0805	GH_D03G1776	GH_D12G1196
GH_A13G2159	GH_A06G1686	GH_D10G1046
GH_D10G1857	GH_A08G0560	GH_A05G2273
GH_A01G0177	GH_D07G1823	GH_D12G0710
GH_D11G0731	GH_A10G1630	GH_D08G1840
GH_D10G1472	GH_A05G0394	GH_D10G2732
GH_D08G0623	GH_A08G1416	GH_A04G0557
GH_D10G2558	GH_D05G2693	GH_A07G0062
GH_D07G1554	GH_A12G2761	GH_D08G0084
GH_D07G2103	GH_D05G0731	GH_A06G1508
GH_D06G1445	GH_D11G3680	GH_A12G1502
GH_A11G2006	GH_A11G2480	GH_D05G2487
GH_D05G0050	GH_A09G1793	GH_D06G0674
GH_A03G0687	GH_D02G0374	GH_A06G1875
GH_D13G1664	GH_D06G2118	GH_D01G1254
GH_A06G0419	GH_D11G3771	GH_A02G0116
GH_D07G0177	GH_A08G2253	GH_D08G1486
GH_A11G3509	GH_A10G2267	GH_A06G0150
GH_A11G1038	GH_D13G2142	GH_D11G1486
GH_D05G2171	GH_A08G2342	GH_A11G1081
GH_A11G1365	GH_D11G1124	GH_A12G2932
GH_D01G0233	GH_A05G1921	GH_D12G1539
GH_A02G0633	GH_D02G0410	GH_A13G2174
GH_A07G1946	GH_D04G1105	GH_A08G0206
GH_A11G2552	GH_D09G0157	GH_D02G0833
GH_D04G1030	GH_D05G0050	GH_A07G1064
GH_A06G2026	GH_A05G2902	GH_D05G0633
GH_A03G0065	GH_D11G3440	GH_D06G0613
GH_A11G0029	GH_A11G3005	GH_D07G2376
GH_D07G1293	GH_D02G0871	GH_A07G0167
GH_A06G0314	GH_D01G0633	GH_D03G1959
GH_A05G3539	GH_A10G0294	GH_D07G0881
GH_A10G2603	GH_D01G2480	GH_A05G0162
GH_A11G0082	GH_A03G2237	GH_A09G0284
GH_A09G0761	GH_A05G0378	GH_D05G2501
GH_A04G0672	GH_A05G3804	GH_A01G1187
GH_D06G0311	GH_A06G2180	GH_A03G1926
GH_D09G0336	GH_D02G0978	GH_A05G3201
GH_A08G0044	GH_D07G0565	GH_A08G0373
GH_A08G2771	GH_D11G2063	GH_A13G2031
GH_A01G1298	GH_A09G1041	GH_A11G1402
GH_D11G0996	GH_D11G1656	GH_A01G2197
GH_D04G1649	GH_A12G1337	GH_D07G1177
GH_D05G3936	GH_D05G3199	GH_A05G2701
GH_A04G0945	GH_A12G0176	GH_A06G0216
GH_A06G1159	GH_D11G3172	GH_D06G1631
GH_A11G2118	GH_D09G0502	GH_A12G2328
GH_A11G0944	GH_D12G1628	GH_D04G0194
GH_D05G0759	GH_A09G2676	GH_A09G2673
GH_D06G0686	GH_D07G0737	GH_D06G1066
GH_A06G0278	GH_D09G1237	GH_D06G0911
GH_A08G0865	GH_A12G1163	GH_D05G1063
GH_A02G0606	GH_A05G3914	GH_D08G1694
GH_A05G0153	GH_A10G1260	GH_D09G1614
GH_A07G1704	GH_A02G0064	GH_D04G0411
GH_D09G0294	GH_A11G3582	GH_A05G0182
GH_D05G0909	GH_A04G1143	GH_D11G3135
GH_A09G2185	GH_D06G2150	GH_D13G1024
GH_A08G1046	GH_A12G1502	GH_A02G0277
GH_A02G1637	GH_A08G0315	GH_A09G1679
GH_A09G1836	GH_D07G2101	GH_A05G1161
GH_A12G2096	GH_A07G0013	GH_A07G1508
GH_A05G0526	GH_D08G2810	GH_D01G0848
GH_D11G1136	GH_D09G2195	GH_D07G0916
GH_A12G2062	GH_A12G2220	GH_D12G0336
GH_A03G0769	GH_D02G2146	GH_A07G0475
GH_A13G2485	GH_D12G0196	GH_A02G1730
GH_A12G2663	GH_A01G2152	GH_A03G2146
GH_D04G1191	GH_A08G1212	GH_A05G0713
GH_A12G1111	GH_A08G0161	GH_D03G1243
GH_D06G2279	GH_A05G3855	GH_A02G0892
GH_D13G1834	GH_A11G3677	GH_A12G2363
GH_D11G3680	GH_A06G1058	GH_D05G0354
GH_D06G1825	GH_D06G0274	GH_D12G2777
GH_D11G3633	GH_A05G0703	GH_A03G1672
GH_A13G2046	GH_A04G1770	GH_A05G3432
GH_D03G0473	GH_A13G2046	GH_D11G1129
GH_D11G1917	GH_D12G1374	GH_D02G1131
GH_A04G0320	GH_A06G0638	GH_D05G3956
GH_A07G0611	GH_D06G0031	GH_D12G2283
GH_A09G1424	GH_A09G0242	GH_D12G2374
GH_D11G0793	GH_D04G2027	GH_A12G1907
GH_A07G1628	GH_A09G2280	GH_A09G2290
GH_A12G0145	GH_D01G0206	GH_A10G1386
GH_A02G0059	GH_A10G2465	GH_D02G0848
GH_A12G2396	GH_A13G0355	GH_D09G0892
GH_D13G0223	GH_D09G1169	GH_A01G0235
GH_A11G0799	GH_A06G1118	GH_D12G1890
GH_A04G0068	GH_A11G1192	GH_D07G0181
GH_scaffold23635_objG0001	GH_D07G0739	GH_A01G1586
GH_A06G1058	GH_D09G1068	GH_D07G0474
GH_A11G1619	GH_D08G2413	GH_D07G2158
GH_A04G0069	GH_A04G0016	GH_A03G1114
GH_D13G2060	GH_D13G1987	GH_D03G0008
GH_D05G0070	GH_A07G2247	GH_D05G1795
GH_D03G0326	GH_A07G1704	GH_A04G0219
GH_A07G0322	GH_D08G1508	GH_A09G1667
GH_A11G1560	GH_D10G2484	GH_D05G3886
GH_A09G0502	GH_D11G3219	GH_A10G0008
GH_D13G1416	GH_D11G3114	GH_A12G1885
GH_A08G2852	GH_A07G1564	GH_A10G0101
GH_A13G1384	GH_D07G2024	GH_A09G1738
GH_D04G1134	GH_D11G3740	GH_A03G1333
GH_D06G1259	GH_D06G1265	GH_D07G1855
GH_D01G0069	GH_A04G1303	GH_D12G2936
GH_D06G0570	GH_A04G0863	GH_A09G2409
GH_D13G0721	GH_D13G2518	GH_D13G1421
GH_A02G0327	GH_A05G4161	GH_A01G1762
GH_D10G0777	GH_D11G0384	GH_D13G0017
GH_A08G1119	GH_A08G2287	GH_D02G0451
GH_A04G1343	GH_A02G0865	GH_D09G1638
GH_A12G1960	GH_D01G0705	GH_D08G0283
GH_A05G0703	GH_A03G0923	GH_A07G1197
GH_D01G0032	GH_A05G4301	GH_A12G0871
GH_A04G0948	GH_D10G1447	GH_D03G1617
GH_D05G1063	GH_D11G3677	GH_A08G0160
GH_D08G2834	GH_D06G0569	GH_D10G2540
GH_A12G2382	GH_A09G0134	GH_D01G0057
GH_A07G2482	GH_A01G1125	GH_A09G1629
GH_D01G1871	GH_A03G1219	GH_A10G2442
GH_A05G4344	GH_A01G0235	GH_A01G1608
GH_A11G1517	GH_A10G1040	GH_D06G0536
GH_A12G1908	GH_D03G1298	GH_D05G1743
GH_A06G2204	GH_D08G2523	GH_A05G0474
GH_D13G1405	GH_A07G1392	GH_A11G2338
GH_D02G2584	GH_D01G1545	GH_A12G0052
GH_D05G3663	GH_A06G0314	GH_A05G2409
GH_A06G1645	GH_A07G0183	GH_A08G0400
GH_A10G0123	GH_D12G2723	GH_A04G0166
GH_A10G0756	GH_A05G4314	GH_A02G0851
GH_A05G4301	GH_D13G2370	GH_D05G0918
GH_A12G1335	GH_A05G0848	GH_D11G1124
GH_D01G2480	GH_A02G0350	GH_D05G1435
GH_D02G0052	GH_A07G0974	GH_D12G1573
GH_D11G3688	GH_D13G0932	GH_A08G1704
GH_D05G0731	GH_D01G1893	GH_D10G2395
GH_D09G1197	GH_D07G1584	GH_D08G0768
GH_A08G0202	GH_D07G0357	GH_A08G1792
GH_A02G1022	GH_A09G0002	GH_A12G2351
GH_D07G0530	GH_D10G0273	GH_A13G0215
GH_D12G2133	GH_A13G0121	GH_A05G0637
GH_D05G1681	GH_D13G0755	GH_D05G0823
GH_D12G0481	GH_D07G2305	GH_A06G0349
GH_A04G0770	GH_D13G1118	GH_A13G1074
GH_D01G1799	GH_D11G0996	GH_D04G1585
GH_A13G1025	GH_A10G1802	GH_A04G0560
GH_D11G0009	GH_A09G1179	GH_A07G0193
GH_D09G2195	GH_A04G0945	GH_D11G2440
GH_A11G1911	GH_A04G1312	GH_A12G1005
GH_A05G3865	GH_A08G2252	GH_D12G0771
GH_A13G1893	GH_D05G1194	GH_D04G1709
GH_D08G0153	GH_A09G2224	GH_D05G2372
GH_D10G1305	GH_A01G1796	GH_A05G2104
GH_A09G1395	GH_D13G1664	GH_A02G1223
GH_D05G3979	GH_A12G1579	GH_D10G0012
GH_D02G1128	GH_D09G1665	GH_D07G1101
GH_D02G1052	GH_D02G1913	GH_A05G2937
GH_D12G0360	GH_A08G0531	GH_D11G0751
GH_A09G0184	GH_A05G1174	GH_D04G1750
GH_D03G0331	GH_D02G0844	GH_A08G2215
GH_A03G2412	GH_D06G0337	GH_A08G2116
GH_D12G0251	GH_D03G0083	GH_D07G0065
GH_D08G2573	GH_A09G0761	GH_D02G1383
GH_D01G0504	GH_A11G0188	GH_A02G1361
GH_D11G3201	GH_A03G1142	GH_D10G1752
GH_A10G1948	GH_D05G2878	GH_A03G1706
GH_D05G3712	GH_A05G3201	GH_D06G0134
GH_A07G0063	GH_A12G0608	GH_A08G1252
GH_A06G1317	GH_D12G0562	GH_D07G1948
GH_A01G0840	GH_D08G1663	GH_A12G1452
GH_A12G0278	GH_A11G0776	GH_A03G1266
GH_A04G1141	GH_D05G0964	GH_D11G2687
GH_D08G2488	GH_A12G0236	GH_D05G1346
GH_A12G0420	GH_D06G2316	GH_D03G1163
GH_D05G1873	GH_A12G2470	GH_A01G1871
GH_D11G3544	GH_A05G3591	GH_D06G1392
GH_D13G1822	GH_D05G2383	GH_A09G1178
GH_A03G0380	GH_A02G0076	GH_A10G0984
GH_D06G1190	GH_D07G0967	GH_D07G1505
GH_D02G0154	GH_D07G0349	GH_A02G1202
GH_A09G0547	GH_D04G0362	GH_A08G2123
GH_D03G1285	GH_A02G2043	GH_D06G0554
GH_A05G3091	GH_A08G2852	GH_D11G1684
GH_A11G1244	GH_A11G2910	GH_A08G0848
GH_A10G0247	GH_A02G0601	GH_D10G0581
GH_A05G3929	GH_D01G1446	GH_D11G0298
GH_A02G1509	GH_A11G0648	GH_A07G2560
GH_D03G1298	GH_A08G1136	GH_A11G0049
GH_A09G0995	GH_D01G0506	GH_D07G1445
GH_D07G0454	GH_A05G3665	GH_A05G0885
GH_D02G2617	GH_D01G0046	GH_A13G2230
GH_D09G0732	GH_A07G0474	GH_D02G0230
GH_A08G1006	GH_D01G0342	GH_A09G0724
GH_D02G0288	GH_A13G2481	GH_A11G2207
GH_A11G0310	GH_A01G2431	GH_D05G3805
GH_D05G1753	GH_D11G0206	GH_D12G1328
GH_A08G2452	GH_A12G1281	GH_D12G0882
GH_A11G0666	GH_A05G1299	GH_A09G0795
GH_A05G3712	GH_D01G0133	GH_D03G0385
GH_A08G0889	GH_A07G1299	GH_D06G0343
GH_A05G3591	GH_D05G3562	GH_D08G0833
GH_D11G0823	GH_D09G0228	GH_A01G1992
GH_A09G0768	GH_A10G1844	GH_A13G0264
GH_D08G1145	GH_D11G0565	GH_D02G2148
GH_A13G1056	GH_A03G1131	GH_A01G0837
GH_A08G0376	GH_D10G0528	GH_A05G0349
GH_D05G2858	GH_D08G2050	GH_A03G1740
GH_D13G1545	GH_D05G2011	GH_A05G0225
GH_D09G2384	GH_D06G2151	GH_D01G0444
GH_D02G0241	GH_D05G3639	GH_A13G2521
GH_D02G0323	GH_A04G0205	GH_D09G1344
GH_A02G0270	GH_D06G0134	GH_D10G1664
GH_D04G0188	GH_A11G0451	GH_A11G1270
GH_D08G0543	GH_D11G3688	GH_D10G1954
GH_A09G2280	GH_A09G0531	GH_D05G3792
GH_A05G4173	GH_D09G1534	GH_D04G0733
GH_D02G1196	GH_D11G0086	GH_A01G2473
GH_A01G0527	GH_A07G2520	GH_A11G0420
GH_A01G1312	GH_A11G0617	GH_A05G2004
GH_A05G3031	GH_A07G2156	GH_D03G0641
GH_D06G1416	GH_A10G0063	GH_D02G2646
GH_A11G3308	GH_D05G3040	GH_A09G0554
GH_A09G2103	GH_A01G2278	GH_A07G1816
GH_D06G2316	GH_A09G0906	GH_A03G0558
GH_D02G1104	GH_D05G0367	GH_A10G1040
GH_A09G2198	GH_A09G1894	GH_D09G0070
GH_A02G1755	GH_D11G3659	GH_A10G1852
GH_A09G1397	GH_A01G1310	GH_A11G1886
GH_D08G0231	GH_D08G1149	GH_D11G3410
GH_D03G1064	GH_A07G0605	GH_A04G1312
GH_D09G2232	GH_A12G2298	GH_D02G2448
GH_D05G3723	GH_D11G2356	GH_D07G0764
GH_A06G0524	GH_A06G1735	GH_D05G3964
GH_D07G2086	GH_A11G0185	GH_A05G2342
GH_D01G0788	GH_A06G1151	GH_A05G1265
GH_D04G0491	GH_D04G0092	GH_A06G0713
GH_A05G3193	GH_A13G1197	GH_D06G2075
GH_A13G1705	GH_D13G0959	GH_D02G1284
GH_A10G1630	GH_A12G0035	GH_D09G1565
GH_A03G0173	GH_D09G1667	GH_D11G1119
GH_A04G1346	GH_D02G0336	GH_A07G1883
GH_D11G2755	GH_D12G0554	GH_D06G1120
GH_A07G2139	GH_A09G2399	GH_A03G1700
GH_A03G0658	GH_A09G1389	GH_A10G0075
GH_D10G2129	GH_A08G1831	GH_D04G1710
GH_D02G1719	GH_D10G0602	GH_A05G0590
GH_A08G1212	GH_A11G3511	GH_D12G0641
GH_A11G0579	GH_D04G1269	GH_A12G1715
GH_A05G4218	GH_A05G3673	GH_D05G1311
GH_A11G1901	GH_D12G2770	GH_D07G0585
GH_A01G0071	GH_A10G0805	GH_D04G0010
GH_D07G1681	GH_D07G2511	GH_A09G1639
GH_D01G0669	GH_D13G0594	GH_A05G1951
GH_A08G1985	GH_A01G0980	GH_A08G1287
GH_A10G1087	GH_A01G1141	GH_D01G2269
GH_D06G1964	GH_A03G0442	GH_D04G1806
GH_A06G2205	GH_D02G0824	GH_A05G0056
GH_D10G0598	GH_A09G0813	GH_A01G1632
GH_D03G0661	GH_A13G0724	GH_A09G1362
GH_A04G0701	GH_D02G0341	GH_A07G0332
GH_D05G3036	GH_A01G0022	GH_D04G1843
GH_D08G1970	GH_A08G2669	GH_D01G2277
GH_D05G3976	GH_D11G3052	GH_D02G1964
GH_A07G0004	GH_A05G2797	GH_A01G2027
GH_A04G0581	GH_D02G1228	GH_A09G1681
GH_A07G2646	GH_D11G0055	GH_D04G1635
GH_A11G0451	GH_D01G0508	GH_A05G2091
GH_D12G2287	GH_A09G1688	GH_A07G0116
GH_A02G0895	GH_D03G1016	GH_A05G1357
GH_A02G1719	GH_D09G2333	GH_D10G0332
GH_D04G0747	GH_D01G0801	GH_A05G1957
GH_A01G0654	GH_A13G1350	GH_D05G1479
GH_A07G0126	GH_A13G1190	GH_D11G2399
GH_D05G2301	GH_D13G0328	GH_D07G2306
GH_A03G1544	GH_A05G3542	GH_A05G1859
GH_D10G2375	GH_A08G0384	GH_A02G1147
GH_A08G0810	GH_A08G1217	GH_A01G2357
GH_A02G1470	GH_D08G1076	GH_D11G2148
GH_D02G0653	GH_D09G2438	GH_A11G2012
GH_A04G0270	GH_A05G2050	GH_A05G2758
GH_D02G1130	GH_A04G1755	GH_D08G1435
GH_A10G2417	GH_D07G1408	GH_D10G2549
GH_A08G2480	GH_A03G1706	GH_D11G0096
GH_A07G2411	GH_A09G1547	GH_D12G0865
GH_A10G2147	GH_D03G0647	GH_D02G0835
GH_D09G2363	GH_D10G1294	GH_D08G2258
GH_A11G1119	GH_D02G1679	GH_A05G0137
GH_A12G0003	GH_A05G0051	GH_A13G1545
GH_A12G2605	GH_D07G1304	GH_D05G2345
GH_A12G1760	GH_A03G0357	GH_A09G1196
GH_D05G0137	GH_A07G1945	GH_A11G3317
GH_D07G1098	GH_D08G0797	GH_D07G0618
GH_A03G0168	GH_D12G1342	GH_D11G3215
GH_D10G2023	GH_scaffold23635_objG0001	GH_A05G2353
GH_D12G0653	GH_D13G0427	GH_A05G2259
GH_A13G2477	GH_D02G0156	GH_A05G2603
GH_A12G1048	GH_D08G0536	GH_A13G2659
GH_D06G1314	GH_A07G1466	GH_D08G0160
GH_A10G0497	GH_D01G0515	GH_A07G0915
GH_A07G2486	GH_A09G1880	GH_A10G0278
GH_D11G2235	GH_D03G1972	GH_D03G0450
GH_D03G0062	GH_A11G2141	GH_D04G1506
GH_D04G1857	GH_D03G0423	GH_D11G0016
GH_scaffold1-4_objG0001	GH_A04G0814	GH_D08G2252
GH_A02G0679	GH_D12G0689	GH_A02G0508
GH_D13G0146	GH_A13G2355	GH_A13G1031
GH_D07G2156	GH_D08G2258	GH_A03G0497
GH_D05G2878	GH_D01G0224	GH_D03G0274
GH_D06G1968	GH_A11G0131	GH_A12G0648
GH_A07G0942	GH_A02G1872	GH_D11G1180
GH_A05G2781	GH_D07G1111	GH_A03G1806
GH_A10G0335	GH_D06G0266	GH_D06G1675
GH_D09G1464	GH_D12G2692	GH_A03G1515
GH_D03G0768	GH_A08G0595	GH_A08G1323
GH_A04G1770	GH_D05G1751	GH_A08G1778
GH_A05G4324	GH_A05G0001	GH_D03G0877
GH_D11G3691	GH_A09G1397	GH_A11G2985
GH_D02G2606	GH_A03G0531	GH_A03G1089
GH_A08G1856	GH_D04G1506	GH_D11G0114
GH_D06G1331	GH_D11G3738	GH_A10G2605
GH_D07G1337	GH_D09G0046	GH_D04G1208
GH_D10G2360	GH_A08G0544	GH_D12G0370
GH_D09G2438	GH_A12G0937	GH_A02G0502
GH_A09G0223	GH_A03G1911	GH_A04G1178
GH_D05G2501	GH_A11G1300	GH_A06G1795
GH_A04G0171	GH_A13G1756	GH_D04G0550
GH_D13G2402	GH_A12G2815	GH_D13G1149
GH_A03G2063	GH_D11G0209	GH_D12G1861
GH_A12G1271	GH_A07G2020	GH_A05G2252
GH_A08G2459	GH_D08G1029	GH_A10G1871
GH_D06G2437	GH_A07G0578	GH_A08G1101
GH_D02G1943	GH_D05G3013	GH_D09G1142
GH_A01G2380	GH_A08G2454	GH_D02G0200
GH_A11G2330	GH_D02G1453	GH_D06G0239
GH_A05G4104	GH_D06G0267	GH_A11G0766
GH_D07G0820	GH_A03G0218	GH_A05G3643
GH_D06G0268	GH_A11G1791	GH_D13G0397
GH_D01G1657	GH_A12G2628	GH_A11G1787
GH_A12G0863	GH_D05G3986	GH_D08G2296
GH_D02G2240	GH_D13G0079	GH_D02G2228
GH_A09G0893	GH_A11G0151	GH_A13G1430
GH_D02G0906	GH_A09G1325	GH_A02G1495
GH_A10G1239	GH_D10G2383	GH_A03G0685
GH_A09G1826	GH_D03G0110	GH_A07G0087
GH_A08G0259	GH_D05G1435	GH_A11G1116
GH_A05G3003	GH_D03G0473	GH_A10G2448
GH_A05G0628	GH_A10G1722	GH_A05G2340
GH_D12G0673	GH_D05G0053	GH_D13G0650
GH_A06G2203	GH_D12G0278	GH_A05G0924
GH_D11G3655	GH_A12G2663	GH_A05G1473
GH_D10G0934	GH_D07G1068	GH_D01G2045
GH_A05G2530	GH_A06G1654	GH_D07G2478
GH_D10G2039	GH_D07G0530	GH_A10G0740
GH_D12G2766	GH_A04G1434	GH_A05G3899
GH_A06G1027	GH_A01G0481	GH_A07G0885
GH_D02G0824	GH_D02G1659	GH_A05G2214
GH_D11G2967	GH_A12G2246	GH_D12G0091
GH_A06G0624	GH_D11G3112	GH_A01G2205
GH_D07G0897	GH_A09G0502	GH_A09G1545
GH_A10G0155	GH_D07G2376	GH_D13G2560
GH_A05G2294	GH_A10G0751	GH_D09G0863
GH_D09G1458	GH_D03G0334	GH_D05G3791
GH_A08G0853	GH_D09G2038	GH_A08G1698
GH_D11G3519	GH_D05G3597	GH_A05G1958
GH_D03G0677	GH_D05G1951	GH_A10G0419
GH_A05G1411	GH_A04G0318	GH_D09G2290
GH_D11G0609	GH_D11G1871	GH_A11G1597
GH_A01G1271	GH_A03G1089	GH_A05G2442
GH_D08G1875	GH_D12G1703	GH_D13G1713
GH_A10G0154	GH_A03G1392	GH_D01G2575
GH_D06G1252	GH_D11G2011	GH_A05G2797
GH_D08G0325	GH_A08G2730	GH_D11G1560
GH_A04G1248	GH_D09G2286	GH_A12G2330
GH_D12G0472	GH_D11G0450	GH_D05G3104
GH_A11G2763	GH_A11G0553	GH_A05G0500
GH_A11G2281	GH_D05G3663	GH_A07G2483
GH_A06G2201	GH_A05G1991	GH_D02G2150
GH_D06G1282	GH_D05G0542	GH_A12G1192
GH_A05G3198	GH_D12G1484	GH_D08G0168
GH_D03G1614	GH_D09G1150	GH_A12G0563
GH_scaffold158-9_objG0003	GH_A08G0895	GH_D02G0608
GH_D03G0309	GH_A04G1194	GH_D11G2221
GH_D10G0659	GH_D10G1130	GH_D01G2159
GH_A09G1793	GH_A01G0827	GH_D02G0425
GH_D02G0497	GH_D04G0532	GH_A02G0348
GH_D07G0419	GH_D11G1776	GH_D11G3361
GH_A09G0767	GH_A10G1348	GH_D04G1876
GH_A09G2424	GH_D11G3743	GH_A09G2417
GH_D05G3058	GH_A11G0385	GH_A10G2663
GH_A09G0127	GH_D07G0544	GH_D12G1498
GH_D11G2029	GH_A09G1703	GH_D11G0206
GH_D11G0249	GH_D05G1642	GH_A12G2202
GH_D02G0311	GH_A06G2080	GH_D09G2077
GH_D05G2098	GH_A02G0797	GH_A11G1087
GH_D07G1004	GH_D06G0250	GH_D11G2190
GH_D10G2222	GH_D08G2048	GH_A06G1049
GH_D10G0638	GH_D05G3924	GH_D11G3665
GH_D12G0212	GH_A02G1357	GH_D10G1609
GH_A13G0724	GH_A03G0331	GH_A05G2283
GH_D05G1798	GH_D02G1754	GH_A06G1465
GH_A10G0294	GH_A03G2021	GH_A11G2863
GH_D12G0881	GH_A08G2092	GH_D05G1234
GH_D06G1580	GH_A04G0090	GH_D11G2431
GH_A07G2023	GH_D09G1615	GH_D05G1375
GH_A09G1757	GH_A04G0603	GH_D08G1534
GH_A12G0802	GH_A08G1850	GH_D08G1262
GH_A08G2071	GH_D11G0801	GH_D09G2143
GH_D10G0151	GH_A03G1657	GH_A02G0353
GH_A11G0895	GH_D11G2209	GH_A04G0885
[truncated: 12,660 more rows]

## Sheet: 15 DPA
Table S6 Gene lists of differentially expressed genes between cultivars at 15 DPA
[truncated: 10,483 more rows]

[truncated: 2 more sheets: 20 DPA, 25 DPA]
