# Supplementary material for: Transcriptome Time-Course Analysis in the Whole Period of Cotton Fiber Development
Source: Front Plant Sci. 2022 Apr 5;13:864529. doi: 10.3389/fpls.2022.864529 (PMC9022538; doi:10.3389/fpls.2022.864529)
Supplement: Supplementary file 7 [file Table_8.XLSX]

## Sheet: S7
Table S7 Cluster of temporal expression pattern analysis between G. hirsutum and G. barbadense
Genes with dominant expression pattern of G. hirsutum				Genes with dominant expression pattern of G. barbadense
Cluster1 (N = 604)	Cluster2 (N = 807)	Cluster5 (N = 174)	Cluster7 (N = 265)	Cluster3 (N = 134)	Cluster4 (N = 127)	Cluster6 (N = 368)	Cluster8 (N = 374)	Cluster9 (N = 47)
GH_A05G2830	GH_A02G1445	GH_A11G0717	GH_A12G1776	GH_A10G1087	GH_A01G0012	GH_D08G1408	GH_A01G1956	GH_A13G2273
GH_D05G0379	GH_D08G1889	GH_D02G2257	GH_D06G1631	GH_A10G1088	GH_A01G0360	GH_D09G1496	GH_A05G2713	GH_D05G1628
GH_D13G1548	GH_D12G1933	GH_D11G1097	GH_A01G2008	GH_D13G1426	GH_A01G0654	GH_D09G0169	GH_A05G1989	GH_D05G2756
GH_A02G0112	GH_A08G0714	GH_A03G2263	GH_D11G3276	GH_D03G0121	GH_A01G0676	GH_D02G2014	GH_A09G1533	GH_D09G1018
GH_D13G2634	GH_A01G0501	GH_A07G0549	GH_A03G2384	GH_D08G0316	GH_A01G0858	GH_A10G1400	GH_A10G0315	GH_A01G2324
GH_A01G0740	GH_D12G1935	GH_D07G0029	GH_A07G0301	GH_D05G3888	GH_A01G1289	GH_D01G0350	GH_A06G1470	GH_A07G1638
GH_A05G3928	GH_A07G2049	GH_D07G1117	GH_A09G0444	GH_D13G1545	GH_A01G2403	GH_D06G1192	GH_A11G1365	GH_A08G1130
GH_A06G2201	GH_D09G0162	GH_A10G0319	GH_A12G1653	GH_D02G1607	GH_A02G0325	GH_A05G3808	GH_A07G2057	GH_A11G0635
GH_D01G0351	GH_D01G0348	GH_A11G1488	GH_D05G0817	GH_A11G3544	GH_A02G1779	GH_A13G0606	GH_D04G0885	GH_A02G1690
GH_scaffold265_objG0001	GH_D08G0322	GH_D07G1004	GH_D04G0522	GH_A01G0071	GH_A03G0404	GH_D01G1795	GH_D02G2263	GH_A05G3013
GH_D07G0820	GH_A11G3427	GH_A12G2194	GH_A06G0497	GH_A07G2295	GH_A03G0801	GH_A11G1240	GH_D06G1089	GH_D05G3211
GH_D01G1799	GH_D05G0009	GH_D01G1317	GH_D05G1112	GH_D03G0476	GH_A03G1212	GH_D04G0646	GH_D10G0284	GH_A02G1292
GH_D02G2022	GH_D10G2106	GH_D11G0313	GH_D05G2202	GH_A12G2515	GH_A03G1264	GH_A01G0629	GH_D13G1416	GH_A02G0064
GH_D02G2021	GH_D13G0689	GH_D09G2216	GH_A03G1168	GH_D07G2465	GH_A03G1411	GH_A05G1871	GH_A02G1794	GH_D13G0321
GH_A11G3428	GH_D08G0569	GH_D11G3142	GH_D08G0688	GH_A01G0176	GH_A04G0069	GH_D06G1086	GH_A13G1800	GH_A10G2641
GH_A02G1312	GH_A05G2602	GH_A01G2118	GH_D11G0552	GH_D07G0165	GH_A04G0318	GH_D11G1085	GH_D10G2592	GH_D04G1371
GH_A08G0704	GH_A02G0589	GH_D10G2349	GH_A11G2337	GH_D11G2048	GH_A05G0338	GH_D13G1537	GH_D05G3400	GH_A01G2155
GH_A09G0333	GH_A05G2847	GH_D09G1360	GH_A11G2338	GH_D06G0548	GH_A05G1957	GH_A09G1784	GH_D10G2593	GH_A03G0965
GH_D07G1924	GH_A09G0570	GH_A01G1141	GH_D09G2576	GH_A05G4313	GH_A05G2035	GH_A09G2632	GH_D10G1101	GH_A13G0752
GH_D01G1692	GH_A11G3433	GH_A11G3677	GH_D02G0883	GH_A13G2491	GH_A05G2679	GH_D09G1361	GH_A01G0604	GH_D09G0746
GH_A10G1878	GH_A11G0161	GH_D07G0960	GH_A05G0786	GH_D09G0863	GH_A05G3201	GH_A10G2606	GH_A06G0363	GH_D05G0333
GH_D10G2108	GH_A11G1259	GH_D04G1600	GH_D07G1137	GH_A11G1590	GH_A05G4314	GH_A06G1697	GH_A09G1794	GH_D09G0508
GH_D01G1323	GH_D02G1060	GH_D11G1990	GH_D11G2603	GH_A07G2078	GH_A06G0038	GH_D05G1344	GH_A10G0698	GH_A05G3865
GH_A06G1458	GH_D12G2807	GH_D03G0103	GH_A03G1857	GH_A06G2413	GH_A06G0418	GH_A11G0048	GH_D01G1333	GH_A01G2507
GH_D01G1442	GH_A02G1468	GH_A08G2332	GH_D12G1491	GH_D13G1090	GH_A06G0975	GH_D05G3882	GH_A11G1460	GH_D09G0388
GH_A06G1457	GH_D02G0179	GH_A02G1583	GH_D12G1490	GH_A11G0259	GH_A06G2182	GH_D05G0252	GH_A12G2096	GH_A07G0525
GH_A06G1455	GH_D05G2416	GH_D03G1790	GH_D05G0254	GH_A06G1679	GH_A06G2311	GH_D08G1541	GH_D05G2664	GH_D11G1789
GH_A06G0003	GH_D12G0624	GH_D13G1887	GH_D02G2154	GH_A03G1957	GH_A07G0681	GH_A05G1961	GH_D10G1590	GH_D01G1573
GH_D01G2534	GH_A10G1421	GH_A09G2644	GH_D11G3379	GH_D02G1284	GH_A07G1117	GH_D10G0495	GH_D02G1152	GH_A06G0238
GH_D05G3764	GH_D11G2164	GH_A10G1665	GH_A05G3387	GH_D11G0400	GH_A07G2143	GH_D05G2538	GH_D08G1799	GH_D12G2494
GH_D09G2329	GH_A10G0334	GH_D07G0802	GH_D03G1434	GH_D06G0983	GH_A07G2553	GH_A10G0692	GH_D08G1794	GH_D07G0693
GH_D11G2166	GH_D09G0180	GH_D10G2558	GH_D05G0130	GH_A01G2166	GH_A08G1214	GH_D05G3866	GH_A11G3646	GH_D11G2717
GH_D05G3762	GH_A10G0577	GH_D04G1762	GH_A02G1585	GH_D01G0032	GH_A08G1283	GH_A12G0902	GH_D05G3735	GH_D07G1780
GH_D05G3761	GH_D09G1031	GH_D04G0542	GH_D10G2675	GH_D01G0386	GH_A08G1695	GH_D10G1102	GH_D12G0610	GH_D02G1353
GH_D13G1782	GH_D09G2121	GH_A09G1667	GH_A02G1584	GH_A02G1807	GH_A08G2287	GH_A05G0515	GH_D09G2590	GH_D04G0308
GH_A11G2349	GH_D04G1511	GH_A13G2248	GH_D05G0598	GH_D05G1796	GH_A09G1235	GH_A02G1106	GH_A08G0929	GH_D08G2089
GH_A11G3316	GH_D01G1694	GH_D05G3751	GH_A01G2349	GH_D08G1335	GH_A09G2021	GH_A09G1308	GH_D01G1472	GH_A05G1015
GH_A04G0948	GH_D05G0001	GH_D05G3752	GH_D03G0581	GH_A11G2138	GH_A09G2173	GH_D01G0243	GH_A11G2681	GH_A08G1018
GH_D13G0432	GH_D02G2364	GH_A11G1105	GH_D04G1087	GH_D03G1005	GH_A09G2517	GH_D04G1875	GH_D11G3596	GH_A10G1891
GH_A02G0253	GH_D05G1571	GH_D09G0739	GH_A04G1595	GH_A02G0143	GH_A10G0748	GH_A11G2439	GH_D05G3728	GH_D10G0025
GH_D09G2125	GH_D10G0382	GH_D05G0480	GH_A11G2552	GH_D05G2506	GH_A10G1484	GH_D08G1793	GH_D13G1224	GH_D11G2472
GH_D02G1269	GH_D13G0681	GH_A05G1174	GH_D02G2002	GH_D08G0370	GH_A10G1664	GH_A03G0191	GH_A02G0274	GH_A04G1447
GH_D10G2792	GH_D10G2568	GH_D13G2048	GH_D03G0456	GH_D03G0148	GH_A11G0131	GH_D10G0142	GH_D05G3727	GH_A07G1403
GH_D02G1026	GH_D13G1993	GH_D08G1438	GH_D08G1434	GH_A11G2824	GH_A11G0436	GH_D09G1267	GH_D09G1217	GH_A06G1238
GH_A06G0484	GH_D13G0667	GH_A01G1126	GH_D03G0457	GH_D03G0147	GH_A11G0776	GH_A02G0004	GH_D13G0016	GH_D02G0671
GH_A09G0586	GH_D11G1063	GH_D12G2239	GH_D05G4044	GH_D11G2488	GH_A11G1078	GH_D12G1700	GH_A10G1842	GH_D11G1210
GH_D01G1220	GH_D11G2393	GH_A02G0248	GH_A12G0479	GH_D10G0298	GH_A11G3344	GH_D01G1350	GH_D04G0691	GH_A13G2511
GH_D04G0430	GH_D08G0108	GH_D07G0146	GH_A02G1573	GH_A02G0174	GH_A11G3475	GH_A11G3655	GH_A07G2489
GH_D01G0002	GH_D11G1065	GH_D08G0593	GH_D10G0143	GH_A05G1765	GH_A11G3618	GH_A11G0266	GH_A10G1727
GH_A11G3765	GH_A10G1413	GH_D05G3068	GH_A02G1330	GH_D12G0147	GH_A11G3659	GH_A11G2686	GH_D04G0685
GH_D01G0001	GH_A09G0589	GH_A08G2811	GH_A12G1326	GH_D01G0172	GH_A12G0438	GH_A07G1096	GH_D07G1840
GH_A11G2791	GH_A06G2402	GH_D09G0004	GH_A03G2371	GH_A01G0090	GH_A12G0989	GH_A06G1795	GH_A07G2015
GH_scaffold515_objG0005	GH_A07G2066	GH_D09G2424	GH_A05G0401	GH_D12G2690	GH_A12G1271	GH_A07G2060	GH_D01G1233
GH_A09G0217	GH_A07G2062	GH_D05G2512	GH_D12G0979	GH_A03G1347	GH_A12G1322	GH_D11G3236	GH_D03G1805
GH_scaffold515_objG0003	GH_A11G2326	GH_A09G0002	GH_A05G0402	GH_D10G0064	GH_A12G2246	GH_D02G0194	GH_D10G2380
GH_A06G0234	GH_D08G0353	GH_A01G2043	GH_D12G0732	GH_A01G0876	GH_A13G1337	GH_A03G1159	GH_A05G2643
GH_A11G2792	GH_A05G1544	GH_A09G0239	GH_A12G2413	GH_D07G2240	GH_A13G2288	GH_D05G2518	GH_D06G1284
GH_D01G1578	GH_D13G0015	GH_D01G0823	GH_A03G1835	GH_D09G0010	GH_A13G2365	GH_A08G1602	GH_A02G0383
GH_scaffold515_objG0002	GH_A09G1690	GH_A10G1273	GH_D12G0186	GH_D10G1956	GH_D01G1429	GH_D05G0458	GH_D13G0123
GH_D05G3873	GH_D05G1305	GH_A02G0148	GH_A03G1837	GH_D02G0394	GH_D01G2453	GH_D02G2333	GH_D10G1296
GH_A13G0861	GH_D02G0398	GH_D05G1898	GH_A03G1838	GH_A02G0173	GH_D02G0089	GH_A09G0244	GH_A01G0413
GH_D01G2307	GH_D05G1544	GH_D02G2224	GH_D07G0262	GH_D11G2588	GH_D02G0176	GH_A10G1840	GH_D05G2744
GH_D02G1273	GH_D11G2385	GH_A02G0701	GH_A13G2114	GH_A05G2675	GH_D02G1144	GH_A09G1456	GH_A09G0499
GH_D02G1030	GH_D05G0215	GH_A09G1224	GH_D10G1841	GH_D03G1298	GH_D02G2409	GH_A11G1172	GH_A10G1710
GH_D12G0618	GH_D06G1393	GH_A06G2076	GH_D09G1699	GH_A10G2694	GH_D02G2436	GH_D04G0690	GH_scaffold3739_objG0001
GH_D05G2404	GH_D04G1541	GH_D01G2341	GH_D11G1051	GH_A01G0105	GH_D03G0785	GH_A10G0513	GH_A07G2002
GH_D11G2272	GH_D04G1775	GH_A07G1393	GH_A09G1696	GH_D12G0689	GH_D03G1220	GH_D01G2210	GH_D05G1540
GH_D05G3976	GH_A07G2499	GH_A09G0126	GH_A10G2137	GH_A05G0939	GH_D03G1418	GH_D07G0751	GH_D13G0373
GH_A02G0002	GH_A06G1785	GH_A09G0007	GH_A10G0511	GH_A13G0448	GH_D03G1419	GH_A09G1568	GH_D08G1102
GH_D09G1029	GH_D08G2789	GH_D11G0980	GH_D07G0744	GH_A03G0111	GH_D03G1421	GH_A09G2417	GH_D13G1686
GH_D12G1704	GH_D05G2641	GH_A08G0198	GH_D07G2017	GH_A05G0940	GH_D03G1747	GH_A06G0211	GH_A05G1882
GH_A09G1201	GH_A05G2885	GH_A11G0524	GH_D07G0864	GH_D10G2508	GH_D03G1937	GH_D08G0004	GH_D13G1684
GH_A02G0006	GH_D05G2626	GH_A12G0269	GH_A11G3586	GH_A05G1913	GH_D04G1053	GH_D05G0586	GH_D06G2021
GH_D01G0382	GH_D05G2624	GH_D03G1233	GH_A11G3587	GH_D10G2504	GH_D04G1412	GH_D11G3587	GH_D10G2594
GH_A11G1354	GH_D08G1218	GH_A11G1827	GH_D06G1822	GH_D09G2055	GH_D04G1827	GH_A06G1309	GH_D11G3450
GH_A13G0859	GH_D09G0357	GH_D10G1148	GH_D13G0263	GH_D01G2256	GH_D04G1865	GH_A08G0500	GH_D10G2595
GH_A06G1317	GH_D13G1337	GH_D06G0882	GH_D08G1694	GH_D11G0384	GH_D05G0528	GH_D10G2148	GH_A10G0892
GH_A13G0732	GH_D07G1603	GH_A07G2028	GH_D11G0873	GH_A05G0114	GH_D05G0662	GH_D10G2149	GH_A08G0858
GH_D02G1165	GH_A07G2241	GH_A01G2143	GH_A03G1249	GH_A01G0326	GH_D05G1185	GH_D13G0002	GH_D10G2597
GH_D02G1164	GH_A09G0129	GH_D05G1409	GH_D03G1006	GH_A04G0302	GH_D05G1239	GH_A01G0412	GH_A06G1651
GH_D05G1681	GH_A07G1395	GH_A06G1526	GH_A11G1619	GH_A06G0088	GH_D05G2281	GH_D07G1849	GH_D04G1560
GH_A11G1357	GH_D13G1580	GH_A07G0096	GH_A08G1836	GH_D04G0155	GH_D05G2543	GH_A11G0094	GH_A01G0882
GH_D08G0110	GH_D10G1062	GH_A02G0619	GH_D02G0046	GH_D12G1681	GH_D05G2652	GH_D01G2340	GH_A11G2353
GH_D09G2542	GH_D13G1582	GH_A11G3323	GH_A01G2038	GH_D11G0495	GH_D05G3223	GH_A10G0868	GH_A11G2473
GH_D06G0066	GH_D13G1565	GH_A01G1180	GH_D09G0590	GH_D08G0500	GH_D05G3641	GH_D04G0200	GH_D10G1152
GH_D13G1346	GH_D02G2316	GH_D07G1266	GH_A12G2312	GH_D08G2128	GH_D05G3738	GH_A07G2364	GH_D11G3205
GH_D05G3726	GH_D13G1322	GH_A06G0432	GH_D11G0502	GH_D09G0212	GH_D06G0492	GH_A07G0184	GH_D13G0223
GH_A05G2993	GH_A05G1768	GH_A08G2484	GH_D04G0555	GH_A12G2938	GH_D06G1080	GH_A05G0590	GH_A05G0686
GH_D02G2337	GH_A05G3702	GH_D05G3154	GH_D04G1649	GH_D12G2755	GH_D06G1151	GH_D01G2219	GH_A12G0712
GH_D09G0245	GH_D02G1464	GH_A04G1208	GH_A02G1360	GH_A12G2258	GH_D07G1569	GH_D11G2005	GH_D09G0014
GH_A03G2460	GH_D01G2353	GH_D11G0292	GH_D03G0822	GH_A09G0743	GH_D07G1654	GH_D13G2430	GH_D09G0015
GH_D05G1304	GH_A09G0140	GH_D12G0256	GH_A10G2153	GH_A11G3010	GH_D08G0166	GH_D02G1107	GH_D10G1038
GH_D08G0359	GH_D07G0722	GH_A03G1914	GH_D02G2555	GH_D10G2290	GH_D08G0235	GH_D10G2237	GH_D10G1159
GH_scaffold19847_objG0001	GH_A07G2278	GH_A11G3695	GH_D03G0384	GH_A12G2823	GH_D08G0459	GH_A01G0401	GH_A06G0671
GH_A03G1492	GH_A11G3444	GH_A11G1957	GH_A09G1596	GH_A01G0701	GH_D08G0756	GH_D09G0149	GH_D01G0186
GH_D06G1038	GH_A11G2111	GH_A05G0571	GH_A07G1978	GH_D13G1867	GH_D08G1393	GH_A01G0400	GH_D07G1822
GH_A03G0283	GH_D01G2347	GH_A02G0199	GH_D12G2325	GH_D12G2703	GH_D08G1545	GH_D04G1685	GH_A03G2449
GH_D02G0156	GH_D06G2018	GH_D03G0084	GH_A05G0318	GH_A01G1237	GH_D08G2051	GH_A11G2233	GH_D01G0177
GH_A03G2461	GH_A11G3447	GH_D06G2203	GH_A12G0384	GH_D10G2536	GH_D08G2052	GH_A07G2036	GH_D01G1266
GH_A05G2997	GH_D05G2605	GH_D13G0734	GH_A13G0709	GH_D01G0670	GH_D09G0916	GH_A07G0094	GH_D04G0215
GH_A11G2382	GH_D10G2128	GH_A08G1649	GH_D04G1443	GH_D05G2917	GH_D09G1630	GH_D11G1027	GH_D02G0154
GH_A10G1603	GH_D02G1236	GH_A10G1124	GH_D08G2680	GH_D13G1191	GH_D09G1665	GH_D11G3206	GH_D05G1400
GH_D01G1355	GH_A05G2866	GH_A12G2220	GH_A11G3688	GH_A08G1697	GH_D09G2068	GH_A02G1374	GH_D11G2344
GH_A06G1547	GH_D06G1189	GH_D12G2865	GH_D01G0165	GH_D06G0350	GH_D09G2565	GH_D11G3562	GH_D13G1683
GH_D04G1899	GH_A05G3717	GH_A04G1177	GH_A12G1480	GH_A10G0461	GH_D10G0528	GH_A01G0751	GH_D10G0072
GH_A03G1363	GH_A05G0208	GH_D04G1341	GH_D07G0176	GH_D07G0123	GH_D10G0644	GH_A11G3581	GH_D13G0059
GH_D02G2584	GH_D13G1319	GH_D07G0555	GH_A03G1905	GH_A13G0512	GH_D10G2798	GH_D06G1060	GH_D10G1643
GH_A03G0156	GH_D04G1305	GH_D01G1277	GH_D09G2319	GH_A01G0818	GH_D11G0641	GH_A13G1904	GH_D13G2234
GH_A07G2370	GH_A13G0810	GH_D12G0691	GH_D02G0142	GH_A09G2042	GH_D11G0935	GH_D08G2690	GH_A08G0679
GH_A03G2459	GH_D02G1484	GH_D05G0783	GH_D05G1774	GH_A09G1074	GH_D11G1466	GH_A07G1174	GH_D12G1537
GH_D05G0461	GH_D08G2574	GH_A08G0440	GH_D11G2116	GH_D10G2512	GH_D11G1530	GH_A03G0263	GH_A08G1407
GH_A03G2458	GH_D08G0397	GH_A11G3703	GH_A08G0188	GH_A12G2605	GH_D11G1908	GH_D11G0046	GH_A12G1131
GH_D03G0831	GH_D08G2334	GH_D05G0643	GH_A01G1969	GH_A04G0863	GH_D11G3043	GH_D13G1682	GH_A10G0832
GH_D10G2026	GH_A08G0971	GH_A05G0153	GH_D10G1279	GH_A10G2434	GH_D11G3052	GH_D11G3798	GH_D08G1492
GH_D13G2422	GH_D08G2575	GH_A08G1640	GH_A08G0963	GH_A04G1156	GH_D12G0274	GH_D08G1365	GH_A13G0565
GH_D10G1054	GH_A08G1644	GH_A05G3782	GH_A05G3833	GH_A07G2424	GH_D12G0987	GH_D09G0561	GH_A02G0085
GH_A03G0172	GH_D13G1148	GH_A12G1710	GH_A10G1610	GH_A10G0932	GH_D12G1342	GH_D09G0322	GH_A08G1895
GH_A03G0173	GH_A08G0315	GH_A05G2658	GH_D12G0138	GH_D07G0569	GH_D12G1344	GH_D01G2253	GH_A05G3099
GH_D05G1654	GH_A08G2739	GH_D03G1392	GH_A04G1684	GH_D11G2870	GH_D12G1512	GH_D01G2003	GH_A02G0188
GH_A09G0134	GH_D01G0192	GH_D08G1823	GH_D01G0185	GH_D09G0419	GH_D12G2264	GH_A10G0839	GH_D03G0194
GH_A10G0861	GH_A05G1901	GH_A07G0725	GH_D08G0708	GH_D13G2266	GH_D12G2920	GH_D11G0836	GH_D03G0193
GH_A08G0629	GH_A01G1670	GH_D10G1865	GH_D12G0254	GH_A03G2038	GH_D13G0580	GH_A12G0172	GH_D03G1281
GH_D06G0190	GH_D05G2283	GH_D01G1185	GH_A10G0525	GH_A12G0677	GH_D13G0990	GH_A13G1414	GH_A06G2398
GH_A02G1359	GH_D05G1194	GH_A07G1023	GH_D01G0612	GH_D09G2274	GH_D13G2086	GH_D08G2105	GH_A12G1027
GH_A07G1147	GH_D02G0362	GH_A07G2233	GH_A11G0065	GH_D12G0892	GH_D13G2211	GH_D11G0952	GH_A05G4077
GH_D02G0295	GH_A11G2733	GH_A11G2950	GH_D02G1364	GH_A06G0270	GH_scaffold12205_objG0001	GH_D09G0554	GH_D02G1100
GH_D11G3335	GH_D04G0808	GH_D05G1056	GH_D02G0395	GH_A03G1998	GH_scaffold7418_objG0001	GH_D01G2261	GH_A11G2501
GH_D11G2366	GH_A11G0315	GH_D02G2083	GH_A10G1481	GH_A03G1516		GH_A03G0129	GH_D03G0181
GH_A03G0168	GH_A01G2514	GH_A12G1602	GH_D10G1885	GH_A06G1118		GH_D01G2377	GH_A08G0899
GH_D02G2590	GH_D12G1765	GH_A03G0590	GH_A08G2737	GH_A11G0228		GH_D07G0563	GH_D09G0346
GH_D13G0372	GH_A01G1420	GH_A11G3012	GH_D10G0553	GH_A03G0781		GH_A12G2361	GH_A03G0580
GH_D06G0087	GH_A05G0824	GH_D07G1194	GH_A02G1726	GH_A03G1872		GH_D13G0173	GH_D12G2769
GH_A08G0853	GH_D12G0672	GH_D11G0126	GH_D10G1409	GH_A05G0174		GH_A11G0689	GH_D02G0452
GH_D10G1143	GH_D07G0314	GH_D10G2414	GH_A11G3392	GH_D05G2692		GH_D03G1277	GH_A09G1278
GH_D10G1021	GH_D06G0708	GH_A03G2063	GH_D12G1774				GH_D03G1394	GH_A01G0440
GH_D11G1270	GH_D07G0561	GH_D13G0778	GH_D01G2489				GH_D11G3099	GH_D01G1059
GH_A02G1028	GH_A11G1890	GH_A03G2187	GH_D11G1801				GH_D12G0587	GH_D05G3597
GH_A03G0380	GH_D06G0701	GH_A05G3448	GH_D04G1219				GH_D12G0589	GH_D08G1154
GH_D09G0268	GH_A11G1413	GH_A05G0616	GH_D05G1199				GH_D12G0463	GH_A03G1544
GH_D02G1466	GH_D03G1038	GH_A12G1298	GH_A03G1324				GH_D10G0539	GH_D05G3354
GH_A01G0765	GH_A08G0775	GH_A04G0165	GH_D03G1285				GH_A09G2000	GH_D10G1510
GH_A10G1740	GH_A01G1653	GH_A09G2145	GH_D05G0404				GH_D06G0839	GH_A01G0439
GH_A10G1983	GH_A12G2368	GH_D04G0176	GH_D05G0522				GH_A12G0191	GH_A01G1769
GH_D09G1590	GH_D12G0462	GH_A12G0762	GH_D03G1282				GH_A13G1317	GH_A01G1887
GH_A05G3826	GH_D01G1058	GH_A09G1604	GH_D05G2149				GH_A13G1556	GH_A12G0196
GH_A07G2148	GH_A12G0190	GH_A05G3454	GH_D02G2542				GH_A02G2041	GH_A06G2134
GH_D01G0174	GH_D06G0717	GH_D11G3501	GH_D05G0886				GH_A13G0225	GH_A09G2253
GH_D01G0175	GH_D01G1299	GH_D05G1935	GH_A10G0940				GH_D06G0833	GH_D11G0805
GH_D07G0843	GH_D01G2149	GH_A10G0221	GH_A11G3040				GH_D05G2387	GH_A05G3089
GH_D09G0383	GH_D05G0088	GH_D03G1085	GH_D09G1083				GH_D13G2342	GH_D12G1732
GH_D03G0816	GH_A03G1665	GH_D06G2411	GH_A05G0829				GH_A09G0191	GH_A09G0089
GH_A06G0677	GH_D13G0283	GH_A01G0254	GH_D12G2970				GH_A07G0836	GH_A06G2242
GH_D03G0819	GH_D02G2525	GH_A06G2110	GH_A07G0018				GH_D10G0662	GH_A04G1377
GH_A09G2437	GH_D09G0333	GH_A07G1308	GH_D04G0365				GH_A09G1049	GH_D05G3690
GH_D11G1386	GH_A08G0769	GH_A09G1065	GH_D01G1047				GH_D12G1668	GH_A11G0472
GH_A11G2117	GH_D11G0807	GH_A09G1616	GH_A06G1614				GH_D12G2875	GH_D09G0756
GH_A01G0409	GH_D12G0214	GH_D05G2590	GH_A11G3039				GH_A06G2374	GH_A13G1730
GH_A08G0843	GH_A10G0961	GH_A08G1681	GH_A06G0402				GH_D01G2398	GH_D05G1398
GH_D02G0269	GH_D08G2374	GH_A11G0125	GH_A04G1197				GH_A13G1425	GH_D05G3695
GH_A08G0844	GH_D13G0270	GH_D09G1632	GH_A05G1360				GH_A13G1544	GH_D02G2502
GH_D05G1755	GH_A11G0549	GH_D02G0772	GH_A08G1880				GH_A05G4295	GH_A06G1265
GH_A05G2867	GH_D05G3102	GH_A01G0248	GH_D08G0610				GH_D05G3340	GH_D04G1800
GH_D02G0266	GH_A03G0343	GH_A10G0497	GH_D05G2275				GH_D01G1080	GH_D05G2476
GH_D10G1037	GH_A08G2776	GH_D04G0193	GH_A08G1744				GH_D11G0918	GH_A11G1214
GH_D11G1383	GH_D12G2827	GH_A11G3726	GH_D10G1743				GH_A05G2914	GH_A03G1535
GH_A10G0883	GH_D02G0310	GH_A03G0772	GH_A12G2926				GH_D07G1799	GH_D11G3292
GH_A09G1244	GH_A01G0389	GH_A05G3431	GH_D06G1499				GH_A03G1649	GH_D11G3293
GH_A10G0644	GH_D01G1084	GH_A08G1674	GH_D05G1602				GH_D08G1296	GH_D05G3668
GH_D06G2030	GH_D06G2084	GH_A12G0679	GH_A04G0785				GH_A03G1529	GH_A01G0485
GH_D07G0613	GH_D10G1449	GH_D13G0623	GH_A12G0184				GH_D05G1399	GH_D12G2961
GH_D04G1543	GH_D05G2481	GH_D12G2951	GH_A09G0736				GH_A03G0675	GH_A06G0283
GH_A09G2329	GH_D07G1443	GH_D10G0109	GH_D02G2087				GH_A08G1435	GH_D07G1414
GH_A11G2001	GH_A11G2771	GH_A11G1796	GH_A05G1572				GH_D09G0872	GH_A13G2606
GH_D08G1125	GH_D04G1937	GH_D03G1973	GH_A13G1672				GH_D09G1600	GH_D08G1076
GH_A07G1170	GH_D09G0757		GH_A05G0124				GH_A01G0259	GH_A13G1991
GH_A06G0309	GH_A08G0120		GH_D02G1438				GH_D11G3066	GH_D05G3671
GH_A02G1261	GH_A03G1887		GH_A01G1529				GH_A09G1069	GH_D13G2369
GH_A06G1638	GH_D05G1153		GH_D09G1540				GH_D07G1329	GH_A08G1775
GH_A02G0078	GH_D09G0990		GH_D10G0780				GH_D07G2302	GH_D11G3287
GH_D02G0118	GH_D12G0638		GH_A10G2466				GH_D12G0630	GH_scaffold379_objG0002
GH_D09G0688	GH_D12G0879		GH_D04G1589				GH_D02G0207	GH_D02G0309
GH_D10G0559	GH_A09G2396		GH_A07G0167				GH_A01G1591	GH_D02G2606
GH_D12G2624	GH_D06G0907		GH_D03G1814				GH_D07G1215	GH_D06G0806
GH_A08G1409	GH_D04G0832		GH_A07G2581				GH_D01G2058	GH_D05G2698
GH_A01G1673	GH_D07G1695		GH_D07G1199				GH_D09G1836	GH_D09G0527
GH_D03G1291	GH_D05G2232		GH_A07G2582				GH_D05G2110	GH_D08G1088
GH_D10G1767	GH_A03G0325		GH_A13G0576				GH_D02G1984	GH_D08G2056
GH_A07G0942	GH_A08G2513		GH_D09G1779				GH_D12G0668	GH_D13G2255
GH_D07G1997	GH_A07G0926		GH_D11G3072				GH_D10G2751	GH_D05G3662
GH_D07G1402	GH_D09G1633		GH_D10G0351				GH_A05G1924	GH_D08G2057
GH_A06G2159	GH_D05G2215		GH_A05G2119				GH_A06G1010	GH_A11G2767
GH_A06G2158	GH_D10G1661		GH_D10G2771				GH_A01G2420	GH_A12G0446
GH_D09G0558	GH_D12G1755		GH_A10G0232				GH_D07G1300	GH_A12G2987
GH_D09G1769	GH_D07G0325		GH_A12G2947				GH_A03G1508	GH_D02G1842
GH_A03G0231	GH_A03G0537		GH_D02G0551				GH_D05G3314	GH_D03G0363
GH_D08G1258	GH_A11G1421		GH_D01G2177				GH_A08G1552	GH_A05G4218
GH_D08G1253	GH_D01G2189		GH_D10G0915				GH_A09G2295	GH_A04G0242
GH_A03G1567	GH_D07G2509		GH_D12G1971				GH_D09G0775	GH_D07G1239
GH_A11G2613	GH_D02G0781		GH_A03G1768				GH_A01G1689	GH_A04G0123
GH_D13G1499	GH_D06G0913		GH_A09G1727				GH_A06G0031	GH_D11G0792
GH_D02G1217	GH_A11G2512		GH_D01G1996				GH_D01G2083	GH_D05G4069
GH_D13G0169	GH_D09G0773		GH_A05G0182				GH_D11G3399	GH_A05G3379
GH_A09G1261	GH_D02G0302		GH_A03G1640				GH_D05G1001	GH_D04G1290
GH_D10G2501	GH_A08G1659		GH_D01G1515				GH_D13G1162	GH_A05G4109
GH_D02G1457	GH_D09G0532		GH_D08G1853				GH_D05G0036	GH_D06G1641
GH_D10G0324	GH_D10G0345		GH_D01G0669				GH_A11G2766	GH_A12G0455
GH_D12G2859	GH_D12G1507		GH_D06G1429				GH_A11G2526	GH_D12G0162
GH_D10G0323	GH_D12G1749		GH_A12G0533				GH_D07G2573	GH_A05G3021
GH_A01G0335	GH_D02G0540		GH_A01G1229				GH_A07G0546	GH_D05G4059
GH_D12G1528	GH_scaffold379_objG0004		GH_D10G0244				GH_D10G1802	GH_A08G2798
GH_A01G0334	GH_A09G2177		GH_D11G0471				GH_A01G1162	GH_D06G0683
GH_D07G1403	GH_D07G0346		GH_A01G1221				GH_A03G1609	GH_A11G3096
GH_D12G0673	GH_A11G1433		GH_D01G2067				GH_D13G2085	GH_A12G0461
GH_D05G2271	GH_A11G0581		GH_A11G0482				GH_A13G0045	GH_A08G2683
GH_D01G2378	GH_A11G1671		GH_D07G1692				GH_D03G0239	GH_A08G0384
GH_D11G0823	GH_A13G0413		GH_D03G0302				GH_D03G1204	GH_A13G1034
GH_A13G1646	GH_D07G0582		GH_D13G2152				GH_A08G2209	GH_A13G2362
GH_D11G1917	GH_D07G1671		GH_D05G2353				GH_A04G1229	GH_A05G4205
GH_D08G1389	GH_A13G1986		GH_A08G0214				GH_D06G0554	GH_D03G0570
GH_A05G4076	GH_A07G1519		GH_D02G0897				GH_A01G1145	GH_D04G1076
GH_A13G1401	GH_D02G0871		GH_D11G3051				GH_A12G1665	GH_D11G2824
GH_D09G0789	GH_A01G1037		GH_D08G0414				GH_D11G0421	GH_D11G0888
GH_A05G4075	GH_A04G0245		GH_A10G2552				GH_A13G2210	GH_D11G1735
GH_A03G0489	GH_D02G0637		GH_A13G2170				GH_A05G2176	GH_D03G1537
GH_D08G1387	GH_D02G1726		GH_D12G0547				GH_A07G1415	GH_D09G0728
GH_D05G3121	GH_D11G0679		GH_D13G0635				GH_D02G1706	GH_A03G1710
GH_D08G1388	GH_D07G1123		GH_D03G0780				GH_A01G1252	GH_D03G0040
GH_A08G2832	GH_D10G1809		GH_A07G0127				GH_D03G0334	GH_A10G0074
GH_D09G1552	GH_D03G0119		GH_D13G0636				GH_D11G3800	GH_A10G2256
GH_A07G0728	GH_D03G1444		GH_A04G1036				GH_D06G1781	GH_A03G0719
GH_A08G0896	GH_A12G1664		GH_A07G0128				GH_D03G0331	GH_D10G0999
GH_A07G1817	GH_D04G0087		GH_A09G2044				GH_D06G0331	GH_D12G1215
GH_A09G1277	GH_D04G1177		GH_D12G0662				GH_A11G0829	GH_A12G1692
GH_D12G0465	GH_D10G0727		GH_A11G0451				GH_A12G2894	GH_D02G1924
GH_D10G0659	GH_D04G2026		GH_A09G0654				GH_A04G0041	GH_D07G2008
GH_D05G1170	GH_D12G1488		GH_A04G1040				GH_D11G2945	GH_A03G1924
GH_D07G1622	GH_A01G1262		GH_A07G0253				GH_D11G2827	GH_D06G1943
GH_D07G0652	GH_A07G0656		GH_A11G2870				GH_A03G1951	GH_A11G2937
GH_D05G1171	GH_D11G1999		GH_A09G1503				GH_A13G1263	GH_A13G0484
GH_A05G3193	GH_D12G2342		GH_A06G0719				GH_A13G1581	GH_D05G4025
GH_D04G0822	GH_A08G1240		GH_A11G3724				GH_A05G4379	GH_A08G0089
GH_A13G2647	GH_A08G1241		GH_A03G0896				GH_D07G2370	GH_A13G0485
GH_A05G4165	GH_A11G0605		GH_A03G0897				GH_D10G0631	GH_D10G2700
GH_D08G2126	GH_D03G1675		GH_D05G0823				GH_D10G0636	GH_A10G0066
GH_A03G1785	GH_A13G2452		GH_A08G1412				GH_D12G2548	GH_A10G2245
GH_A11G2832	GH_A08G2558		GH_A03G2293				GH_D11G1846	GH_A10G1278
GH_D13G1253	GH_A07G0689		GH_A08G1899				GH_A08G2141	GH_D10G0882
GH_D13G0284	GH_A07G2631		GH_A05G3796				GH_A11G1603	GH_A07G0611
GH_A08G0645	GH_A07G0695		GH_D09G0410				GH_A13G2544	GH_scaffold6166_objG0001
GH_D09G1542	GH_D12G0191		GH_A05G0602				GH_D01G0944	GH_A12G1342
GH_A03G1680	GH_D07G0490		GH_A08G0328				GH_A09G0916	GH_D10G2703
GH_A09G0190	GH_A05G1292		GH_A10G2661				GH_A03G0830	GH_A04G0453
GH_D05G3458	GH_D11G0893		GH_A01G0599				GH_A05G4387	GH_D02G1934
GH_D05G3459	GH_D02G0624		GH_A10G2663				GH_D03G0395	GH_D12G1322
GH_A01G0430	GH_A05G3478		GH_A06G0396				GH_D07G2265	GH_A03G1935
GH_A01G0431	GH_D02G0622		GH_A04G0510				GH_A04G0211	GH_A13G1327
GH_A07G0713	GH_D06G1665		GH_A06G1484				GH_D05G3283	GH_A13G1325
GH_A10G0969	GH_A11G0828		GH_D02G1518				GH_D13G0809	GH_A11G1610
GH_D05G3460	GH_A01G2335		GH_D07G2523				GH_A07G0860	GH_A12G0264
GH_A06G2129	GH_D07G2200		GH_A11G0341				GH_D03G0389	GH_A07G0772
GH_D06G0601	GH_A02G0925		GH_D10G0905				GH_D03G0266	GH_A13G1118
GH_D04G0937	GH_A06G2095		GH_A13G0654				GH_A11G2941	GH_D07G0291
GH_A08G0891	GH_D02G0625		GH_D11G1653				GH_A12G0028	GH_A11G0851
GH_D06G1936	GH_D07G1357		GH_A05G2593				GH_A13G0391	GH_A08G1397
GH_A08G1862	GH_D07G1356		GH_D03G0644				GH_D12G1475	GH_A06G2292
GH_D03G1259	GH_A05G2390						GH_A07G0887	GH_A08G1139
GH_A08G1689	GH_D13G2293						GH_A13G2204	GH_A12G0274
GH_A02G2055	GH_D09G0607						GH_D06G1601	GH_A12G2334
GH_D02G0312	GH_A12G2546						GH_D06G0892	GH_D07G1159
GH_D02G0311	GH_A04G1534						GH_D08G0702	GH_D03G1338
GH_D02G1520	GH_D07G2012						GH_A04G0359	GH_D05G3145
GH_A05G1945	GH_A12G2780						GH_A04G0358	GH_A05G4376
GH_D12G0523	GH_A06G2086						GH_A12G1004	GH_A05G0378
GH_D10G1327	GH_D11G0634						GH_D10G0749	GH_D05G0417
GH_D02G0318	GH_A08G1296						GH_A12G1003	GH_D06G0267
GH_D07G1557	GH_D07G0071						GH_D11G1813	GH_D05G2955
GH_A04G1141	GH_A05G3059						GH_A05G2191	GH_D07G2294
GH_A11G2533	GH_D06G0991						GH_A13G1109	GH_D07G2296
GH_A04G0171	GH_D12G2539						GH_D01G0733	GH_D13G0611
GH_A06G2115	GH_D02G1936						GH_A11G2923	GH_D09G2186
GH_D07G1561	GH_D07G2028						GH_D01G0617	GH_D04G0132
GH_A08G2767	GH_D02G0603						GH_D01G0739	GH_A04G0882
GH_D02G0685	GH_D04G2069						GH_A10G0271	GH_A11G2179
GH_D09G1722	GH_D05G2194						GH_A05G1347	GH_D03G1727
GH_A06G1145	GH_D10G2709						GH_D13G0610	GH_D01G0621
GH_D02G2628	GH_A08G1046						GH_A11G2183	GH_A08G1099
GH_A11G3751	GH_A03G0720						GH_D04G0131	GH_D05G2960
GH_A11G3752	GH_D02G1900						GH_A11G2180	GH_A07G0390
GH_D08G1186	GH_A04G1316						GH_D04G0245	GH_D10G1095
GH_D08G0092	GH_A07G0641						GH_A07G0030	GH_D06G1363
GH_A03G1650	GH_D12G0144						GH_D01G0982	GH_A12G0857
GH_A08G2533	GH_A07G1732						GH_A07G2455	GH_A10G1595
GH_A11G1458	GH_D11G1701						GH_A08G2067	GH_A12G1945
GH_A08G2876	GH_D07G1387						GH_D10G2181	GH_D13G0604
GH_A01G2309	GH_A10G1190						GH_A10G1350	GH_A12G0970
GH_D10G0692	GH_D11G1700						GH_A13G2063	GH_D06G0270
GH_D09G0542	GH_A08G2106						GH_A12G1705	GH_A07G2440
GH_D10G0691	GH_D08G0826						GH_D06G1245	GH_D11G3655
GH_D03G1073	GH_D03G1221						GH_D04G0483	GH_A06G0406
GH_A08G1309	GH_D09G0810						GH_A04G0530	GH_D06G1133
GH_D05G3304	GH_D07G2241						GH_D01G0631	GH_D06G1254
GH_A01G0003	GH_A13G1586						GH_A05G1363	GH_A10G2596
GH_D12G1754	GH_A05G2199						GH_D11G3656	GH_A10G1026
GH_D12G2601	GH_A05G2197						GH_D11G0026	GH_A10G2478
GH_A09G1077	GH_D05G3021						GH_D05G2936	GH_D07G2276
GH_A01G0490	GH_D13G2098						GH_A10G2592	GH_D04G1235
GH_A06G1247	GH_D05G1504						GH_D05G1966	GH_A04G0791
GH_D13G2384	GH_D05G1503						GH_A05G1207	GH_D01G0885
GH_D12G0419	GH_D06G1478						GH_A12G2806	GH_D05G1850
GH_D13G1399	GH_D13G0732						GH_D08G1703	GH_D11G2793
GH_A02G2066	GH_A10G1125						GH_A05G1205	GH_D11G2553
GH_D12G2958	GH_D13G0735						GH_D04G0390	GH_A05G2781
GH_A02G2067	GH_A10G2459						GH_D06G1498	GH_A05G0482
GH_D03G1064	GH_A09G1802						GH_A02G1502	GH_D08G0749
GH_D05G1358	GH_A09G1805						GH_D11G3762	GH_A05G2427
GH_A01G1687	GH_D11G0278						GH_D08G1830	GH_A12G0637
GH_A06G1242	GH_D11G3789						GH_D10G2042	GH_A12G0636
GH_D10G0347	GH_D09G2179						GH_D11G3403	GH_A12G0757
GH_A06G2208	GH_A13G2064						GH_D11G2799	GH_D09G2194
GH_A06G2205	GH_A10G2682						GH_D11G3404	GH_A09G0868
GH_A06G2202	GH_D05G1978						GH_A10G1379	GH_A09G1959
GH_A13G0411	GH_D05G1734						GH_A06G0503	GH_A07G1256
GH_A13G1622	GH_A05G3658						GH_D03G0726	GH_D11G0005
GH_D05G3663	GH_A10G2686						GH_A08G1183	GH_D11G2667
GH_A02G2076	GH_D02G0802						GH_D05G0870	GH_A01G1914
GH_D05G3661	GH_D11G3539						GH_A05G0371	GH_D05G0731
GH_A02G2070	GH_A05G1480						GH_A02G0672	GH_D10G2099
GH_D06G0801	GH_A05G1687						GH_A04G0726	GH_A05G3207
GH_A02G2072	GH_A05G3622						GH_A10G0358	GH_A02G0679
GH_A13G0293	GH_A10G1140						GH_D13G0538	GH_A10G2417
GH_A12G0203	GH_A10G1388						GH_D11G0238	GH_D01G1510
GH_A13G1140	GH_D05G0875						GH_A05G3333	GH_D01G1871
GH_D02G0755	GH_D13G1804						GH_A06G1828	GH_D04G1017
GH_D02G1720	GH_A05G1208						GH_A06G0736	GH_D08G0401
GH_A04G0247	GH_D04G1364						GH_A05G2366	GH_A05G3575
GH_A01G1398	GH_D08G1709						GH_A12G2711	GH_A13G2267
GH_D03G0477	GH_A07G2469						GH_D13G1971	GH_A05G3332
GH_A13G1499	GH_A06G0998						GH_A13G1291	GH_A05G3337
GH_A08G1255	GH_D04G1359						GH_D06G1324	GH_A05G2487
GH_D01G0905	GH_A03G2079						GH_D04G1131	GH_D03G1881
GH_D08G2069	GH_D07G0095						GH_A07G0575	GH_D13G1850
GH_A05G3018	GH_D07G1184						GH_D11G2527	GH_A02G0786
GH_A05G3017	GH_D05G1957						GH_D12G2144	GH_A03G2195
GH_D02G0887	GH_D05G0624						GH_A07G1673	GH_A02G1515
GH_A05G3016	GH_A05G2307						GH_D12G1291	GH_D10G0926
GH_D05G0803	GH_D05G1712						GH_D01G1404	GH_A07G0458
GH_D10G1930	GH_A10G0287						GH_A08G2096	GH_D04G1013
GH_D06G0795	GH_A02G1859						GH_D12G1171	GH_D04G1004
GH_A08G1119	GH_D04G0021						GH_D05G0971	GH_D11G2405
GH_D06G0796	GH_A11G2167						GH_A01G1909	GH_D12G1297
GH_A07G1509	GH_D04G0015						GH_D03G1516	GH_D12G1292
GH_D04G1171	GH_D03G0968						GH_D11G2404	GH_D03G0427
GH_D10G0845	GH_D03G0967						GH_A13G2011	GH_D03G0661
GH_A07G1747	GH_A11G3253						GH_D07G2190	GH_D03G0660
GH_A04G1343	GH_D01G1501						GH_A05G2213	GH_A04G0502
GH_D03G0588	GH_D11G3754						GH_A10G0131	GH_D13G0758
GH_A11G0846	GH_A02G1886						GH_A05G3309	GH_A12G1874
GH_D03G1438	GH_D13G0772						GH_A12G1873	GH_A06G0834
GH_A05G3025	GH_A12G0769						GH_A09G0537	GH_A07G1102
GH_D11G1875	GH_D05G1940						GH_A07G2312	GH_A09G2711
GH_A08G0015	GH_D08G0637						GH_D06G1448	GH_A11G3286
GH_A08G0259	GH_scaffold21460_objG0001						GH_A05G2100	GH_A06G0715
GH_D06G0680	GH_A12G1851						GH_A10G0483	GH_A12G1768
GH_A11G1905	GH_D04G1144						GH_A12G1881	GH_D06G0493
GH_D07G1459	GH_A09G0758						GH_A07G0235	GH_D03G0771
GH_A12G0102	GH_D11G0239						GH_D01G0454	GH_D13G1833
GH_D07G1337	GH_A09G1843						GH_A08G2074	GH_D07G2086
GH_D10G0934	GH_A11G3065						GH_D11G2502	GH_A09G1400
GH_A04G0393	GH_D11G2892							GH_A10G2669
GH_A03G1945	GH_D03G0795							GH_A12G0433
GH_D11G2716	GH_D03G1647							GH_A09G0547
GH_A07G2510	GH_D03G1642							GH_D08G2853
GH_A06G0917	GH_D11G3504							GH_D11G0560
GH_D11G2833	GH_D11G0479							GH_D03G0645
GH_D11G2953	GH_D06G1680
GH_A10G1096	GH_A10G0462
GH_A13G1393	GH_D11G2891
GH_A13G0060	GH_A10G2646
GH_A13G1392	GH_D04G0043
GH_A05G4324	GH_A12G2710
GH_D13G2169	GH_D04G1134
GH_D09G0731	GH_D05G1938
GH_D06G1302	GH_A01G0817
GH_D04G1193	GH_D05G0836
GH_D09G0732	GH_A10G1342
GH_A01G1005	GH_A02G1422
GH_A04G1247	GH_A05G3669
GH_D02G1719	GH_A12G0308
GH_D05G0909	GH_A12G1870
GH_D02G0746	GH_A10G2679
GH_D10G1912	GH_A11G3051
GH_D12G0184	GH_A07G0008
GH_D11G1856	GH_D01G1774
GH_A07G1652	GH_D11G0218
GH_A05G3003	GH_A09G1866
GH_D09G1817	GH_D08G0423
GH_D03G0689	GH_D11G1541
GH_D11G2822	GH_A10G0001
GH_A03G1953	GH_D11G0691
GH_D11G2821	GH_D09G2393
GH_A12G0126	GH_A12G1882
GH_A10G2133	GH_A09G1880
GH_D06G0740	GH_D11G1778
GH_A04G1416	GH_A07G0484
GH_D12G1698	GH_A05G0171
GH_scaffold48242_objG0001	GH_D03G1855
GH_D11G1602	GH_A03G2047
GH_A07G0992	GH_D10G2458
GH_D11G1727	GH_A05G0536
GH_A13G0003	GH_A05G1865
GH_A13G0482	GH_D11G3396
GH_A08G1179	GH_A01G0620
GH_D03G0276	GH_A09G1530
GH_A10G2125	GH_A10G2611
GH_D07G2144	GH_D04G0770
GH_D10G1612	GH_A07G2177
GH_D02G1935	GH_D03G0918
GH_A01G2274	GH_A11G3306
GH_A01G1195	GH_A11G1126
GH_D05G2073	GH_D12G1804
GH_A04G0581	GH_A10G1751
GH_D07G1299	GH_D09G2217
GH_A05G4278	GH_A10G0663
GH_D03G1235	GH_D09G0273
GH_A05G3028	GH_D04G1601
GH_A05G3026	GH_A07G1073
GH_D12G1117	GH_D01G1327
GH_A04G1440	GH_A13G0710
GH_D11G0977	GH_D05G0374
GH_D05G3038	GH_A05G1840
GH_A05G3031	GH_A03G2240
GH_D05G3036	GH_A05G0753
GH_D06G0511	GH_D02G2477
GH_scaffold5612_objG0002	GH_A10G0455
GH_D05G3037	GH_A09G0223
GH_D06G1964	GH_D04G0794
GH_D09G0934	GH_A06G0112
GH_scaffold5612_objG0001	GH_D02G1153
GH_D01G0729	GH_D05G2542
GH_D05G3034	GH_D09G1386
GH_A05G4366	GH_A02G1571
GH_D05G3033	GH_A05G0524
GH_A13G1471	GH_A10G0683
GH_D08G0706	GH_D02G0067
GH_A10G1178	GH_D02G1399
GH_D08G0945	GH_A01G0831
GH_A07G0875	GH_A06G0351
GH_A04G1324	GH_A10G1778
GH_D07G2122	GH_A09G0468
GH_A07G1725	GH_A11G2680
GH_A01G1166	GH_D05G0110
GH_A09G0705	GH_D02G1162
GH_A13G1106	GH_D13G0791
GH_A13G1469	GH_A11G0029
GH_A05G4132	GH_A08G0873
GH_A11G2802	GH_D05G1427
GH_A10G1240	GH_D11G0081
GH_D05G1868	GH_D06G2369
GH_A10G0153	GH_D10G1169
GH_A04G0646	GH_A02G0277
GH_A10G2575	GH_A05G3848
GH_D06G2323	GH_A10G0634
GH_D11G3792	GH_D01G2450
GH_A10G1248	GH_A11G0077
GH_D13G0856	GH_A10G1729
GH_D04G1584	GH_D08G1570
GH_D04G1465	GH_D04G1897
GH_scaffold13428_objG0001	GH_D04G1658
GH_D03G1968	GH_A07G2372
GH_D06G2438	GH_D04G1417
GH_D01G0987	GH_D05G0100
GH_D06G2437	GH_D02G2461
GH_D11G3786	GH_D13G0142
GH_D10G2065	GH_A03G1369
GH_D03G1961	GH_A05G0587
GH_A03G0809	GH_A08G0863
GH_A10G1239	GH_D10G1177
GH_A08G2293	GH_D13G0364
GH_D07G1098	GH_D05G1655
GH_A08G1086	GH_A01G1741
GH_scaffold48831_objG0001	GH_D04G0560
GH_A08G2178	GH_A09G1341
GH_scaffold47226_objG0001	GH_D01G2213
GH_D11G2206	GH_D04G0313
GH_A12G0863	GH_D08G1340
GH_D10G0099	GH_A07G0186
GH_D06G1252	GH_D02G0055
GH_A02G1500	GH_D02G2473
GH_A12G0748	GH_A11G2029
GH_A02G0537	GH_D08G1583
GH_A09G0981	GH_D08G2430
GH_D04G1360	GH_A11G3359
GH_D07G2033	GH_A03G1139
GH_D07G2156	GH_D09G1597
GH_A09G1703	GH_A05G1889
GH_A11G2159	GH_A01G0885
GH_D04G1479	GH_A08G1947
GH_scaffold1-4_objG0001	GH_D13G1204
GH_A07G2592	GH_D07G0608
GH_A08G1193	GH_D11G2241
GH_D03G0731	GH_A11G3570
GH_scaffold158-9_objG0003	GH_A09G1115
GH_A02G1850	GH_A10G0896
GH_A05G1334	GH_A11G2481
GH_D05G1834	GH_D03G0937
GH_A02G0885	GH_D08G0020
GH_D06G2116	GH_D08G2681
GH_A07G0038	GH_D05G0563
GH_A02G0887	GH_D13G1450
GH_A02G0886	GH_D10G0066
GH_A07G0036	GH_D05G0788
GH_A11G3381	GH_D09G1349
GH_D11G0129	GH_D10G2486
GH_D01G0532	GH_A03G2450
GH_D01G0775	GH_D02G0265
GH_D01G1985	GH_D05G0303
GH_D10G2051	GH_A09G2692
GH_A12G1729	GH_A03G2208
GH_A08G2154	GH_D01G1389
GH_D11G0002	GH_D11G3795
GH_D11G2424	GH_D03G1176
GH_D10G2050	GH_D13G2355
GH_A02G0671	GH_A09G2461
GH_A10G0593	GH_D01G0067
GH_D03G0562	GH_D05G2167
GH_A11G0915	GH_A03G1564
GH_D03G0681	GH_A08G1772
GH_D08G1604	GH_A08G1998
GH_D03G0680	GH_D13G1256
GH_A09G0761	GH_D02G1576
GH_A10G0477	GH_A12G2472
GH_D13G0779	GH_A01G1781
GH_A07G1555	GH_A11G2861
GH_A07G2646	GH_A03G0485
GH_A09G1966	GH_D08G2238
GH_scaffold4148_objG0001	GH_D05G2394
GH_A13G2026	GH_D13G1263
GH_D02G2064	GH_A01G1779
GH_D13G1870	GH_D09G1797
GH_D08G1970	GH_A07G1938
GH_A05G3572	GH_D12G2767
GH_A13G0087	GH_D01G1183
GH_A05G2005	GH_D10G1749
GH_D05G0724	GH_D01G1187
GH_D06G0593	GH_D02G1309
GH_D08G0528	GH_D12G1675
GH_A12G0778	GH_D12G0585
GH_D08G1735	GH_A11G2830
GH_A04G0616	GH_D08G1394
GH_A05G3339	GH_D04G0943
GH_D03G0791	GH_D02G2640
GH_D08G1736	GH_A03G1782
GH_A02G1638	GH_A02G1195
GH_A02G1639	GH_A03G1545
GH_A12G0770	GH_D05G1055
GH_A12G0891	GH_A08G0642
GH_A07G0212	GH_D09G0694
GH_D13G1858	GH_A05G0921
GH_A12G0771	GH_A01G1521
GH_A07G1545	GH_D01G1194
GH_A12G1981	GH_A11G0662
GH_A02G1637	GH_A06G1278
GH_A09G1618	GH_A03G0461
GH_A07G2642	GH_D08G1169
GH_scaffold1325_objG0001	GH_A08G0890
GH_D01G0558	GH_D05G0195
GH_D08G1985	GH_D13G1485
GH_A05G3465	GH_D09G1730
GH_A04G0508	GH_D09G1733
GH_A10G2671	GH_A12G1176
GH_A10G2670	GH_D02G0439
GH_D06G1455	GH_A04G1384
GH_A10G1463	GH_A06G2116
GH_D06G0001	GH_A13G0763
GH_D08G0416	GH_D11G3189
GH_A09G0662	GH_D05G1031
GH_A12G1990	GH_A02G2061
GH_A07G0005	GH_A02G1197
GH_A07G0004	GH_D09G0631
GH_A07G0003	GH_A01G2436
GH_A07G2309	GH_A04G0056
GH_A12G0420	GH_D07G2423
GH_A11G2081	GH_D10G1339
GH_D11G2518	GH_A12G2282
GH_A09G2716	GH_A13G1841
GH_A08G2087	GH_A08G1565
GH_D03G0775	GH_A11G3755
GH_A06G0958	GH_A08G1545
GH_A01G0926	GH_D02G1745
GH_D05G0825	GH_D09G1752
GH_A13G1191	GH_D02G0654
GH_D06G2432	GH_D12G0307
GH_D04G1030	GH_A05G0959
GH_A07G1686	GH_A03G1745
GH_A12G0673	GH_A11G1540
GH_D04G2123	GH_A11G1542
GH_A12G1643	GH_A12G2050
GH_D04G2122	GH_D04G0988
GH_scaffold4838_objG0001	GH_D07G0692
GH_A07G1573	GH_A11G0692
GH_A07G0365	GH_A11G2638
GH_scaffold4838_objG0002	GH_D09G0417
GH_D03G0768	GH_A11G0213
GH_A01G0001	GH_A11G0697
	GH_A03G1743
	GH_D02G1756
	GH_D13G0188
	GH_D09G1982
	GH_D05G3659
	GH_D10G1792
	GH_D02G0669
	GH_D07G0699
	GH_D05G1480
	GH_A13G0536
	GH_A11G1317
	GH_D06G0800
	GH_A13G0530
	GH_A11G3738
	GH_D09G0648
	GH_A11G0225
	GH_D13G0195
	GH_A10G1084
	GH_A08G2459
	GH_D01G2090
	GH_A07G0302
	GH_D12G1135
	GH_D11G1408
	GH_D07G1483
	GH_A06G0819
	GH_D11G2970
	GH_A11G0714
	GH_D11G0793
	GH_D09G0711
	GH_A12G1308
	GH_A12G0697
	GH_A05G3141
	GH_A13G2334
	GH_A13G2372
	GH_A10G2198
	GH_D06G0686
	GH_D09G0983
	GH_D12G2487
	GH_A07G1421
	GH_D12G2010
	GH_D01G0924
	GH_D03G1305
	GH_A08G2682
	GH_D11G0533
	GH_D03G1787
	GH_A08G1336
	GH_A12G1325
	GH_A12G1567
	GH_A01G2217
	GH_A12G2651
	GH_A07G0318
	GH_A07G1643
	GH_D07G0138
	GH_A04G1010
	GH_A03G0628
	GH_A03G0860
	GH_D03G0207
	GH_A05G3123
	GH_D11G1854
	GH_A10G2134
	GH_A10G1289
	GH_D02G1807
	GH_A01G1199
	GH_A12G1577
	GH_A04G0322
	GH_D09G0918
	GH_A11G1845
	GH_D03G0277
	GH_D11G0511
	GH_A10G2124
	GH_D03G0031
	GH_D02G1816
	GH_A03G0601
	GH_A11G1851
	GH_A01G1192
	GH_A02G1919
	GH_A08G2493
	GH_A11G1616
	GH_A11G0521
	GH_D02G0931
	GH_A05G2058
	GH_A12G0029
	GH_A12G0263
	GH_D12G0025
	GH_D11G2912
	GH_D11G1828
	GH_A04G1207
	GH_D07G2120
	GH_A02G0603
	GH_A02G0601
	GH_D12G1348
	GH_A02G0606
	GH_D11G2903
	GH_A08G0290
	GH_D06G0646
	GH_A13G0372
	GH_D03G0249
	GH_A05G3523
	GH_A05G3521
	GH_A12G1937
	GH_D05G0534
	GH_D13G1942
	GH_A02G0875
	GH_D12G2068
	GH_D01G0981
	GH_A11G2059
	GH_A07G0397
	GH_D12G2071
	GH_A09G0832
	GH_A12G0849
	GH_D12G2070
	GH_D11G1487
	GH_D11G1488
	GH_A12G0611
	GH_D02G0921
	GH_D05G1612
	GH_D05G2701
	GH_D11G1480
	GH_D06G0279
	GH_D06G0034
	GH_D06G0277
	GH_A11G3162
	GH_D09G2292
	GH_A07G1226
	GH_D01G0517
	GH_A05G3542
	GH_D11G1479
	GH_A04G0789
	GH_A05G0236
	GH_D13G0830
	GH_A02G1748
	GH_D04G0389
	GH_A07G0172
	GH_A11G3367
	GH_D06G1129
	GH_A12G0878
	GH_A07G1488
	GH_D06G1381
	GH_D09G2077
	GH_D01G0773
	GH_A06G0864
	GH_A11G3133
	GH_A08G1180
	GH_A09G1952
	GH_A10G2590
	GH_A12G0886
	GH_D13G0410
	GH_A12G1732
	GH_A12G1975
	GH_A13G1060
	GH_D05G1822
	GH_D05G1820
	GH_D13G0418
	GH_A10G0357
	GH_D04G0173
	GH_D12G2032
	GH_D03G1524
	GH_D11G2530
	GH_D11G0113
	GH_D03G1763
	GH_A02G1993
	GH_D09G2013
	GH_D06G0476
	GH_A12G2836
	GH_A10G0585
	GH_D08G0527
	GH_A02G0666
	GH_A12G1742
	GH_D01G0310
	GH_A11G0923
	GH_D11G1431
	GH_A02G1781
	GH_A12G1758
	GH_D13G0632
	GH_A02G1783
	GH_A04G0505
	GH_A05G3789
	GH_D06G0002
	GH_A11G2085
	GH_D12G2048
	GH_A02G1789
	GH_A12G1753
	GH_D04G0199
	GH_D02G1191
	GH_A07G1464
	GH_A09G0657
	GH_D01G0324
	GH_D01G1897
	GH_D08G2720
	GH_A08G2089
	GH_D08G1633
	GH_D02G2041
	GH_A12G2613
	GH_D08G0546
	GH_A10G1697
	GH_A10G2546
	GH_A07G0597
	GH_A09G1521
	GH_A02G0208
	GH_A02G1539
	GH_A09G2601
	GH_A06G1916
	GH_A05G3562
