# Supplementary material for: Transcriptome Time-Course Analysis in the Whole Period of Cotton Fiber Development
Source: Front Plant Sci. 2022 Apr 5;13:864529. doi: 10.3389/fpls.2022.864529 (PMC9022538; doi:10.3389/fpls.2022.864529)
Supplement: Supplementary file 8 [file Table_9.XLSX]

## Sheet: S8
Table S8 WGCNA modules of 1,850 genes with dominance expression in G. hirsutum
Blue (N = 309)	Brown (N = 235)	Green (N = 44)	Turquoise (N = 1,124)	Yellow (N = 58)
GH_D02G0871	GH_A09G0736	GH_A09G2329	GH_A09G1224	GH_A07G0096
GH_D12G2539	GH_A11G3724	GH_D03G1790	GH_A08G0440	GH_D11G3501
GH_A08G0315	GH_D12G0254	GH_D05G1112	GH_D01G1185	GH_D02G2083
GH_D12G1804	GH_D05G0823	GH_A02G0701	GH_D13G2048	GH_D03G1085
GH_D05G1194	GH_D11G0471	GH_A03G1887	GH_A02G1539	GH_A01G1126
GH_A09G0223	GH_D02G2087	GH_A11G1796	GH_D06G0066	GH_A03G1914
GH_D11G2241	GH_A11G0451	GH_A09G2044	GH_A01G0254	GH_D04G0542
GH_D04G2122	GH_A08G1412	GH_A02G0619	GH_D02G0295	GH_A09G1667
GH_A11G2001	GH_D04G1649	GH_D12G2624	GH_A11G0029	GH_D11G1097
GH_D13G0283	GH_D08G1434	GH_D09G1360	GH_D04G1600	GH_A01G1180
GH_D06G0913	GH_A05G0182	GH_A03G2187	GH_A12G0269	GH_D09G1632
GH_A08G1179	GH_D05G0130	GH_A08G1649	GH_A01G1670	GH_D02G0897
GH_D02G1745	GH_A05G1572	GH_D02G0156	GH_A10G0683	GH_D07G0146
GH_A09G1802	GH_A13G0709	GH_A01G0248	GH_A12G1990	GH_D10G0109
GH_A03G1745	GH_D12G0547	GH_A08G0188	GH_A09G0007	GH_D13G0734
GH_A11G3738	GH_D12G0979	GH_D10G1841	GH_D05G1898	GH_A05G1174
GH_A12G0878	GH_A07G0167	GH_D05G1409	GH_D05G2194	GH_A12G1298
GH_D03G1675	GH_A12G0533	GH_D01G0002	GH_D05G3751	GH_A11G3677
GH_D11G3539	GH_D07G0176	GH_D12G0186	GH_D10G1177	GH_A08G1640
GH_A11G3751	GH_D05G0404	GH_A10G0221	GH_D12G2951	GH_D03G1285
GH_D02G1464	GH_D01G2067	GH_D13G0636	GH_D13G1580	GH_D05G2590
GH_A08G1336	GH_D03G0780	GH_A05G0786	GH_A07G0725	GH_A05G0616
GH_D05G0088	GH_D07G2523	GH_D10G2349	GH_A11G0524	GH_D07G1194
GH_D08G1394	GH_D07G1199	GH_A09G0126	GH_D03G1973	GH_A09G0239
GH_A07G0397	GH_D11G3072	GH_A05G3387	GH_D09G0004	GH_D07G1004
GH_D05G0534	GH_D05G4044	GH_A11G1957	GH_D09G0739	GH_D04G1762
GH_D11G1431	GH_A01G1969	GH_D01G2489	GH_D12G1348	GH_A01G2043
GH_D09G1797	GH_A07G1978	GH_D05G0783	GH_A05G4132	GH_D05G2512
GH_D02G2461	GH_A04G1684	GH_A12G0679	GH_A09G2145	GH_D04G1341
GH_D06G0701	GH_D01G1996	GH_D09G2216	GH_A01G0831	GH_D12G2239
GH_A12G1325	GH_D10G2771	GH_D12G0691	GH_D08G0569	GH_D05G3154
GH_D03G0031	GH_A11G3039	GH_D05G1056	GH_D07G1483	GH_A12G1710
GH_A05G1840	GH_A05G2593	GH_D11G1990	GH_A03G0590	GH_A10G0319
GH_D02G1756	GH_A08G1836	GH_A09G2644	GH_A01G1141	GH_D10G2414
GH_D08G1709	GH_D09G1540	GH_A12G1653	GH_A05G2658	GH_D11G0980
GH_A05G3848	GH_A05G0124	GH_A02G0248	GH_A05G3431	GH_A11G3012
GH_A11G3447	GH_D02G2002	GH_D12G1774	GH_A12G1176	GH_A08G1674
GH_A07G2631	GH_D05G0598	GH_A01G2143	GH_A08G1659	GH_A06G1526
GH_D12G1935	GH_A05G0602	GH_A12G1326	GH_A08G2682	GH_A07G1308
GH_A11G2791	GH_A03G1768	GH_A12G1776	GH_A02G1993	GH_D04G0193
GH_A01G1420	GH_A06G1484	GH_A12G2926	GH_D05G0825	GH_D01G1317
GH_A05G0536	GH_D11G2603	GH_D01G1515	GH_A03G1953	GH_D05G1935
GH_A12G1742	GH_D12G1971	GH_D02G0142	GH_D09G0757	GH_A09G1604
GH_D02G0179	GH_D05G0886	GH_D11G0873	GH_D13G1887	GH_A09G1065
GH_D05G0836	GH_A11G0482		GH_A02G1583	GH_A06G0432
GH_A03G1545	GH_A11G0341		GH_A04G0165	GH_D11G0292
GH_A10G0001	GH_D08G1853		GH_A11G3726	GH_A10G1124
GH_A11G1317	GH_A09G1596		GH_D12G2807	GH_A05G3782
GH_D10G0727	GH_D08G1694		GH_D08G1823	GH_A07G1393
GH_A01G2335	GH_A13G2114		GH_D02G1936	GH_A05G3454
GH_D10G1169	GH_A11G3586		GH_A07G1555	GH_A12G0762
GH_A06G0864	GH_A10G2663		GH_D03G0103	GH_D08G0593
GH_D12G2032	GH_D05G1602		GH_D01G2347	GH_A08G1744
GH_A01G0334	GH_A11G1619		GH_D03G1524	GH_A04G1208
GH_D08G1583	GH_D11G0502		GH_A11G1488	GH_D02G0772
GH_D12G0184	GH_D11G1653		GH_D05G0009	GH_A07G0549
GH_D05G1655	GH_A11G3040		GH_A10G1697	GH_A11G3703
GH_D09G1752	GH_A10G2661		GH_D04G0087	GH_D07G1266
GH_D05G2701	GH_D02G1438		GH_A13G1622
GH_A07G1488	GH_A03G1249		GH_D12G2010
GH_D09G2077	GH_A11G2552		GH_A02G0148
GH_D05G2641	GH_A10G0511		GH_A09G2177
GH_A10G1729	GH_A01G2008		GH_A07G1686
GH_A05G1945	GH_D05G2202		GH_D01G1183
GH_D11G3504	GH_D01G0669		GH_A03G2263
GH_A12G1937	GH_A08G1880		GH_A08G2513
GH_A05G1889	GH_A05G0401		GH_D08G1438
GH_D13G1148	GH_D05G2275		GH_D06G1936
GH_A05G1768	GH_D01G2534		GH_D11G0218
GH_D01G2450	GH_A10G2153		GH_A12G0886
GH_A10G2546	GH_D03G1282		GH_A08G0775
GH_A09G1843	GH_D13G0263		GH_D01G2341
GH_A05G1292	GH_A06G1614		GH_D11G0113
GH_D11G0511	GH_D04G1443		GH_A03G2208
GH_A11G0581	GH_D08G2680		GH_D04G0176
GH_D07G1671	GH_A03G0896		GH_D05G3021
GH_D06G0907	GH_D09G1779		GH_D13G0188
GH_A03G2240	GH_A03G1168		GH_A03G0601
GH_D09G0731	GH_D10G0553		GH_D01G2189
GH_D03G0775	GH_A02G1360		GH_A09G1616
GH_A02G1639	GH_A02G1585		GH_A08G2484
GH_A08G2089	GH_A13G0654		GH_D05G3752
GH_D07G0314	GH_A12G2194		GH_A11G0828
GH_D04G1937	GH_A03G2293		GH_D13G1565
GH_D11G3189	GH_A09G1696		GH_A09G1880
GH_D09G0918	GH_D04G0522		GH_D02G1399
GH_D03G0207	GH_A13G2170		GH_A05G1208
GH_A05G3059	GH_D12G0662		GH_D11G1854
GH_A09G2601	GH_D08G0688		GH_A07G2028
GH_D03G0680	GH_A05G3796		GH_D07G0608
GH_D13G1204	GH_A05G3833		GH_A08G1046
GH_D12G1755	GH_A03G1835		GH_A11G2512
GH_A12G1758	GH_D11G0552		GH_A07G1545
GH_A10G2646	GH_D06G1429		GH_D08G0637
GH_A10G1289	GH_D04G0365		GH_A02G0277
GH_D03G0249	GH_D06G1822		GH_A05G2847
GH_D06G0991	GH_D05G2353		GH_D13G2384
GH_D13G0667	GH_A10G0525		GH_D06G2411
GH_A03G1665	GH_D06G1631		GH_A13G0372
GH_A10G0961	GH_D12G0732		GH_D03G0084
GH_A05G2602	GH_A05G0318		GH_A08G0642
GH_D08G2430	GH_A10G2466		GH_A03G0380
GH_D02G0067	GH_A01G1221		GH_A05G3542
GH_A12G1882	GH_A11G2338		GH_A08G0873
GH_A05G3562	GH_D12G1490		GH_D01G1277
GH_A07G2148	GH_A03G1640		GH_A03G0173
GH_D10G2486	GH_A08G1899		GH_A07G2469
GH_A07G0689	GH_D03G0457		GH_D10G2792
GH_A12G1870	GH_A03G1837		GH_A11G2950
GH_A10G0357	GH_A06G0497		GH_D05G1480
GH_D07G0095	GH_A05G0402		GH_D02G0669
GH_D11G0691	GH_D11G1801		GH_A11G3765
GH_D13G2355	GH_D03G0581		GH_D12G0879
GH_D13G0772	GH_A04G1040		GH_A11G2085
GH_D07G0722	GH_D07G2017		GH_D05G0803
GH_D02G0931	GH_A07G2581		GH_D08G0945
GH_D09G0732	GH_D02G1364		GH_D12G2827
GH_A07G1519	GH_A12G2947		GH_D02G2584
GH_A09G1261	GH_D09G1699		GH_D01G1299
GH_A13G0859	GH_A02G1330		GH_A12G2651
GH_D03G1176	GH_D03G1006		GH_D07G0029
GH_A10G0287	GH_D01G0612		GH_A04G1534
GH_D08G0546	GH_A08G2737		GH_D05G0624
GH_scaffold5612_objG0001	GH_D01G0165		GH_A11G2533
GH_A07G0365	GH_A04G1595		GH_A10G1778
GH_A02G0603	GH_D05G1774		GH_A05G3123
GH_A13G2334	GH_D05G0254		GH_D04G1479
GH_A01G1673	GH_D04G1219		GH_D05G1681
GH_D13G0270	GH_A12G2312		GH_A02G0208
GH_A10G0334	GH_D05G1199		GH_D12G0191
GH_A03G1564	GH_A03G1905		GH_A07G2646
GH_A12G1981	GH_A10G2137		GH_A02G1422
GH_D04G0988	GH_D12G2325		GH_D12G0214
GH_D05G0303	GH_A07G0253		GH_D11G1700
GH_D12G2342	GH_A12G1480		GH_D01G1327
GH_D05G2481	GH_D07G1692		GH_D06G0511
GH_A11G0714	GH_D04G1087		GH_A02G2061
GH_A05G0824	GH_D11G3051		GH_A05G3826
GH_D02G2473	GH_D12G2970		GH_D04G1359
GH_D12G1698	GH_D02G2542		GH_D02G1153
GH_D04G0430	GH_D13G2152		GH_scaffold265_objG0001
GH_D02G0055	GH_D04G0555		GH_D11G0533
GH_A12G0029	GH_D11G1051		GH_D11G2393
GH_D01G0775	GH_D02G0046		GH_A07G0318
GH_A06G1247	GH_D03G0456		GH_A12G2546
GH_A03G0283	GH_D10G0905		GH_A08G1545
GH_D08G1253	GH_D03G0384		GH_A07G0004
GH_A02G1789	GH_A04G0785		GH_D03G0477
GH_A09G2396	GH_A03G2371		GH_A13G1986
GH_A12G1753	GH_D01G2177		GH_D06G0717
GH_A05G3465	GH_D03G0644		GH_D06G1381
GH_A08G1180	GH_A12G0384		GH_A11G3323
GH_D13G0195	GH_A09G0654		GH_D09G0357
GH_A05G3003	GH_D05G0817		GH_A08G1119
GH_D07G1557	GH_D02G2154		GH_A10G1665
GH_A11G2638	GH_D10G0244		GH_D05G2232
GH_D04G1601	GH_D07G0744		GH_D04G0313
GH_A03G0628	GH_D03G1392		GH_A05G1865
GH_A02G0671	GH_D02G0395		GH_A11G0605
GH_D11G1701	GH_D10G1279		GH_A05G3523
GH_D05G3659	GH_D08G0708		GH_A09G1115
GH_D06G0708	GH_D07G0262		GH_A09G0586
GH_A10G0462	GH_A08G0328		GH_D11G1065
GH_D01G1220	GH_D11G2116		GH_D01G0773
GH_A06G1145	GH_D10G1885		GH_A10G1603
GH_A12G2836	GH_D09G2576		GH_D11G3754
GH_A08G0863	GH_D11G3276		GH_D02G0302
GH_A09G2437	GH_A06G0719		GH_D04G1134
GH_A06G0234	GH_A03G2384		GH_A04G0056
GH_A11G1357	GH_A11G0065		GH_D11G3792
GH_A07G1147	GH_A10G0232		GH_D13G1346
GH_D07G0582	GH_A07G2582		GH_A02G1312
GH_A12G0771	GH_D04G1589		GH_D07G1695
GH_D10G1021	GH_A06G0396		GH_D01G1442
GH_A02G0885	GH_A07G0128		GH_D05G0195
GH_D13G0830	GH_A09G1503		GH_A03G2079
GH_scaffold4838_objG0001	GH_A12G0184		GH_D09G1552
GH_D01G0987	GH_A03G1857		GH_A08G2087
GH_A04G1324	GH_A07G0301		GH_D11G0002
GH_D02G1165	GH_A11G3688		GH_D05G1957
GH_A04G1416	GH_A10G1610		GH_A09G0002
GH_D08G1258	GH_D12G1491		GH_D08G1389
GH_D05G1171	GH_D01G0185		GH_A02G1781
GH_D07G0843	GH_A11G2870		GH_D07G0490
GH_A09G1530	GH_D05G2149		GH_D09G2217
GH_A02G0112	GH_A03G1838		GH_D08G0527
GH_A11G0662	GH_A10G2552		GH_D06G1478
GH_D05G1938	GH_A10G1481		GH_D03G0276
GH_A02G0886	GH_A02G0199		GH_D04G1417
GH_D05G3460	GH_A12G2413		GH_A07G0942
GH_A03G0860	GH_D09G2424		GH_A12G0778
GH_D12G0624	GH_A04G0510		GH_A11G3695
GH_A12G0203	GH_A03G1324		GH_D09G1031
GH_D09G0273	GH_A09G0444		GH_D09G2121
GH_D12G2601	GH_D05G0522		GH_A09G1201
GH_A03G0809	GH_A04G1197		GH_D11G0278
GH_D05G2626	GH_A01G1529		GH_D03G1221
GH_A13G1586	GH_D02G0883		GH_A13G2064
GH_A03G0537	GH_D08G0414		GH_D04G0015
GH_A04G0508	GH_D03G0822		GH_A10G2590
GH_A12G2282	GH_A11G2337		GH_A04G1010
GH_A05G2867	GH_D02G2555		GH_A12G1732
GH_D01G0924	GH_A13G0576		GH_A07G0186
GH_D01G1985	GH_A08G0963		GH_D06G2437
GH_D12G1704	GH_A13G1672		GH_A10G0663
GH_D09G2292	GH_A04G1036		GH_D08G0826
GH_A10G0455	GH_A01G2038		GH_D07G1337
GH_A05G1901	GH_A05G1360		GH_D09G0990
GH_A05G3141	GH_A01G1229		GH_D05G1755
GH_D08G2374	GH_A02G1584		GH_D12G2071
GH_A08G0769	GH_D10G0780		GH_D13G0364
GH_A02G1886	GH_A01G2349		GH_D05G0909
GH_D05G1170	GH_D09G1083		GH_D05G2416
GH_A01G2514	GH_A05G2119		GH_A07G1395
GH_A10G1983	GH_D09G0590		GH_scaffold47226_objG0001
GH_A08G1565	GH_D13G0635		GH_A09G1703
GH_scaffold21460_objG0001	GH_D03G0302		GH_A08G2493
GH_D08G2789	GH_D02G1518		GH_D10G1865
GH_A08G2533	GH_D10G1743		GH_D09G0648
GH_D05G1612	GH_A03G0897		GH_D02G0654
GH_D04G1305	GH_D12G0138		GH_A02G1571
GH_A09G1618	GH_A09G1727		GH_A10G1273
GH_D09G0631	GH_D09G0410		GH_A12G0190
GH_A05G4075	GH_A05G0829		GH_A05G0959
GH_A06G2158	GH_A10G0940		GH_A01G0817
GH_A09G1966	GH_A11G0125		GH_D13G0623
GH_A01G0389	GH_A11G3587		GH_A01G1005
GH_A10G1248	GH_A12G0479		GH_D02G0362
GH_A13G0810	GH_D01G1047		GH_A04G1177
GH_A01G1521	GH_D02G0551		GH_A13G0530
GH_D02G1807	GH_D03G1434		GH_A02G1748
GH_A08G2106	GH_D07G0864		GH_A10G1190
GH_A05G2199	GH_D08G0610		GH_D07G0652
GH_A11G3570	GH_D09G2319		GH_D08G0423
GH_A04G1207	GH_D11G3379		GH_A05G2197
GH_A02G0875			GH_D13G1263
GH_D04G0770			GH_A10G1096
GH_A08G0844			GH_D07G1603
GH_D06G0795			GH_A10G1240
GH_A05G3521			GH_A10G1413
GH_A08G0891			GH_A12G0611
GH_D12G0307			GH_D13G1942
GH_D05G2271			GH_D13G0418
GH_A02G1859			GH_D07G0692
GH_A09G0570			GH_D13G1450
GH_D11G1856			GH_D06G0686
GH_A12G0769			GH_D06G2116
GH_A07G2177			GH_A12G1664
GH_A11G2111			GH_D05G0724
GH_A12G0770			GH_A10G1388
GH_D11G0977			GH_D11G1828
GH_A03G0485			GH_D13G0735
GH_D02G0887			GH_A07G0172
GH_A07G0484			GH_A08G2767
GH_A02G0666			GH_A09G0761
GH_A10G2134			GH_D02G0802
GH_D01G0382			GH_A02G1783
GH_D05G3661			GH_D02G1236
GH_D10G1767			GH_D05G2215
GH_A06G0819			GH_A09G2692
GH_A11G0846			GH_D03G0681
GH_A08G1296			GH_A06G2086
GH_D01G2213			GH_A04G0616
GH_D05G1305			GH_A10G2686
GH_A01G0620			GH_A01G2118
GH_A09G0832			GH_D04G0560
GH_D05G2394			GH_A01G1653
GH_A02G0078			GH_D03G1305
GH_D03G0967			GH_D09G2542
GH_D02G2022			GH_A05G3658
GH_A11G1890			GH_A01G0001
GH_D05G2167			GH_A07G0728
GH_A08G1309			GH_D08G0020
GH_A11G3065			GH_A11G0213
GH_A12G0673			GH_A11G3359
GH_D03G1763			GH_A03G0325
GH_A05G1544			GH_A05G3622
GH_D05G1822			GH_A13G2372
GH_D04G1543			GH_A05G2866
GH_A08G1947			GH_D05G0215
GH_A11G1413			GH_D09G1817
GH_D07G0325			GH_A05G2307
GH_A13G0536			GH_D04G1899
GH_D13G0632			GH_A10G0497
GH_scaffold4148_objG0001			GH_A06G0958
GH_A10G1084			GH_D05G1978
GH_D05G3034			GH_D06G0002
GH_A02G2055			GH_A08G0971
GH_A12G2710			GH_A01G1037
GH_D08G2334			GH_D07G0346
GH_D13G2098			GH_D01G1501
GH_D13G1399			GH_D02G0781
GH_A11G2733			GH_A04G0505
GH_A03G1743			GH_D06G1129
GH_D12G0025			GH_A11G0549
GH_A05G0524			GH_D07G1387
GH_D11G2970			GH_A02G0606
GH_D07G2028			GH_A05G0208
GH_D10G2568			GH_D01G0532
GH_D07G2200			GH_D09G0542
GH_A07G1643			GH_D05G3761
GH_D06G0800			GH_D05G0788
GH_D02G1484			GH_D01G0001
GH_A09G1521			GH_D03G1642
GH_D09G1982			GH_A11G2349
GH_A05G1480			GH_D01G1389
GH_D01G2149			GH_A11G3051
GH_D05G1503			GH_A03G1782
GH_D11G2530			GH_A01G0501
			GH_D10G1148
			GH_D11G1480
			GH_A09G0589
			GH_D10G0934
			GH_D05G2542
			GH_D08G0108
			GH_A01G2217
			GH_A09G1341
			GH_A06G1457
			GH_A11G1421
			GH_D07G1123
			GH_D08G2574
			GH_A13G2248
			GH_D09G0417
			GH_D09G0789
			GH_D13G1582
			GH_D04G0937
			GH_A11G3444
			GH_D05G1820
			GH_A10G1140
			GH_D04G0199
			GH_D08G1388
			GH_A13G0087
			GH_A10G1125
			GH_D11G0823
			GH_D05G1427
			GH_A08G1409
			GH_A05G0921
			GH_A06G0003
			GH_D13G1337
			GH_D04G0794
			GH_D03G0277
			GH_D12G2070
			GH_A11G2680
			GH_A11G1845
			GH_D10G2709
			GH_D01G0310
			GH_D12G0585
			GH_D09G1386
			GH_D11G2822
			GH_A05G2058
			GH_A09G0140
			GH_A04G0948
			GH_A03G0772
			GH_D03G0831
			GH_A04G1440
			GH_A11G2326
			GH_D07G1356
			GH_D03G1064
			GH_D01G0348
			GH_D10G1054
			GH_A08G1772
			GH_A08G2876
			GH_A06G0309
			GH_A03G0720
			GH_D01G1774
			GH_D08G0706
			GH_D08G1889
			GH_D08G0397
			GH_A01G1195
			GH_A09G1952
			GH_A03G0156
			GH_D06G2084
			GH_D10G0559
			GH_D05G0563
			GH_A03G1369
			GH_A02G0925
			GH_D11G0313
			GH_D04G1030
			GH_A11G1259
			GH_D02G0637
			GH_D13G1322
			GH_D01G2353
			GH_D07G2156
			GH_A07G1226
			GH_D01G2090
			GH_A12G0420
			GH_D03G1038
			GH_A01G1262
			GH_A05G3669
			GH_A07G1817
			GH_D11G3789
			GH_D04G0943
			GH_A06G1278
			GH_D07G1924
			GH_A04G1141
			GH_D07G0138
			GH_D06G0882
			GH_A02G1028
			GH_A06G2402
			GH_A06G0402
			GH_D12G1117
			GH_A05G0171
			GH_A05G3478
			GH_A10G0585
			GH_A12G0849
			GH_D07G2033
			GH_scaffold515_objG0003
			GH_D09G1349
			GH_A06G1317
			GH_A01G0335
			GH_A07G1023
			GH_D12G2865
			GH_D05G0110
			GH_D05G2624
			GH_D01G0175
			GH_D11G0793
			GH_A12G1975
			GH_D05G3762
			GH_A10G0896
			GH_A12G2368
			GH_A02G2072
			GH_A12G0263
			GH_D12G1933
			GH_A09G2461
			GH_D11G0807
			GH_D05G3976
			GH_D11G0479
			GH_D01G1058
			GH_A13G0710
			GH_A07G2499
			GH_A08G1644
			GH_D11G1999
			GH_A08G1240
			GH_D11G1875
			GH_A11G2861
			GH_D07G0699
			GH_A02G1468
			GH_D04G1465
			GH_A08G1241
			GH_A03G2460
			GH_D02G0603
			GH_D07G0613
			GH_A03G2450
			GH_A05G3193
			GH_scaffold515_objG0005
			GH_A12G1643
			GH_D07G0820
			GH_D01G1084
			GH_D02G0398
			GH_A11G0923
			GH_D09G1730
			GH_A09G0657
			GH_A12G0863
			GH_A08G0120
			GH_D03G0119
			GH_D02G0540
			GH_D12G1507
			GH_D11G2903
			GH_A13G2452
			GH_A11G1540
			GH_D04G0808
			GH_D10G0066
			GH_A12G0697
			GH_A10G2198
			GH_D03G1444
			GH_D11G3335
			GH_A13G1393
			GH_D08G1604
			GH_D05G0100
			GH_D11G2833
			GH_A05G3928
			GH_A09G0705
			GH_scaffold158-9_objG0003
			GH_D09G0180
			GH_A07G2241
			GH_D01G1799
			GH_A05G3717
			GH_D07G1357
			GH_D10G1449
			GH_D04G1897
			GH_D02G0624
			GH_A09G0134
			GH_D04G0832
			GH_A06G2095
			GH_A07G0926
			GH_A04G0646
			GH_A13G2647
			GH_A10G1239
			GH_A02G1637
			GH_D06G1680
			GH_D10G1661
			GH_D09G0558
			GH_D12G2068
			GH_A11G2029
			GH_D07G2423
			GH_D12G0638
			GH_A06G1785
			GH_A11G0692
			GH_D09G2013
			GH_D07G1117
			GH_A11G0717
			GH_A05G4278
			GH_D12G2487
			GH_A05G1334
			GH_A03G1139
			GH_D05G1834
			GH_D02G1217
			GH_D12G0673
			GH_D05G3663
			GH_A07G1938
			GH_D04G2123
			GH_A11G0077
			GH_A05G0236
			GH_D01G1694
			GH_D01G0517
			GH_A02G1500
			GH_D12G1675
			GH_A12G1577
			GH_D03G0795
			GH_A03G2458
			GH_D09G0333
			GH_D12G0256
			GH_A11G1851
			GH_D06G1252
			GH_A13G0763
			GH_A11G2830
			GH_D06G2438
			GH_D11G1063
			GH_A07G0992
			GH_D13G1253
			GH_A03G2459
			GH_D08G1218
			GH_D05G1304
			GH_D02G0746
			GH_D05G1654
			GH_D08G1985
			GH_D05G2404
			GH_D10G0345
			GH_A02G1919
			GH_D09G2179
			GH_A01G0765
			GH_D03G1787
			GH_D13G2293
			GH_D11G2891
			GH_A07G1464
			GH_A08G2459
			GH_A08G1193
			GH_A11G2059
			GH_D13G1256
			GH_D11G1479
			GH_A13G0003
			GH_D09G0711
			GH_D05G1153
			GH_D12G1749
			GH_A07G2372
			GH_D09G0694
			GH_D11G2385
			GH_A01G2274
			GH_D01G1692
			GH_A02G2067
			GH_D08G1570
			GH_A02G0589
			GH_D02G1719
			GH_A11G3306
			GH_D05G1544
			GH_A03G2063
			GH_A08G0704
			GH_D09G0162
			GH_A05G2885
			GH_A01G1741
			GH_D12G1488
			GH_D03G1438
			GH_D02G0921
			GH_D10G1143
			GH_D06G2323
			GH_A05G3031
			GH_A10G0861
			GH_A07G0713
			GH_A08G1681
			GH_D02G0622
			GH_D09G2393
			GH_D03G1968
			GH_A06G1916
			GH_A12G0891
			GH_D10G1339
			GH_A12G2780
			GH_D06G0740
			GH_A06G0998
			GH_D10G0845
			GH_D11G1383
			GH_A05G0753
			GH_D02G1720
			GH_D10G1912
			GH_D10G0324
			GH_A10G0577
			GH_A09G0758
			GH_A04G1316
			GH_A04G0581
			GH_A05G3702
			GH_D04G2026
			GH_A07G0597
			GH_A10G2133
			GH_D04G1193
			GH_A06G1455
			GH_D05G1504
			GH_A07G0003
			GH_A10G2679
			GH_A01G1687
			GH_D08G1340
			GH_A07G0038
			GH_A07G0008
			GH_A11G3162
			GH_D06G0801
			GH_A11G0225
			GH_D08G2238
			GH_D02G1191
			GH_A07G2370
			GH_D09G0983
			GH_D07G1997
			GH_D12G0144
			GH_D12G0618
			GH_A09G0129
			GH_D03G1961
			GH_A10G2682
			GH_A11G3427
			GH_A10G1421
			GH_A07G1509
			GH_D06G2018
			GH_D08G1186
			GH_D07G2241
			GH_D04G0043
			GH_A05G3572
			GH_D09G0810
			GH_A05G0587
			GH_D04G0021
			GH_A01G0740
			GH_A11G1827
			GH_A06G1458
			GH_D03G1073
			GH_D13G0169
			GH_A09G1866
			GH_D13G2634
			GH_A11G3367
			GH_D02G1457
			GH_D09G1733
			GH_A07G0656
			GH_A08G1086
			GH_D06G1665
			GH_A08G2776
			GH_A12G1851
			GH_D09G0934
			GH_D10G2128
			GH_A13G1392
			GH_A11G0915
			GH_D01G2307
			GH_D01G0192
			GH_D02G0439
			GH_D09G1633
			GH_A03G0172
			GH_A04G1384
			GH_D11G2366
			GH_A11G1433
			GH_A12G2050
			GH_D06G0601
			GH_D10G0099
			GH_A09G2716
			GH_A02G2070
			GH_A06G2110
			GH_D10G1612
			GH_D02G1576
			GH_D02G2257
			GH_A04G0789
			GH_D01G1897
			GH_A02G0601
			GH_D08G1387
			GH_A13G0060
			GH_A02G0887
			GH_A02G0006
			GH_D10G2065
			GH_A11G3253
			GH_D09G1590
			GH_A11G3752
			GH_D03G0689
			GH_A11G0315
			GH_A03G2461
			GH_D06G0680
			GH_D03G1647
			GH_D11G2424
			GH_A07G1725
			GH_D11G3142
			GH_D05G0461
			GH_A02G1359
			GH_D01G1194
			GH_D09G0688
			GH_D06G0034
			GH_D12G0419
			GH_A08G2332
			GH_D04G1775
			GH_D02G1816
			GH_D08G1970
			GH_D07G0802
			GH_A07G0005
			GH_A07G1573
			GH_A05G3789
			GH_A07G2049
			GH_D01G0174
			GH_D13G0778
			GH_A11G2167
			GH_D11G2892
			GH_A06G0351
			GH_A05G2997
			GH_D05G0374
			GH_A12G2472
			GH_A08G0015
			GH_scaffold4838_objG0002
			GH_A02G0002
			GH_D06G0593
			GH_A10G2611
			GH_A08G1998
			GH_D12G0462
			GH_D03G1814
			GH_D05G3459
			GH_A10G2124
			GH_A08G0896
			GH_D08G0353
			GH_D13G0732
			GH_D05G0875
			GH_D02G2337
			GH_A04G0171
			GH_D11G1917
			GH_D02G2316
			GH_D09G0245
			GH_A08G2739
			GH_D02G0312
			GH_A07G0695
			GH_D13G0791
			GH_A06G0112
			GH_A13G1471
			GH_A13G1106
			GH_D07G1403
			GH_A09G0217
			GH_A09G0981
			GH_A05G3448
			GH_A12G0308
			GH_D02G2525
			GH_D13G1548
			GH_D13G1319
			GH_D11G3795
			GH_A10G1751
			GH_A11G3433
			GH_A13G2026
			GH_A08G0890
			GH_D08G1169
			GH_A09G1805
			GH_D10G0382
			GH_D02G0625
			GH_D08G0416
			GH_D02G0118
			GH_A06G1638
			GH_D03G1855
			GH_A01G1192
			GH_D02G1935
			GH_D11G1778
			GH_scaffold1325_objG0001
			GH_A11G2771
			GH_A13G1646
			GH_A08G1689
			GH_A11G2802
			GH_A01G0885
			GH_D11G1727
			GH_D02G2590
			GH_A13G1499
			GH_D11G2518
			GH_A03G1680
			GH_D02G1269
			GH_A03G0343
			GH_D02G0318
			GH_D13G1499
			GH_D03G0768
			GH_D08G2575
			GH_A08G2178
			GH_A06G0484
			GH_A12G2220
			GH_A08G0853
			GH_D02G2041
			GH_A08G2558
			GH_D07G2144
			GH_D02G0311
			GH_D03G0588
			GH_scaffold1-4_objG0001
			GH_A03G1492
			GH_D12G1765
			GH_A07G1652
			GH_A07G2233
			GH_D05G3121
			GH_D12G0465
			GH_A02G1197
			GH_A10G1342
			GH_A13G0413
			GH_A10G1178
			GH_D07G0071
			GH_A04G0247
			GH_A04G1343
			GH_D08G0092
			GH_D03G0731
			GH_D04G1658
			GH_D10G0692
			GH_D05G3458
			GH_D09G1769
			GH_A08G1255
			GH_D01G0324
			GH_D01G0351
			GH_D12G2767
			GH_D02G0685
			GH_D07G2122
			GH_D13G2169
			GH_A05G4324
			GH_A11G3381
			GH_A04G0322
			GH_D05G1868
			GH_A06G2202
			GH_D11G0239
			GH_A01G1781
			GH_D02G1026
			GH_D13G0015
			GH_A03G0489
			GH_D10G1809
			GH_A08G2832
			GH_A05G3028
			GH_A09G1244
			GH_scaffold19847_objG0001
			GH_D02G1273
			GH_A11G2117
			GH_scaffold515_objG0002
			GH_D07G1184
			GH_D07G1622
			GH_A02G1195
			GH_D12G2048
			GH_A02G0537
			GH_A06G0917
			GH_A05G3026
			GH_A10G0969
			GH_D11G1602
			GH_A05G4366
			GH_D01G0558
			GH_D06G1964
			GH_A08G0259
			GH_D01G0823
			GH_D02G1726
			GH_D08G1736
			GH_D07G1459
			GH_A06G1242
			GH_A10G1463
			GH_D04G1364
			GH_A02G2066
			GH_D02G2021
			GH_D05G3873
			GH_D10G0659
			GH_D03G0819
			GH_A04G0245
			GH_A13G1401
			GH_A08G2293
			GH_A07G0302
			GH_D10G2458
			GH_A02G0253
			GH_D08G0528
			GH_D09G1597
			GH_D05G3037
			GH_D02G1030
			GH_A03G0461
			GH_A09G0468
			GH_A10G0634
			GH_A07G1170
			GH_A05G3018
			GH_D02G0310
			GH_D13G0432
			GH_D02G2628
			GH_D02G1309
			GH_A06G2159
			GH_D13G0284
			GH_A11G2382
			GH_D03G0791
			GH_A01G2436
			GH_A11G3316
			GH_A09G0662
			GH_A06G2201
			GH_A08G1862
			GH_D07G1299
			GH_A04G1247
			GH_A05G3025
			GH_A03G1363
			GH_D05G0480
			GH_D09G0383
			GH_D11G1487
			GH_A10G1878
			GH_scaffold379_objG0004
			GH_A01G0430
			GH_D01G1578
			GH_D07G2509
			GH_D02G0269
			GH_A09G1277
			GH_D06G2030
			GH_D03G1235
			GH_A01G0926
			GH_D02G2064
			GH_A07G2642
			GH_D11G0126
			GH_D08G2720
			GH_A13G0293
			GH_D10G0691
			GH_A11G2481
			GH_D12G0523
			GH_A06G1547
			GH_D10G1062
			GH_A13G1469
			GH_D12G2859
			GH_D11G1270
			GH_D06G1038
			GH_A11G0697
			GH_A03G1945
			GH_D06G0796
			GH_A09G1690
			GH_A05G0571
			GH_D02G1060
			GH_D03G1291
			GH_D11G2821
			GH_D12G1528
			GH_D05G1734
			GH_A01G1166
			GH_D05G1031
			GH_A06G2129
			GH_D02G1164
			GH_D08G1125
			GH_D10G1037
			GH_A06G2205
			GH_D05G3038
			GH_A07G0875
			GH_D13G0142
			GH_A05G1687
			GH_D13G1485
			GH_A10G2125
			GH_D01G2378
			GH_D04G2069
			GH_A08G0843
			GH_D06G0277
			GH_D13G0779
			GH_D05G2283
			GH_D11G2912
			GH_D01G1355
			GH_D03G1259
			GH_D01G0729
			GH_D08G1735
			GH_A11G1671
			GH_D02G0265
			GH_D07G2012
			GH_D06G1393
			GH_D05G3036
			GH_D07G0561
			GH_A13G1191
			GH_A07G2510
			GH_D06G0001
			GH_A13G1060
			GH_A12G1308
			GH_D03G0937
			GH_D11G3396
			GH_scaffold13428_objG0001
			GH_D06G1302
			GH_A13G1841
			GH_A11G2081
			GH_scaffold48831_objG0001
			GH_D10G2106
			GH_A05G3339
			GH_D04G1511
			GH_D05G0001
			GH_D06G0190
			GH_D11G2166
			GH_A07G1732
			GH_D01G0981
			GH_D09G0607
			GH_A07G2309
			GH_A03G2047
			GH_D10G1749
			GH_A01G0431
			GH_A10G2670
			GH_scaffold5612_objG0002
			GH_D11G1386
			GH_D05G3726
			GH_D04G1144
			GH_D05G3033
			GH_A10G0593
			GH_A07G2062
			GH_D13G1804
			GH_A10G2671
			GH_D06G0087
			GH_A06G2115
			GH_A11G0521
			GH_D09G2125
			GH_D13G1782
			GH_D05G3764
			GH_A13G0732
			GH_A06G2116
			GH_A11G1354
			GH_D10G0323
			GH_D04G1177
			GH_D09G0268
			GH_D11G0679
			GH_A01G0003
			GH_A10G0477
			GH_A12G0102
			GH_D13G0856
			GH_D07G1561
			GH_A03G1785
			GH_D10G2501
			GH_A01G0409
			GH_A07G0212
			GH_A11G2832
			GH_A05G3017
			GH_D05G0643
			GH_D07G1098
			GH_D03G0968
			GH_A02G1445
			GH_D04G1360
			GH_A11G3428
			GH_A07G1073
			GH_D13G2422
			GH_A03G0168
			GH_D05G1940
			GH_A12G0748
			GH_D06G0476
			GH_A11G3755
			GH_D02G2640
			GH_D11G2953
			GH_A07G0036
			GH_D05G1712
			GH_D01G0067
			GH_A11G1105
			GH_A13G0482
			GH_A08G0629
			GH_D11G2716
			GH_D04G1584
			GH_A08G0198
			GH_D10G2108
			GH_D10G1327
			GH_D02G1162
			GH_D06G2369
			GH_A03G1650
			GH_D05G3102
			GH_D02G0266
			GH_D03G0918
			GH_D08G0110
			GH_D12G2958
			GH_D11G1488
			GH_D10G0347
			GH_A07G2066
			GH_D07G0960
			GH_D01G1187
			GH_D12G1754
			GH_D07G1443
			GH_D05G0379
			GH_A08G0714
			GH_D02G1466
			GH_D13G0410
			GH_D03G0816
			GH_A10G2575
			GH_D11G0893
			GH_D11G0634
			GH_A11G1458
			GH_D11G0129
			GH_A13G1140
			GH_D09G0532
			GH_A12G1729
			GH_D11G3786
			GH_D13G0372
			GH_D09G1542
			GH_A07G1747
			GH_D02G1520
			GH_D05G3304
			GH_D07G0555
			GH_D11G1408
			GH_D07G1402
			GH_D09G0773
			GH_D13G1993
			GH_A11G2792
			GH_scaffold48242_objG0001
			GH_A05G3016
			GH_D09G1722
			GH_D02G2477
			GH_D07G2120
			GH_A06G0677
			GH_A05G2390
			GH_A03G0231
			GH_A01G1779
			GH_D04G0173
			GH_D02G0755
			GH_A11G1905
			GH_A12G0126
			GH_A01G2309
			GH_A11G3133
			GH_D05G2073
			GH_D05G3068
			GH_A12G1567
			GH_A05G0153
			GH_D04G0822
			GH_D04G1541
			GH_D05G1571
			GH_A07G2278
			GH_D10G1792
			GH_D03G1233
			GH_A06G2076
			GH_D08G2069
			GH_A06G2208
			GH_D11G2164
			GH_A12G1602
			GH_A04G0393
			GH_D11G2272
			GH_D12G1135
			GH_D06G2203
			GH_A10G2459
			GH_A05G2993
			GH_D06G0646
			GH_A10G0883
			GH_A05G4165
			GH_D02G2364
			GH_D10G2558
Yellow marks represent transcription factors
