# Supplementary material for: Transcriptome Time-Course Analysis in the Whole Period of Cotton Fiber Development
Source: Front Plant Sci. 2022 Apr 5;13:864529. doi: 10.3389/fpls.2022.864529 (PMC9022538; doi:10.3389/fpls.2022.864529)
Supplement: Supplementary file 9 [file Table_10.XLSX]

## Sheet: S9
Table S9 WGCNA modules of 1,050 genes with dominance expression in G. barbadense
Blue (N = 671）	Brown (N = 137）	Red (N = 47）	Yellow (N = 87）
GH_D01G2453	GH_A11G0228	GH_A05G1015	GH_A01G2403
GH_A13G0448	GH_D12G2264	GH_D09G0508	GH_D08G0459
GH_A12G0857	GH_D03G0148	GH_D07G1780	GH_D01G1429
GH_D03G0334	GH_A11G3544	GH_D11G1210	GH_A08G2287
GH_D03G0389	GH_D07G0165	GH_A02G0064	GH_D03G1747
GH_D02G2409	GH_A12G2246	GH_A05G3865	GH_A11G0776
GH_D11G0935	GH_D08G0316	GH_A09G2042	GH_A11G3475
GH_D05G1540	GH_D08G1545	GH_A13G2362	GH_A07G2143
GH_A10G1664	GH_D11G2488	GH_D07G0693	GH_D13G0990
GH_D11G0400	GH_A10G0461	GH_D09G1018	GH_D09G2565
GH_A06G0211	GH_A06G1679	GH_D09G0746	GH_A07G1117
GH_D07G1654	GH_D11G0495	GH_A07G1638	GH_D05G2543
GH_A05G2679	GH_A09G1074	GH_A13G2511	GH_A11G0131
GH_A03G0801	GH_A09G0499	GH_D13G0321	GH_D09G1665
GH_D05G0458	GH_D12G0147	GH_A07G0525	GH_D12G0274
GH_A09G2000	GH_D05G2281	GH_A08G1130	GH_A07G2553
GH_A01G2507	GH_D07G0751	GH_D11G2472	GH_A13G2365
GH_D10G2149	GH_D09G2055	GH_D05G3211	GH_D10G0528
GH_A04G1377	GH_D05G2917	GH_D04G0308	GH_D05G3223
GH_A09G1400	GH_D07G0291	GH_D05G2756	GH_D11G1466
GH_D12G1700	GH_A01G0818	GH_D01G1573	GH_A08G1214
GH_D02G2436	GH_D02G0394	GH_A01G2324	GH_A11G0436
GH_A11G2501	GH_D11G0384	GH_A02G1690	GH_D06G1151
GH_A08G0384	GH_D02G0154	GH_D12G2494	GH_D13G2086
GH_D05G0731	GH_A03G1872	GH_D08G2089	GH_A05G3201
GH_A07G0860	GH_D12G2703	GH_D05G0333	GH_A06G2311
GH_A12G1705	GH_D13G1191	GH_A05G3013	GH_A06G0038
GH_A05G0378	GH_A13G0512	GH_D10G0025	GH_A05G0338
GH_D12G2920	GH_A12G0455	GH_A01G2155	GH_D06G0492
GH_A10G0513	GH_D10G0749	GH_A13G2273	GH_A01G0676
GH_D10G0539	GH_A01G0876	GH_A10G2641	GH_A11G1078
GH_A02G0004	GH_A03G1924	GH_D02G1353	GH_A12G0438
GH_D02G0176	GH_D12G0689	GH_A07G1403	GH_A13G1337
GH_D11G0560	GH_A09G0743	GH_A06G0238	GH_D06G1080
GH_D13G1090	GH_D12G1292	GH_D09G0388	GH_D13G2211
GH_A07G0611	GH_A11G3646	GH_A04G1447	GH_A05G4314
GH_A11G0851	GH_D11G3066	GH_D11G1789	GH_D05G1239
GH_A06G2292	GH_A01G0105	GH_D05G1628	GH_A09G2517
GH_D12G1291	GH_A12G0677	GH_A02G1292	GH_D08G0756
GH_D03G1204	GH_A10G2434	GH_D04G1371	GH_D09G1630
GH_D09G0322	GH_D09G0527	GH_A13G0752	GH_D09G2068
GH_D03G0040	GH_A08G1697	GH_A06G1238	GH_D10G0644
GH_D03G0363	GH_D09G0863	GH_D01G0172	GH_A06G2182
GH_D04G0646	GH_D08G1154	GH_A03G0965	GH_D11G0641
GH_A07G0094	GH_A12G2938	GH_A03G1516	GH_A04G0318
GH_A13G1034	GH_D09G2194	GH_D02G0671	GH_D04G1412
GH_D07G1799	GH_D01G0386	GH_A10G1891	GH_A08G1283
GH_A04G1229	GH_D03G0147		GH_D05G0528
GH_A13G1544	GH_A04G0882		GH_A01G0012
GH_A12G1271	GH_D06G0548		GH_A03G0404
GH_D05G2744	GH_A03G0781		GH_A10G0748
GH_D04G1827	GH_D01G0621		GH_D05G2652
GH_D04G1865	GH_A12G1692		GH_D08G1393
GH_A06G0975	GH_D03G0121		GH_A02G1779
GH_D06G0267	GH_D13G1224		GH_D08G2052
GH_D09G1496	GH_D05G0417		GH_D08G2051
GH_D10G0636	GH_A10G1087		GH_D03G1220
GH_A10G1840	GH_D04G1560		GH_D05G1185
GH_A09G0089	GH_D03G0771		GH_D08G0749
GH_A04G0242	GH_A01G0176		GH_A09G2021
GH_A03G2449	GH_D12G0892		GH_A05G1957
GH_D13G1684	GH_D13G1426		GH_D12G1512
GH_A02G1374	GH_D09G1217		GH_D01G2256
GH_D13G2369	GH_D07G0123		GH_A05G2035
GH_D02G1144	GH_D08G0370		GH_A10G1484
GH_D01G0631	GH_A02G0143		GH_A13G2288
GH_A11G2923	GH_D08G1076		GH_D03G0785
GH_D11G0918	GH_D01G0032		GH_D11G3052
GH_A06G2398	GH_D08G1335		GH_scaffold7418_objG0001
GH_A11G2767	GH_A10G1088		GH_D12G0987
GH_D11G3562	GH_D05G2692		GH_D05G0662
GH_D08G2056	GH_D06G0350		GH_D08G0235
GH_A05G1961	GH_D11G2048		GH_D07G1569
GH_scaffold6166_objG0001	GH_A01G1237		GH_A12G0989
GH_A09G1959	GH_D12G1681		GH_A01G0654
GH_D06G1284	GH_D02G2502		GH_A03G1411
GH_D09G0916	GH_A01G0090		GH_D12G1344
GH_A05G1871	GH_D09G0015		GH_D13G0580
GH_D07G2276	GH_A02G1807		GH_D11G1908
GH_A06G0503	GH_D09G2274		GH_A01G1289
GH_D10G2181	GH_A05G4313		GH_D04G1053
GH_D03G1338	GH_A04G0302		GH_A03G1264
GH_A13G0045	GH_A03G1957		GH_A04G0069
GH_A04G0726	GH_A11G1590		GH_A11G3344
GH_A07G2489	GH_A01G0071		GH_D11G3043
GH_A04G0502	GH_D12G2690		GH_A12G1322
GH_A09G1235	GH_A04G0863		GH_D12G1342
GH_A06G1795	GH_D10G0926
GH_D07G1300	GH_A06G1118
GH_D03G0331	GH_D13G2234
GH_A01G0400	GH_D10G2798
GH_A11G0689	GH_A08G1397
GH_A13G1263	GH_A02G0325
GH_A07G0681	GH_D01G0670
GH_A08G2209	GH_A06G0088
GH_D10G2099	GH_A05G1913
GH_A02G1515	GH_A01G2166
GH_D12G0610	GH_D10G2536
GH_D13G0604	GH_A12G0196
GH_D02G2606	GH_A10G2694
GH_D04G0885	GH_A13G1327
GH_D13G1683	GH_A07G2295
GH_A07G2312	GH_D13G1545
GH_D08G0004	GH_A05G0686
GH_A07G1096	GH_A07G2078
GH_D04G0690	GH_A10G2245
GH_A06G0834	GH_D08G2128
GH_A01G1162	GH_A03G0111
GH_D08G2057	GH_D10G2290
GH_A08G1099	GH_D09G0010
GH_A12G1665	GH_D10G0298
GH_D04G0483	GH_D02G1284
GH_D11G2717	GH_D03G1005
GH_A09G1049	GH_D07G2240
GH_D05G2936	GH_A03G2038
GH_A06G1265	GH_D12G2755
GH_D01G1333	GH_D05G2506
GH_A12G2096	GH_D07G0569
GH_A11G2473	GH_A07G2424
GH_D12G0162	GH_A11G0259
GH_A02G2041	GH_D06G0983
GH_A03G0263	GH_D05G3888
GH_D07G0563	GH_A01G0326
GH_D06G1943	GH_D13G1867
GH_D11G2502	GH_D03G1298
GH_D08G1102	GH_A12G2258
GH_D13G1682	GH_A06G2413
GH_D08G0166	GH_D05G1796
GH_D13G0610	GH_A03G1998
GH_D01G2261	GH_A05G0174
GH_D06G0554	GH_A05G2675
GH_A04G0041	GH_A10G0932
GH_D11G0026	GH_A11G2824
GH_A01G1887	GH_A12G2605
GH_A08G0899	GH_A13G2491
GH_A08G1695	GH_D03G0476
GH_A10G0892	GH_D09G0419
GH_A07G0184
GH_A05G3333
GH_D05G1001
GH_D03G1881
GH_A01G1909
GH_D10G1152
GH_D11G0792
GH_D07G2302
GH_A01G1252
GH_A04G0530
GH_A01G0259
GH_A05G3207
GH_A10G2417
GH_D03G1277
GH_A08G1552
GH_D12G1668
GH_A05G3099
GH_A12G0902
GH_A01G0751
GH_D04G1076
GH_A03G1710
GH_D05G2110
GH_A05G1882
GH_A08G2096
GH_A01G1591
GH_D13G1833
GH_A05G3309
GH_D13G1416
GH_A05G2213
GH_A05G3337
GH_A06G2374
GH_D07G1849
GH_D03G1281
GH_D06G0806
GH_D10G2751
GH_D08G1794
GH_D06G0683
GH_D01G2058
GH_A10G0358
GH_D01G2083
GH_A08G1602
GH_D03G0661
GH_A03G1212
GH_D06G1324
GH_D04G0691
GH_A12G1945
GH_D05G0971
GH_A05G3808
GH_D11G0046
GH_A08G2141
GH_D12G2875
GH_A10G1727
GH_A06G1651
GH_A10G0832
GH_A07G1415
GH_D04G1013
GH_A02G0188
GH_A12G2806
GH_D05G2518
GH_A05G2781
GH_A11G0094
GH_A08G2074
GH_D04G1004
GH_D03G1537
GH_D01G2210
GH_D07G1329
GH_D07G2265
GH_A10G0066
GH_D10G2148
GH_D01G2340
GH_A11G1603
GH_D08G1799
GH_D13G1162
GH_A12G1874
GH_D03G0645
GH_D12G0587
GH_A11G2183
GH_D01G0885
GH_D03G1805
GH_A02G1106
GH_D04G0131
GH_D11G0888
GH_A12G0028
GH_A05G2366
GH_D02G1152
GH_D03G1394
GH_D06G1245
GH_A07G1673
GH_D01G0739
GH_D01G1080
GH_D11G3099
GH_A03G1508
GH_A12G0712
GH_D06G1089
GH_A08G0929
GH_A09G2632
GH_A05G4376
GH_D04G1685
GH_A13G1291
GH_A06G0671
GH_D11G3450
GH_A05G3379
GH_A09G0547
GH_A12G0446
GH_A05G0515
GH_A06G1470
GH_D05G3597
GH_D10G1510
GH_D05G2698
GH_A08G0858
GH_D10G0999
GH_D01G2253
GH_D04G0200
GH_A09G0868
GH_A11G1240
GH_D06G1254
GH_A05G2914
GH_D11G2404
GH_A01G0413
GH_A09G1784
GH_A11G2766
GH_D07G2573
GH_A13G0225
GH_A10G0692
GH_A08G1435
GH_D13G0002
GH_A10G0315
GH_D13G2430
GH_A01G1956
GH_D09G0014
GH_A05G2191
GH_D12G1215
GH_A12G0757
GH_A05G2713
GH_D01G1871
GH_D06G1448
GH_A05G1363
GH_A06G0283
GH_A06G0715
GH_A10G1710
GH_D13G0611
GH_A10G0839
GH_D11G2405
GH_A08G1775
GH_A10G1595
GH_A02G0679
GH_D05G1398
GH_A01G0439
GH_A05G4077
GH_D08G2690
GH_A10G1026
GH_A05G3575
GH_D11G3655
GH_A06G0418
GH_D09G1600
GH_D08G1492
GH_A09G1456
GH_D05G2387
GH_A12G1873
GH_D09G2186
GH_D13G0059
GH_A08G2067
GH_D11G0805
GH_D06G1192
GH_A03G1535
GH_A08G2798
GH_A03G0719
GH_A10G1842
GH_A12G2361
GH_A06G0736
GH_D01G1350
GH_D11G1813
GH_A13G2063
GH_D05G3340
GH_D06G1641
GH_A11G1365
GH_D12G1475
GH_A09G2417
GH_A07G0772
GH_D06G2021
GH_D13G2255
GH_A02G0786
GH_A01G1914
GH_A05G2427
GH_A11G0472
GH_D11G3587
GH_D10G1296
GH_D13G0538
GH_D12G1322
GH_A13G1317
GH_D08G1365
GH_D05G2476
GH_D10G0631
GH_D07G1159
GH_D10G2380
GH_A07G0836
GH_D01G2003
GH_D10G1038
GH_D03G0194
GH_D04G1800
GH_A05G4379
GH_D11G2799
GH_A13G2606
GH_D10G0142
GH_A09G1278
GH_A12G0172
GH_A07G1174
GH_A11G3096
GH_D06G1133
GH_D05G0036
GH_D07G2370
GH_D09G0756
GH_A10G0131
GH_D11G1530
GH_A09G1533
GH_A13G2267
GH_D06G1781
GH_D04G1017
GH_A03G1544
GH_A05G1205
GH_D11G2344
GH_D04G1235
GH_A13G1414
GH_A01G0629
GH_D11G2527
GH_A07G1102
GH_A07G1256
GH_D05G0586
GH_A01G0412
GH_A05G4109
GH_D06G0331
GH_D05G4059
GH_D13G0173
GH_A01G1145
GH_D06G0839
GH_A12G0461
GH_D10G2237
GH_D03G0266
GH_D10G1590
GH_D13G0123
GH_A09G2253
GH_A12G1881
GH_D03G0570
GH_D09G0775
GH_D11G1846
GH_D07G2465
GH_D06G0833
GH_D01G0982
GH_A13G2210
GH_A07G2060
GH_A05G0590
GH_A05G1924
GH_A07G2057
GH_A07G0390
GH_D06G1498
GH_D13G1850
GH_A07G0235
GH_D08G1088
GH_D12G2961
GH_D09G0346
GH_D06G0270
GH_A08G0500
GH_D10G1095
GH_A13G1730
GH_A11G2353
GH_A11G3659
GH_A06G1828
GH_A04G0453
GH_D10G0072
GH_D01G1233
GH_A10G1278
GH_D04G1131
GH_scaffold3739_objG0001
GH_A12G0970
GH_A01G0440
GH_D06G0493
GH_A02G0672
GH_A08G1139
GH_A02G0383
GH_D05G1850
GH_D11G3656
GH_A06G0363
GH_D05G3866
GH_D08G0401
GH_A06G1010
GH_D11G0005
GH_A10G0271
GH_D05G3727
GH_A12G2334
GH_D05G1344
GH_A12G1027
GH_D08G2105
GH_D13G1686
GH_D13G0758
GH_A02G0085
GH_A12G0637
GH_D07G2190
GH_D09G1267
GH_A13G0485
GH_D11G2553
GH_A05G4218
GH_D11G0238
GH_D04G0685
GH_A13G1904
GH_A09G0244
GH_A13G0606
GH_D05G0870
GH_D07G1822
GH_A10G0698
GH_A07G0887
GH_D06G0892
GH_D07G2008
GH_A12G0433
GH_D03G0181
GH_D02G1100
GH_A03G1649
GH_D01G0186
GH_D03G1421
GH_A11G2686
GH_D03G1418
GH_D12G1537
GH_D10G2595
GH_A05G3089
GH_D05G1966
GH_D07G2086
GH_A06G2242
GH_A03G0580
GH_D01G2219
GH_D11G0952
GH_D11G1085
GH_A07G2364
GH_D04G0132
GH_D11G3287
GH_D03G0395
GH_A04G0211
GH_D07G1239
GH_D04G1290
GH_A07G2440
GH_D05G3735
GH_D10G1643
GH_D13G0373
GH_D11G2827
GH_D03G0660
GH_D05G3354
GH_D05G0252
GH_D01G1059
GH_A13G1581
GH_A05G2487
GH_A12G0636
GH_D07G1840
GH_A10G1400
GH_A08G1407
GH_D02G1934
GH_D05G3400
GH_A10G0074
GH_D12G0630
GH_A08G2683
GH_A09G1794
GH_D10G1159
GH_A05G0482
GH_A11G0048
GH_D01G1266
GH_A13G1118
GH_A06G2134
GH_A09G2173
GH_A01G0485
GH_A11G3286
GH_D03G1516
GH_A03G0830
GH_A13G1556
GH_D05G1400
GH_D05G3641
GH_D05G3728
GH_A13G1800
GH_D09G0149
GH_A13G2011
GH_A05G3021
GH_A11G0829
GH_D07G2296
GH_D09G0169
GH_A05G1989
GH_D12G2144
GH_A07G0546
GH_A04G0359
GH_D04G0245
GH_A11G0266
GH_D10G0284
GH_A11G3655
GH_D05G2955
GH_A11G1610
GH_D03G1727
GH_D06G1363
GH_A13G2204
GH_D02G2014
GH_A13G1991
GH_D02G0207
GH_A11G2233
GH_D10G0882
GH_D05G3314
GH_A12G1342
GH_D13G1537
GH_D10G1101
GH_A03G0675
GH_D01G0350
GH_A03G1935
GH_A08G1895
GH_A12G0274
GH_D02G1842
GH_A08G0679
GH_D08G2853
GH_D01G0243
GH_A13G1425
GH_scaffold379_objG0002
GH_A05G4205
GH_D01G1404
GH_D03G0427
GH_A04G1156
GH_D11G1027
GH_D12G2548
GH_D08G1541
GH_D12G1297
GH_D10G1802
GH_D09G1361
GH_A05G0371
GH_D09G1836
GH_A10G1350
GH_A12G1768
GH_A04G0358
GH_A12G2987
GH_D12G0589
GH_D02G0309
GH_D03G1419
GH_A12G1003
GH_D11G3596
GH_A11G1460
GH_D13G0223
GH_D04G0215
GH_A05G2643
GH_A13G0565
GH_D11G0836
GH_A10G1379
GH_D05G1399
GH_A02G1502
GH_A03G1609
GH_D11G2793
GH_D11G3762
GH_A10G2478
GH_A03G2195
GH_A06G1309
GH_A12G1131
GH_A07G2036
GH_A01G0604
GH_D01G0944
GH_A09G0537
GH_A07G0458
GH_A05G3332
GH_A01G0882
GH_D11G3205
GH_D08G1793
GH_D08G1408
GH_D02G1706
GH_D04G0390
GH_D11G3293
GH_A11G1172
GH_D01G1510
GH_D10G2042
GH_D05G3668
GH_D05G3690
GH_D12G2769
GH_D03G0193
GH_A03G1951
GH_A11G3581
GH_D09G0554
GH_A11G1214
GH_D05G3283
GH_A03G0129
GH_A11G2179
GH_A12G1004
GH_A05G1207
GH_A05G2100
GH_A11G2937
GH_A01G1689
GH_A10G2256
GH_A02G1794
GH_A13G0391
GH_A07G0030
GH_D05G3671
GH_D13G2085
GH_A09G1069
GH_A06G1697
GH_D12G0668
GH_D05G2538
GH_D11G3404
GH_D01G2377
GH_D01G1795
GH_A05G4295
GH_A06G0031
GH_A07G2455
GH_D08G1703
GH_A07G2002
GH_D11G3800
GH_D10G2593
GH_A05G1347
GH_A11G2180
GH_A01G2420
GH_D01G0454
GH_D10G0495
GH_D10G1102
GH_D11G3403
GH_A09G2295
GH_D01G1472
GH_D13G2342
GH_A13G1109
GH_D11G2005
GH_A07G0575
GH_A11G2941
GH_D09G0561
GH_A05G2176
GH_D05G3882
GH_A12G2711
GH_D04G1875
GH_A03G1529
GH_A12G2894
GH_D03G0239
GH_D07G1215
GH_A10G0868
GH_D01G0733
GH_D02G2333
GH_A03G1159
GH_D06G1601
GH_D09G0872
GH_D12G0463
GH_D12G1171
GH_D13G0809
Yellow marks represent transcription factors
