# Supplementary material for: Transcriptome Time-Course Analysis in the Whole Period of Cotton Fiber Development
Source: Front Plant Sci. 2022 Apr 5;13:864529. doi: 10.3389/fpls.2022.864529 (PMC9022538; doi:10.3389/fpls.2022.864529)
Supplement: Supplementary file 10 [file Table_11.XLSX]

## Sheet: S10
Table S10 Three new module in G. hirsutum
Cluster	GeneID	TFfamily
Gh-Cluster2-Blue (N = 223)	GH_A10G1084
Gh-Cluster2-Blue (N = 223)	GH_A05G0536	bHLH
Gh-Cluster2-Blue (N = 223)	GH_A07G1519
Gh-Cluster2-Blue (N = 223)	GH_D02G0871
Gh-Cluster2-Blue (N = 223)	GH_D12G1935	HD-ZIP
Gh-Cluster2-Blue (N = 223)	GH_A09G1530
Gh-Cluster2-Blue (N = 223)	GH_A01G0620
Gh-Cluster2-Blue (N = 223)	GH_D04G0770
Gh-Cluster2-Blue (N = 223)	GH_A07G2177
Gh-Cluster2-Blue (N = 223)	GH_A06G0819
Gh-Cluster2-Blue (N = 223)	GH_D11G2970
Gh-Cluster2-Blue (N = 223)	GH_A11G0714
Gh-Cluster2-Blue (N = 223)	GH_D12G1804
Gh-Cluster2-Blue (N = 223)	GH_A05G2602	MYB_related
Gh-Cluster2-Blue (N = 223)	GH_A09G0570	GRAS
Gh-Cluster2-Blue (N = 223)	GH_D10G0727	bHLH
Gh-Cluster2-Blue (N = 223)	GH_D09G0273
Gh-Cluster2-Blue (N = 223)	GH_D12G2342
Gh-Cluster2-Blue (N = 223)	GH_D04G1601
Gh-Cluster2-Blue (N = 223)	GH_A05G3141
Gh-Cluster2-Blue (N = 223)	GH_A13G2334
Gh-Cluster2-Blue (N = 223)	GH_D03G1675
Gh-Cluster2-Blue (N = 223)	GH_A05G1840
Gh-Cluster2-Blue (N = 223)	GH_A03G2240
Gh-Cluster2-Blue (N = 223)	GH_D02G0179
Gh-Cluster2-Blue (N = 223)	GH_D12G0624	NAC
Gh-Cluster2-Blue (N = 223)	GH_A10G0334
Gh-Cluster2-Blue (N = 223)	GH_A10G0455
Gh-Cluster2-Blue (N = 223)	GH_A09G0223
Gh-Cluster2-Blue (N = 223)	GH_A07G0689	MYB_related
Gh-Cluster2-Blue (N = 223)	GH_A07G2631	bHLH
Gh-Cluster2-Blue (N = 223)	GH_D01G0924
Gh-Cluster2-Blue (N = 223)	GH_A05G1292
Gh-Cluster2-Blue (N = 223)	GH_A08G1336
Gh-Cluster2-Blue (N = 223)	GH_A12G1325
Gh-Cluster2-Blue (N = 223)	GH_D10G2568	C2H2
Gh-Cluster2-Blue (N = 223)	GH_D13G0667
Gh-Cluster2-Blue (N = 223)	GH_A05G0524
Gh-Cluster2-Blue (N = 223)	GH_D02G0067
Gh-Cluster2-Blue (N = 223)	GH_A01G2335
Gh-Cluster2-Blue (N = 223)	GH_D07G2200
Gh-Cluster2-Blue (N = 223)	GH_A07G1643
Gh-Cluster2-Blue (N = 223)	GH_A03G0628
Gh-Cluster2-Blue (N = 223)	GH_A03G0860
Gh-Cluster2-Blue (N = 223)	GH_D03G0207
Gh-Cluster2-Blue (N = 223)	GH_A05G1544
Gh-Cluster2-Blue (N = 223)	GH_A10G2134
Gh-Cluster2-Blue (N = 223)	GH_D05G1305
Gh-Cluster2-Blue (N = 223)	GH_D10G1169
Gh-Cluster2-Blue (N = 223)	GH_A10G1289
Gh-Cluster2-Blue (N = 223)	GH_D02G1807
Gh-Cluster2-Blue (N = 223)	GH_A05G3848
Gh-Cluster2-Blue (N = 223)	GH_D01G2450
Gh-Cluster2-Blue (N = 223)	GH_D09G0918
Gh-Cluster2-Blue (N = 223)	GH_A10G1729	ZF-HD
Gh-Cluster2-Blue (N = 223)	GH_D08G2789
Gh-Cluster2-Blue (N = 223)	GH_D02G2461
Gh-Cluster2-Blue (N = 223)	GH_D05G2641
Gh-Cluster2-Blue (N = 223)	GH_A08G1296	ERF
Gh-Cluster2-Blue (N = 223)	GH_D11G0511
Gh-Cluster2-Blue (N = 223)	GH_A08G0863
Gh-Cluster2-Blue (N = 223)	GH_D05G2626	MYB_related
Gh-Cluster2-Blue (N = 223)	GH_A05G3059
Gh-Cluster2-Blue (N = 223)	GH_D06G0991
Gh-Cluster2-Blue (N = 223)	GH_D12G2539
Gh-Cluster2-Blue (N = 223)	GH_D03G0031
Gh-Cluster2-Blue (N = 223)	GH_D05G1655
Gh-Cluster2-Blue (N = 223)	GH_D07G2028
Gh-Cluster2-Blue (N = 223)	GH_D01G2213
Gh-Cluster2-Blue (N = 223)	GH_D02G0055
Gh-Cluster2-Blue (N = 223)	GH_D02G2473
Gh-Cluster2-Blue (N = 223)	GH_D08G1583
Gh-Cluster2-Blue (N = 223)	GH_D08G2430	bZIP
Gh-Cluster2-Blue (N = 223)	GH_D02G0931	bZIP
Gh-Cluster2-Blue (N = 223)	GH_A12G0029
Gh-Cluster2-Blue (N = 223)	GH_A05G1889
Gh-Cluster2-Blue (N = 223)	GH_A05G1768
Gh-Cluster2-Blue (N = 223)	GH_D13G1204
Gh-Cluster2-Blue (N = 223)	GH_A08G1947
Gh-Cluster2-Blue (N = 223)	GH_D11G2241
Gh-Cluster2-Blue (N = 223)	GH_D02G1464	HD-ZIP
Gh-Cluster2-Blue (N = 223)	GH_A11G3570
Gh-Cluster2-Blue (N = 223)	GH_D07G0722
Gh-Cluster2-Blue (N = 223)	GH_D12G0025
Gh-Cluster2-Blue (N = 223)	GH_D11G1701
Gh-Cluster2-Blue (N = 223)	GH_A11G2111
Gh-Cluster2-Blue (N = 223)	GH_A11G3447
Gh-Cluster2-Blue (N = 223)	GH_A08G2106
Gh-Cluster2-Blue (N = 223)	GH_A04G1207
Gh-Cluster2-Blue (N = 223)	GH_D10G2486
Gh-Cluster2-Blue (N = 223)	GH_D05G0303
Gh-Cluster2-Blue (N = 223)	GH_A02G0603
Gh-Cluster2-Blue (N = 223)	GH_D04G1305
Gh-Cluster2-Blue (N = 223)	GH_A13G0810	MYB
Gh-Cluster2-Blue (N = 223)	GH_D02G1484
Gh-Cluster2-Blue (N = 223)	GH_A13G1586
Gh-Cluster2-Blue (N = 223)	GH_A05G2199	bHLH
Gh-Cluster2-Blue (N = 223)	GH_D03G0249
Gh-Cluster2-Blue (N = 223)	GH_D08G2334
Gh-Cluster2-Blue (N = 223)	GH_D13G2098
Gh-Cluster2-Blue (N = 223)	GH_D13G1148
Gh-Cluster2-Blue (N = 223)	GH_D03G1176
Gh-Cluster2-Blue (N = 223)	GH_A08G0315
Gh-Cluster2-Blue (N = 223)	GH_D13G2355
Gh-Cluster2-Blue (N = 223)	GH_A05G3521
Gh-Cluster2-Blue (N = 223)	GH_A12G1937
Gh-Cluster2-Blue (N = 223)	GH_D05G1503
Gh-Cluster2-Blue (N = 223)	GH_D05G0534	bHLH
Gh-Cluster2-Blue (N = 223)	GH_A05G1901	TALE
Gh-Cluster2-Blue (N = 223)	GH_A02G0875
Gh-Cluster2-Blue (N = 223)	GH_A09G1802
Gh-Cluster2-Blue (N = 223)	GH_D05G1194
Gh-Cluster2-Blue (N = 223)	GH_A07G0397
Gh-Cluster2-Blue (N = 223)	GH_A09G0832
Gh-Cluster2-Blue (N = 223)	GH_D05G2167	MYB
Gh-Cluster2-Blue (N = 223)	GH_A03G1564
Gh-Cluster2-Blue (N = 223)	GH_A11G2733
Gh-Cluster2-Blue (N = 223)	GH_D05G2701
Gh-Cluster2-Blue (N = 223)	GH_D05G1612
Gh-Cluster2-Blue (N = 223)	GH_A01G2514
Gh-Cluster2-Blue (N = 223)	GH_D09G2292
Gh-Cluster2-Blue (N = 223)	GH_A01G1420
Gh-Cluster2-Blue (N = 223)	GH_A05G0824
Gh-Cluster2-Blue (N = 223)	GH_D07G0314	ARR-B
Gh-Cluster2-Blue (N = 223)	GH_D11G3539
Gh-Cluster2-Blue (N = 223)	GH_D06G0708
Gh-Cluster2-Blue (N = 223)	GH_A11G1890
Gh-Cluster2-Blue (N = 223)	GH_A05G1480
Gh-Cluster2-Blue (N = 223)	GH_D06G0701
Gh-Cluster2-Blue (N = 223)	GH_A03G0485
Gh-Cluster2-Blue (N = 223)	GH_A11G1413
Gh-Cluster2-Blue (N = 223)	GH_D05G2394
Gh-Cluster2-Blue (N = 223)	GH_D09G1797
Gh-Cluster2-Blue (N = 223)	GH_D13G0830
Gh-Cluster2-Blue (N = 223)	GH_D08G1709
Gh-Cluster2-Blue (N = 223)	GH_D08G1394
Gh-Cluster2-Blue (N = 223)	GH_D01G2149	GRF
Gh-Cluster2-Blue (N = 223)	GH_D05G0088
Gh-Cluster2-Blue (N = 223)	GH_D07G0095
Gh-Cluster2-Blue (N = 223)	GH_A03G1665	bHLH
Gh-Cluster2-Blue (N = 223)	GH_D13G0283
Gh-Cluster2-Blue (N = 223)	GH_A03G1545
Gh-Cluster2-Blue (N = 223)	GH_A12G0878
Gh-Cluster2-Blue (N = 223)	GH_A10G0287	Dof
Gh-Cluster2-Blue (N = 223)	GH_A08G0769
Gh-Cluster2-Blue (N = 223)	GH_A10G0961
Gh-Cluster2-Blue (N = 223)	GH_A01G1521
Gh-Cluster2-Blue (N = 223)	GH_A02G1859	B3
Gh-Cluster2-Blue (N = 223)	GH_A07G1488
Gh-Cluster2-Blue (N = 223)	GH_D09G2077
Gh-Cluster2-Blue (N = 223)	GH_A06G0864	ARF
Gh-Cluster2-Blue (N = 223)	GH_A11G0662
Gh-Cluster2-Blue (N = 223)	GH_D08G2374
Gh-Cluster2-Blue (N = 223)	GH_D03G0967
Gh-Cluster2-Blue (N = 223)	GH_A08G1180
Gh-Cluster2-Blue (N = 223)	GH_D13G0270
Gh-Cluster2-Blue (N = 223)	GH_D13G0772
Gh-Cluster2-Blue (N = 223)	GH_A02G1886
Gh-Cluster2-Blue (N = 223)	GH_A12G0769
Gh-Cluster2-Blue (N = 223)	GH_D05G1822
Gh-Cluster2-Blue (N = 223)	GH_scaffold21460_objG0001
Gh-Cluster2-Blue (N = 223)	GH_A01G0389
Gh-Cluster2-Blue (N = 223)	GH_A10G0357
Gh-Cluster2-Blue (N = 223)	GH_D05G2481
Gh-Cluster2-Blue (N = 223)	GH_D12G2032
Gh-Cluster2-Blue (N = 223)	GH_A09G1843
Gh-Cluster2-Blue (N = 223)	GH_A11G3065	TALE
Gh-Cluster2-Blue (N = 223)	GH_D04G1937	TCP
Gh-Cluster2-Blue (N = 223)	GH_D11G2530
Gh-Cluster2-Blue (N = 223)	GH_D11G3189
Gh-Cluster2-Blue (N = 223)	GH_D03G1763
Gh-Cluster2-Blue (N = 223)	GH_D11G3504
Gh-Cluster2-Blue (N = 223)	GH_A10G0462
Gh-Cluster2-Blue (N = 223)	GH_D09G0631
Gh-Cluster2-Blue (N = 223)	GH_A12G2836
Gh-Cluster2-Blue (N = 223)	GH_A10G2646	LBD
Gh-Cluster2-Blue (N = 223)	GH_A02G0666
Gh-Cluster2-Blue (N = 223)	GH_A12G1742
Gh-Cluster2-Blue (N = 223)	GH_A12G2710
Gh-Cluster2-Blue (N = 223)	GH_A09G2396
Gh-Cluster2-Blue (N = 223)	GH_D05G1938	TALE
Gh-Cluster2-Blue (N = 223)	GH_D06G0907
Gh-Cluster2-Blue (N = 223)	GH_A12G2282
Gh-Cluster2-Blue (N = 223)	GH_D11G1431
Gh-Cluster2-Blue (N = 223)	GH_A08G1565	MYB
Gh-Cluster2-Blue (N = 223)	GH_D02G1745
Gh-Cluster2-Blue (N = 223)	GH_D05G0836
Gh-Cluster2-Blue (N = 223)	GH_D09G1752
Gh-Cluster2-Blue (N = 223)	GH_A12G1758
Gh-Cluster2-Blue (N = 223)	GH_D13G0632
Gh-Cluster2-Blue (N = 223)	GH_D12G0307
Gh-Cluster2-Blue (N = 223)	GH_A12G1870
Gh-Cluster2-Blue (N = 223)	GH_D12G1755
Gh-Cluster2-Blue (N = 223)	GH_A02G1789
Gh-Cluster2-Blue (N = 223)	GH_A12G1753	HD-ZIP
Gh-Cluster2-Blue (N = 223)	GH_D07G0325
Gh-Cluster2-Blue (N = 223)	GH_A03G1745
Gh-Cluster2-Blue (N = 223)	GH_A03G0537
Gh-Cluster2-Blue (N = 223)	GH_D04G0988
Gh-Cluster2-Blue (N = 223)	GH_A11G2638
Gh-Cluster2-Blue (N = 223)	GH_A08G2089
Gh-Cluster2-Blue (N = 223)	GH_D06G0913
Gh-Cluster2-Blue (N = 223)	GH_A03G1743
Gh-Cluster2-Blue (N = 223)	GH_D02G1756
Gh-Cluster2-Blue (N = 223)	GH_D09G1982
Gh-Cluster2-Blue (N = 223)	GH_D08G0546
Gh-Cluster2-Blue (N = 223)	GH_D05G3659
Gh-Cluster2-Blue (N = 223)	GH_A10G0001
Gh-Cluster2-Blue (N = 223)	GH_D11G0691
Gh-Cluster2-Blue (N = 223)	GH_A10G2546
Gh-Cluster2-Blue (N = 223)	GH_A09G1521
Gh-Cluster2-Blue (N = 223)	GH_A12G1882
Gh-Cluster2-Blue (N = 223)	GH_A13G0536	C2H2
Gh-Cluster2-Blue (N = 223)	GH_A11G0581
Gh-Cluster2-Blue (N = 223)	GH_D07G1671
Gh-Cluster2-Blue (N = 223)	GH_A09G2601
Gh-Cluster2-Blue (N = 223)	GH_D07G0582
Gh-Cluster2-Blue (N = 223)	GH_A07G0484
Gh-Cluster2-Blue (N = 223)	GH_A11G1317
Gh-Cluster2-Blue (N = 223)	GH_D06G0800
Gh-Cluster2-Blue (N = 223)	GH_A11G3738
Gh-Cluster2-Blue (N = 223)	GH_A05G3562
Gh-Cluster2-Blue (N = 223)	GH_D13G0195
Gh-Cluster5-Yellow (N = 55)	GH_D13G0734
Gh-Cluster5-Yellow (N = 55)	GH_D11G1097
Gh-Cluster5-Yellow (N = 55)	GH_A10G1124
Gh-Cluster5-Yellow (N = 55)	GH_A07G0549
Gh-Cluster5-Yellow (N = 55)	GH_D04G1341
Gh-Cluster5-Yellow (N = 55)	GH_A10G0319
Gh-Cluster5-Yellow (N = 55)	GH_D07G1004
Gh-Cluster5-Yellow (N = 55)	GH_D01G1317
Gh-Cluster5-Yellow (N = 55)	GH_A11G3703
Gh-Cluster5-Yellow (N = 55)	GH_A11G3677
Gh-Cluster5-Yellow (N = 55)	GH_A08G1640
Gh-Cluster5-Yellow (N = 55)	GH_A05G3782
Gh-Cluster5-Yellow (N = 55)	GH_A12G1710
Gh-Cluster5-Yellow (N = 55)	GH_D04G1762
Gh-Cluster5-Yellow (N = 55)	GH_D04G0542
Gh-Cluster5-Yellow (N = 55)	GH_A09G1667
Gh-Cluster5-Yellow (N = 55)	GH_A05G1174
Gh-Cluster5-Yellow (N = 55)	GH_D02G2083
Gh-Cluster5-Yellow (N = 55)	GH_A01G1126
Gh-Cluster5-Yellow (N = 55)	GH_D12G2239
Gh-Cluster5-Yellow (N = 55)	GH_D07G0146
Gh-Cluster5-Yellow (N = 55)	GH_A11G3012
Gh-Cluster5-Yellow (N = 55)	GH_D07G1194
Gh-Cluster5-Yellow (N = 55)	GH_D08G0593
Gh-Cluster5-Yellow (N = 55)	GH_D10G2414
Gh-Cluster5-Yellow (N = 55)	GH_D05G2512
Gh-Cluster5-Yellow (N = 55)	GH_A05G0616
Gh-Cluster5-Yellow (N = 55)	GH_A12G1298
Gh-Cluster5-Yellow (N = 55)	GH_A01G2043
Gh-Cluster5-Yellow (N = 55)	GH_A12G0762
Gh-Cluster5-Yellow (N = 55)	GH_A09G1604
Gh-Cluster5-Yellow (N = 55)	GH_A09G0239
Gh-Cluster5-Yellow (N = 55)	GH_A05G3454
Gh-Cluster5-Yellow (N = 55)	GH_D11G3501
Gh-Cluster5-Yellow (N = 55)	GH_D05G1935
Gh-Cluster5-Yellow (N = 55)	GH_D03G1085
Gh-Cluster5-Yellow (N = 55)	GH_A07G1308
Gh-Cluster5-Yellow (N = 55)	GH_A09G1065	C2H2
Gh-Cluster5-Yellow (N = 55)	GH_D05G2590
Gh-Cluster5-Yellow (N = 55)	GH_A07G1393
Gh-Cluster5-Yellow (N = 55)	GH_D11G0980
Gh-Cluster5-Yellow (N = 55)	GH_D09G1632
Gh-Cluster5-Yellow (N = 55)	GH_D02G0772
Gh-Cluster5-Yellow (N = 55)	GH_D04G0193
Gh-Cluster5-Yellow (N = 55)	GH_A06G1526
Gh-Cluster5-Yellow (N = 55)	GH_A07G0096
Gh-Cluster5-Yellow (N = 55)	GH_A01G1180
Gh-Cluster5-Yellow (N = 55)	GH_D07G1266
Gh-Cluster5-Yellow (N = 55)	GH_A06G0432
Gh-Cluster5-Yellow (N = 55)	GH_D05G3154
Gh-Cluster5-Yellow (N = 55)	GH_A08G1674
Gh-Cluster5-Yellow (N = 55)	GH_A04G1208
Gh-Cluster5-Yellow (N = 55)	GH_D11G0292
Gh-Cluster5-Yellow (N = 55)	GH_D10G0109
Gh-Cluster5-Yellow (N = 55)	GH_A03G1914
Gh-Cluster7-Brown (N = 229)	GH_D06G1631
Gh-Cluster7-Brown (N = 229)	GH_A01G2008
Gh-Cluster7-Brown (N = 229)	GH_D11G3276
Gh-Cluster7-Brown (N = 229)	GH_A03G2384
Gh-Cluster7-Brown (N = 229)	GH_A07G0301
Gh-Cluster7-Brown (N = 229)	GH_A09G0444
Gh-Cluster7-Brown (N = 229)	GH_D05G0817
Gh-Cluster7-Brown (N = 229)	GH_D04G0522
Gh-Cluster7-Brown (N = 229)	GH_A06G0497
Gh-Cluster7-Brown (N = 229)	GH_D05G2202
Gh-Cluster7-Brown (N = 229)	GH_A03G1168
Gh-Cluster7-Brown (N = 229)	GH_D08G0688
Gh-Cluster7-Brown (N = 229)	GH_D11G0552
Gh-Cluster7-Brown (N = 229)	GH_A11G2337
Gh-Cluster7-Brown (N = 229)	GH_A11G2338
Gh-Cluster7-Brown (N = 229)	GH_D09G2576
Gh-Cluster7-Brown (N = 229)	GH_D02G0883
Gh-Cluster7-Brown (N = 229)	GH_D11G2603
Gh-Cluster7-Brown (N = 229)	GH_A03G1857
Gh-Cluster7-Brown (N = 229)	GH_D12G1491
Gh-Cluster7-Brown (N = 229)	GH_D12G1490
Gh-Cluster7-Brown (N = 229)	GH_D05G0254
Gh-Cluster7-Brown (N = 229)	GH_D02G2154
Gh-Cluster7-Brown (N = 229)	GH_D11G3379
Gh-Cluster7-Brown (N = 229)	GH_D03G1434
Gh-Cluster7-Brown (N = 229)	GH_D05G0130
Gh-Cluster7-Brown (N = 229)	GH_A02G1585
Gh-Cluster7-Brown (N = 229)	GH_A02G1584
Gh-Cluster7-Brown (N = 229)	GH_D05G0598
Gh-Cluster7-Brown (N = 229)	GH_A01G2349
Gh-Cluster7-Brown (N = 229)	GH_D03G0581
Gh-Cluster7-Brown (N = 229)	GH_D04G1087
Gh-Cluster7-Brown (N = 229)	GH_A04G1595
Gh-Cluster7-Brown (N = 229)	GH_A11G2552
Gh-Cluster7-Brown (N = 229)	GH_D02G2002
Gh-Cluster7-Brown (N = 229)	GH_D03G0456
Gh-Cluster7-Brown (N = 229)	GH_D08G1434
Gh-Cluster7-Brown (N = 229)	GH_D03G0457
Gh-Cluster7-Brown (N = 229)	GH_D05G4044
Gh-Cluster7-Brown (N = 229)	GH_A12G0479
Gh-Cluster7-Brown (N = 229)	GH_A02G1330
Gh-Cluster7-Brown (N = 229)	GH_A03G2371
Gh-Cluster7-Brown (N = 229)	GH_A05G0401
Gh-Cluster7-Brown (N = 229)	GH_D12G0979
Gh-Cluster7-Brown (N = 229)	GH_A05G0402
Gh-Cluster7-Brown (N = 229)	GH_D12G0732
Gh-Cluster7-Brown (N = 229)	GH_A12G2413
Gh-Cluster7-Brown (N = 229)	GH_A03G1835
Gh-Cluster7-Brown (N = 229)	GH_A03G1837
Gh-Cluster7-Brown (N = 229)	GH_A03G1838
Gh-Cluster7-Brown (N = 229)	GH_D07G0262
Gh-Cluster7-Brown (N = 229)	GH_A13G2114
Gh-Cluster7-Brown (N = 229)	GH_D09G1699
Gh-Cluster7-Brown (N = 229)	GH_D11G1051
Gh-Cluster7-Brown (N = 229)	GH_A09G1696
Gh-Cluster7-Brown (N = 229)	GH_A10G2137
Gh-Cluster7-Brown (N = 229)	GH_A10G0511
Gh-Cluster7-Brown (N = 229)	GH_D07G0744	MIKC
Gh-Cluster7-Brown (N = 229)	GH_D07G2017
Gh-Cluster7-Brown (N = 229)	GH_D07G0864
Gh-Cluster7-Brown (N = 229)	GH_A11G3586
Gh-Cluster7-Brown (N = 229)	GH_A11G3587	MYB
Gh-Cluster7-Brown (N = 229)	GH_D06G1822
Gh-Cluster7-Brown (N = 229)	GH_D13G0263
Gh-Cluster7-Brown (N = 229)	GH_D08G1694
Gh-Cluster7-Brown (N = 229)	GH_A03G1249
Gh-Cluster7-Brown (N = 229)	GH_D03G1006	B3
Gh-Cluster7-Brown (N = 229)	GH_A11G1619
Gh-Cluster7-Brown (N = 229)	GH_A08G1836
Gh-Cluster7-Brown (N = 229)	GH_D02G0046
Gh-Cluster7-Brown (N = 229)	GH_A01G2038
Gh-Cluster7-Brown (N = 229)	GH_D09G0590	LBD
Gh-Cluster7-Brown (N = 229)	GH_A12G2312
Gh-Cluster7-Brown (N = 229)	GH_D11G0502
Gh-Cluster7-Brown (N = 229)	GH_D04G0555
Gh-Cluster7-Brown (N = 229)	GH_D04G1649
Gh-Cluster7-Brown (N = 229)	GH_A02G1360
Gh-Cluster7-Brown (N = 229)	GH_D03G0822	HSF
Gh-Cluster7-Brown (N = 229)	GH_A10G2153
Gh-Cluster7-Brown (N = 229)	GH_D02G2555
Gh-Cluster7-Brown (N = 229)	GH_D03G0384
Gh-Cluster7-Brown (N = 229)	GH_A09G1596	Trihelix
Gh-Cluster7-Brown (N = 229)	GH_A07G1978
Gh-Cluster7-Brown (N = 229)	GH_D12G2325
Gh-Cluster7-Brown (N = 229)	GH_A05G0318
Gh-Cluster7-Brown (N = 229)	GH_A12G0384
Gh-Cluster7-Brown (N = 229)	GH_A13G0709
Gh-Cluster7-Brown (N = 229)	GH_D04G1443
Gh-Cluster7-Brown (N = 229)	GH_D08G2680
Gh-Cluster7-Brown (N = 229)	GH_A11G3688
Gh-Cluster7-Brown (N = 229)	GH_D01G0165
Gh-Cluster7-Brown (N = 229)	GH_A12G1480
Gh-Cluster7-Brown (N = 229)	GH_D07G0176
Gh-Cluster7-Brown (N = 229)	GH_A03G1905
Gh-Cluster7-Brown (N = 229)	GH_D09G2319
Gh-Cluster7-Brown (N = 229)	GH_D05G1774
Gh-Cluster7-Brown (N = 229)	GH_D11G2116
Gh-Cluster7-Brown (N = 229)	GH_A01G1969
Gh-Cluster7-Brown (N = 229)	GH_D10G1279
Gh-Cluster7-Brown (N = 229)	GH_A08G0963	CO-like
Gh-Cluster7-Brown (N = 229)	GH_A05G3833
Gh-Cluster7-Brown (N = 229)	GH_A10G1610
Gh-Cluster7-Brown (N = 229)	GH_D12G0138
Gh-Cluster7-Brown (N = 229)	GH_A04G1684
Gh-Cluster7-Brown (N = 229)	GH_D01G0185
Gh-Cluster7-Brown (N = 229)	GH_D08G0708
Gh-Cluster7-Brown (N = 229)	GH_D12G0254
Gh-Cluster7-Brown (N = 229)	GH_A10G0525
Gh-Cluster7-Brown (N = 229)	GH_D01G0612
Gh-Cluster7-Brown (N = 229)	GH_A11G0065
Gh-Cluster7-Brown (N = 229)	GH_D02G1364
Gh-Cluster7-Brown (N = 229)	GH_D02G0395
Gh-Cluster7-Brown (N = 229)	GH_A10G1481
Gh-Cluster7-Brown (N = 229)	GH_D10G1885
Gh-Cluster7-Brown (N = 229)	GH_A08G2737
Gh-Cluster7-Brown (N = 229)	GH_D10G0553
Gh-Cluster7-Brown (N = 229)	GH_D11G1801
Gh-Cluster7-Brown (N = 229)	GH_D04G1219
Gh-Cluster7-Brown (N = 229)	GH_D05G1199
Gh-Cluster7-Brown (N = 229)	GH_A03G1324
Gh-Cluster7-Brown (N = 229)	GH_D05G0404
Gh-Cluster7-Brown (N = 229)	GH_D05G0522
Gh-Cluster7-Brown (N = 229)	GH_D03G1282
Gh-Cluster7-Brown (N = 229)	GH_D05G2149
Gh-Cluster7-Brown (N = 229)	GH_D02G2542
Gh-Cluster7-Brown (N = 229)	GH_D05G0886
Gh-Cluster7-Brown (N = 229)	GH_A10G0940
Gh-Cluster7-Brown (N = 229)	GH_A11G3040
Gh-Cluster7-Brown (N = 229)	GH_D09G1083	bZIP
Gh-Cluster7-Brown (N = 229)	GH_A05G0829
Gh-Cluster7-Brown (N = 229)	GH_D12G2970
Gh-Cluster7-Brown (N = 229)	GH_D04G0365
Gh-Cluster7-Brown (N = 229)	GH_D01G1047
Gh-Cluster7-Brown (N = 229)	GH_A06G1614
Gh-Cluster7-Brown (N = 229)	GH_A11G3039
Gh-Cluster7-Brown (N = 229)	GH_A04G1197
Gh-Cluster7-Brown (N = 229)	GH_A05G1360
Gh-Cluster7-Brown (N = 229)	GH_A08G1880
Gh-Cluster7-Brown (N = 229)	GH_D08G0610
Gh-Cluster7-Brown (N = 229)	GH_D05G2275
Gh-Cluster7-Brown (N = 229)	GH_D10G1743
Gh-Cluster7-Brown (N = 229)	GH_D05G1602
Gh-Cluster7-Brown (N = 229)	GH_A04G0785
Gh-Cluster7-Brown (N = 229)	GH_A12G0184	C2H2
Gh-Cluster7-Brown (N = 229)	GH_A09G0736
Gh-Cluster7-Brown (N = 229)	GH_D02G2087
Gh-Cluster7-Brown (N = 229)	GH_A05G1572
Gh-Cluster7-Brown (N = 229)	GH_A13G1672	GRAS
Gh-Cluster7-Brown (N = 229)	GH_A05G0124
Gh-Cluster7-Brown (N = 229)	GH_D02G1438
Gh-Cluster7-Brown (N = 229)	GH_A01G1529
Gh-Cluster7-Brown (N = 229)	GH_D09G1540	Trihelix
Gh-Cluster7-Brown (N = 229)	GH_D10G0780
Gh-Cluster7-Brown (N = 229)	GH_A10G2466
Gh-Cluster7-Brown (N = 229)	GH_D04G1589
Gh-Cluster7-Brown (N = 229)	GH_A07G0167
Gh-Cluster7-Brown (N = 229)	GH_A07G2581
Gh-Cluster7-Brown (N = 229)	GH_D07G1199
Gh-Cluster7-Brown (N = 229)	GH_A07G2582
Gh-Cluster7-Brown (N = 229)	GH_A13G0576
Gh-Cluster7-Brown (N = 229)	GH_D09G1779
Gh-Cluster7-Brown (N = 229)	GH_D11G3072
Gh-Cluster7-Brown (N = 229)	GH_A05G2119
Gh-Cluster7-Brown (N = 229)	GH_D10G2771
Gh-Cluster7-Brown (N = 229)	GH_A10G0232
Gh-Cluster7-Brown (N = 229)	GH_A12G2947
Gh-Cluster7-Brown (N = 229)	GH_D02G0551
Gh-Cluster7-Brown (N = 229)	GH_D01G2177
Gh-Cluster7-Brown (N = 229)	GH_D12G1971
Gh-Cluster7-Brown (N = 229)	GH_A03G1768
Gh-Cluster7-Brown (N = 229)	GH_A09G1727
Gh-Cluster7-Brown (N = 229)	GH_D01G1996	bZIP
Gh-Cluster7-Brown (N = 229)	GH_A05G0182
Gh-Cluster7-Brown (N = 229)	GH_A03G1640
Gh-Cluster7-Brown (N = 229)	GH_D08G1853
Gh-Cluster7-Brown (N = 229)	GH_D01G0669
Gh-Cluster7-Brown (N = 229)	GH_D06G1429
Gh-Cluster7-Brown (N = 229)	GH_A12G0533	LBD
Gh-Cluster7-Brown (N = 229)	GH_A01G1229	HD-ZIP
Gh-Cluster7-Brown (N = 229)	GH_D10G0244
Gh-Cluster7-Brown (N = 229)	GH_D11G0471
Gh-Cluster7-Brown (N = 229)	GH_A01G1221
Gh-Cluster7-Brown (N = 229)	GH_D01G2067
Gh-Cluster7-Brown (N = 229)	GH_A11G0482
Gh-Cluster7-Brown (N = 229)	GH_D07G1692
Gh-Cluster7-Brown (N = 229)	GH_D03G0302
Gh-Cluster7-Brown (N = 229)	GH_D13G2152
Gh-Cluster7-Brown (N = 229)	GH_D05G2353
Gh-Cluster7-Brown (N = 229)	GH_D11G3051
Gh-Cluster7-Brown (N = 229)	GH_D08G0414
Gh-Cluster7-Brown (N = 229)	GH_A10G2552
Gh-Cluster7-Brown (N = 229)	GH_A13G2170
Gh-Cluster7-Brown (N = 229)	GH_D12G0547	LBD
Gh-Cluster7-Brown (N = 229)	GH_D13G0635
Gh-Cluster7-Brown (N = 229)	GH_D03G0780
Gh-Cluster7-Brown (N = 229)	GH_A04G1036
Gh-Cluster7-Brown (N = 229)	GH_A07G0128	HSF
Gh-Cluster7-Brown (N = 229)	GH_D12G0662
Gh-Cluster7-Brown (N = 229)	GH_A11G0451
Gh-Cluster7-Brown (N = 229)	GH_A09G0654	LBD
Gh-Cluster7-Brown (N = 229)	GH_A04G1040
Gh-Cluster7-Brown (N = 229)	GH_A07G0253
Gh-Cluster7-Brown (N = 229)	GH_A11G2870
Gh-Cluster7-Brown (N = 229)	GH_A09G1503	TALE
Gh-Cluster7-Brown (N = 229)	GH_A06G0719
Gh-Cluster7-Brown (N = 229)	GH_A11G3724
Gh-Cluster7-Brown (N = 229)	GH_A03G0896
Gh-Cluster7-Brown (N = 229)	GH_A03G0897
Gh-Cluster7-Brown (N = 229)	GH_D05G0823
Gh-Cluster7-Brown (N = 229)	GH_A08G1412
Gh-Cluster7-Brown (N = 229)	GH_A03G2293
Gh-Cluster7-Brown (N = 229)	GH_A08G1899	GATA
Gh-Cluster7-Brown (N = 229)	GH_A05G3796
Gh-Cluster7-Brown (N = 229)	GH_D09G0410
Gh-Cluster7-Brown (N = 229)	GH_A05G0602
Gh-Cluster7-Brown (N = 229)	GH_A08G0328
Gh-Cluster7-Brown (N = 229)	GH_A10G2661
Gh-Cluster7-Brown (N = 229)	GH_A10G2663
Gh-Cluster7-Brown (N = 229)	GH_A06G0396
Gh-Cluster7-Brown (N = 229)	GH_A04G0510
Gh-Cluster7-Brown (N = 229)	GH_A06G1484
Gh-Cluster7-Brown (N = 229)	GH_D02G1518
Gh-Cluster7-Brown (N = 229)	GH_D07G2523
Gh-Cluster7-Brown (N = 229)	GH_A11G0341
Gh-Cluster7-Brown (N = 229)	GH_D10G0905
Gh-Cluster7-Brown (N = 229)	GH_A13G0654	MYB_related
Gh-Cluster7-Brown (N = 229)	GH_D11G1653
Gh-Cluster7-Brown (N = 229)	GH_A05G2593
Gh-Cluster7-Brown (N = 229)	GH_D03G0644
