# Supplementary material for: Transcriptome Time-Course Analysis in the Whole Period of Cotton Fiber Development
Source: Front Plant Sci. 2022 Apr 5;13:864529. doi: 10.3389/fpls.2022.864529 (PMC9022538; doi:10.3389/fpls.2022.864529)
Supplement: Supplementary file 11 [file Table_12.XLSX]

## Sheet: S11
Table S11 Three new modules in G. barbadense
Cluster	GeneID	TFfamily
Gb-Cluster3-Brown (N = 100)	GH_A05G2675
Gb-Cluster3-Brown (N = 100)	GH_D03G1298
Gb-Cluster3-Brown (N = 100)	GH_A10G1087
Gb-Cluster3-Brown (N = 100)	GH_A10G1088
Gb-Cluster3-Brown (N = 100)	GH_D13G1426
Gb-Cluster3-Brown (N = 100)	GH_D03G0121
Gb-Cluster3-Brown (N = 100)	GH_D08G0316
Gb-Cluster3-Brown (N = 100)	GH_A10G2694
Gb-Cluster3-Brown (N = 100)	GH_D05G3888
Gb-Cluster3-Brown (N = 100)	GH_D13G1545
Gb-Cluster3-Brown (N = 100)	GH_A01G0105
Gb-Cluster3-Brown (N = 100)	GH_D12G0689
Gb-Cluster3-Brown (N = 100)	GH_A11G3544
Gb-Cluster3-Brown (N = 100)	GH_A01G0071
Gb-Cluster3-Brown (N = 100)	GH_A07G2295
Gb-Cluster3-Brown (N = 100)	GH_D03G0476	WRKY
Gb-Cluster3-Brown (N = 100)	GH_A03G0111
Gb-Cluster3-Brown (N = 100)	GH_A05G1913
Gb-Cluster3-Brown (N = 100)	GH_A01G0176
Gb-Cluster3-Brown (N = 100)	GH_D09G2055
Gb-Cluster3-Brown (N = 100)	GH_D07G0165
Gb-Cluster3-Brown (N = 100)	GH_D11G0384
Gb-Cluster3-Brown (N = 100)	GH_D11G2048
Gb-Cluster3-Brown (N = 100)	GH_D06G0548
Gb-Cluster3-Brown (N = 100)	GH_A05G4313
Gb-Cluster3-Brown (N = 100)	GH_A13G2491
Gb-Cluster3-Brown (N = 100)	GH_D09G0863
Gb-Cluster3-Brown (N = 100)	GH_A01G0326	NAC
Gb-Cluster3-Brown (N = 100)	GH_A04G0302
Gb-Cluster3-Brown (N = 100)	GH_A06G0088
Gb-Cluster3-Brown (N = 100)	GH_A11G1590
Gb-Cluster3-Brown (N = 100)	GH_A07G2078
Gb-Cluster3-Brown (N = 100)	GH_D12G1681
Gb-Cluster3-Brown (N = 100)	GH_A06G2413
Gb-Cluster3-Brown (N = 100)	GH_D11G0495
Gb-Cluster3-Brown (N = 100)	GH_D08G2128
Gb-Cluster3-Brown (N = 100)	GH_A11G0259
Gb-Cluster3-Brown (N = 100)	GH_A12G2938
Gb-Cluster3-Brown (N = 100)	GH_D12G2755
Gb-Cluster3-Brown (N = 100)	GH_A12G2258
Gb-Cluster3-Brown (N = 100)	GH_A06G1679
Gb-Cluster3-Brown (N = 100)	GH_A03G1957
Gb-Cluster3-Brown (N = 100)	GH_A09G0743
Gb-Cluster3-Brown (N = 100)	GH_D02G1284
Gb-Cluster3-Brown (N = 100)	GH_D10G2290
Gb-Cluster3-Brown (N = 100)	GH_D06G0983
Gb-Cluster3-Brown (N = 100)	GH_D13G1867
Gb-Cluster3-Brown (N = 100)	GH_D12G2703
Gb-Cluster3-Brown (N = 100)	GH_A01G1237
Gb-Cluster3-Brown (N = 100)	GH_D10G2536
Gb-Cluster3-Brown (N = 100)	GH_A01G2166
Gb-Cluster3-Brown (N = 100)	GH_D01G0032
Gb-Cluster3-Brown (N = 100)	GH_D01G0670
Gb-Cluster3-Brown (N = 100)	GH_D05G2917
Gb-Cluster3-Brown (N = 100)	GH_D01G0386
Gb-Cluster3-Brown (N = 100)	GH_A02G1807	WRKY
Gb-Cluster3-Brown (N = 100)	GH_D13G1191
Gb-Cluster3-Brown (N = 100)	GH_D05G1796
Gb-Cluster3-Brown (N = 100)	GH_D08G1335
Gb-Cluster3-Brown (N = 100)	GH_D03G1005
Gb-Cluster3-Brown (N = 100)	GH_A08G1697
Gb-Cluster3-Brown (N = 100)	GH_A02G0143
Gb-Cluster3-Brown (N = 100)	GH_D05G2506
Gb-Cluster3-Brown (N = 100)	GH_D06G0350
Gb-Cluster3-Brown (N = 100)	GH_A10G0461
Gb-Cluster3-Brown (N = 100)	GH_D08G0370
Gb-Cluster3-Brown (N = 100)	GH_D07G0123
Gb-Cluster3-Brown (N = 100)	GH_A13G0512
Gb-Cluster3-Brown (N = 100)	GH_D03G0148
Gb-Cluster3-Brown (N = 100)	GH_A11G2824
Gb-Cluster3-Brown (N = 100)	GH_D03G0147
Gb-Cluster3-Brown (N = 100)	GH_D11G2488
Gb-Cluster3-Brown (N = 100)	GH_A01G0818
Gb-Cluster3-Brown (N = 100)	GH_D10G0298	Dof
Gb-Cluster3-Brown (N = 100)	GH_A09G1074
Gb-Cluster3-Brown (N = 100)	GH_A12G2605	NAC
Gb-Cluster3-Brown (N = 100)	GH_A04G0863
Gb-Cluster3-Brown (N = 100)	GH_A10G2434
Gb-Cluster3-Brown (N = 100)	GH_D12G0147
Gb-Cluster3-Brown (N = 100)	GH_A07G2424
Gb-Cluster3-Brown (N = 100)	GH_A10G0932	LBD
Gb-Cluster3-Brown (N = 100)	GH_D07G0569	WRKY
Gb-Cluster3-Brown (N = 100)	GH_A01G0090
Gb-Cluster3-Brown (N = 100)	GH_D12G2690
Gb-Cluster3-Brown (N = 100)	GH_D09G0419
Gb-Cluster3-Brown (N = 100)	GH_A03G2038
Gb-Cluster3-Brown (N = 100)	GH_A12G0677
Gb-Cluster3-Brown (N = 100)	GH_A01G0876
Gb-Cluster3-Brown (N = 100)	GH_D07G2240
Gb-Cluster3-Brown (N = 100)	GH_D09G2274
Gb-Cluster3-Brown (N = 100)	GH_D12G0892
Gb-Cluster3-Brown (N = 100)	GH_D09G0010
Gb-Cluster3-Brown (N = 100)	GH_A03G1998
Gb-Cluster3-Brown (N = 100)	GH_A06G1118
Gb-Cluster3-Brown (N = 100)	GH_A11G0228
Gb-Cluster3-Brown (N = 100)	GH_A03G0781	HD-ZIP
Gb-Cluster3-Brown (N = 100)	GH_D02G0394
Gb-Cluster3-Brown (N = 100)	GH_A03G1872
Gb-Cluster3-Brown (N = 100)	GH_A05G0174
Gb-Cluster3-Brown (N = 100)	GH_D05G2692
Gb-Cluster4-Yellow (N = 85)	GH_D09G2068
Gb-Cluster4-Yellow (N = 85)	GH_A10G1484
Gb-Cluster4-Yellow (N = 85)	GH_scaffold7418_objG0001
Gb-Cluster4-Yellow (N = 85)	GH_A01G2403
Gb-Cluster4-Yellow (N = 85)	GH_A07G1117
Gb-Cluster4-Yellow (N = 85)	GH_D13G2086
Gb-Cluster4-Yellow (N = 85)	GH_D05G0662
Gb-Cluster4-Yellow (N = 85)	GH_D13G0580
Gb-Cluster4-Yellow (N = 85)	GH_A11G0436
Gb-Cluster4-Yellow (N = 85)	GH_D05G0528
Gb-Cluster4-Yellow (N = 85)	GH_A06G2311
Gb-Cluster4-Yellow (N = 85)	GH_D06G1080
Gb-Cluster4-Yellow (N = 85)	GH_D04G1053
Gb-Cluster4-Yellow (N = 85)	GH_A03G0404
Gb-Cluster4-Yellow (N = 85)	GH_D05G1185
Gb-Cluster4-Yellow (N = 85)	GH_A05G4314
Gb-Cluster4-Yellow (N = 85)	GH_A12G0989
Gb-Cluster4-Yellow (N = 85)	GH_D08G0459
Gb-Cluster4-Yellow (N = 85)	GH_D12G0987
Gb-Cluster4-Yellow (N = 85)	GH_D11G1908
Gb-Cluster4-Yellow (N = 85)	GH_D08G1393
Gb-Cluster4-Yellow (N = 85)	GH_A09G2517
Gb-Cluster4-Yellow (N = 85)	GH_A11G0131
Gb-Cluster4-Yellow (N = 85)	GH_A03G1264
Gb-Cluster4-Yellow (N = 85)	GH_D05G2543	MIKC
Gb-Cluster4-Yellow (N = 85)	GH_A08G2287
Gb-Cluster4-Yellow (N = 85)	GH_D11G1466
Gb-Cluster4-Yellow (N = 85)	GH_A13G2365
Gb-Cluster4-Yellow (N = 85)	GH_A11G0776
Gb-Cluster4-Yellow (N = 85)	GH_A08G1214
Gb-Cluster4-Yellow (N = 85)	GH_D09G1665
Gb-Cluster4-Yellow (N = 85)	GH_A01G0676
Gb-Cluster4-Yellow (N = 85)	GH_A04G0318
Gb-Cluster4-Yellow (N = 85)	GH_A12G1322
Gb-Cluster4-Yellow (N = 85)	GH_A11G1078
Gb-Cluster4-Yellow (N = 85)	GH_D08G0235
Gb-Cluster4-Yellow (N = 85)	GH_D05G3223
Gb-Cluster4-Yellow (N = 85)	GH_D05G2652
Gb-Cluster4-Yellow (N = 85)	GH_D11G0641
Gb-Cluster4-Yellow (N = 85)	GH_D13G2211
Gb-Cluster4-Yellow (N = 85)	GH_A05G2035
Gb-Cluster4-Yellow (N = 85)	GH_A05G0338
Gb-Cluster4-Yellow (N = 85)	GH_D08G0756
Gb-Cluster4-Yellow (N = 85)	GH_D06G1151
Gb-Cluster4-Yellow (N = 85)	GH_A09G2021
Gb-Cluster4-Yellow (N = 85)	GH_D04G1412
Gb-Cluster4-Yellow (N = 85)	GH_A11G3344
Gb-Cluster4-Yellow (N = 85)	GH_A13G1337
Gb-Cluster4-Yellow (N = 85)	GH_A01G0654
Gb-Cluster4-Yellow (N = 85)	GH_A01G0012
Gb-Cluster4-Yellow (N = 85)	GH_A05G1957
Gb-Cluster4-Yellow (N = 85)	GH_D10G0644
Gb-Cluster4-Yellow (N = 85)	GH_D07G1569
Gb-Cluster4-Yellow (N = 85)	GH_D10G0528
Gb-Cluster4-Yellow (N = 85)	GH_A10G0748
Gb-Cluster4-Yellow (N = 85)	GH_A11G3475
Gb-Cluster4-Yellow (N = 85)	GH_A08G1283
Gb-Cluster4-Yellow (N = 85)	GH_D03G0785
Gb-Cluster4-Yellow (N = 85)	GH_A03G1411
Gb-Cluster4-Yellow (N = 85)	GH_A06G2182
Gb-Cluster4-Yellow (N = 85)	GH_D11G3052
Gb-Cluster4-Yellow (N = 85)	GH_D09G1630
Gb-Cluster4-Yellow (N = 85)	GH_D09G2565
Gb-Cluster4-Yellow (N = 85)	GH_D12G1512
Gb-Cluster4-Yellow (N = 85)	GH_A04G0069
Gb-Cluster4-Yellow (N = 85)	GH_A07G2553
Gb-Cluster4-Yellow (N = 85)	GH_D12G0274
Gb-Cluster4-Yellow (N = 85)	GH_A06G0038
Gb-Cluster4-Yellow (N = 85)	GH_D03G1747
Gb-Cluster4-Yellow (N = 85)	GH_A13G2288
Gb-Cluster4-Yellow (N = 85)	GH_D03G1220
Gb-Cluster4-Yellow (N = 85)	GH_D06G0492
Gb-Cluster4-Yellow (N = 85)	GH_D11G3043
Gb-Cluster4-Yellow (N = 85)	GH_A12G0438
Gb-Cluster4-Yellow (N = 85)	GH_D05G1239
Gb-Cluster4-Yellow (N = 85)	GH_A01G1289
Gb-Cluster4-Yellow (N = 85)	GH_D12G1342
Gb-Cluster4-Yellow (N = 85)	GH_A02G1779
Gb-Cluster4-Yellow (N = 85)	GH_D12G1344
Gb-Cluster4-Yellow (N = 85)	GH_D08G2052	TCP
Gb-Cluster4-Yellow (N = 85)	GH_A07G2143
Gb-Cluster4-Yellow (N = 85)	GH_D08G2051
Gb-Cluster4-Yellow (N = 85)	GH_D01G1429
Gb-Cluster4-Yellow (N = 85)	GH_A05G3201
Gb-Cluster4-Yellow (N = 85)	GH_D13G0990
Gb-Cluster9-Red (N = 43)	GH_A05G3865
Gb-Cluster9-Red (N = 43)	GH_A13G2273
Gb-Cluster9-Red (N = 43)	GH_D05G1628
Gb-Cluster9-Red (N = 43)	GH_D09G0388
Gb-Cluster9-Red (N = 43)	GH_D05G2756
Gb-Cluster9-Red (N = 43)	GH_D09G1018
Gb-Cluster9-Red (N = 43)	GH_A01G2324
Gb-Cluster9-Red (N = 43)	GH_A07G1638
Gb-Cluster9-Red (N = 43)	GH_A07G0525
Gb-Cluster9-Red (N = 43)	GH_D11G1789
Gb-Cluster9-Red (N = 43)	GH_D01G1573
Gb-Cluster9-Red (N = 43)	GH_A06G0238
Gb-Cluster9-Red (N = 43)	GH_D12G2494
Gb-Cluster9-Red (N = 43)	GH_D07G0693
Gb-Cluster9-Red (N = 43)	GH_D07G1780
Gb-Cluster9-Red (N = 43)	GH_A08G1130
Gb-Cluster9-Red (N = 43)	GH_D02G1353
Gb-Cluster9-Red (N = 43)	GH_D04G0308
Gb-Cluster9-Red (N = 43)	GH_A02G1690
Gb-Cluster9-Red (N = 43)	GH_D08G2089
Gb-Cluster9-Red (N = 43)	GH_A05G3013
Gb-Cluster9-Red (N = 43)	GH_D05G3211
Gb-Cluster9-Red (N = 43)	GH_A02G1292	C2H2
Gb-Cluster9-Red (N = 43)	GH_A05G1015
Gb-Cluster9-Red (N = 43)	GH_A02G0064
Gb-Cluster9-Red (N = 43)	GH_D13G0321
Gb-Cluster9-Red (N = 43)	GH_A10G1891
Gb-Cluster9-Red (N = 43)	GH_D10G0025
Gb-Cluster9-Red (N = 43)	GH_A10G2641
Gb-Cluster9-Red (N = 43)	GH_D11G2472
Gb-Cluster9-Red (N = 43)	GH_D04G1371
Gb-Cluster9-Red (N = 43)	GH_A04G1447
Gb-Cluster9-Red (N = 43)	GH_A01G2155
Gb-Cluster9-Red (N = 43)	GH_A07G1403
Gb-Cluster9-Red (N = 43)	GH_A03G0965
Gb-Cluster9-Red (N = 43)	GH_A06G1238
Gb-Cluster9-Red (N = 43)	GH_A13G0752
Gb-Cluster9-Red (N = 43)	GH_D09G0746
Gb-Cluster9-Red (N = 43)	GH_D02G0671
Gb-Cluster9-Red (N = 43)	GH_D11G1210
Gb-Cluster9-Red (N = 43)	GH_D05G0333
Gb-Cluster9-Red (N = 43)	GH_A13G2511
Gb-Cluster9-Red (N = 43)	GH_D09G0508
