# Supplementary material for: Transcriptome Time-Course Analysis in the Whole Period of Cotton Fiber Development
Source: Front Plant Sci. 2022 Apr 5;13:864529. doi: 10.3389/fpls.2022.864529 (PMC9022538; doi:10.3389/fpls.2022.864529)
Supplement: Supplementary file 12 [file Table_13.XLSX]

## Sheet: S12
Table S12 Functional annotations of hub genes in six new modules
Module	Hub gene	kME	Arabidopsis ID	Gene annotation in Arabidopsis
Gh-Cluster2-Blue	GH_A12G1758	0.992708	AT1G05200	glutamate receptor 3.4
	GH_A07G1488	0.990474	AT1G01300	Eukaryotic aspartyl protease family protein
	GH_D13G0283	0.988225	AT2G01830	CHASE domain containing histidine kinase protein
	GH_D05G1194	0.987358	AT5G15350	early nodulin-like protein 17
	GH_D11G3189	0.985192	AT5G54530	serine protease%2C putative (Protein of unknown function%2C DUF538)
Gh-Cluster5-Yellow	GH_A11G3012	0.978182	AT4G15920	Nodulin MtN3 family protein
	GH_A06G0432	0.978043	-	-
	GH_A08G1640	0.977503	AT3G60520	Zinc ion-binding protein
	GH_A11G3677	0.976644	-	-
	GH_D10G2414	0.970279	AT2G39420	Alpha/beta-Hydrolases superfamily protein
Gh-Cluster7-Brown	GH_A10G1610	0.992362	AT2G30970	Aspartate aminotransferase 1
	GH_D02G1438	0.992051	AT2G03800	D-aminoacyl-tRNA deacylase
	GH_A05G0401	0.990873	AT1G72820	Mitochondrial substrate carrier family protein
	GH_D10G2771	0.989726	-	-
	GH_D03G0644	0.988797	AT1G43800	Plant stearoyl-acyl-carrier-protein desaturase family protein
Gb-Cluster3- Brown	GH_A12G0677	0.968628	AT4G36860	LIM domain-containing protein
	GH_A03G0111	0.945604	AT4G16790	Hydroxyproline-rich glycoprotein family protein
	GH_D10G0298	0.944489	AT3G52440	Dof-type zinc finger DNA-binding family protein
	GH_A04G0302	0.942067	AT4G27470	RING membrane-anchor 3
	GH_D06G0548	0.939493	AT2G10950	BSD domain-containing protein
Gb-Cluster4-Yellow	GH_A11G0131	0.976008	AT5G53300	Ubiquitin-conjugating enzyme 10
	GH_A11G0776	0.964808	AT1G02140	Mago nashi family protein
	GH_D13G0990	0.96358	AT1G19910	ATPase F0/V0 complex subunit protein
	GH_A08G2287	0.959922	AT5G58590	RAN binding protein 1
	GH_D05G3223	0.954783	AT1G27970	Nuclear transport factor 2B
Gb-Cluster9-Red	GH_A13G2511	0.953405	AT1G08200	UDP-D-apiose/UDP-D-xylose synthase 2
	GH_A10G2641	0.943673	AT2G40270	Protein kinase family protein
	GH_D09G0746	0.936819	AT3G06350	Dehydroquinate dehydratase putative / shikimate dehydrogenase
	GH_D05G2756	0.93569	AT4G09670	Oxidoreductase family protein
	GH_A05G3865	0.933852	AT5G15230	GAST1 protein homolog 4
