# Supplementary material for: Transcriptome Time-Course Analysis in the Whole Period of Cotton Fiber Development
Source: Front Plant Sci. 2022 Apr 5;13:864529. doi: 10.3389/fpls.2022.864529 (PMC9022538; doi:10.3389/fpls.2022.864529)
Supplement: Supplementary file 13 [file Table_14.XLSX]

## Sheet: S13
Table S13 Relative expression of six genes identified by qRT-PCR
Cultivar	Tissue	Replicate	Relative expression of GhLIMDA1	Relative expression of GhPPOX1	Relative expression of GhP2C72	Relative expression of GhSusA1	Relative expression of GhIAA16	Relative expression of GhIRX9
TM-1	15 DPA	# 1	0.00279479	0.000189012	7.52489e-05	0.0265627	0.918295	1.22422
TM-1	15 DPA	# 2	0.003099	0.000121163	4.98159e-05	0.0236344	1.01426	1.15566
TM-1	15 DPA	# 3	0.003831	0.000276739	6.40946e-05	0.0271763	0.981585	1.00001
TM-1	20 DPA	# 1	0.00284379	8.58437e-05	0.000108872	0.0532887	2.40485	0.299493
TM-1	20 DPA	# 2	0.00261112	0.000131796	0.000109548	0.0589937	1.38858	0.445273
TM-1	20 DPA	# 3	0.00280085	0.000194526	0.000131597	0.0597713	2.30322	0.362315
TM-1	25 DPA	# 1	0.00103901	0.000161072	0.000143305	0.00329773	0.537602	0.274177
TM-1	25 DPA	# 2	0.000988602	0.000195034	0.00011018	0.00277677	0.594869	0.220248
TM-1	25 DPA	# 3	0.00065441	9.18702e-05	4.91709e-05	0.00265793	0.533463	0.297244
3-79	15 DPA	# 1	0.00383148	0.0909493	0.00873834	0.0198176	0.369413	0.382314
3-79	15 DPA	# 2	0.00331105	0.0728833	0.0109288	0.0171472	0.303693	0.511828
3-79	15 DPA	# 3	0.00410399	0.0815868	0.0114841	0.0123519	0.328287	0.420455
3-79	20 DPA	# 1	0.0073972	0.449428	0.0708626	0.00801562	0.30768	0.150688
3-79	20 DPA	# 2	0.0104026	0.536251	0.050579	0.0064746	0.251101	0.1303
3-79	20 DPA	# 3	0.00881771	0.515928	0.0504245	0.00844434	0.401534	0.178701
3-79	25 DPA	# 1	0.00108605	0.194183	0.00784187	0.00468915	0.212372	0.206565
3-79	25 DPA	# 2	0.000783459	0.195828	0.00824371	0.00291119	0.154971	0.214435
3-79	25 DPA	# 3	0.00131894	0.145206	0.00816968	0.00483943	0.201641	0.224435
Hai7124	15 DPA	# 1	0.00261235	0.0303546	0.0132715	0.015164	0.0606895	0.386714
Hai7124	15 DPA	# 2	0.00321272	0.0457372	0.0147174	0.0128019	0.0504803	0.393588
Hai7124	15 DPA	# 3	0.0033771	0.0275924	0.0128029	0.0112362	0.0666248	0.396607
Hai7124	20 DPA	# 1	0.00783653	0.0903647	0.0662812	0.00986885	0.495469	0.288274
Hai7124	20 DPA	# 2	0.00770763	0.0580927	0.0578126	0.00932861	0.293161	0.211433
Hai7124	20 DPA	# 3	0.00846087	0.0563179	0.0757021	0.00993031	0.316742	0.3407
Hai7124	25 DPA	# 1	0.00388601	0.104907	0.00373978	0.00600705	0.21472	0.266673
Hai7124	25 DPA	# 2	0.00279628	0.148379	0.00510159	0.00594958	0.258832	0.248713
Hai7124	25 DPA	# 3	0.00278933	0.0823891	0.0029578	0.00983522	0.187933	0.15904
#1, #2, #3 means three independent biological replicates.
